# Supplementary material for: A complete statistical model for calibration of RNA-seq counts using external spike-ins and maximum likelihood theory
Source: PLoS Comput Biol. 2019 Mar 11;15(3):e1006794. doi: 10.1371/journal.pcbi.1006794 (PMC6428340; doi:10.1371/journal.pcbi.1006794)
Supplement: S1 Code and Data — The YmatRNAyeast.txt, YmatRNAciona.txt, and YmatRNAdilution.txt files are data frames for native RNA count data (genes-by-replicates) for the yeast growth rate study, Ciona embryonic differentiation study, and yeast dilution study, respectively. The corresponding count data for spike-in molecules are named similarly, but with SI instead of RNA. Data files ERCCyeast.txt and ERCCciona.txt are data frames for detected ERCC spike-in molecules in the yeast growth rate study and Ciona study, giving attomoles of each molecule added to native RNA, length (nt), GC content, and folding energy (Kcal mol-1). The ERCCdilutionNmatAttomoles.txt file is a data frame for the yeast dilution study that gives attomoles of detected spike-in molecules for the high-volume (H) and low-volume (L) spike-in aliquot conditions. (ZIP) [file pcbi.1006794.s014.zip]

Archive with 38 entries (35 files):
- S1CodeandData/
- S1CodeandData/ERCCciona.txt
- __MACOSX/
- __MACOSX/S1CodeandData/
- __MACOSX/S1CodeandData/._ERCCciona.txt
- S1CodeandData/YmatSIciona.txt
- __MACOSX/S1CodeandData/._YmatSIciona.txt
- S1CodeandData/MAplotYobsYexp.R
- __MACOSX/S1CodeandData/._MAplotYobsYexp.R
- S1CodeandData/ERCCdilutionNmatAttomoles.txt
- __MACOSX/S1CodeandData/._ERCCdilutionNmatAttomoles.txt
- S1CodeandData/YmatRNAyeast.txt
- __MACOSX/S1CodeandData/._YmatRNAyeast.txt
- S1CodeandData/LLlambdaOFlEXP.R
- __MACOSX/S1CodeandData/._LLlambdaOFlEXP.R
- S1CodeandData/ERCCdilutionLengthGCdeltaG.txt
- __MACOSX/S1CodeandData/._ERCCdilutionLengthGCdeltaG.txt
- S1CodeandData/YmatSIdilution.txt
- __MACOSX/S1CodeandData/._YmatSIdilution.txt
- S1CodeandData/YmatRNAciona.txt
- __MACOSX/S1CodeandData/._YmatRNAciona.txt
- S1CodeandData/ERCCyeast.txt
- __MACOSX/S1CodeandData/._ERCCyeast.txt
- S1CodeandData/AthanasiadouEtAlPaperCode2_raDT.pdf
- __MACOSX/S1CodeandData/._AthanasiadouEtAlPaperCode2_raDT.pdf
- S1CodeandData/AthanasiadouEtAlPaperCode2_raDT.Rmd
- __MACOSX/S1CodeandData/._AthanasiadouEtAlPaperCode2_raDT.Rmd
- S1CodeandData/_DS_Store
- __MACOSX/S1CodeandData/.__DS_Store
- S1CodeandData/YmatRNAdilution.txt
- __MACOSX/S1CodeandData/._YmatRNAdilution.txt
- S1CodeandData/SSUandLSUrRNA.R
- __MACOSX/S1CodeandData/._SSUandLSUrRNA.R
- S1CodeandData/MLfitToGrowthRate.aOFl.R
- __MACOSX/S1CodeandData/._MLfitToGrowthRate.aOFl.R
- S1CodeandData/YmatSIyeast.txt
- __MACOSX/S1CodeandData/._YmatSIyeast.txt
- __MACOSX/._S1CodeandData
