# Supplementary material for: A complete statistical model for calibration of RNA-seq counts using external spike-ins and maximum likelihood theory
Source: PLoS Comput Biol. 2019 Mar 11;15(3):e1006794. doi: 10.1371/journal.pcbi.1006794 (PMC6428340; doi:10.1371/journal.pcbi.1006794)
Supplement: S1 Code and Data — The YmatRNAyeast.txt, YmatRNAciona.txt, and YmatRNAdilution.txt files are data frames for native RNA count data (genes-by-replicates) for the yeast growth rate study, Ciona embryonic differentiation study, and yeast dilution study, respectively. The corresponding count data for spike-in molecules are named similarly, but with SI instead of RNA. Data files ERCCyeast.txt and ERCCciona.txt are data frames for detected ERCC spike-in molecules in the yeast growth rate study and Ciona study, giving attomoles of each molecule added to native RNA, length (nt), GC content, and folding energy (Kcal mol-1). The ERCCdilutionNmatAttomoles.txt file is a data frame for the yeast dilution study that gives attomoles of detected spike-in molecules for the high-volume (H) and low-volume (L) spike-in aliquot conditions. (ZIP) [file pcbi.1006794.s014.zip › S1CodeandData/YmatSIciona.txt]

"lacz1" "lacz2" "lacz3" "dnfgfr1" "dnfgfr2" "dnfgfr3" "camras1" "camras2" "camras3"
"ERCC-00002" 178554 131449 208100 168003 326349 250666 191335 174233 452968
"ERCC-00003" 13070 9784 15194 12640 24589 17953 14341 13034 33635
"ERCC-00004" 24165 18265 30814 22997 47950 33764 27947 24710 60886
"ERCC-00009" 7087 4953 8046 6524 12704 9352 7307 6843 17800
"ERCC-00012" 3 0 0 1 0 0 0 0 2
"ERCC-00013" 4 8 12 7 6 16 13 11 41
"ERCC-00014" 25 17 35 19 45 25 67 25 59
"ERCC-00016" 1 1 0 0 0 0 2 0 1
"ERCC-00017" 0 0 0 0 0 1 1 0 0
"ERCC-00019" 112 78 110 92 173 157 101 89 175
"ERCC-00022" 1339 1028 1681 1256 2568 1925 1499 1367 3542
"ERCC-00024" 1 0 2 0 4 0 0 0 6
"ERCC-00025" 961 570 952 808 1488 1052 954 864 1977
"ERCC-00028" 26 8 19 14 26 18 21 15 25
"ERCC-00031" 12 13 8 13 8 15 3 6 47
"ERCC-00033" 18 19 8 30 42 23 35 29 48
"ERCC-00034" 131 105 174 108 281 182 129 132 368
"ERCC-00035" 620 441 850 602 1066 823 786 628 1477
"ERCC-00039" 11 6 22 18 30 32 30 13 77
"ERCC-00040" 7 0 6 2 3 3 2 4 4
"ERCC-00041" 4 0 0 2 8 2 3 3 0
"ERCC-00042" 5893 4244 7234 5648 11059 7925 6686 5701 16474
"ERCC-00043" 5509 3876 6104 5141 9979 7066 5628 5441 13414
"ERCC-00044" 144 162 253 201 464 241 290 217 438
"ERCC-00046" 15411 11721 20050 14978 30382 21765 18693 15817 37931
"ERCC-00048" 0 0 0 0 0 2 0 0 0
"ERCC-00051" 6 11 8 4 14 7 9 11 16
"ERCC-00053" 486 342 605 446 851 686 508 456 1199
"ERCC-00054" 4 1 2 6 4 1 3 3 4
"ERCC-00057" 0 0 1 0 0 0 0 0 0
"ERCC-00058" 10 13 11 11 23 7 17 5 32
"ERCC-00059" 54 31 48 48 69 43 64 34 116
"ERCC-00060" 1342 1004 1603 1273 2608 1753 1534 1274 2842
"ERCC-00061" 2 0 0 2 1 12 0 0 4
"ERCC-00062" 580 423 674 563 1191 762 639 646 1541
"ERCC-00067" 12 4 5 12 11 7 9 12 19
"ERCC-00069" 13 11 24 25 32 18 27 30 63
"ERCC-00071" 377 290 459 339 679 508 427 340 958
"ERCC-00073" 6 2 7 6 2 8 5 6 7
"ERCC-00074" 119059 88810 139286 110038 224591 154938 133187 118298 245366
"ERCC-00075" 0 0 0 1 0 1 0 0 4
"ERCC-00076" 735 500 920 671 1447 975 813 698 1886
"ERCC-00077" 3 4 3 0 3 3 3 0 3
"ERCC-00078" 285 224 365 253 490 364 298 256 698
"ERCC-00079" 316 208 333 283 565 430 316 310 694
"ERCC-00081" 1 0 4 0 1 1 0 0 5
"ERCC-00083" 0 0 0 0 1 0 0 0 0
"ERCC-00084" 317 211 312 307 542 447 333 301 705
"ERCC-00085" 54 27 50 49 85 64 46 31 112
"ERCC-00086" 2 3 1 2 4 3 0 0 0
"ERCC-00092" 11091 7519 12688 10481 19847 15122 11527 10655 28312
"ERCC-00095" 608 450 755 545 1190 836 662 602 1671
"ERCC-00096" 137211 95614 151703 125730 242467 179349 142066 128131 338017
"ERCC-00097" 3 1 0 0 4 3 3 2 13
"ERCC-00098" 0 0 0 2 0 1 1 0 0
"ERCC-00099" 187 122 204 215 350 235 209 166 439
"ERCC-00104" 2 6 0 5 7 1 0 0 11
"ERCC-00108" 9802 7335 12203 9580 18772 14788 10659 9791 27217
"ERCC-00109" 1 0 3 0 4 1 0 0 2
"ERCC-00111" 3441 2389 3949 3168 6440 4763 3651 3394 8872
"ERCC-00112" 1053 716 1402 975 1895 1513 1205 1134 2474
"ERCC-00113" 27693 20841 34626 26875 53205 40904 31244 29328 76364
"ERCC-00116" 45 46 54 61 83 63 69 35 122
"ERCC-00117" 0 0 0 0 0 0 1 0 3
"ERCC-00120" 3 0 4 2 10 0 0 1 6
"ERCC-00123" 12 2 2 1 2 7 1 11 5
"ERCC-00126" 60 53 64 74 131 84 73 51 125
"ERCC-00130" 199876 140324 216937 185222 344255 251653 205781 187003 456597
"ERCC-00131" 539 426 662 536 1111 844 658 644 1677
"ERCC-00134" 1 0 0 1 0 0 0 0 0
"ERCC-00136" 15308 11473 17944 14622 29278 21457 16887 15576 39723
"ERCC-00137" 1 3 2 0 2 1 1 2 3
"ERCC-00138" 5 1 1 2 1 2 4 1 1
"ERCC-00142" 1 0 0 0 0 2 0 1 3
"ERCC-00143" 23 18 24 34 45 61 23 30 110
"ERCC-00144" 63 64 109 62 126 95 76 60 146
"ERCC-00145" 3823 2593 4362 3511 6886 4745 4006 3509 9318
"ERCC-00147" 3 7 3 1 6 1 5 6 6
"ERCC-00148" 17 11 18 10 22 18 11 6 24
"ERCC-00150" 28 23 26 25 37 41 33 22 76
"ERCC-00154" 18 16 18 8 17 24 18 14 39
"ERCC-00156" 2 0 0 0 1 1 0 1 3
"ERCC-00157" 98 95 123 107 185 129 122 112 310
"ERCC-00158" 9 4 12 3 12 3 1 13 14
"ERCC-00160" 134 107 196 125 273 211 167 158 397
"ERCC-00162" 302 204 388 267 594 436 382 320 839
"ERCC-00163" 46 35 50 34 85 66 63 42 107
"ERCC-00164" 2 9 15 7 8 25 16 10 1
"ERCC-00165" 474 348 513 428 717 776 525 484 1230
"ERCC-00168" 16 5 16 11 29 12 9 9 17
"ERCC-00170" 105 96 97 115 217 130 140 111 302
"ERCC-00171" 8226 6405 10007 7829 15566 11488 9931 8526 18188
