# Supplementary material for: A complete statistical model for calibration of RNA-seq counts using external spike-ins and maximum likelihood theory
Source: PLoS Comput Biol. 2019 Mar 11;15(3):e1006794. doi: 10.1371/journal.pcbi.1006794 (PMC6428340; doi:10.1371/journal.pcbi.1006794)
Supplement: S1 Code and Data — The YmatRNAyeast.txt, YmatRNAciona.txt, and YmatRNAdilution.txt files are data frames for native RNA count data (genes-by-replicates) for the yeast growth rate study, Ciona embryonic differentiation study, and yeast dilution study, respectively. The corresponding count data for spike-in molecules are named similarly, but with SI instead of RNA. Data files ERCCyeast.txt and ERCCciona.txt are data frames for detected ERCC spike-in molecules in the yeast growth rate study and Ciona study, giving attomoles of each molecule added to native RNA, length (nt), GC content, and folding energy (Kcal mol-1). The ERCCdilutionNmatAttomoles.txt file is a data frame for the yeast dilution study that gives attomoles of detected spike-in molecules for the high-volume (H) and low-volume (L) spike-in aliquot conditions. (ZIP) [file pcbi.1006794.s014.zip › S1CodeandData/MAplotYobsYexp.R]

MAplotYobsYexp<-function(YmatSI,f.vec,ylims=c(-4,4)){
jYnz <- YmatSI!= 0
YSI<-YmatSI
YmatObserved<-YSI
YmatExpected <- f.vec%o%LibSizeSI
YSIexpected<-YmatExpected
fSI<-f.vec
xlims<-c( min(log2(YSIexpected[jYnz])),max(log2(YSIexpected[jYnz])) )
nrep<-dim(YmatSI)[2]
cx<-2
par(mar=c(5.5,5,4,2)+0.1)#default
#quartz()
for(Jrep in 1:nrep){
  Irep<-which(YSI[,Jrep]>0)
  O<-YSI[Irep,Jrep]
  E<-YSIexpected[Irep,Jrep]
  if(Jrep==1){plot( x=log2(E), y=log2(O)-log2(E), cex.axis=cx,
      xlim=xlims, ylim=ylims, type="n", xlab=NA, ylab=NA)}
  alpha=0.01
  for(i in Irep){
    cdf<-pbinom(q=0:LibSizeSI[Jrep], prob=fSI[i], size=LibSizeSI[Jrep])
    if(any(cdf<=alpha/2)){
      L<-max(which(cdf<=alpha/2))-1
      }else{
        L<-0
        }
    if(L==0) L<-2^(-10)
    cdf<-pbinom(q=1:LibSizeSI[Jrep], prob=fSI[i], size=LibSizeSI[Jrep])
    U<-min(which(cdf>=(1-alpha/2)))+1
    lines(x=rep(log2(YSIexpected[i,Jrep]),2),
        y=log2(c(L,U))-log2(YSIexpected[i,Jrep]),lw=1,col="grey")
    }
}
lines(xlims,c(0,0),col="black", lty="solid", lwd=2)
points( x=log2(YmatExpected[jYnz]), log2(YmatObserved[jYnz])-log2(YmatExpected[jYnz]),cex.axis=cx,
      pch=16, cex=0.5, col="black")
mtext(expression(  log[2]~hat(y) ), side=1, line=2.4, cex=cx, adj=0.45, padj=0.05)
mtext(expression(  log[2]~hat(y)-log[2]~y ), side=2, line=1.85, cex=cx,adj=0.51)
MeanLog2FoldDiff<-mean(log2(YmatObserved[jYnz])-log2(YmatExpected[jYnz]))
#[1] 0.05248518 for yeast dilution
MeanFoldDiff<-2^MeanLog2FoldDiff
#[1] 1.03705 for yeast dilution
DifferenceMeasures<-list(MeanLog2FoldDiff=MeanLog2FoldDiff,
                         MeanFoldDiff=MeanFoldDiff)
DifferenceMeasures
}
