# Supplementary material for: A complete statistical model for calibration of RNA-seq counts using external spike-ins and maximum likelihood theory
Source: PLoS Comput Biol. 2019 Mar 11;15(3):e1006794. doi: 10.1371/journal.pcbi.1006794 (PMC6428340; doi:10.1371/journal.pcbi.1006794)
Supplement: S1 Code and Data — The YmatRNAyeast.txt, YmatRNAciona.txt, and YmatRNAdilution.txt files are data frames for native RNA count data (genes-by-replicates) for the yeast growth rate study, Ciona embryonic differentiation study, and yeast dilution study, respectively. The corresponding count data for spike-in molecules are named similarly, but with SI instead of RNA. Data files ERCCyeast.txt and ERCCciona.txt are data frames for detected ERCC spike-in molecules in the yeast growth rate study and Ciona study, giving attomoles of each molecule added to native RNA, length (nt), GC content, and folding energy (Kcal mol-1). The ERCCdilutionNmatAttomoles.txt file is a data frame for the yeast dilution study that gives attomoles of detected spike-in molecules for the high-volume (H) and low-volume (L) spike-in aliquot conditions. (ZIP) [file pcbi.1006794.s014.zip › S1CodeandData/ERCCdilutionNmatAttomoles.txt]

"H1" "H2" "H3" "L1" "L2" "L3"
"ERCC-00002" 1200 1200 1200 270 270 270
"ERCC-00003" 75 75 75 16.875 16.875 16.875
"ERCC-00004" 600 600 600 135 135 135
"ERCC-00009" 75 75 75 16.875 16.875 16.875
"ERCC-00012" 0.0091552736 0.0091552736 0.0091552736 0.00205993656 0.00205993656 0.00205993656
"ERCC-00013" 0.0732421872 0.0732421872 0.0732421872 0.01647949212 0.01647949212 0.01647949212
"ERCC-00014" 0.2929687504 0.2929687504 0.2929687504 0.06591796884 0.06591796884 0.06591796884
"ERCC-00016" 0.0183105472 0.0183105472 0.0183105472 0.00411987312 0.00411987312 0.00411987312
"ERCC-00017" 0.0091552736 0.0091552736 0.0091552736 0.00205993656 0.00205993656 0.00205993656
"ERCC-00019" 2.34375 2.34375 2.34375 0.52734375 0.52734375 0.52734375
"ERCC-00022" 18.75 18.75 18.75 4.21875 4.21875 4.21875
"ERCC-00024" 0.0183105472 0.0183105472 0.0183105472 0.00411987312 0.00411987312 0.00411987312
"ERCC-00025" 4.6875 4.6875 4.6875 1.0546875 1.0546875 1.0546875
"ERCC-00028" 0.2929687504 0.2929687504 0.2929687504 0.06591796884 0.06591796884 0.06591796884
"ERCC-00031" 0.1464843752 0.1464843752 0.1464843752 0.03295898442 0.03295898442 0.03295898442
"ERCC-00033" 0.1464843752 0.1464843752 0.1464843752 0.03295898442 0.03295898442 0.03295898442
"ERCC-00034" 0.5859375 0.5859375 0.5859375 0.1318359375 0.1318359375 0.1318359375
"ERCC-00035" 9.375 9.375 9.375 2.109375 2.109375 2.109375
"ERCC-00039" 0.2929687504 0.2929687504 0.2929687504 0.06591796884 0.06591796884 0.06591796884
"ERCC-00040" 0.0732421872 0.0732421872 0.0732421872 0.01647949212 0.01647949212 0.01647949212
"ERCC-00041" 0.0183105472 0.0183105472 0.0183105472 0.00411987312 0.00411987312 0.00411987312
"ERCC-00042" 37.5 37.5 37.5 8.4375 8.4375 8.4375
"ERCC-00043" 37.5 37.5 37.5 8.4375 8.4375 8.4375
"ERCC-00044" 9.375 9.375 9.375 2.109375 2.109375 2.109375
"ERCC-00046" 300 300 300 67.5 67.5 67.5
"ERCC-00048" 0.0011444096 0.0011444096 0.0011444096 0.00025749216 0.00025749216 0.00025749216
"ERCC-00051" 4.6875 4.6875 4.6875 1.0546875 1.0546875 1.0546875
"ERCC-00053" 2.34375 2.34375 2.34375 0.52734375 0.52734375 0.52734375
"ERCC-00054" 1.171875 1.171875 1.171875 0.263671875 0.263671875 0.263671875
"ERCC-00057" 0.0011444096 0.0011444096 0.0011444096 0.00025749216 0.00025749216 0.00025749216
"ERCC-00058" 0.1464843752 0.1464843752 0.1464843752 0.03295898442 0.03295898442 0.03295898442
"ERCC-00059" 1.171875 1.171875 1.171875 0.263671875 0.263671875 0.263671875
"ERCC-00060" 18.75 18.75 18.75 4.21875 4.21875 4.21875
"ERCC-00061" 0.0045776368 0.0045776368 0.0045776368 0.00102996828 0.00102996828 0.00102996828
"ERCC-00062" 4.6875 4.6875 4.6875 1.0546875 1.0546875 1.0546875
"ERCC-00067" 0.2929687504 0.2929687504 0.2929687504 0.06591796884 0.06591796884 0.06591796884
"ERCC-00069" 0.1464843752 0.1464843752 0.1464843752 0.03295898442 0.03295898442 0.03295898442
"ERCC-00071" 4.6875 4.6875 4.6875 1.0546875 1.0546875 1.0546875
"ERCC-00073" 0.0732421872 0.0732421872 0.0732421872 0.01647949212 0.01647949212 0.01647949212
"ERCC-00074" 1200 1200 1200 270 270 270
"ERCC-00076" 18.75 18.75 18.75 4.21875 4.21875 4.21875
"ERCC-00077" 0.2929687504 0.2929687504 0.2929687504 0.06591796884 0.06591796884 0.06591796884
"ERCC-00078" 2.34375 2.34375 2.34375 0.52734375 0.52734375 0.52734375
"ERCC-00079" 4.6875 4.6875 4.6875 1.0546875 1.0546875 1.0546875
"ERCC-00081" 0.0183105472 0.0183105472 0.0183105472 0.00411987312 0.00411987312 0.00411987312
"ERCC-00084" 2.34375 2.34375 2.34375 0.52734375 0.52734375 0.52734375
"ERCC-00085" 0.5859375 0.5859375 0.5859375 0.1318359375 0.1318359375 0.1318359375
"ERCC-00086" 0.0091552736 0.0091552736 0.0091552736 0.00205993656 0.00205993656 0.00205993656
"ERCC-00092" 18.75 18.75 18.75 4.21875 4.21875 4.21875
"ERCC-00095" 9.375 9.375 9.375 2.109375 2.109375 2.109375
"ERCC-00096" 1200 1200 1200 270 270 270
"ERCC-00097" 0.0366210936 0.0366210936 0.0366210936 0.00823974606 0.00823974606 0.00823974606
"ERCC-00098" 0.0045776368 0.0045776368 0.0045776368 0.00102996828 0.00102996828 0.00102996828
"ERCC-00099" 1.171875 1.171875 1.171875 0.263671875 0.263671875 0.263671875
"ERCC-00104" 0.0183105472 0.0183105472 0.0183105472 0.00411987312 0.00411987312 0.00411987312
"ERCC-00108" 75 75 75 16.875 16.875 16.875
"ERCC-00109" 0.0732421872 0.0732421872 0.0732421872 0.01647949212 0.01647949212 0.01647949212
"ERCC-00111" 37.5 37.5 37.5 8.4375 8.4375 8.4375
"ERCC-00112" 9.375 9.375 9.375 2.109375 2.109375 2.109375
"ERCC-00113" 300 300 300 67.5 67.5 67.5
"ERCC-00116" 37.5 37.5 37.5 8.4375 8.4375 8.4375
"ERCC-00117" 0.0045776368 0.0045776368 0.0045776368 0.00102996828 0.00102996828 0.00102996828
"ERCC-00120" 0.0732421872 0.0732421872 0.0732421872 0.01647949212 0.01647949212 0.01647949212
"ERCC-00123" 0.0183105472 0.0183105472 0.0183105472 0.00411987312 0.00411987312 0.00411987312
"ERCC-00126" 1.171875 1.171875 1.171875 0.263671875 0.263671875 0.263671875
"ERCC-00130" 2400 2400 2400 540 540 540
"ERCC-00131" 9.375 9.375 9.375 2.109375 2.109375 2.109375
"ERCC-00134" 0.1464843752 0.1464843752 0.1464843752 0.03295898442 0.03295898442 0.03295898442
"ERCC-00136" 150 150 150 33.75 33.75 33.75
"ERCC-00137" 0.0732421872 0.0732421872 0.0732421872 0.01647949212 0.01647949212 0.01647949212
"ERCC-00138" 0.0091552736 0.0091552736 0.0091552736 0.00205993656 0.00205993656 0.00205993656
"ERCC-00142" 0.0183105472 0.0183105472 0.0183105472 0.00411987312 0.00411987312 0.00411987312
"ERCC-00143" 0.2929687504 0.2929687504 0.2929687504 0.06591796884 0.06591796884 0.06591796884
"ERCC-00144" 2.34375 2.34375 2.34375 0.52734375 0.52734375 0.52734375
"ERCC-00145" 75 75 75 16.875 16.875 16.875
"ERCC-00147" 0.0732421872 0.0732421872 0.0732421872 0.01647949212 0.01647949212 0.01647949212
"ERCC-00148" 1.171875 1.171875 1.171875 0.263671875 0.263671875 0.263671875
"ERCC-00150" 0.2929687504 0.2929687504 0.2929687504 0.06591796884 0.06591796884 0.06591796884
"ERCC-00154" 0.5859375 0.5859375 0.5859375 0.1318359375 0.1318359375 0.1318359375
"ERCC-00156" 0.0366210936 0.0366210936 0.0366210936 0.00823974606 0.00823974606 0.00823974606
"ERCC-00157" 0.5859375 0.5859375 0.5859375 0.1318359375 0.1318359375 0.1318359375
"ERCC-00158" 0.0366210936 0.0366210936 0.0366210936 0.00823974606 0.00823974606 0.00823974606
"ERCC-00160" 0.5859375 0.5859375 0.5859375 0.1318359375 0.1318359375 0.1318359375
"ERCC-00162" 4.6875 4.6875 4.6875 1.0546875 1.0546875 1.0546875
"ERCC-00163" 1.171875 1.171875 1.171875 0.263671875 0.263671875 0.263671875
"ERCC-00164" 0.0366210936 0.0366210936 0.0366210936 0.00823974606 0.00823974606 0.00823974606
"ERCC-00165" 4.6875 4.6875 4.6875 1.0546875 1.0546875 1.0546875
"ERCC-00168" 0.0366210936 0.0366210936 0.0366210936 0.00823974606 0.00823974606 0.00823974606
"ERCC-00170" 1.171875 1.171875 1.171875 0.263671875 0.263671875 0.263671875
"ERCC-00171" 300 300 300 67.5 67.5 67.5
