# Supplementary material for: A complete statistical model for calibration of RNA-seq counts using external spike-ins and maximum likelihood theory
Source: PLoS Comput Biol. 2019 Mar 11;15(3):e1006794. doi: 10.1371/journal.pcbi.1006794 (PMC6428340; doi:10.1371/journal.pcbi.1006794)
Supplement: S1 Code and Data — The YmatRNAyeast.txt, YmatRNAciona.txt, and YmatRNAdilution.txt files are data frames for native RNA count data (genes-by-replicates) for the yeast growth rate study, Ciona embryonic differentiation study, and yeast dilution study, respectively. The corresponding count data for spike-in molecules are named similarly, but with SI instead of RNA. Data files ERCCyeast.txt and ERCCciona.txt are data frames for detected ERCC spike-in molecules in the yeast growth rate study and Ciona study, giving attomoles of each molecule added to native RNA, length (nt), GC content, and folding energy (Kcal mol-1). The ERCCdilutionNmatAttomoles.txt file is a data frame for the yeast dilution study that gives attomoles of detected spike-in molecules for the high-volume (H) and low-volume (L) spike-in aliquot conditions. (ZIP) [file pcbi.1006794.s014.zip › S1CodeandData/YmatRNAyeast.txt]

"C12a" "C12b" "C12c" "C20a" "C20b" "C20c" "C30a" "C30b" "C30c"
"TEL01L-XR" 4 15 13 2 1 1 1 2 3
"YAL069W" 1 0 4 0 0 0 0 0 0
"TEL01L-XC" 2 2 6 1 0 0 1 0 0
"ARS102" 1 0 3 0 0 0 1 0 0
"YAL068C" 0 0 7 0 0 0 0 0 0
"YAL067W-A" 1 0 1 0 0 0 0 0 0
"YAL067C" 50 47 141 33 14 35 10 10 7
"ARS103" 2 3 3 1 0 2 0 0 0
"YAL066W" 0 2 3 0 0 2 0 0 0
"YAL065C" 1 0 1 0 0 1 0 1 0
"YAL064W-B" 13 13 15 14 8 12 6 3 3
"YAL064C-A" 0 0 6 0 0 2 0 0 0
"YAL064W" 2 3 1 1 0 1 0 1 2
"YALWdelta1" 2 0 3 0 0 0 0 0 0
"YAL063C-A" 1 0 2 0 0 0 0 0 0
"YAL063C" 12 6 26 5 2 4 4 4 1
"ARS104" 2 0 1 0 0 1 1 0 0
"YAL062W" 1329 1480 2049 1315 560 927 289 209 245
"YAL061W" 191 181 275 519 168 157 135 127 140
"YAL060W" 551 564 700 867 658 470 808 794 967
"YAL059C-A" 2 3 6 4 2 1 4 1 0
"YAL059W" 11 24 33 13 9 9 20 17 25
"YAL058W" 42 49 83 69 33 45 50 97 65
"YAL056C-A" 10 8 12 6 2 2 2 1 1
"YAL056W" 112 138 202 139 86 112 123 135 82
"ARS105" 0 0 2 1 0 0 0 0 0
"YAL055W" 13 13 28 33 10 17 33 18 20
"YAL054C" 10762 14901 16318 5997 485 924 231 158 144
"YAL053W" 1102 1226 1903 943 611 718 473 463 319
"YAL051W" 88 94 166 90 47 59 69 81 33
"YAL049C" 249 282 430 438 295 304 384 373 354
"YAL048C" 90 95 176 149 80 76 109 80 81
"YAL047W-A" 3 2 2 2 3 3 1 2 0
"YAL047C" 33 25 58 23 8 11 20 29 10
"YAL046C" 47 71 46 83 55 90 90 96 47
"YAL045C" 4 4 6 3 4 4 4 0 0
"YAL044W-A" 116 158 211 196 127 191 183 180 83
"YAL044C" 363 405 349 476 320 415 397 423 416
"YAL043C" 505 548 727 766 580 549 667 719 617
"YAL042C-A" 0 1 1 0 0 1 1 0 0
"YAL042W" 706 944 817 1140 790 779 915 895 1095
"YAL041W" 501 583 773 654 389 493 504 474 266
"YAL040C" 593 682 1297 692 456 379 471 390 234
"YAL039C" 212 280 457 304 156 188 236 197 158
"ARS106" 2 4 9 5 0 1 2 3 1
"YAL038W" 8930 10454 19140 16006 12167 9747 13945 12756 13715
"YAL037C-B" 5 7 9 1 1 0 1 2 0
"YAL037C-A" 0 2 2 3 1 0 0 0 0
"YAL037W" 6 4 10 5 3 6 6 5 6
"YAL036C" 113 155 217 178 84 125 159 111 85
"YAL035W" 264 311 515 464 239 282 404 480 361
"YAL034C-B" 0 2 1 0 0 0 0 0 2
"YAL034W-A" 20 18 20 18 7 14 25 18 16
"YAL034C" 167 187 445 289 183 128 220 194 135
"YAL033W" 43 68 62 95 67 80 88 113 117
"YAL032C" 68 67 125 60 32 43 75 110 49
"YAL031W-A" 1 4 6 2 2 5 1 0 3
"YAL031C" 104 122 221 146 87 96 173 199 113
"YAL030W" 56 62 89 129 69 86 96 101 104
"YAL029C" 241 218 418 285 165 165 228 174 95
"YAL028W" 66 52 124 53 38 25 44 26 19
"YAL027W" 17 21 20 20 11 16 24 23 10
"YAL026C-A" 1 4 8 0 0 2 11 3 3
"YAL026C" 138 169 289 205 144 125 213 241 156
"HRA1" 4 5 6 4 0 0 0 2 0
"YAL025C" 44 54 97 61 18 30 59 46 30
"YAL024C" 66 71 109 66 37 46 77 86 39
"YAL023C" 1353 1874 1247 1995 1576 1264 1380 1411 1360
"YAL022C" 303 362 552 537 356 298 386 411 420
"YAL021C" 694 872 1144 1103 794 680 1086 1259 875
"YAL020C" 163 150 151 153 130 125 117 108 105
"YAL019W-A" 4 4 5 1 2 1 4 0 0
"YAL019W" 150 161 275 149 88 108 131 141 113
"YAL018C" 2 5 6 1 0 1 0 0 1
"YAL017W" 262 327 508 415 313 217 369 363 285
"YAL016C-B" 0 0 1 0 0 0 0 0 0
"ARS107" 2 2 7 3 1 2 2 1 0
"YAL016C-A" 1 1 2 1 0 1 0 2 0
"YAL016W" 178 255 314 288 213 177 263 247 204
"YAL015C" 32 41 53 43 35 32 41 37 50
"YAL014C" 79 81 115 102 68 80 95 84 45
"YAL013W" 234 220 251 245 152 206 143 156 109
"YAL012W" 3295 4177 3438 4627 3935 3333 4600 4188 4061
"YAL011W" 44 59 106 39 30 43 31 37 29
"YAL010C" 31 42 71 40 15 42 51 51 17
"YAL009W" 73 85 127 127 60 103 81 76 74
"YAL008W" 62 83 134 164 94 75 110 70 58
"YAL007C" 94 114 122 175 116 129 186 224 96
"YALCdelta2" 1 1 2 0 0 0 0 0 0
"tP(UGG)A" 1 4 3 1 1 0 1 1 4
"YAL005C" 1166 1336 1729 1996 1463 1246 1448 1336 1590
"YAL004W" 0 2 0 0 1 0 0 0 0
"YAL003W" 1025 1412 1288 1420 1077 1180 1522 1806 1458
"YAL002W" 172 169 297 205 103 107 126 83 79
"ARS108" 2 2 3 3 0 2 5 4 0
"YAL001C" 51 59 111 51 35 40 58 90 62
"YAR002W" 49 37 90 33 25 33 77 86 34
"YAR002C-A" 484 533 521 813 508 502 656 680 720
"YAR003W" 114 95 135 110 64 66 84 60 53
"YAR007C" 40 53 92 51 25 34 56 70 43
"YAR008W" 10 32 74 48 22 21 42 36 23
"ARS109" 4 3 6 4 1 3 5 1 2
"YARCdelta3" 0 1 3 0 0 0 0 0 0
"tA(UGC)A" 9 3 5 3 2 4 9 4 6
"YAR014C" 129 119 202 165 82 89 156 170 152
"YAR015W" 134 141 199 194 114 161 196 272 206
"YAR018C" 16 32 45 46 37 37 48 62 25
"YAR019C" 265 254 453 324 196 205 231 216 115
"YAR019W-A" 1 6 9 4 1 1 9 3 6
"ARS110" 2 2 3 0 0 0 0 0 0
"YAR020C" 6 9 13 11 2 4 3 4 2
"YAR023C" 18 22 29 12 8 16 18 10 5
"tL(CAA)A" 1 3 0 1 0 1 0 0 1
"tS(AGA)A" 4 10 7 7 1 9 4 2 3
"YARWsigma1" 1 0 9 1 0 1 0 0 0
"YARWdelta6" 1 5 5 0 0 0 1 0 0
"YAR027W" 18 24 39 26 15 21 20 44 18
"YAR028W" 9 11 16 22 8 19 17 25 17
"YAR029W" 6 8 11 3 5 2 4 4 2
"YAR030C" 1 2 6 1 2 1 1 0 0
"YAR031W" 3 8 9 1 2 0 1 1 3
"YAR033W" 5 5 4 10 6 5 4 8 5
"YARWdelta7" 0 1 6 0 0 0 1 0 2
"YAR035W" 2348 3243 1921 1509 423 645 175 161 110
"YAR035C-A" 1 1 3 0 1 0 0 0 0
"YAR042W" 389 406 752 508 302 333 372 405 299
"YAR050W" 32 34 75 26 19 19 13 16 10
"YAR053W" 0 1 2 2 2 2 0 1 1
"YARCdelta8" 0 0 0 1 0 0 0 0 1
"YAR066W" 1 0 0 0 0 0 0 0 0
"YAR068W" 1 0 2 0 1 0 0 0 0
"ARS112" 0 0 3 0 0 0 1 0 0
"YAR070C" 2 0 2 0 1 0 0 1 0
"YAR071W" 2 2 2 3 2 0 2 1 3
"YAR073W" 0 3 16 3 1 1 0 1 1
"YAR075W" 0 0 0 1 0 0 0 0 0
"TEL01R-XC" 1 0 13 1 1 0 1 0 0
"TEL01R-TR" 4 2 13 1 0 0 2 0 2
"TEL02L-YP" 3 1 0 0 0 0 0 1 0
"YBL113W-A" 1 1 1 0 0 1 0 0 0
"TEL02L-YP_repeat_region" 0 3 6 1 0 0 1 0 0
"YBL109W" 1 0 1 0 1 2 0 0 0
"TEL02L-XR" 3 13 11 2 3 0 2 0 6
"TEL02L-XC" 1 0 2 0 0 0 1 0 1
"YBL108W" 0 2 5 0 0 0 1 0 1
"YBLWdelta1" 1 0 1 0 0 0 0 1 0
"YBLWdelta3" 0 0 1 0 0 0 1 0 0
"tL(UAA)B1" 6 1 3 3 1 1 4 1 3
"YBL107C" 9 12 25 21 5 7 13 20 11
"YBL106C" 38 38 93 44 20 31 47 39 21
"YBL105C" 218 250 463 306 195 180 289 344 178
"YBL104C" 36 59 105 52 45 28 55 68 32
"YBL103C" 66 49 128 77 39 37 59 71 27
"YBL102W" 207 267 328 426 177 227 285 275 117
"YBL101C" 420 456 918 622 268 339 383 362 233
"YBL100W-C" 2 4 0 1 0 0 0 0 0
"ARS230" 7 7 14 8 4 4 6 2 4
"YBLWdelta6" 0 2 2 0 0 0 0 0 0
"YBLCtau1" 1 3 0 1 1 0 0 1 0
"tF(GAA)B" 0 1 1 0 0 1 0 0 0
"YBL100C" 1 3 1 0 0 0 1 0 0
"YBL099W" 2530 3043 2272 4118 3591 2654 2735 2694 2776
"YBL098W" 24 26 19 56 39 29 45 47 26
"YBL097W" 30 28 53 14 8 10 29 14 7
"YBL096C" 5 5 13 3 1 2 2 0 1
"YBL095W" 119 117 162 221 138 128 158 127 156
"YBL094C" 4 4 4 0 0 2 2 1 1
"YBL093C" 45 54 124 71 44 48 58 82 54
"YBL092W" 609 802 695 968 661 1049 1373 1651 854
"YBL091C-A" 17 12 28 26 9 21 20 17 15
"YBL091C" 145 147 266 231 143 146 227 266 162
"YBL090W" 20 22 43 44 28 23 56 88 49
"YBL089W" 145 150 208 155 72 107 98 69 42
"YBL088C" 100 112 258 107 58 56 77 73 51
"YBL087C" 351 393 339 579 468 501 710 793 865
"YBL086C" 29 28 63 26 25 22 29 44 47
"ARS202" 2 0 6 1 1 0 0 0 0
"YBL085W" 138 139 220 142 84 83 171 164 120
"YBL084C" 115 132 138 109 55 76 68 48 20
"YBL083C" 4 4 4 5 1 5 7 2 3
"YBL082C" 131 168 156 185 108 135 123 95 174
"YBL081W" 205 295 578 323 216 183 320 242 107
"YBL080C" 44 63 87 84 32 50 59 54 39
"YBL079W" 249 276 491 411 247 250 336 393 229
"YBL078C" 38 46 93 70 31 54 51 59 40
"YBL077W" 2 0 1 0 0 0 0 0 0
"YBL076C" 953 1062 1112 1116 893 785 1060 984 872
"YBL075C" 108 122 710 81 36 38 64 55 39
"YBL074C" 18 17 31 15 7 11 20 11 14
"YBL073W" 2 1 4 1 0 1 0 0 1
"snR56" 58 42 41 34 18 39 30 17 12
"YBL072C" 271 316 305 378 248 418 665 739 354
"YBL071C-B" 5 6 3 9 1 6 1 14 1
"YBL071W-A" 47 42 109 54 21 41 45 42 41
"YBL071C" 2 2 4 2 0 1 1 0 2
"YBL070C" 0 3 2 1 0 1 1 0 0
"YBL069W" 42 39 52 54 37 47 49 58 33
"YBL068W" 40 61 75 66 50 42 73 63 33
"YBL067C" 60 117 213 70 47 62 72 105 49
"YBL066C" 454 450 993 878 594 433 694 578 322
"YBL065W" 4 5 5 0 1 1 0 0 1
"YBL064C" 221 294 371 387 260 294 323 348 256
"YBL063W" 29 31 67 70 29 22 60 68 33
"YBL062W" 5 8 17 6 8 8 5 7 7
"YBL061C" 49 54 100 58 43 47 70 66 56
"YBL060W" 20 33 48 34 19 20 29 33 19
"YBL059C-A" 6 6 9 16 11 5 19 9 25
"YBL059W" 26 23 25 31 25 29 34 33 22
"YBL058W" 72 84 153 145 95 113 157 200 184
"YBL057C" 47 46 78 83 33 48 77 102 113
"YBL056W" 220 265 288 392 292 284 397 460 396
"YBL055C" 50 89 121 73 50 58 52 67 26
"YBL054W" 48 85 185 73 20 34 59 51 32
"YBL053W" 2 1 4 0 0 0 0 1 0
"YBL052C" 38 27 44 22 6 6 25 25 27
"YBL051C" 214 194 433 294 187 212 380 425 150
"YBL050W" 74 87 168 212 100 118 155 218 100
"YBL049W" 100 117 417 49 20 39 18 12 6
"YBL048W" 20 10 84 6 1 1 4 1 0
"YBL047C" 1844 2163 2288 2483 1628 1652 2062 2186 1266
"YBL046W" 17 38 46 19 11 15 28 28 15
"YBL045C" 927 1204 1197 1742 1241 1101 1596 1359 761
"YBL044W" 3 7 6 2 1 2 5 4 4
"YBL043W" 102 115 214 196 160 148 141 76 70
"YBL042C" 132 136 644 110 43 65 64 67 47
"YBL041W" 56 75 103 110 46 61 97 141 66
"YBL040C" 22 26 22 33 23 22 45 32 33
"YBL039W-B" 4 4 11 2 3 4 3 2 2
"YBL039C" 60 75 130 86 38 73 128 181 91
"YBL038W" 32 46 61 54 33 47 63 84 66
"YBL037W" 80 103 104 90 52 54 66 70 53
"YBL036C" 7 6 24 10 5 10 13 11 11
"YBL035C" 58 73 101 59 47 56 58 67 48
"YBL034C" 76 83 128 72 39 30 58 49 32
"YBL033C" 192 223 417 207 111 176 158 209 161
"YBL032W" 378 493 267 585 384 426 459 456 328
"YBL031W" 9 11 16 6 1 5 12 14 7
"YBL030C" 3619 4081 3210 5384 4044 3967 4257 2748 1780
"YBL029C-A" 12 9 13 4 6 10 10 8 9
"YBL029W" 15 11 28 32 15 16 16 8 10
"YBL028C" 3 12 16 2 3 4 9 12 9
"YBL027W" 332 412 499 745 543 723 982 1239 1041
"ARS207" 5 2 2 0 2 1 3 0 0
"YBL026W" 24 22 16 10 5 18 17 8 5
"YBL025W" 9 11 13 22 9 7 17 22 20
"YBL024W" 76 98 157 120 78 98 151 194 102
"YBL023C" 65 65 142 99 32 58 93 131 79
"YBL022C" 186 200 341 328 203 220 315 464 320
"YBL021C" 49 50 77 79 57 92 81 107 67
"YBL020W" 442 499 580 498 337 320 296 303 203
"YBL019W" 24 34 48 18 12 14 18 6 7
"YBL018C" 9 8 11 9 4 8 11 3 8
"YBL017C" 312 348 533 485 286 329 406 512 320
"YBL016W" 54 88 111 79 52 59 103 106 87
"YBL015W" 1335 1480 1394 2785 2245 1582 1260 883 1277
"YBLCdelta7" 2 0 7 0 0 0 0 0 1
"tI(AAU)B" 3 1 0 2 2 0 1 2 0
"tG(GCC)B" 6 6 7 1 1 1 1 0 2
"ARS231" 3 1 2 0 0 0 1 0 0
"YBL014C" 57 100 182 107 51 85 86 93 49
"YBL013W" 185 246 269 355 232 192 194 181 174
"YBL012C" 2 3 2 0 0 0 1 0 0
"YBL011W" 294 332 423 367 299 270 278 344 263
"YBL010C" 4 15 22 15 8 3 8 11 14
"YBL009W" 33 41 39 40 23 39 51 65 34
"YBL008W-A" 0 1 2 0 0 0 1 0 0
"YBL008W" 45 61 105 81 46 52 84 104 70
"YBL007C" 815 929 1204 1165 839 973 1232 1642 1152
"YBL006C" 82 135 170 163 89 123 134 138 124
"YBL006W-A" 3 5 3 7 0 3 2 3 0
"YBL005W" 90 91 184 95 40 42 93 73 27
"YBLWdelta8" 4 5 2 1 0 0 1 0 0
"tS(AGA)B" 10 2 7 3 5 2 4 2 3
"YBL004W" 156 192 395 202 140 129 198 228 204
"YBL003C" 92 130 53 132 73 111 125 99 47
"YBL002W" 2028 2614 1130 2269 1461 1844 1887 1621 911
"YBL001C" 152 172 232 292 88 173 158 120 94
"ARS208" 1 2 7 1 0 0 2 0 0
"YBR001C" 124 113 217 154 67 91 100 169 74
"YBR002C" 56 79 116 90 56 71 82 91 68
"YBR003W" 81 79 107 140 80 73 115 102 67
"YBR004C" 17 21 38 14 12 14 10 4 10
"YBR005W" 87 141 149 104 68 78 55 59 34
"YBR006W" 137 121 296 182 108 95 103 101 77
"YBR007C" 32 29 37 18 7 16 20 36 14
"YBR008C" 33 51 53 29 30 31 23 28 28
"ARS209" 8 5 6 3 3 0 6 1 4
"YBR009C" 394 530 265 600 273 343 611 544 279
"YBR010W" 620 973 468 661 474 873 954 1084 644
"YBR011C" 1561 2158 2152 2836 2148 2108 3865 4518 2322
"YBRCdelta11" 0 0 2 0 0 0 0 0 0
"YBR012C" 1 0 3 0 0 1 3 0 1
"YBR013C" 5 4 7 0 0 2 3 1 3
"YBRCdelta14" 1 0 2 1 0 1 0 0 0
"tT(AGU)B" 2 2 4 2 9 3 3 0 1
"YBR014C" 66 89 116 108 97 80 158 159 81
"YBR015C" 389 543 635 743 518 441 630 812 663
"YBR016W" 452 520 620 646 327 620 486 563 214
"YBR017C" 193 233 361 297 201 201 301 359 213
"YBR018C" 2 4 15 4 2 0 3 0 0
"YBR019C" 8 9 12 3 1 2 6 0 2
"YBR020W" 30 26 44 29 22 18 11 15 8
"YBR021W" 47 40 145 53 18 24 27 15 25
"YBR022W" 25 28 55 46 21 33 57 66 23
"YBR023C" 345 382 590 566 375 321 460 469 436
"YBR024W" 10 20 29 15 8 6 13 14 9
"YBR025C" 437 529 641 587 393 451 603 574 369
"YBR026C" 139 150 240 178 82 95 97 124 90
"YBR027C" 1 1 3 1 1 2 1 1 0
"YBR028C" 68 63 94 103 53 76 161 225 92
"YBR029C" 469 637 562 539 353 373 414 401 242
"YBR030W" 43 46 74 54 32 46 54 52 39
"YBR031W" 1760 2054 1851 2613 2234 1858 2560 2065 1674
"YBR032W" 1 4 3 1 0 0 1 1 2
"YBR033W" 42 54 80 58 35 46 59 50 57
"YBR034C" 129 202 282 175 97 105 155 158 124
"YBR035C" 92 108 93 96 64 92 104 122 116
"snR161" 36 29 24 28 25 26 18 22 30
"TLC1" 939 1115 1213 833 605 711 724 576 439
"YBR036C" 719 764 903 974 693 551 630 512 432
"YBR037C" 108 91 150 184 108 119 203 198 100
"YBR038W" 471 567 573 765 519 454 599 477 307
"YBR039W" 259 305 310 394 329 344 576 669 231
"YBR040W" 6 4 9 1 0 0 2 1 0
"YBR041W" 60 57 78 75 100 52 111 85 105
"YBR042C" 24 50 52 56 21 17 53 64 67
"YBR043C" 162 181 264 176 79 109 73 85 56
"YBR044C" 38 34 61 56 28 33 62 49 38
"ARS211" 90 76 106 111 51 58 54 44 54
"tV(UAC)B" 1 0 0 1 4 1 2 0 0
"YBRWdelta15" 0 0 4 0 0 0 0 0 0
"YBRWdelta16" 3 2 6 1 0 1 1 0 1
"YBR045C" 12 10 15 17 9 4 12 18 12
"YBR046C" 37 32 60 39 15 28 13 17 15
"YBR047W" 1 2 3 1 1 0 2 0 0
"YBR048W" 647 810 802 1298 993 1174 2051 2093 990
"YBR049C" 85 91 176 114 72 87 112 152 114
"YBR050C" 25 44 61 22 11 12 19 27 17
"YBR051W" 1 1 3 1 1 0 0 0 2
"YBR052C" 133 155 143 224 147 152 195 235 249
"YBR053C" 65 68 120 111 62 40 75 101 72
"YBR054W" 109 86 581 41 27 14 8 0 8
"YBR055C" 42 45 85 58 36 37 57 72 33
"tL(UAA)B2" 20 13 15 30 8 20 22 25 14
"YBR056W" 42 58 107 101 72 56 86 159 82
"YBRWdelta17" 0 3 2 0 2 0 2 0 2
"tQ(UUG)B" 1 0 1 0 1 0 3 4 2
"YBR056W-A" 31 53 43 44 23 28 5 8 3
"YBR056C-B" 6 2 5 5 0 2 2 4 3
"YBR057C" 47 62 79 60 27 51 75 61 44
"YBR058C" 54 50 95 50 27 35 59 71 36
"YBR058C-A" 75 90 99 114 71 88 106 115 84
"YBR059C" 457 450 736 637 380 411 536 593 318
"YBR060C" 48 60 74 47 33 34 56 72 46
"YBR061C" 49 57 96 53 33 41 78 65 48
"YBR062C" 8 10 19 12 5 6 16 17 5
"YBR063C" 4 9 17 3 1 5 8 4 9
"YBR064W" 0 0 0 1 1 0 0 0 0
"YBR065C" 20 32 61 21 14 14 24 40 20
"YBR066C" 23 12 44 30 14 24 16 31 14
"YBR067C" 10731 12963 24930 9503 3709 4350 3751 2922 2076
"YBR068C" 574 555 1092 595 134 387 15 8 6
"YBR069C" 30 28 41 22 11 14 17 11 8
"ARS212" 3 3 12 3 0 1 3 0 1
"YBR070C" 31 22 16 25 12 22 34 35 18
"YBR071W" 121 155 289 204 111 105 160 176 89
"YBR072W" 184 190 897 159 52 61 20 11 19
"YBR072C-A" 0 0 1 0 0 0 0 1 0
"YBR073W" 39 57 102 57 22 39 123 144 51
"YBR074W" 122 111 297 237 153 130 244 281 212
"ARS213" 2 4 4 2 0 0 1 0 2
"YBR076W" 2 5 5 1 3 1 1 1 0
"YBR076C-A" 105 100 163 142 67 78 106 79 43
"YBR077C" 28 32 48 41 25 23 46 52 25
"YBR078W" 2588 2775 2467 2730 1954 1975 2288 1699 669
"YBR079C" 242 333 546 368 226 294 391 440 297
"YBR080C" 240 244 403 382 230 240 384 402 186
"YBR081C" 82 70 183 89 53 62 114 144 78
"tD(GUC)B" 8 5 5 2 1 6 11 5 2
"YBR082C" 355 450 666 498 282 358 590 676 191
"ARS214" 4 4 6 4 6 2 1 0 2
"YBR083W" 54 49 119 99 68 53 223 328 120
"YBR084W" 219 276 403 294 252 255 342 430 331
"YBR084C-A" 378 440 515 637 455 608 924 1033 640
"YBR085W" 4 13 14 8 6 3 7 1 4
"ARS215" 0 3 4 1 1 0 1 0 0
"YBR085C-A" 246 233 340 250 156 163 152 171 138
"YBR086C" 416 465 396 678 538 395 531 474 438
"YBR087W" 7 9 15 9 2 14 15 15 12
"YBR088C" 20 20 20 20 12 7 32 37 10
"YBR089W" 2 3 7 1 0 0 0 1 0
"YBR089C-A" 399 590 484 537 305 411 427 600 391
"YBR090C" 10 4 11 4 2 7 7 2 1
"YBR091C" 33 47 44 50 33 45 50 40 26
"YBR092C" 166 180 438 279 192 163 236 232 160
"YBR093C" 78 71 119 106 64 50 55 51 45
"YBR094W" 44 37 80 40 32 27 35 48 24
"YBR095C" 40 45 69 46 22 28 49 71 39
"YBR096W" 20 26 28 15 14 12 27 16 36
"YBR097W" 43 48 77 53 25 38 39 32 33
"YBR098W" 10 17 32 13 8 6 18 19 15
"YBR099C" 1 3 5 0 1 0 0 1 0
"YBR101C" 37 48 47 34 13 21 30 30 27
"YBR102C" 46 46 96 46 26 31 51 73 45
"YBR103W" 54 52 78 71 44 50 83 76 50
"YBR103C-A" 0 2 0 0 0 1 0 0 0
"YBR104W" 23 36 73 27 15 13 35 28 28
"YBR105C" 848 940 2574 813 311 478 521 467 266
"YBR106W" 838 990 1272 1102 701 1192 1549 1764 770
"YBR107C" 19 23 39 29 17 22 25 30 30
"YBR108W" 165 149 332 231 159 158 167 194 96
"YBR109C" 37 47 56 49 37 41 58 54 46
"YBR109W-A" 4 5 5 1 2 0 1 1 0
"YBR110W" 171 146 298 390 201 207 273 283 101
"YBR111C" 66 81 85 114 55 74 91 133 80
"YBR111W-A" 1 1 6 1 0 1 0 0 0
"YBR112C" 380 475 811 594 353 372 547 559 313
"YBR113W" 3 5 12 1 1 1 1 1 0
"YBR114W" 37 53 96 37 16 15 50 33 15
"YBR115C" 1099 1348 2034 2145 1680 1424 2033 2149 1779
"YBR116C" 23 21 48 20 2 1 0 0 0
"YBR117C" 1010 1194 3402 1459 281 239 53 28 40
"YBR118W" 304 353 324 526 480 378 467 401 628
"YBR119W" 5 9 30 11 7 8 18 27 8
"YBR120C" 7 2 9 6 5 6 11 14 6
"YBR121C" 416 523 630 691 487 471 795 884 689
"YBR122C" 47 61 60 88 44 72 111 116 59
"YBR123C" 52 53 88 48 32 49 51 71 52
"YBR124W" 0 0 2 1 0 0 0 0 0
"ARS216" 0 1 0 0 0 0 0 0 0
"YBR125C" 72 86 121 105 54 54 93 94 78
"YBR126C" 694 729 982 1242 750 614 825 852 915
"YBR126W-A" 23 14 21 15 24 26 26 25 29
"YBR126W-B" 0 0 2 0 0 0 0 0 0
"YBR127C" 1010 1338 1656 2310 1824 1326 2349 2676 2344
"YBR128C" 18 11 26 21 11 10 10 7 6
"YBR129C" 46 49 48 46 33 31 40 57 37
"YBR130C" 48 61 80 76 45 62 102 114 49
"YBR131W" 28 42 89 48 15 20 44 41 31
"YBR132C" 333 392 395 478 243 226 211 174 128
"YBR133C" 303 348 399 391 325 308 352 421 317
"YBR134W" 4 2 2 0 0 0 0 1 1
"YBR135W" 129 163 188 179 84 129 141 158 83
"YBR136W" 91 89 197 87 61 57 95 92 57
"YBR137W" 26 21 38 23 17 21 27 34 34
"YBR138C" 8 10 19 4 2 4 11 10 12
"YBR139W" 289 277 370 463 384 238 410 389 273
"YBR140C" 425 470 1160 712 435 356 497 495 291
"YBR141C" 21 28 62 28 11 12 22 18 16
"YBR141W-A" 20 14 14 11 12 17 8 4 10
"YBR142W" 22 44 80 25 16 19 27 48 32
"YBR143C" 84 103 168 162 107 98 224 230 164
"YBR144C" 3 5 3 1 0 0 2 2 0
"YBR145W" 153 182 173 197 152 139 110 122 173
"YBR146W" 93 146 131 119 68 95 162 144 66
"YBR147W" 86 101 122 129 64 54 68 54 56
"YBR148W" 17 17 37 9 9 6 16 6 9
"YBR149W" 228 267 364 451 214 242 393 543 281
"YBR150C" 63 71 116 61 28 52 38 37 28
"YBR151W" 157 171 238 335 195 221 376 428 204
"YBR152W" 18 23 31 27 13 13 18 17 20
"YBR153W" 46 48 71 66 52 56 72 74 64
"YBR154C" 7 11 29 12 11 12 23 37 22
"YBR155W" 24 37 66 29 20 23 27 35 24
"YBR156C" 28 19 34 20 18 14 44 48 28
"YBR157C" 26 29 141 20 12 16 15 28 13
"YBR158W" 357 356 603 480 358 339 600 539 357
"YBR159W" 80 87 69 140 119 74 134 179 105
"YBR160W" 48 55 70 66 39 45 60 61 32
"YBR161W" 57 50 85 65 34 56 62 85 35
"YBR162C" 2633 2623 2036 2411 1553 1555 1497 1023 767
"YBR162W-A" 270 242 284 477 235 383 457 516 234
"YBR163W" 11 23 38 21 11 9 17 18 20
"YBR164C" 11 13 19 20 16 8 18 18 20
"YBR165W" 25 31 31 25 10 17 20 32 7
"YBR166C" 23 20 33 17 10 11 26 20 7
"YBR167C" 0 2 7 1 2 2 2 3 2
"YBR168W" 15 21 39 17 7 14 41 22 14
"YBR169C" 73 105 183 98 57 59 41 64 39
"YBR170C" 68 69 159 129 63 91 112 161 93
"YBR171W" 13 21 24 27 13 11 23 28 20
"YBR172C" 157 178 232 171 111 130 147 101 122
"YBR173C" 152 182 254 231 114 146 273 303 150
"YBR174C" 0 1 5 2 0 1 2 0 0
"YBR175W" 146 153 227 197 153 134 203 173 153
"YBR176W" 28 36 31 35 24 25 45 41 25
"YBR177C" 533 648 470 1386 1157 824 1399 1422 889
"YBR178W" 0 2 2 0 0 0 1 0 1
"YBR179C" 57 54 130 67 31 53 67 99 36
"YBR180W" 6 8 12 4 1 0 7 2 2
"YBR181C" 254 264 353 428 257 392 658 817 426
"YBR182C" 69 99 154 128 72 79 70 56 49
"YBR182C-A" 5 5 5 4 2 5 1 2 0
"YBR183W" 146 157 210 365 224 169 276 231 142
"YBR184W" 7 8 18 6 3 5 2 3 4
"YBR185C" 17 24 29 28 29 29 31 39 20
"YBR186W" 15 8 17 0 2 1 2 2 0
"YBR187W" 345 375 425 525 353 311 419 337 506
"YBR188C" 14 24 50 32 16 19 28 36 14
"YBR189W" 469 717 634 889 693 981 1617 1992 792
"YBR190W" 2 0 1 2 1 1 0 0 0
"YBR191W" 668 769 762 1283 976 1205 1929 2171 1456
"YBR191W-A" 9 1 4 3 1 2 8 2 4
"YBR192W" 15 18 26 23 18 17 14 16 17
"YBR193C" 53 66 112 119 54 63 117 137 71
"YBR194W" 13 15 19 22 15 10 19 29 24
"YBR195C" 32 39 81 58 41 33 50 72 30
"YBR196C" 4528 4758 7533 5887 4331 3608 3783 3189 3122
"YBR196C-A" 9 13 5 4 1 5 6 1 4
"YBR196C-B" 2 3 2 4 2 1 3 2 5
"YBR197C" 48 49 73 51 36 39 58 58 32
"YBR198C" 156 157 237 168 81 117 131 120 86
"YBR199W" 158 149 311 249 146 180 259 286 149
"YBR200W" 48 48 92 58 32 41 62 81 47
"ARS220" 3 2 4 1 1 1 2 1 0
"YBR200W-A" 1 4 1 0 0 0 0 0 0
"YBR201W" 11 23 28 22 14 15 22 22 15
"YBR201C-A" 3 7 14 3 6 4 7 8 2
"YBR202W" 276 323 855 470 298 306 538 604 362
"YBR203W" 225 256 608 416 255 193 245 276 185
"ARS221" 5 8 11 5 2 6 5 1 2
"YBR204C" 47 39 53 75 31 35 40 38 28
"YBR205W" 86 98 122 142 97 119 174 215 110
"YBR206W" 6 8 5 11 6 13 20 21 4
"YBR207W" 294 375 373 572 357 341 279 216 194
"YBR208C" 1041 1015 2807 1549 1089 885 1356 1250 1211
"YBR209W" 2 3 0 1 0 1 1 0 0
"tC(GCA)B" 0 1 3 1 0 2 0 2 1
"YBRCtau2" 0 0 0 0 0 0 0 0 1
"YBRWdelta18" 0 1 1 0 0 0 0 0 1
"YBRCdelta19" 5 10 14 11 6 3 10 3 4
"tE(UUC)B" 2 6 1 1 0 0 2 2 0
"YBR210W" 62 54 72 129 28 60 103 161 46
"YBR211C" 37 35 51 48 16 24 48 36 21
"YBR212W" 538 685 1212 717 414 395 399 385 394
"YBR213W" 36 54 65 45 31 45 43 52 39
"YBR214W" 1036 1289 2243 1741 853 729 879 755 476
"YBR215W" 24 19 42 23 7 12 25 32 17
"YBR216C" 21 26 51 29 12 17 46 33 18
"YBR217W" 12 12 16 9 7 6 12 18 9
"YBR218C" 1168 1441 1371 1902 1612 1327 1725 1681 1493
"YBR219C" 0 1 2 0 1 1 1 0 0
"YBR220C" 203 229 286 351 223 201 200 154 135
"YBR221C" 1324 1603 1641 2031 1555 1292 1586 1620 1672
"YBR222C" 474 516 701 599 390 352 279 330 268
"YBR223C" 88 91 206 132 85 90 84 91 44
"YBR223W-A" 0 0 2 0 0 0 0 0 0
"YBR224W" 4 0 0 0 1 0 1 0 2
"YBR225W" 129 125 254 155 103 98 147 202 87
"YBR226C" 3 1 2 3 0 0 1 1 1
"YBR227C" 21 40 59 27 15 19 39 35 31
"YBR228W" 31 21 40 28 17 24 29 24 12
"YBR229C" 342 343 504 495 309 285 350 334 249
"YBR230C" 2627 3593 4838 4808 2339 2648 2850 2580 1141
"YBR230W-A" 47 53 53 50 28 60 46 14 28
"LSR1" 20134 21410 22907 23584 15168 16091 14128 10356 30163
"YBR231C" 72 84 137 81 38 54 61 63 48
"YBR232C" 12 6 8 2 2 1 2 2 0
"YBR233W" 36 41 53 63 23 42 54 66 34
"YBR233W-A" 14 8 8 23 10 20 24 19 24
"YBR234C" 525 617 783 1050 819 611 836 782 665
"YBR235W" 96 106 200 124 69 59 93 112 59
"YBR236C" 22 32 61 41 18 19 41 46 19
"YBR237W" 49 35 89 28 26 21 40 43 28
"YBR238C" 214 270 712 244 141 173 334 307 120
"YBR239C" 122 120 237 141 99 92 114 146 57
"YBR240C" 46 61 95 52 29 23 26 25 17
"YBR241C" 763 1001 923 1065 656 568 477 460 427
"ARS222" 2 4 1 2 0 1 2 1 0
"YBR242W" 13 23 43 24 8 14 27 30 17
"YBR243C" 345 382 241 468 266 241 293 256 155
"YBR244W" 3 3 1 7 2 3 7 9 6
"YBR245C" 58 81 139 72 24 42 82 102 68
"YBR246W" 73 80 110 129 75 70 122 129 92
"YBR247C" 35 61 138 55 28 40 61 59 40
"YBR248C" 102 104 192 144 67 78 130 120 102
"YBR249C" 889 1272 1708 1349 867 898 1247 1238 762
"YBR250W" 5 2 16 6 1 2 1 0 0
"YBR251W" 18 24 46 40 27 35 38 34 34
"YBR252W" 111 128 112 155 92 161 126 148 113
"YBR253W" 51 41 82 79 42 52 77 86 41
"YBR254C" 25 42 57 57 27 38 74 88 25
"YBR255W" 44 40 89 37 18 24 44 29 29
"YBR255C-A" 50 34 52 65 25 30 39 30 15
"YBR256C" 96 90 119 139 89 111 122 155 97
"YBR257W" 11 8 15 9 4 4 8 21 5
"YBR258C" 8 9 10 12 4 3 8 3 6
"YBR259W" 20 29 65 16 13 12 21 16 12
"YBR260C" 37 47 58 32 17 25 32 47 18
"YBR261C" 25 36 44 29 33 30 35 41 32
"YBR262C" 460 436 336 570 457 627 638 714 472
"YBR263W" 711 908 1177 1364 1020 911 1466 1713 1079
"YBR264C" 28 30 52 72 35 43 73 84 73
"YBR265W" 272 307 328 483 288 255 383 355 436
"YBR267W" 57 99 149 77 44 61 99 100 61
"YBR266C" 0 3 4 0 0 0 0 0 0
"YBR268W" 52 72 61 121 57 114 125 174 87
"ARS224" 1 2 8 3 1 1 1 3 1
"YBR269C" 466 581 728 839 478 626 640 864 460
"YBR270C" 35 45 59 53 20 22 31 35 24
"YBR271W" 37 42 54 24 16 22 25 25 15
"YBR272C" 39 40 68 63 42 43 77 79 52
"YBR273C" 62 57 107 68 26 38 64 72 50
"YBR274W" 47 48 78 60 23 48 39 29 27
"YBR275C" 57 84 140 71 44 38 84 54 43
"ARS225" 2 4 3 1 0 0 1 1 0
"YBR276C" 91 110 157 134 75 88 83 81 56
"YBR277C" 5 3 5 2 2 6 2 0 2
"YBR278W" 16 22 36 24 10 8 15 19 31
"YBR279W" 92 80 157 119 53 64 125 130 88
"YBR280C" 90 89 182 135 64 75 89 92 50
"YBR281C" 47 42 107 71 35 48 63 70 35
"YBR282W" 19 19 29 36 20 24 43 47 24
"YBR283C" 306 372 409 511 384 309 427 396 381
"YBR284W" 23 34 44 33 26 24 34 21 15
"YBR285W" 28 23 27 27 11 12 18 24 9
"YBR286W" 2687 3269 4446 5614 3740 3174 4876 5282 3804
"YBR287W" 247 261 335 341 229 158 203 182 171
"YBR288C" 62 62 86 67 46 60 75 77 38
"YBR289W" 85 127 292 145 72 114 143 173 89
"YBR290W" 34 52 94 73 29 44 69 53 41
"YBR291C" 250 299 424 421 223 301 386 400 240
"YBR292C" 2 4 11 8 3 2 3 0 1
"YBR293W" 46 78 119 57 22 29 38 26 19
"YBR294W" 1517 1731 2969 1787 839 1159 1245 1385 708
"ARS228" 0 3 0 0 0 0 0 1 0
"YBR295W" 203 167 351 266 165 175 80 54 60
"YBR296C" 24 41 50 15 12 15 6 4 1
"YBR296C-A" 0 2 5 1 1 0 0 0 2
"YBR297W" 102 137 81 80 43 71 67 61 37
"YBR298C" 93 125 157 130 120 82 86 46 50
"YBR298C-A" 3 4 3 0 0 0 1 0 1
"YBR299W" 10 4 15 7 5 7 7 2 4
"YBR300C" 0 0 3 0 0 0 0 0 0
"YBR301W" 0 2 0 1 1 0 0 0 0
"YBR302C" 0 0 1 0 1 1 1 0 2
"TEL02R-XR" 0 0 0 0 0 0 1 0 0
"TEL03L-TR" 22 28 87 9 11 8 10 3 14
"TEL03L-XR" 5 14 10 1 1 1 3 1 1
"TEL03L-XC" 2 3 5 0 0 0 0 0 5
"YCLWTy5-1" 1 2 0 0 1 0 0 0 0
"YCL073C" 0 1 6 2 0 0 0 0 0
"YCL069W" 0 0 0 0 0 1 0 0 1
"ARS301" 0 0 3 0 0 0 1 0 1
"YCL068C" 1 0 2 0 0 0 0 0 0
"ARS302" 1 0 1 0 0 0 0 0 0
"ARS303" 2 1 0 0 0 0 2 0 1
"ARS320" 6 2 4 1 0 0 2 0 1
"YCL064C" 6 14 18 12 6 4 12 6 4
"YCL063W" 69 91 62 98 55 59 83 104 45
"YCL061C" 54 54 144 75 52 46 83 97 54
"YCL059C" 25 31 52 26 11 29 40 37 29
"YCL058C" 108 132 119 168 159 147 193 206 86
"YCL058W-A" 12 12 37 8 6 8 5 8 5
"YCL057C-A" 519 604 521 955 706 787 910 921 591
"YCL057W" 460 493 633 972 642 561 837 927 611
"YCL056C" 22 22 30 20 7 13 13 15 8
"YCL055W" 18 19 22 24 7 15 37 50 28
"ARS304" 3 1 1 1 2 2 0 1 3
"YCL054W" 47 70 154 38 26 35 59 68 43
"YCL052C" 78 76 113 101 63 55 137 184 91
"YCL051W" 97 116 177 155 110 95 117 151 100
"YCL050C" 68 86 140 100 60 75 165 163 76
"ARS305" 56 60 62 56 29 42 31 18 24
"YCL049C" 170 218 266 250 174 171 195 198 144
"YCL048W-A" 218 278 1377 137 16 14 11 5 6
"YCL048W" 4 5 14 0 1 0 1 0 1
"YCL047C" 64 80 74 100 71 96 116 94 156
"YCL045C" 205 232 285 275 178 218 303 373 169
"YCL046W" 0 1 4 0 0 0 1 0 0
"YCL044C" 841 1039 1348 1414 872 725 878 738 488
"YCL043C" 6424 8054 6343 10768 8213 5852 7004 6876 7034
"YCL041C" 11 13 11 4 3 4 2 3 3
"YCL042W" 8 13 21 17 14 11 11 10 13
"YCL040W" 8319 9861 7578 14312 10247 7710 6819 6284 8508
"YCL039W" 530 531 728 764 427 418 353 340 178
"YCL038C" 53 67 107 46 22 39 29 14 16
"YCL037C" 533 676 993 867 528 662 1084 1069 519
"YCL036W" 26 44 73 32 27 21 31 28 30
"YCL035C" 220 285 325 415 222 265 362 458 338
"YCL034W" 133 135 177 185 112 142 95 144 107
"YCL033C" 99 114 153 135 89 113 88 91 79
"YCL032W" 19 29 61 30 24 17 29 27 16
"YCL031C" 102 137 204 189 100 133 207 218 127
"YCL030C" 876 1016 982 1406 1082 881 1468 1666 1362
"YCL029C" 35 45 88 40 21 42 39 37 36
"YCL028W" 247 273 420 406 235 287 340 407 182
"YCL027W" 14 12 26 11 14 5 68 90 31
"YCL026C-B" 110 111 79 199 145 147 125 128 77
"ARS306" 3 1 1 1 0 0 0 1 0
"YCL026C-A" 8 12 10 2 0 1 1 2 2
"YCL025C" 102 109 184 81 38 63 44 36 19
"YCL023C" 0 3 5 0 0 0 0 0 1
"YCL024W" 64 59 154 91 57 45 77 96 81
"YCL022C" 0 3 4 0 0 0 1 0 0
"tE(UUC)C" 33 19 20 16 9 30 29 20 12
"YCLWdelta15" 0 1 3 0 0 0 0 0 0
"YCLCdelta1" 0 3 9 0 2 0 1 0 0
"YCL021W-A" 26 29 29 43 21 32 63 96 14
"YCLWdelta2a" 0 0 1 2 0 1 0 1 0
"YCLWdelta2b" 0 0 1 0 0 0 0 0 0
"tL(CAA)C" 2 2 4 7 0 0 2 0 3
"YCL018W" 908 836 1195 1056 747 697 691 610 565
"YCL017C" 350 418 646 620 441 361 566 573 490
"YCL016C" 40 36 96 55 43 36 53 57 38
"YCL014W" 120 101 196 145 80 98 179 224 113
"YCL012C" 3 4 3 5 0 3 1 1 3
"YCL011C" 165 166 290 317 173 228 238 255 165
"YCL010C" 41 57 58 42 27 30 24 34 32
"YCL009C" 6677 8290 6526 9824 7529 7352 8937 8404 7156
"YCL008C" 345 382 640 555 365 328 543 516 285
"YCL007C" 13 7 26 15 6 17 12 5 16
"YCL005W-A" 149 139 124 200 99 147 189 175 127
"snR43" 264 288 248 209 133 221 142 113 247
"YCL005W" 333 397 494 479 322 279 399 354 243
"ARS307" 9 7 11 8 4 9 15 6 4
"YCL004W" 36 43 91 44 29 36 37 43 20
"YCL002C" 30 27 40 11 18 24 16 14 6
"YCL001W" 28 35 45 27 18 40 53 37 21
"YCL001W-A" 2 2 6 1 0 1 0 1 1
"YCL001W-B" 0 4 4 1 0 1 2 0 0
"ARS308" 1 3 6 0 0 2 2 2 0
"YCR001W" 0 1 2 0 0 1 0 0 0
"YCR002C" 19 34 32 15 19 23 22 22 21
"YCR003W" 30 48 41 49 30 41 77 104 29
"YCR004C" 333 475 504 693 472 430 573 604 790
"YCR005C" 1228 903 2084 1174 355 419 535 580 299
"YCR006C" 75 157 175 102 47 48 46 44 59
"tP(AGG)C" 59 40 34 51 36 60 42 16 24
"YCRCdelta6" 0 0 4 0 0 0 0 0 2
"YCR007C" 10 10 18 12 9 2 8 6 2
"tN(GUU)C" 2 0 2 6 9 1 4 2 3
"YCR008W" 475 560 659 669 362 382 461 440 195
"YCR009C" 77 110 167 136 71 86 215 347 140
"ARS309" 3 4 5 2 1 1 2 3 2
"YCR010C" 760 835 1578 228 5 32 9 2 7
"YCR011C" 146 159 253 255 123 133 151 163 188
"YCR012W" 10530 11383 12366 12153 9492 8487 7481 5682 7333
"YCR013C" 2 6 10 1 2 2 1 1 4
"YCR014C" 14 10 30 7 4 4 7 8 4
"YCR015C" 15 7 31 8 2 7 8 5 7
"snR33" 444 727 462 187 156 552 137 190 265
"tG(GCC)C" 2 12 1 2 4 2 2 4 1
"YCRCdelta7" 0 0 2 0 0 0 0 0 0
"YCR016W" 24 32 28 37 17 8 32 15 22
"YCR017C" 369 364 582 491 307 269 343 301 274
"YCR018C" 38 32 27 45 36 43 69 81 78
"YCRWdelta10" 2 1 1 0 0 0 0 0 0
"YCR018C-A" 0 0 4 1 0 0 1 1 1
"YCR019W" 17 25 35 15 13 15 25 17 19
"YCR020C" 11 11 20 7 4 7 15 6 3
"YCR020C-A" 48 31 39 49 20 42 43 32 25
"YCR020W-B" 2 3 5 2 0 0 2 1 2
"YCR021C" 32 27 58 24 20 18 8 9 6
"YCR022C" 8 9 3 10 6 9 9 4 4
"YCR023C" 61 53 65 91 52 45 72 50 46
"YCR024C" 39 23 71 44 23 20 35 41 24
"YCR024C-B" 341 386 727 285 188 238 423 253 98
"YCR024C-A" 344 386 722 261 165 273 418 249 119
"YCR025C" 13 19 12 12 4 5 6 13 5
"YCR026C" 123 117 256 180 98 103 129 135 103
"ARS310" 0 2 8 3 1 0 0 0 1
"YCR027C" 26 23 46 38 20 16 35 36 34
"tQ(UUG)C" 1 0 4 2 0 0 3 1 2
"YCRWdelta11" 1 1 3 0 0 1 1 4 0
"YCR028C" 197 200 319 250 164 117 105 106 107
"YCR028C-A" 55 56 39 47 54 40 48 44 112
"YCR030C" 726 732 1084 1190 670 587 923 827 441
"snR65" 17 9 24 16 14 20 26 16 10
"YCR031C" 1540 1623 1359 2468 2063 1901 2694 2718 2608
"snR189" 1827 2312 1814 1349 1078 1981 1104 1483 1528
"YCR032W" 103 110 209 103 70 66 74 95 71
"YCR033W" 352 371 542 384 253 233 321 354 228
"YCR034W" 384 505 330 405 331 335 397 318 160
"YCR035C" 18 25 53 22 11 16 22 20 17
"YCR036W" 73 87 151 129 90 78 172 217 106
"ARS313" 1 1 3 3 0 1 1 0 2
"YCR037C" 97 112 217 121 56 67 84 105 50
"ARS314" 0 2 2 1 0 0 1 0 1
"YCR038C" 5 8 23 9 3 8 10 13 3
"YCR038W-A" 0 0 0 1 0 0 0 0 0
"YCR041W" 12 19 17 20 5 7 12 5 2
"YCR042C" 45 78 127 45 24 38 29 38 32
"YCR043C" 29 23 34 56 30 18 47 45 20
"YCR044C" 191 222 191 249 178 144 204 160 157
"YCR045C" 12 12 18 4 0 3 0 1 3
"YCR045W-A" 72 95 74 80 64 54 74 50 55
"YCR046C" 133 122 135 182 123 180 176 160 96
"YCR047C" 52 65 91 52 17 39 37 29 30
"YCR047W-A" 3 9 3 4 6 2 0 2 2
"YCR049C" 3 4 4 1 0 0 0 0 0
"YCR048W" 238 354 310 284 196 177 215 230 317
"YCR050C" 1 1 3 1 1 1 1 1 3
"YCR051W" 129 144 164 97 54 102 60 70 46
"YCR052W" 77 110 144 78 53 77 100 143 91
"YCR053W" 995 1147 1223 1196 827 878 1093 1092 436
"YCR054C" 30 32 51 21 9 11 29 32 13
"YCR057C" 210 331 557 352 205 258 319 344 316
"YCR059C" 249 340 305 280 203 253 245 302 282
"YCR060W" 57 85 74 104 55 88 82 91 83
"ARS315" 0 1 6 3 1 3 1 0 0
"YCR061W" 239 259 323 377 290 174 297 256 210
"tS(CGA)C" 11 11 16 12 9 11 15 7 2
"YCR064C" 23 29 22 14 11 5 13 5 9
"YCR063W" 70 100 92 88 46 75 87 98 77
"YCR065W" 492 502 469 598 424 364 508 493 373
"YCR066W" 15 10 27 10 4 11 10 19 10
"YCR067C" 687 689 919 934 702 598 630 670 628
"YCR068W" 263 296 638 421 273 228 214 208 289
"YCR069W" 623 747 1308 1004 627 512 657 702 493
"YCR071C" 58 62 56 107 62 89 122 129 71
"YCR072C" 63 100 152 85 75 66 99 114 93
"YCR073C" 66 76 132 58 24 36 36 47 44
"YCR073W-A" 207 231 212 290 193 228 207 208 208
"YCR075C" 135 124 109 224 117 120 142 123 91
"YCR075W-A" 29 35 43 54 22 41 38 30 24
"YCR076C" 48 70 128 62 32 56 75 48 45
"YCR077C" 449 554 463 621 489 506 554 595 557
"YCR079W" 541 598 666 723 442 388 383 295 371
"YCR081W" 85 87 175 116 65 63 76 95 40
"YCR081C-A" 3 4 5 7 1 3 4 1 3
"YCR082W" 176 207 269 279 130 219 291 365 132
"YCR083W" 158 170 225 280 138 224 211 226 116
"YCR084C" 1555 1996 2555 2809 2083 1550 2358 2457 2087
"YCR085W" 11 7 5 4 2 5 4 3 5
"YCR086W" 23 24 38 23 18 18 30 42 34
"YCR087W" 1 6 3 5 0 0 0 1 1
"YCR087C-A" 32 33 102 82 55 58 108 170 143
"YCR088W" 1088 1438 1162 1411 1062 1207 1230 1245 906
"YCR089W" 301 390 461 427 226 203 240 245 115
"YCR090C" 5 3 9 3 3 1 3 7 8
"ARS316" 3 2 1 0 0 0 0 0 1
"YCR091W" 96 91 194 123 64 64 103 111 37
"YCR092C" 29 22 51 26 15 18 19 22 10
"YCR093W" 339 322 701 452 282 279 434 412 296
"YCR094W" 40 42 59 40 28 46 45 60 19
"YCR095C" 16 14 31 10 8 6 16 13 8
"YCR095W-A" 3 0 3 3 2 0 1 2 0
"YCRWdelta12" 0 1 5 0 0 0 1 0 0
"YCRWomega3" 2 2 7 0 0 0 0 0 0
"ARS317" 1 1 1 0 0 0 0 0 0
"YCR097W" 13 17 21 14 14 20 44 30 10
"ARS318" 1 0 3 0 0 0 0 0 0
"YCRWdelta13" 0 0 3 0 0 0 0 0 0
"tT(AGU)C" 21 14 14 16 5 20 12 22 8
"YCRCdelta14" 1 3 1 0 1 0 0 0 1
"YCR098C" 12 6 17 4 3 1 3 2 3
"YCR099C" 6 11 13 3 4 2 2 3 2
"YCR100C" 0 8 12 5 5 4 5 5 10
"YCR101C" 6 4 10 8 7 8 11 6 4
"YCR102C" 4 6 9 6 1 1 9 16 6
"YCR102W-A" 2 3 5 0 1 0 0 0 1
"YCR104W" 0 2 0 0 0 0 0 0 0
"YCR105W" 6 11 18 11 2 2 3 3 1
"YCR106W" 28 24 53 28 20 16 22 17 9
"YCR107W" 15 20 38 13 10 8 26 12 6
"YCR108C" 0 0 1 0 0 0 0 0 0
"TEL03R-XR" 5 7 5 0 0 0 0 0 4
"TEL03R-TR" 0 3 2 0 0 0 1 0 0
"TEL04L-TR" 2 2 3 0 1 1 0 0 1
"ARS400" 0 0 1 0 0 0 0 0 1
"TEL04L-XR" 1 4 6 4 1 0 0 0 3
"TEL04L-XC" 0 0 1 0 0 0 0 0 0
"YDL248W" 4 7 12 3 1 4 6 2 4
"YDL247W" 1 1 0 0 0 0 0 0 0
"YDL246C" 0 1 1 0 0 0 0 0 0
"YDL245C" 1 2 1 0 0 0 0 0 0
"YDL244W" 21 26 44 12 8 15 3 3 3
"YDL243C" 20 30 49 31 19 22 22 10 36
"YDL242W" 3 5 10 6 4 0 3 1 2
"YDL241W" 4 3 7 1 4 2 8 6 9
"YDL240C-A" 2 1 3 1 1 1 0 0 0
"YDL240W" 74 76 113 96 73 60 107 153 68
"YDL239C" 26 33 75 44 26 31 31 51 36
"YDL238C" 64 55 120 97 58 58 57 53 59
"YDL237W" 200 214 332 342 270 211 338 441 304
"YDL236W" 83 79 103 98 65 68 111 123 101
"YDL235C" 6 4 9 4 5 1 7 4 4
"YDL234C" 50 57 138 49 25 37 47 59 25
"YDL233W" 279 308 366 306 163 256 195 190 93
"YDL232W" 21 46 36 15 25 46 78 17 54
"YDL231C" 362 443 636 484 300 315 364 372 321
"YDL230W" 53 58 79 82 55 69 64 76 66
"YDL229W" 5465 6101 5376 8630 7527 6158 8107 6828 7165
"YDL228C" 0 2 1 1 2 2 0 1 1
"ARS404" 94 114 92 114 92 89 121 65 58
"YDL227C" 107 95 124 145 107 120 172 136 142
"YDL226C" 170 198 228 277 162 216 230 295 160
"YDL225W" 28 41 64 28 20 14 51 60 34
"YDL224C" 636 744 1026 904 646 581 700 696 414
"YDL223C" 559 563 2045 555 140 178 81 105 74
"YDL222C" 692 698 1121 839 186 198 50 38 54
"YDL221W" 15 14 10 10 5 9 5 7 4
"YDL220C" 208 232 344 259 138 199 153 170 89
"YDL219W" 2 10 3 2 2 4 3 7 5
"YDL218W" 362 352 1672 105 34 33 32 27 21
"YDL217C" 39 37 69 57 30 27 35 34 25
"YDL216C" 8 10 28 9 7 7 8 15 12
"YDL215C" 155 252 303 138 56 67 55 48 35
"YDL214C" 117 202 164 209 81 91 49 50 42
"YDL213C" 49 39 100 69 24 33 87 88 34
"YDL212W" 128 168 154 161 115 116 190 228 100
"YDL211C" 39 40 59 68 24 36 43 66 17
"tG(GCC)D1" 10 7 9 4 4 0 6 1 1
"YDL210W" 27 25 62 15 8 11 9 7 5
"ARS405" 1 0 0 0 0 0 0 0 0
"YDL209C" 85 85 130 133 58 91 79 59 52
"YDL208W" 55 82 116 107 42 120 129 132 70
"YDL207W" 154 151 212 177 100 135 146 173 81
"YDL206W" 21 18 44 12 14 2 16 6 13
"YDL205C" 128 160 268 255 220 187 294 268 281
"YDL204W" 421 434 1607 746 247 229 279 321 154
"YDL203C" 145 167 227 194 133 137 168 177 82
"YDL202W" 23 28 33 43 26 36 37 37 26
"YDL201W" 30 48 72 29 20 35 59 69 38
"YDL200C" 21 24 44 44 18 30 39 35 21
"YDL199C" 117 139 201 130 64 68 66 64 29
"YDL198C" 292 327 216 497 384 329 378 295 320
"YDL197C" 70 63 125 87 46 66 72 93 78
"YDL196W" 3 1 2 1 2 0 3 0 0
"YDL195W" 2416 2757 3417 4188 3051 2209 3217 3070 2009
"YDL194W" 93 112 202 128 89 65 102 92 48
"YDL193W" 19 13 21 19 23 17 19 35 18
"YDL192W" 83 89 95 155 91 118 156 212 156
"YDL191W" 38 33 35 49 29 44 67 46 25
"YDL190C" 147 145 209 173 124 126 137 148 79
"YDL189W" 83 115 131 110 56 85 92 97 37
"ARS406" 3 3 1 3 1 0 0 2 0
"YDL188C" 297 375 598 505 342 245 416 398 263
"YDL187C" 19 18 28 10 5 5 5 4 5
"YDL186W" 10 8 19 0 0 0 3 3 1
"YDL185C-A" 0 0 0 1 0 0 1 0 0
"YDL185W" 2575 2980 3383 4326 3291 2559 3103 3143 3103
"YDL184C" 31 39 45 55 37 76 65 58 90
"YDL183C" 14 24 45 25 18 16 23 25 12
"YDL182W" 318 379 570 526 444 400 553 654 539
"YDL181W" 1659 1919 1694 2927 1791 2391 2473 2213 1821
"YDL180W" 233 268 385 338 220 213 256 268 157
"YDL179W" 37 32 47 26 19 33 46 53 23
"YDL178W" 32 46 57 51 36 45 65 85 39
"YDL177C" 23 34 60 46 17 39 65 66 41
"YDL176W" 27 21 54 23 13 17 25 16 19
"YDL175C" 13 13 27 10 8 6 17 14 7
"YDL174C" 407 515 639 676 382 441 548 583 448
"YDL173W" 138 165 243 177 90 168 166 209 175
"YDL172C" 9 4 6 6 6 1 1 1 4
"YDL171C" 2453 2641 4302 2968 1915 1812 2438 2447 1853
"YDL170W" 88 81 193 111 74 87 106 82 58
"YDL169C" 21 33 38 55 20 36 31 53 37
"YDL168W" 117 122 249 229 133 130 139 73 105
"YDL167C" 82 119 204 151 68 81 149 109 61
"YDL166C" 10 14 26 21 7 25 24 25 29
"YDL165W" 116 144 168 165 138 171 174 276 146
"YDL164C" 104 108 132 91 67 72 97 100 61
"YDL163W" 1 1 3 0 0 0 0 0 0
"YDL162C" 2 0 0 1 0 1 0 0 0
"YDL161W" 75 54 182 108 65 63 174 236 117
"YDL160C-A" 14 9 15 5 8 12 8 7 11
"YDL160C" 483 591 1231 851 537 468 705 774 401
"YDL159W" 54 42 91 56 31 42 48 80 48
"YDL159C-B" 0 0 1 0 0 0 0 0 0
"YDL158C" 6 8 8 3 5 3 9 8 3
"YDL157C" 69 81 70 86 42 86 90 98 34
"YDL156W" 38 38 59 49 26 27 38 44 29
"YDL155W" 77 88 114 106 73 74 88 127 95
"YDL154W" 12 16 25 12 5 5 14 3 9
"YDL153C" 28 37 55 33 11 7 20 8 12
"YDL151C" 1 0 4 0 0 0 0 0 0
"YDL150W" 34 32 59 31 27 32 58 62 43
"YDL149W" 77 63 141 82 45 49 76 85 54
"YDL148C" 34 42 86 33 17 27 36 38 38
"YDL147W" 106 119 181 142 59 104 177 239 134
"YDL146W" 64 65 114 126 85 79 86 109 46
"YDL145C" 750 871 910 1065 785 681 956 1178 937
"YDL144C" 366 374 555 695 396 445 518 519 385
"YDL143W" 194 263 330 358 202 197 306 334 261
"YDL142C" 13 24 34 27 23 12 28 35 25
"YDL141W" 171 220 201 281 211 171 209 193 199
"YDL140C" 2241 2343 3917 3585 2474 1913 2631 2243 2282
"YDL139C" 14 8 21 10 9 16 17 15 14
"ARS409" 0 3 2 0 0 0 0 0 0
"YDL138W" 241 319 649 421 241 238 258 285 217
"YDL137W" 660 738 1027 555 298 399 406 412 294
"YDL136W" 94 113 167 242 227 205 326 389 366
"YDL135C" 41 41 65 68 36 35 67 106 45
"YDL134C" 91 100 151 133 89 84 161 215 102
"YDL133C-A" 154 134 113 175 95 183 161 173 275
"YDL133W" 38 34 51 52 24 37 29 43 25
"YDL132W" 117 127 234 200 87 106 155 244 122
"YDL131W" 238 324 455 433 249 270 480 645 264
"YDL130W-A" 122 160 162 209 111 114 149 97 82
"YDL130W" 1939 2127 2135 2523 1811 2005 2246 1867 2501
"YDL129W" 20 32 54 15 12 24 14 28 16
"YDL128W" 1062 1319 1569 1304 866 852 861 765 727
"YDL127W" 6 9 15 8 4 4 11 5 9
"YDL126C" 765 781 1084 1410 846 907 1173 1304 1011
"YDL125C" 454 486 545 648 360 394 482 423 275
"YDL124W" 324 467 771 742 470 412 592 740 467
"YDL123W" 385 446 561 397 303 287 241 263 179
"YDL122W" 44 44 104 38 30 30 73 69 113
"YDL121C" 108 104 122 161 91 124 172 179 191
"YDL120W" 101 97 106 184 113 132 203 226 114
"YDL119C" 17 14 34 19 12 15 22 18 12
"YDL118W" 2 3 2 0 0 0 0 0 0
"YDL117W" 88 87 148 112 61 67 108 136 90
"YDL116W" 44 35 76 69 38 43 65 98 44
"ARS410" 0 2 1 0 0 1 0 0 0
"YDL115C" 31 26 65 40 21 14 40 36 22
"YDL114W" 2 2 5 1 0 0 0 0 1
"ARS411" 0 0 0 1 0 0 0 0 0
"YDL113C" 62 53 116 76 43 61 92 117 88
"YDL112W" 79 99 179 113 61 78 131 171 124
"YDL111C" 117 149 166 151 91 102 173 164 100
"YDL110C" 183 210 397 263 105 146 204 276 190
"YDL109C" 32 46 67 50 28 21 29 31 32
"YDL108W" 22 35 37 31 13 17 38 35 21
"YDL107W" 9 13 21 8 5 7 7 8 3
"YDL106C" 21 22 42 24 14 10 24 32 12
"YDL105W" 16 11 31 16 5 8 17 16 5
"YDL104C" 16 17 22 25 6 16 18 19 10
"YDL103C" 41 49 67 47 38 49 47 83 46
"YDL102W" 77 69 128 78 51 68 60 99 52
"YDL101C" 18 16 36 20 16 11 41 58 24
"YDL100C" 352 441 521 616 395 366 538 660 480
"YDL099W" 22 24 87 42 22 32 50 63 22
"YDL098C" 12 14 16 20 10 12 26 30 13
"YDL097C" 70 99 180 166 104 117 166 244 123
"YDL096C" 1 1 2 1 0 0 0 0 1
"YDL095W" 634 715 565 844 617 644 512 565 442
"YDL094C" 2 4 1 1 2 0 1 3 1
"YDL093W" 69 73 120 111 72 55 92 82 68
"YDL092W" 4 13 17 20 12 8 30 24 26
"YDL091C" 37 36 80 60 34 36 62 76 26
"YDL090C" 41 43 81 43 24 28 45 56 41
"YDL089W" 9 9 16 9 8 11 13 13 4
"YDL088C" 59 64 128 100 61 65 129 160 41
"YDL087C" 26 32 38 23 25 25 24 20 13
"YDL086W" 368 472 512 608 466 359 439 398 341
"YDL086C-A" 13 15 24 18 10 14 16 15 25
"YDL085C-A" 74 83 95 159 95 108 213 337 185
"YDL085W" 337 300 1074 484 115 87 57 45 44
"YDL084W" 509 621 537 785 539 545 731 724 456
"YDL083C" 750 959 1008 1344 995 1237 2101 2058 809
"YDL082W" 399 610 577 728 550 648 1085 1617 982
"YDL081C" 1805 2170 1701 2472 2164 2134 2450 2626 3718
"YDL080C" 57 66 102 60 57 63 63 81 41
"YDL079C" 169 151 193 146 70 85 94 82 50
"YDL078C" 306 385 486 477 318 323 474 500 330
"ARS412" 11 19 10 13 15 7 16 13 4
"YDL077C" 40 35 76 42 27 34 27 51 33
"YDL076C" 32 39 91 51 34 52 74 99 38
"YDL075W" 692 825 700 1132 684 1095 1382 1328 824
"snR63" 507 638 599 319 278 425 251 404 637
"YDL074C" 34 58 60 31 17 38 36 68 30
"YDL073W" 26 27 54 23 18 16 18 24 24
"ARS413" 1 1 2 0 0 0 1 0 0
"YDL072C" 167 221 275 309 205 160 185 187 247
"YDL071C" 21 18 12 7 6 19 22 16 12
"YDL070W" 313 396 450 495 295 377 377 407 328
"YDL069C" 3 9 13 1 3 3 8 10 6
"YDL068W" 1 0 2 0 0 1 0 0 2
"YDL067C" 2061 2009 2448 3332 1988 2433 2814 2041 1189
"YDL066W" 936 993 1119 2193 1643 1284 2448 2857 1670
"YDL065C" 27 22 57 34 19 13 45 27 20
"YDL064W" 51 72 59 60 54 55 120 145 48
"YDL063C" 14 24 46 14 7 10 22 52 24
"YDL062W" 0 1 0 0 0 0 0 0 1
"YDL061C" 1239 1371 1440 1506 921 1535 1782 1186 712
"YDL060W" 34 50 92 30 17 24 42 56 51
"YDL059C" 32 42 73 89 57 54 70 98 76
"YDL058W" 170 187 328 252 177 168 231 226 183
"YDL057W" 23 28 61 43 38 34 26 23 13
"YDL056W" 110 102 204 141 73 95 85 129 66
"YDL055C" 1519 1632 1501 1885 1389 1286 1811 1823 1585
"tK(UUU)D" 25 20 21 21 1 14 7 9 5
"YDL054C" 220 240 277 265 129 117 152 152 99
"YDL053C" 110 146 166 136 100 103 113 110 89
"YDL052C" 313 381 338 495 273 328 422 366 177
"YDL051W" 67 65 99 64 47 63 79 126 59
"YDL050C" 4 1 6 5 0 2 2 0 0
"YDL049C" 117 165 242 146 86 131 107 128 60
"YDL048C" 486 720 841 697 494 414 652 447 260
"YDL047W" 144 188 254 238 147 150 228 220 161
"YDL046W" 3811 4379 4012 4357 2676 3247 2930 2546 1751
"YDL045W-A" 48 53 60 101 61 98 157 199 51
"YDL045C" 35 38 58 46 28 33 42 70 28
"YDL044C" 13 21 35 13 6 11 25 32 15
"YDL043C" 5 9 15 6 4 2 7 9 4
"YDL042C" 55 81 122 83 44 40 75 88 40
"YDL041W" 0 3 7 1 0 0 3 1 0
"YDL040C" 77 61 134 92 61 63 106 150 112
"YDL039C" 69 134 198 84 34 41 28 35 4
"YDL037C" 13 34 95 5 1 2 6 1 2
"YDL036C" 18 17 27 12 12 7 21 28 22
"YDL035C" 134 134 223 147 98 87 112 117 67
"YDL034W" 0 0 4 0 0 0 0 0 0
"YDL033C" 158 160 309 240 139 148 142 159 97
"YDL032W" 0 1 3 2 1 4 2 1 1
"YDL031W" 74 68 177 101 43 72 93 135 95
"YDL030W" 26 31 46 33 24 21 23 28 36
"YDL029W" 235 333 304 399 284 259 253 224 243
"YDL028C" 22 23 47 24 14 20 35 47 29
"YDL027C" 68 66 123 100 41 72 113 88 24
"YDL026W" 4 0 3 0 0 0 0 0 0
"YDL025C" 84 67 150 87 61 73 111 125 65
"YDL025W-A" 6 10 2 6 11 1 4 5 5
"ARS414" 2 1 3 1 0 0 3 0 0
"YDL024C" 24 24 122 33 9 16 14 12 10
"YDL022C-A" 2 0 1 2 2 0 1 0 0
"tA(AGC)D" 16 8 9 10 4 10 16 12 7
"YDL023C" 0 0 3 2 0 0 0 0 1
"YDL022W" 920 969 1276 2080 1298 889 1037 960 908
"YDL021W" 12 15 35 16 9 7 5 12 11
"YDL020C" 43 53 123 61 26 36 54 83 34
"YDL019C" 261 232 436 411 243 259 421 529 368
"YDL018C" 16 22 22 31 22 16 30 32 39
"YDL017W" 11 12 24 14 6 2 6 12 7
"YDL016C" 2 6 12 5 3 3 5 8 3
"YDL015C" 59 88 124 72 54 48 103 68 67
"YDL014W" 375 478 311 642 412 427 572 489 475
"YDL013W" 64 66 161 80 44 52 63 70 56
"YDL012C" 159 188 322 301 171 226 342 357 183
"YDL011C" 0 1 1 1 0 0 0 0 0
"YDL010W" 25 15 26 13 15 11 13 12 11
"YDL009C" 2 3 3 0 0 2 1 2 1
"YDL008W" 45 39 67 76 44 56 66 76 51
"tT(AGU)D" 21 13 19 29 12 35 31 33 25
"YDLCdelta1" 1 0 6 0 0 0 0 0 0
"ARS415" 3 3 3 0 0 0 0 0 0
"YDL007C-A" 1 3 1 0 0 1 0 0 0
"YDLWtau1" 0 2 1 1 0 0 0 0 1
"tS(AGA)D1" 4 3 1 4 3 1 1 2 3
"YDL007W" 54 52 114 94 49 55 99 93 73
"YDL006W" 21 18 37 29 12 21 24 27 27
"YDL005C" 62 61 182 98 51 69 109 122 47
"YDL004W" 424 445 445 702 514 693 860 859 412
"YDL003W" 37 26 47 39 24 20 58 84 48
"YDL002C" 24 20 49 26 14 12 34 46 32
"YDL001W" 12 11 35 11 13 7 31 29 24
"YDR001C" 219 196 441 318 186 206 256 325 182
"YDR002W" 62 94 137 96 83 86 162 218 147
"YDR003W" 83 74 175 134 87 85 100 155 76
"YDR003W-A" 5 6 13 8 4 6 4 4 2
"YDR004W" 18 28 55 27 19 20 26 24 17
"YDR005C" 28 22 51 26 15 19 24 24 15
"YDR006C" 567 640 1017 700 343 456 497 489 215
"YDR007W" 201 214 287 320 164 229 214 217 116
"YDR008C" 27 40 48 28 5 19 11 13 2
"ARS416" 8 11 22 7 5 8 4 11 7
"YDR009W" 39 47 58 63 39 37 28 19 20
"YDR010C" 4 6 11 14 6 3 4 1 1
"YDR011W" 438 457 1083 711 368 377 605 628 330
"YDR012W" 1049 1097 1129 1262 918 880 951 882 717
"YDR013W" 1 4 5 2 2 2 3 3 2
"YDR014W" 4 15 39 13 3 8 16 6 11
"YDR014W-A" 9 6 15 5 1 1 3 4 3
"YDR015C" 3 4 3 1 0 1 0 0 2
"YDR016C" 35 33 29 41 27 29 36 49 43
"YDR017C" 61 65 116 67 37 42 69 79 38
"YDR018C" 16 27 22 19 9 13 11 11 7
"ARS417" 3 0 3 0 0 0 1 1 0
"YDR019C" 84 84 115 113 59 80 127 212 105
"YDR020C" 12 16 15 12 9 5 12 15 8
"YDR021W" 8 8 13 4 2 0 7 7 4
"YDR022C" 15 6 21 11 7 3 18 14 6
"tV(UAC)D" 73 48 69 70 28 63 64 50 27
"YDR023W" 90 80 120 98 67 71 146 206 102
"YDR024W" 6 8 6 4 0 10 13 9 5
"YDR025W" 408 524 487 587 491 592 804 925 449
"YDR026C" 38 50 96 46 19 28 56 61 18
"YDR027C" 66 79 118 81 55 51 84 63 48
"YDR028C" 111 124 260 135 114 90 211 249 165
"YDR029W" 0 0 0 2 0 0 0 0 0
"YDR030C" 13 13 26 8 4 8 15 9 4
"YDR031W" 2 0 4 4 1 5 3 1 1
"YDR032C" 983 1177 1652 1719 864 863 998 788 648
"ARS450" 2 1 1 0 0 2 0 0 0
"YDR033W" 622 624 1325 1068 943 536 579 306 516
"YDR034C" 103 124 219 160 97 128 156 208 123
"YDRCdelta2" 2 0 2 0 0 0 0 0 0
"YDRCdelta3" 0 4 4 1 0 0 0 0 0
"tL(UAA)D" 27 24 17 11 11 20 11 8 6
"YDRCdelta6a" 2 0 1 0 0 0 0 0 0
"YDRWdelta7" 1 1 5 0 0 1 1 1 0
"YDR034C-A" 1 2 2 1 0 1 0 0 0
"YDRCdelta6b" 1 0 3 0 0 1 0 0 0
"tQ(UUG)D1" 2 2 3 2 0 1 1 2 1
"YDR034W-B" 85 127 233 78 8 29 7 5 4
"YDR035W" 420 466 626 549 351 362 482 660 500
"YDR036C" 113 158 188 167 86 109 161 170 56
"YDR037W" 210 225 392 312 184 226 418 604 298
"YDR038C" 199 183 233 242 107 129 135 109 45
"YDR040C" 57 42 123 38 14 25 13 17 23
"YDR041W" 31 50 54 52 35 45 95 122 58
"YDR042C" 3 5 6 1 1 3 0 4 1
"snR47" 353 506 403 121 120 398 171 138 163
"YDR043C" 90 27 159 81 23 31 41 55 26
"YDR044W" 228 282 361 413 326 246 366 327 274
"YDR045C" 21 15 25 33 16 24 36 42 9
"YDR046C" 4 4 9 5 2 1 4 2 3
"YDR047W" 105 113 138 186 116 134 152 128 98
"YDR048C" 2 0 1 0 0 0 1 0 0
"YDR049W" 42 29 58 38 34 26 60 57 56
"ARS418" 2 2 2 2 0 0 1 0 0
"YDR050C" 2128 2433 3045 3480 2998 2805 3601 3646 3299
"YDR051C" 33 30 67 52 31 32 52 55 47
"YDR052C" 45 55 90 53 26 31 63 86 29
"YDR053W" 2 1 1 1 0 0 0 0 3
"YDR054C" 87 118 189 128 90 78 90 113 115
"YDR055W" 1055 1191 3607 1300 726 726 868 620 324
"YDR056C" 80 104 104 126 78 98 145 215 122
"YDR057W" 24 11 32 20 9 14 12 11 13
"ARS419" 0 0 7 0 1 0 0 0 0
"YDR058C" 15 16 30 21 7 10 17 31 16
"tR(UCU)D" 0 0 1 0 0 0 0 0 0
"tD(GUC)D" 18 9 19 14 18 12 19 12 12
"YDR059C" 921 1023 1520 1134 592 675 586 537 244
"YDR060W" 96 119 273 138 61 106 174 236 136
"YDR061W" 48 52 80 67 56 48 71 90 67
"YDR062W" 399 453 518 595 494 472 492 561 378
"YDR063W" 15 12 27 63 27 32 46 82 45
"YDR064W" 850 933 1107 1608 1199 1142 2024 2013 1549
"YDR065W" 11 12 15 5 1 6 7 4 6
"YDR066C" 2 2 12 3 0 2 3 2 0
"YDR067C" 4 7 9 6 3 3 5 8 2
"YDR068W" 16 20 35 27 14 14 33 18 20
"YDR069C" 52 32 99 70 47 39 67 57 40
"YDR070C" 175 206 580 323 80 100 51 53 41
"YDR071C" 11 13 24 11 16 10 31 26 21
"YDR072C" 310 528 467 291 177 221 186 215 146
"YDR073W" 104 173 147 163 70 125 104 152 63
"YDR074W" 693 675 1283 1266 613 616 887 921 592
"YDR075W" 13 15 29 16 7 9 16 12 8
"YDR076W" 16 16 37 29 5 7 20 31 9
"YDR077W" 43475 48971 72376 45829 22730 21848 11543 6858 5635
"YDR078C" 9 8 16 10 5 5 4 6 2
"YDR079W" 7 13 18 23 10 15 21 32 17
"YDR079C-A" 28 16 39 44 22 43 44 53 8
"YDR080W" 16 27 41 18 15 12 30 25 18
"YDR081C" 59 71 118 86 48 61 71 105 47
"YDR082W" 7 10 20 17 5 7 8 8 13
"YDR083W" 11 12 50 16 6 17 24 27 17
"YDR084C" 66 122 87 119 69 79 92 70 40
"YDR085C" 35 49 90 40 18 27 57 66 25
"YDR086C" 117 174 163 242 160 206 319 345 172
"YDR087C" 12 17 30 17 8 18 26 28 33
"YDR088C" 29 20 47 19 9 12 31 43 23
"tR(ACG)D" 143 107 84 59 34 70 48 28 19
"YDR089W" 62 62 74 94 69 68 127 177 93
"YDR090C" 51 69 88 72 47 50 52 41 51
"YDR091C" 114 120 258 194 140 94 172 170 168
"ARS420" 3 5 9 3 0 0 2 1 3
"YDR092W" 41 52 76 38 23 34 59 64 50
"YDR093W" 381 457 498 568 377 324 359 352 437
"YDR094W" 0 0 0 0 1 0 0 0 0
"YDR095C" 4 8 9 3 6 3 2 0 4
"YDR096W" 357 410 526 563 379 319 507 455 331
"ARS421" 0 0 2 0 0 0 1 0 1
"YDR097C" 34 58 117 73 38 40 89 122 71
"YDR098C" 29 38 53 52 22 34 44 68 89
"tQ(UUG)D2" 2 4 3 2 1 2 1 2 1
"YDRCsigma1" 1 0 2 0 0 0 0 0 0
"YDRCdelta9" 0 1 4 0 1 0 0 0 0
"YDR099W" 334 408 532 413 291 308 546 655 259
"YDR100W" 106 129 122 220 128 114 169 120 108
"YDR101C" 78 89 148 78 48 58 65 84 60
"YDR102C" 6 1 6 4 2 2 1 3 2
"YDR103W" 108 116 230 167 103 99 148 134 101
"YDR104C" 52 64 85 40 26 25 25 42 27
"YDR105C" 198 244 282 330 200 155 162 217 158
"YDR106W" 3 6 8 5 1 2 3 4 3
"tI(AAU)D" 8 4 9 5 3 4 4 1 5
"YDRWsigma2" 0 1 3 1 0 0 0 0 0
"YDRWdelta10" 0 0 0 0 0 0 1 1 1
"YDR107C" 159 158 261 202 120 108 171 111 60
"YDR108W" 57 55 95 78 37 30 66 72 59
"YDR109C" 59 66 108 80 52 51 64 60 38
"YDR110W" 33 56 95 45 27 32 41 58 34
"YDR111C" 420 504 587 327 128 191 125 115 96
"YDR112W" 0 1 1 0 1 1 0 0 0
"YDR113C" 21 17 43 34 15 7 31 33 33
"YDR114C" 0 3 2 0 0 0 0 0 0
"YDR115W" 52 61 71 79 45 62 101 94 62
"YDR116C" 68 84 116 83 74 79 150 186 62
"YDR117C" 11 23 33 25 9 15 30 36 20
"YDR118W" 9 10 17 10 3 9 13 13 10
"YDR118W-A" 4 1 2 4 2 2 4 2 0
"YDR119W" 193 179 348 282 163 132 270 342 218
"YDR119W-A" 78 75 117 134 47 92 52 32 27
"YDR120C" 39 42 108 53 34 50 52 89 59
"YDR121W" 32 30 54 44 19 16 24 31 28
"YDR122W" 215 212 404 244 139 181 197 233 173
"YDR123C" 98 101 177 112 64 77 107 124 37
"YDR124W" 4 13 26 9 5 9 11 16 10
"YDR125C" 12 13 19 12 3 2 9 13 0
"ARS422" 1 0 1 0 0 1 0 1 0
"YDR126W" 50 67 88 65 42 51 61 36 16
"YDR127W" 1769 2070 2650 2811 2081 1726 2569 2624 1858
"YDR128W" 218 233 261 208 117 147 152 153 74
"YDR129C" 346 453 439 715 571 436 641 825 588
"YDR130C" 19 28 48 33 14 19 39 52 28
"YDR131C" 37 27 50 62 36 39 46 58 45
"YDR132C" 10 11 8 10 4 3 7 2 2
"YDR133C" 127 145 81 162 123 89 145 123 55
"YDR134C" 370 346 332 360 223 403 539 292 304
"YDR135C" 237 300 518 369 250 261 354 509 382
"YDR136C" 0 2 4 2 0 0 1 1 0
"YDR137W" 27 23 48 20 16 13 31 45 23
"YDR138W" 28 26 75 33 11 21 35 44 35
"YDR139C" 52 60 68 107 51 80 109 101 52
"YDR140W" 12 15 45 28 10 12 29 34 30
"YDR141C" 176 148 331 214 153 148 240 239 139
"YDR142C" 103 94 89 116 45 59 98 132 47
"YDR143C" 257 327 564 393 321 281 451 436 275
"YDR144C" 267 284 482 405 292 292 442 508 234
"YDR145W" 89 111 235 132 93 100 177 279 101
"ARS451" 0 0 0 0 0 0 0 1 1
"YDR146C" 24 29 53 35 34 33 90 120 28
"YDR147W" 22 24 39 30 20 32 51 58 45
"ARS423" 1 0 0 0 0 0 0 0 0
"YDR148C" 390 456 466 872 678 541 927 991 839
"YDR149C" 1 0 0 0 1 0 1 0 0
"YDR150W" 360 355 638 534 331 391 355 378 280
"YDR151C" 16 7 15 16 5 6 16 24 8
"YDR152W" 15 23 47 38 26 24 34 49 43
"YDR153C" 55 48 139 94 43 69 74 121 53
"YDR154C" 115 135 167 151 94 73 80 78 53
"YDR155C" 1568 1926 2420 2450 1904 1782 2063 1958 2111
"YDR156W" 590 779 766 841 494 640 683 689 533
"YDR157W" 14 20 21 20 10 24 14 7 5
"YDR158W" 851 1015 1224 1949 1295 908 1128 1003 696
"YDR159W" 64 79 128 72 29 51 86 97 44
"YDR160W" 60 63 107 91 41 47 48 47 27
"YDR161W" 31 42 85 56 24 37 49 78 52
"YDR162C" 24 28 49 35 8 12 18 24 19
"YDR163W" 40 34 104 71 32 46 63 54 24
"YDR164C" 34 34 88 55 23 34 58 88 63
"YDR165W" 10 10 39 12 13 20 22 29 10
"YDR166C" 11 21 31 6 8 8 8 14 7
"YDR167W" 37 33 60 52 34 42 63 48 22
"YDR168W" 38 61 104 103 52 54 88 133 79
"YDR169C" 87 97 192 133 76 89 109 185 75
"YDR169C-A" 7 4 21 18 11 7 6 10 8
"YDR170C" 223 260 430 335 215 224 316 374 337
"tQ(UUG)D3" 1 0 2 0 0 0 1 0 1
"YDRWdelta11" 0 1 1 0 0 1 0 0 0
"YDR170W-A" 2 5 4 3 5 3 5 7 1
"ARS425" 0 0 3 1 0 0 1 0 0
"YDR171W" 102 103 295 164 79 77 130 147 88
"YDR172W" 158 194 328 196 112 163 268 359 182
"YDR173C" 45 49 59 58 22 38 64 41 40
"YDR174W" 321 450 369 411 346 377 526 657 459
"YDR175C" 53 62 78 66 32 56 81 129 42
"YDR176W" 66 80 140 94 38 64 100 122 80
"YDR177W" 53 65 96 92 54 68 74 87 59
"YDR178W" 2444 2818 2056 3773 2873 2682 2726 1725 1550
"YDR179C" 3 7 12 5 2 1 6 6 3
"YDR179W-A" 4 9 15 8 2 5 5 5 8
"YDR180W" 38 58 94 69 32 41 48 49 36
"YDR181C" 20 16 46 23 16 21 43 54 33
"YDR182W" 72 58 110 100 49 67 94 143 67
"YDR182W-A" 0 0 3 1 1 0 2 3 0
"YDR183W" 9 3 8 3 1 2 4 7 8
"YDR183C-A" 0 0 3 0 0 0 1 2 0
"YDR184C" 7 8 9 7 4 1 9 1 2
"YDR185C" 27 26 27 32 15 16 37 18 15
"YDR186C" 491 608 978 632 384 364 415 473 308
"YDR187C" 1 1 3 1 0 0 0 1 0
"YDR188W" 408 468 501 726 435 435 409 378 424
"YDR189W" 77 96 177 136 63 72 142 139 58
"YDR190C" 78 80 145 89 39 81 85 105 64
"YDR191W" 17 12 35 25 16 17 25 32 23
"YDR192C" 112 131 163 200 146 116 135 136 106
"YDR193W" 4 1 6 1 0 1 2 0 0
"YDR194C" 34 42 96 40 39 32 99 138 67
"YDR194W-A" 0 0 1 0 0 0 0 0 0
"YDR195W" 23 39 70 21 18 17 35 37 12
"YDR196C" 34 32 47 47 31 30 49 54 25
"YDR197W" 13 8 22 16 6 9 4 8 12
"YDR198C" 23 40 60 40 13 21 39 45 22
"YDR199W" 0 0 1 2 0 1 0 0 2
"YDR200C" 31 26 64 47 25 29 45 30 19
"YDR201W" 22 28 45 60 25 36 62 63 42
"YDR202C" 11 8 6 10 3 4 13 13 5
"YDR203W" 1 0 2 0 1 1 0 0 0
"YDR204W" 85 100 158 125 68 93 96 111 72
"YDR205W" 129 156 266 181 138 129 120 141 94
"YDR206W" 107 111 225 153 94 91 119 140 101
"YDR207C" 206 258 570 310 165 219 272 237 132
"YDR208W" 179 204 378 243 122 151 269 260 61
"YDR209C" 0 0 1 0 0 0 0 0 0
"YDR210W" 23 25 35 47 32 46 63 101 46
"YDRCTy1-2" 1 1 3 0 0 0 1 0 1
"tI(UAU)D" 0 1 0 0 0 1 0 2 1
"YDR211W" 56 45 101 61 29 49 85 120 37
"YDR212W" 259 334 362 506 289 286 474 444 293
"YDR213W" 61 92 164 69 41 40 39 55 34
"YDR214W" 241 236 539 368 221 198 350 380 266
"YDR215C" 9 4 3 13 5 3 2 3 3
"YDR216W" 446 449 697 799 526 434 443 465 347
"ARS427" 132 105 129 124 71 85 61 63 18
"YDR217C" 45 47 113 48 17 35 41 49 40
"YDR218C" 2 4 11 1 3 1 5 0 1
"YDR219C" 15 14 32 7 4 4 6 11 4
"YDR220C" 4 0 1 2 7 3 5 3 1
"YDR221W" 74 97 160 108 56 81 67 76 57
"YDR222W" 59 82 61 40 41 31 42 41 28
"YDR223W" 41 50 138 31 10 8 8 6 2
"ARS428" 3 1 7 1 0 0 1 0 0
"YDR224C" 487 762 478 746 349 500 831 867 306
"YDR225W" 1154 1520 921 1576 1015 1129 1113 1084 835
"YDR226W" 808 1000 1027 1461 987 1183 1988 2416 1214
"YDR227W" 42 47 124 59 31 41 64 85 42
"ARS429" 1 0 5 1 1 0 0 2 1
"YDR228C" 27 39 75 37 29 19 54 58 27
"YDR229W" 65 68 110 85 48 52 70 80 37
"YDR230W" 2 2 6 2 7 3 1 2 0
"YDR231C" 100 111 169 146 91 140 123 123 90
"YDR232W" 2217 3004 3020 2817 2264 1969 2002 1594 1779
"YDR233C" 1483 1685 1828 1894 1078 1045 1405 1115 670
"YDR234W" 1019 1207 1830 1511 1151 1067 1534 1674 1779
"YDR235W" 9 15 16 6 6 8 7 9 5
"YDR236C" 98 93 139 135 84 77 101 120 86
"YDR237W" 23 25 38 54 42 38 65 87 47
"YDR238C" 110 115 155 114 121 124 156 245 129
"YDR239C" 44 41 84 38 17 47 46 58 31
"YDR240C" 20 16 30 18 13 13 36 58 20
"YDR241W" 0 0 1 0 0 0 0 0 0
"YDRWdelta12" 4 5 7 2 5 4 5 2 4
"YDRCsigma3" 1 2 0 0 2 0 1 0 1
"tY(GUA)D" 5 1 3 2 0 3 2 0 1
"YDR242W" 18 29 70 29 7 14 19 18 12
"YDR243C" 28 16 43 16 7 7 19 17 5
"YDR244W" 46 40 77 48 31 47 52 65 26
"YDR245W" 89 72 136 130 61 88 136 146 95
"YDR246W" 67 67 109 53 24 45 63 74 21
"YDR246W-A" 14 19 19 10 1 9 5 6 4
"YDR247W" 104 105 223 150 87 79 85 72 51
"YDR248C" 8 16 23 19 19 21 24 16 16
"YDR249C" 25 31 42 21 7 17 18 13 8
"YDR250C" 0 0 2 1 2 0 0 0 1
"YDR251W" 74 82 118 101 75 64 118 141 105
"YDR252W" 1 9 14 8 5 10 5 4 3
"YDR253C" 10 3 13 8 4 4 5 1 4
"YDR254W" 14 11 26 14 6 9 10 18 12
"YDR255C" 49 20 86 48 25 24 47 35 18
"YDR256C" 146 239 592 158 28 38 19 18 7
"YDR257C" 11 12 26 9 2 5 13 9 8
"YDR258C" 91 61 164 127 55 52 60 70 62
"YDR259C" 59 43 171 70 37 33 78 57 14
"YDR260C" 16 26 27 36 16 10 41 45 27
"YDR261C" 73 79 82 96 71 58 138 128 82
"tS(AGA)D2" 85 71 117 80 30 57 75 49 44
"YDRCsigma4" 0 0 2 0 0 0 0 0 0
"tG(GCC)D2" 38 43 19 29 16 36 20 18 19
"YDR262W" 251 284 351 280 191 197 217 244 121
"YDR263C" 14 15 36 17 14 20 10 14 25
"YDR264C" 490 576 701 959 620 586 376 445 421
"YDR265W" 77 71 115 107 40 79 70 70 60
"YDR266C" 48 48 111 63 39 54 83 107 56
"YDR267C" 23 26 43 46 21 17 25 32 28
"YDR268W" 20 26 45 41 26 25 31 25 23
"YDR269C" 0 0 1 0 0 0 2 0 0
"YDR270W" 244 283 354 580 339 380 171 183 98
"YDR271C" 1 4 3 0 0 2 9 5 3
"YDR272W" 42 51 101 93 45 48 89 110 40
"YDR273W" 14 16 26 6 4 6 7 6 6
"YDR274C" 1 3 0 1 0 0 1 0 0
"YDR275W" 38 34 68 36 16 20 14 24 16
"YDR276C" 74 125 68 91 64 68 57 37 51
"YDR277C" 160 232 338 196 144 130 264 364 179
"ARS430" 2 6 2 5 3 0 3 0 1
"YDR278C" 3 1 3 3 0 0 1 1 2
"YDR279W" 8 9 21 4 2 6 8 10 11
"YDR280W" 45 48 136 127 60 72 129 152 56
"YDR281C" 25 31 35 34 21 23 36 32 21
"YDRWsigma5" 1 0 1 0 0 0 0 0 0
"YDR282C" 9 9 25 15 6 13 16 21 13
"YDR283C" 48 67 125 67 38 47 76 64 58
"YDR284C" 148 166 237 278 147 136 180 211 123
"YDR285W" 12 21 27 4 5 2 6 7 7
"YDR286C" 3 3 0 4 2 2 4 2 2
"YDR287W" 33 37 59 37 20 37 29 29 40
"YDR288W" 16 18 20 23 14 18 10 30 29
"YDR289C" 6 18 25 6 2 3 14 7 7
"YDR290W" 1 1 0 0 0 0 0 0 0
"YDR291W" 51 54 99 74 17 38 57 55 46
"YDR292C" 25 35 58 44 20 29 47 48 24
"YDR293C" 625 724 1355 925 671 567 827 918 540
"YDR294C" 187 202 336 312 167 167 260 238 203
"YDR295C" 22 22 47 19 14 10 36 30 14
"YDR296W" 33 46 60 52 29 42 69 83 57
"YDR297W" 341 438 479 292 162 163 215 203 144
"ARS431" 1 0 0 0 0 0 0 0 0
"YDR298C" 980 1179 974 2012 1538 1359 1942 1874 1604
"YDR299W" 22 28 63 22 12 11 23 33 18
"YDR300C" 43 52 104 69 46 67 75 119 73
"YDR301W" 104 90 176 131 83 86 135 186 103
"YDR302W" 4 14 11 6 2 0 8 3 5
"YDR303C" 104 104 178 148 63 72 108 99 59
"YDR304C" 278 290 328 553 279 308 572 666 270
"YDR305C" 9 26 21 19 6 16 13 20 17
"YDR306C" 56 50 119 51 32 46 53 56 27
"tV(CAC)D" 136 96 117 101 83 155 117 114 81
"YDR307W" 59 64 119 122 82 69 100 83 75
"YDR308C" 10 8 10 13 6 7 14 10 13
"YDR309C" 92 112 89 172 143 109 298 312 103
"YDR310C" 124 141 284 145 83 109 179 230 136
"YDR311W" 29 24 64 30 8 17 32 32 26
"YDR312W" 25 35 69 27 19 18 45 39 28
"YDR313C" 112 124 242 197 76 95 155 138 74
"YDR314C" 21 13 42 13 7 3 13 11 9
"YDR315C" 14 12 17 22 13 12 15 11 3
"YDR316W" 17 15 22 24 5 13 17 19 13
"tF(GAA)D" 4 0 4 1 4 3 2 2 0
"YDR317W" 5 7 10 7 1 0 2 2 2
"YDR318W" 8 14 23 16 6 5 15 7 10
"YDR319C" 31 30 37 42 15 19 21 15 8
"YDR320C" 135 149 237 187 81 117 90 99 46
"YDR320C-A" 74 71 81 101 52 77 88 74 61
"YDR320W-B" 1 0 0 1 0 1 0 0 0
"YDR321W" 579 745 638 777 548 605 848 812 493
"ARS452" 5 1 1 1 0 0 1 0 4
"YDR322W" 11 20 21 22 17 16 19 31 41
"YDR322C-A" 94 104 111 189 109 153 140 101 93
"YDR323C" 10 14 34 13 4 6 10 12 11
"YDR324C" 38 50 66 24 22 36 44 50 42
"YDR325W" 25 46 57 51 19 28 43 71 43
"YDR326C" 130 166 208 238 130 161 151 155 123
"YDR327W" 3 5 3 3 0 0 4 1 1
"YDR328C" 87 92 151 113 71 70 85 129 151
"YDR329C" 78 94 157 92 46 62 67 74 62
"YDR330W" 99 87 168 132 72 71 105 120 65
"YDR331W" 57 67 121 92 37 54 89 143 36
"YDR332W" 22 11 22 10 13 6 12 20 12
"YDR333C" 39 54 85 53 28 31 44 49 41
"YDR334W" 112 111 231 162 95 100 187 188 138
"YDR335W" 138 119 215 189 101 106 125 128 73
"YDR336W" 7 3 8 4 4 2 9 7 4
"YDR337W" 37 46 67 57 62 61 79 139 73
"YDR338C" 102 73 161 122 49 72 71 70 32
"YDR339C" 47 73 74 80 68 78 104 132 64
"tX(XXX)D" 31 26 25 21 9 19 23 9 10
"YDR340W" 1 2 0 0 0 0 0 0 0
"YDRWdelta25" 0 0 7 1 0 0 0 0 0
"YDR341C" 139 172 205 195 136 132 231 219 135
"YDR342C" 2523 2950 3238 3421 2265 2423 3390 3309 2464
"ARS432" 0 1 1 0 0 0 0 0 1
"YDR343C" 1790 1856 1788 2540 1818 1789 1300 876 642
"YDR344C" 6 8 10 1 5 2 5 4 5
"YDR345C" 7 20 31 23 2 8 10 3 5
"ARS453" 2 2 2 5 0 0 1 0 3
"YDR346C" 73 108 173 137 54 83 120 148 127
"YDR347W" 150 171 210 252 159 173 263 316 200
"YDR348C" 90 111 158 119 67 89 113 166 106
"YDR349C" 452 484 662 616 357 354 376 343 256
"YDRCsigma6" 4 3 7 0 1 0 1 1 2
"YDRWdelta26" 3 1 1 2 0 2 0 0 2
"tM(CAU)D" 14 13 6 4 4 12 3 9 9
"YDR350C" 23 28 44 28 11 22 39 23 21
"YDR351W" 128 141 240 159 90 98 145 156 78
"YDR352W" 152 203 237 220 110 125 152 151 83
"YDR353W" 426 587 598 730 531 560 918 1209 733
"YDR354W" 553 870 825 746 505 469 641 804 656
"YDR354C-A" 2 0 0 0 0 0 0 0 0
"YDR355C" 0 0 2 0 0 0 0 0 0
"YDR356W" 38 40 102 42 29 23 47 62 28
"YDR357C" 6 5 7 5 5 6 3 10 4
"YDR358W" 56 38 90 56 32 39 61 80 38
"YDR359C" 137 142 318 181 101 100 158 197 123
"YDR360W" 2 0 2 2 0 0 0 1 0
"YDR361C" 18 16 37 27 12 18 32 53 34
"YDR362C" 53 53 83 60 39 40 47 48 38
"YDR363W" 9 11 27 12 9 10 15 27 11
"tK(CUU)D1" 2 0 3 0 0 0 1 2 0
"YDR363W-A" 375 359 450 826 339 534 728 754 524
"YDR364C" 12 18 33 17 10 14 23 33 12
"YDR365C" 28 42 118 85 29 53 88 110 69
"YDR366C" 4 2 4 1 0 1 0 0 0
"YDR367W" 31 33 36 39 30 35 43 44 15
"YDR368W" 174 206 323 363 218 210 342 361 155
"YDR369C" 11 13 31 18 8 8 14 19 6
"YDR370C" 12 3 15 11 5 5 13 9 4
"YDR371W" 2 4 13 7 6 4 15 5 3
"YDR371C-A" 0 0 3 1 0 0 1 0 0
"YDR372C" 43 30 67 62 31 51 68 113 60
"YDR373W" 51 49 88 94 51 43 81 81 48
"YDR374C" 2 1 6 3 1 0 0 0 0
"YDR374W-A" 2 17 14 7 8 8 14 8 1
"YDR375C" 47 59 65 74 50 50 97 107 40
"YDR376W" 49 55 69 87 45 45 71 78 43
"YDR377W" 189 241 255 362 250 245 390 293 103
"YDR378C" 160 119 156 229 69 121 184 225 78
"YDR379W" 29 29 91 34 9 20 49 51 24
"YDR379C-A" 27 29 47 51 25 36 44 40 16
"YDR380W" 18 14 35 9 2 3 2 1 1
"YDR381W" 188 285 298 336 237 246 299 422 404
"YDR381C-A" 38 36 50 67 32 47 67 51 40
"YDR382W" 1152 1443 1246 1548 1252 1485 1812 1912 2177
"YDR383C" 23 17 52 39 18 26 45 45 29
"ARS433" 3 2 0 2 0 0 0 0 0
"YDR384C" 2348 3668 5258 1277 253 546 213 273 151
"YDR385W" 442 523 426 514 549 396 428 317 488
"YDR386W" 12 21 24 11 5 4 20 15 5
"YDR387C" 171 135 250 171 141 111 115 105 96
"YDR388W" 402 519 483 588 427 396 473 505 374
"YDR389W" 108 149 208 124 75 92 116 154 64
"YDR390C" 38 57 93 48 29 43 108 107 53
"tG(CCC)D" 3 4 5 1 3 2 4 2 2
"YDR391C" 88 92 122 143 54 87 94 131 58
"YDR392W" 13 19 42 27 14 14 23 25 14
"YDR393W" 28 35 56 44 31 22 59 88 49
"YDR394W" 257 297 451 428 229 256 407 541 256
"YDR395W" 174 184 394 267 147 163 243 264 168
"YDR396W" 1 5 14 2 2 4 1 3 2
"YDR397C" 34 54 61 60 21 40 48 33 20
"YDR398W" 227 247 423 290 142 216 193 182 111
"YDR399W" 483 699 778 586 332 402 620 795 365
"YDR400W" 97 121 170 156 107 100 97 95 86
"YDR401W" 9 11 14 5 4 2 3 3 1
"YDR402C" 7 4 6 3 1 4 1 3 3
"YDR403W" 36 21 29 44 15 25 26 22 7
"ARS434" 2 0 2 1 1 0 1 0 2
"YDR404C" 129 124 131 155 88 117 124 151 106
"YDR405W" 79 94 147 85 63 65 86 137 69
"YDR406W" 301 279 501 630 387 271 427 369 312
"YDR406W-A" 1 0 3 1 1 1 2 1 0
"YDR407C" 160 161 210 214 115 134 145 116 89
"YDR408C" 130 135 151 220 103 166 184 268 131
"YDR409W" 162 197 343 249 125 118 165 173 82
"YDR410C" 437 552 557 551 263 375 503 475 121
"YDR411C" 546 720 578 812 575 581 645 614 516
"YDR412W" 19 28 26 22 8 18 11 23 16
"YDR413C" 0 0 3 0 0 0 0 1 0
"YDR414C" 7 5 10 6 7 3 3 1 6
"YDR415C" 35 41 82 70 44 43 64 75 49
"YDR416W" 46 46 94 60 29 30 38 49 37
"YDR417C" 2 2 2 0 0 0 0 2 0
"YDR418W" 545 708 681 936 628 767 1271 1433 867
"ARS435" 2 1 3 0 1 1 0 0 0
"YDR419W" 52 45 95 54 35 39 67 72 35
"tS(AGA)D3" 14 8 8 9 2 5 7 1 2
"ARS436" 6 8 9 3 1 2 6 3 1
"YDR420W" 356 360 851 506 326 294 369 327 202
"YDR421W" 50 35 110 54 26 30 56 62 44
"YDR422C" 261 287 476 386 199 240 318 318 162
"YDR423C" 107 107 209 157 73 117 124 163 66
"YDR424C" 54 64 64 115 33 57 70 47 55
"YDR425W" 80 114 159 125 68 74 84 81 32
"YDR426C" 3 1 0 3 0 0 1 0 1
"YDR427W" 69 85 139 149 99 78 174 228 145
"YDR428C" 5 9 14 8 5 1 4 6 4
"YDR429C" 77 117 143 149 87 147 179 233 139
"YDR430C" 136 169 239 233 135 154 210 248 153
"YDR431W" 5 2 0 1 1 0 1 1 0
"YDR432W" 275 368 635 626 335 360 671 741 509
"YDR433W" 1 0 1 0 1 2 1 0 0
"YDR434W" 12 16 18 15 10 7 12 12 10
"YDR435C" 66 89 114 147 89 82 112 90 58
"YDR436W" 262 245 462 417 238 195 279 247 159
"YDR437W" 38 61 160 78 69 43 51 62 36
"YDR438W" 26 38 55 31 14 14 21 11 22
"YDR439W" 8 10 15 5 6 6 8 19 4
"YDR440W" 10 27 49 23 19 16 24 40 20
"YDR441C" 257 334 461 219 184 200 175 146 144
"YDR442W" 1 4 7 3 1 0 0 1 3
"YDR443C" 186 192 330 257 124 142 162 151 135
"YDR444W" 110 108 187 177 110 118 136 138 146
"YDR445C" 1 1 1 0 0 0 0 0 0
"YDRWdelta29" 0 0 1 0 0 0 0 0 0
"YDRWdelta30" 2 0 2 0 0 0 0 0 0
"YDR446W" 3 7 6 1 1 0 0 0 0
"YDR447C" 49 39 78 58 58 90 174 204 69
"YDR448W" 83 98 110 96 54 64 77 108 58
"YDR449C" 12 21 30 12 6 6 11 15 15
"YDR450W" 310 444 403 668 446 592 942 961 489
"YDR451C" 140 146 160 190 105 180 201 271 99
"YDR452W" 157 150 323 295 203 193 245 314 204
"YDR453C" 118 179 216 245 104 131 171 189 128
"YDR454C" 127 121 118 224 122 159 238 379 196
"YDR455C" 1 2 4 0 0 0 0 0 2
"YDR456W" 558 584 791 694 363 449 457 425 195
"YDR457W" 436 419 945 687 345 362 619 618 372
"ARS439" 4 3 8 2 1 1 1 0 0
"YDR458C" 53 51 100 40 26 24 41 46 38
"YDR459C" 64 81 114 96 48 54 49 56 31
"YDR460W" 22 20 36 19 7 16 20 22 13
"YDR461W" 306 283 446 730 569 524 1855 1461 765
"YDR461C-A" 112 96 161 158 50 144 78 81 43
"YDR462W" 82 94 133 99 58 98 132 200 82
"YDR463W" 142 141 263 203 129 154 213 224 122
"YDR464W" 109 136 258 119 73 57 135 172 116
"YDR464C-A" 1 2 1 0 0 0 0 1 0
"YDR465C" 38 39 107 65 29 29 48 40 50
"YDR466W" 91 90 232 119 68 68 115 126 68
"YDR467C" 5 1 6 1 0 0 0 1 2
"YDR468C" 16 17 32 31 7 9 30 28 6
"YDR469W" 13 12 30 35 8 23 39 47 17
"YDR470C" 59 76 124 131 69 67 98 108 63
"YDR471W" 324 394 476 573 392 494 692 713 685
"snR13" 399 623 428 190 152 549 228 244 317
"YDR472W" 64 66 149 72 68 63 126 146 60
"ARS440" 1 2 9 1 2 2 6 8 0
"YDR473C" 19 33 58 25 9 8 24 15 10
"YDR475C" 78 86 184 104 56 67 79 90 71
"YDR476C" 631 876 618 1100 635 767 396 406 317
"YDR477W" 96 90 170 116 62 88 166 227 97
"YDR478W" 18 13 25 17 10 14 20 19 20
"YDR479C" 100 95 192 154 78 108 155 111 86
"YDR480W" 25 30 39 23 20 26 25 36 15
"YDR481C" 348 391 536 591 350 307 501 543 366
"YDR482C" 55 50 94 97 44 76 81 90 65
"YDR483W" 366 464 888 724 471 427 793 833 509
"YDR484W" 14 14 20 8 6 5 11 3 9
"YDR485C" 61 59 115 35 12 27 34 38 29
"YDR486C" 34 36 79 37 24 34 66 85 28
"YDR487C" 622 872 1046 965 618 647 811 917 685
"YDR488C" 81 117 103 78 47 50 42 49 41
"YDR489W" 65 87 94 87 42 62 69 66 39
"YDR490C" 196 183 358 288 159 159 171 203 168
"YDR491C" 3 0 7 1 0 1 0 0 0
"YDR492W" 281 484 708 259 116 166 181 159 54
"YDR493W" 19 40 29 47 23 31 48 70 35
"YDR494W" 29 50 72 38 17 27 52 57 58
"YDR495C" 34 27 62 15 9 20 28 43 17
"YDR496C" 14 25 44 10 8 7 18 16 14
"YDR497C" 3119 3759 2554 4273 2538 2889 2563 2950 1872
"YDR498C" 160 172 284 177 108 110 135 98 97
"YDR499W" 35 41 75 32 17 20 25 30 20
"YDR500C" 725 747 659 1085 656 1099 1299 1323 768
"YDR501W" 23 46 42 25 23 25 21 33 9
"YDR502C" 606 708 639 1091 806 681 1248 1252 807
"ARS442" 1 3 10 2 1 0 1 3 1
"YDR503C" 24 42 46 51 39 33 49 64 23
"YDR504C" 16 11 12 5 6 11 5 5 11
"YDR505C" 83 101 190 134 64 63 139 119 39
"YDR506C" 45 50 83 46 39 49 34 49 25
"tL(CAA)D" 4 1 2 3 0 0 1 1 1
"ARS443" 2 1 3 0 0 0 0 0 1
"YDR507C" 114 132 219 186 120 128 226 271 190
"YDR508C" 17 22 67 7 4 9 36 73 31
"YDR509W" 2 1 7 0 1 0 1 0 0
"YDR510W" 276 362 367 538 293 453 621 747 431
"YDR510C-A" 8 3 1 0 0 0 0 2 0
"YDR511W" 44 53 57 63 27 31 37 37 26
"YDR512C" 122 136 169 336 135 189 194 136 77
"YDR513W" 190 180 222 293 173 176 316 354 166
"YDR514C" 26 38 58 35 20 27 29 44 27
"YDR515W" 14 7 16 8 2 3 12 20 4
"YDR516C" 391 480 571 767 565 475 678 694 676
"YDR517W" 491 550 655 649 508 485 553 583 483
"YDR518W" 60 62 61 30 13 16 33 32 13
"YDR519W" 98 109 133 149 106 95 116 123 119
"YDR520C" 49 41 108 52 25 33 40 55 46
"YDR521W" 1 1 1 2 1 0 1 0 0
"YDR522C" 10 7 13 10 0 0 4 2 1
"YDR523C" 14 16 23 5 4 5 2 0 1
"ARS446" 1 1 1 0 0 0 0 0 0
"YDR524C" 35 51 58 29 22 21 46 26 19
"YDR524W-C" 1 0 1 0 0 0 0 0 0
"YDR524C-B" 4586 4799 3673 4607 3262 3977 4178 3312 2595
"YDR524C-A" 0 2 1 0 0 0 0 0 1
"YDR525W" 3 2 6 3 2 2 1 2 1
"YDR525W-A" 620 869 515 575 350 428 438 426 296
"YDR526C" 0 3 4 0 0 0 1 0 1
"YDR527W" 41 63 133 46 27 41 56 84 33
"snR84" 662 573 827 359 189 256 140 114 474
"YDR528W" 46 22 99 61 43 30 85 90 39
"YDR529C" 426 572 502 911 606 675 910 902 742
"YDR530C" 194 266 315 246 151 148 198 214 138
"YDR531W" 51 55 101 96 57 61 117 139 89
"YDR532C" 16 17 49 18 9 14 29 14 18
"YDR533C" 53 52 80 98 118 63 179 178 154
"YDR534C" 192 270 258 261 175 126 67 47 50
"YDR535C" 29 71 35 46 13 19 5 2 0
"YDR536W" 858 1410 626 3142 1664 1341 96 19 34
"YDR537C" 3 3 8 4 0 0 2 2 2
"YDR538W" 52 68 90 65 48 41 53 46 35
"YDR539W" 100 126 152 159 90 124 114 99 50
"YDR540C" 8 14 16 7 2 2 12 9 5
"YDRWdelta31" 1 2 1 1 0 1 0 1 0
"YDR541C" 36 35 60 69 42 24 33 33 31
"TEL04R-XC" 0 2 6 0 1 0 0 0 0
"YDR543C" 1 1 1 0 0 0 1 1 0
"TEL04R-XR" 3 7 8 2 1 1 2 1 1
"YDR544C" 10 5 11 12 2 0 1 9 4
"TEL04R-TR" 0 2 6 1 2 0 0 0 0
"TEL09L-TR" 1 0 0 0 0 0 0 0 1
"TEL09L-YP_repeat_region" 0 0 0 0 1 0 0 0 0
"YIL173W" 1 0 1 0 1 0 0 0 0
"YIL171W" 0 0 3 1 0 1 0 0 1
"YIL170W" 4 7 17 4 2 0 3 2 2
"YIL169C" 26 30 41 17 12 19 5 2 6
"YIL168W" 9 11 15 7 1 1 6 2 1
"YIL167W" 5 3 14 4 0 3 1 0 1
"YIL166C" 10 14 19 4 2 2 9 5 4
"YIL165C" 39 50 68 77 39 44 63 73 68
"YIL164C" 41 40 70 84 70 60 88 86 75
"YIL163C" 1 2 14 2 0 2 1 3 3
"YIL162W" 1636 1711 1524 948 642 863 782 594 495
"YIL161W" 22 20 56 36 15 25 35 17 22
"YIL160C" 55 87 195 91 18 22 11 6 11
"YIL159W" 53 60 115 53 44 36 36 42 26
"YIL158W" 41 65 62 64 42 76 103 102 47
"YIL157C" 197 290 317 403 271 313 385 406 314
"YIL156W-A" 7 1 6 1 0 0 1 2 1
"YIL156W-B" 177 165 190 258 101 153 140 114 118
"YIL156W" 170 187 252 239 146 165 213 300 160
"YIL155C" 3444 4518 3190 4989 2680 3015 1790 1520 1241
"YIL154C" 110 143 200 140 79 103 112 76 97
"YIL153W" 466 534 499 594 465 419 403 422 409
"YIL152W" 49 55 102 69 42 54 72 73 40
"YIL151C" 122 142 197 144 99 117 105 127 48
"YIL150C" 33 38 77 24 17 21 30 28 19
"YIL149C" 111 137 189 96 67 72 118 119 75
"YIL148W" 665 821 666 881 630 817 1399 1325 639
"YIL147C" 277 312 505 325 172 209 263 264 176
"YIL146C" 52 75 142 64 43 53 70 88 39
"YIL145C" 228 248 326 326 204 201 303 285 225
"YIL144W" 34 37 120 57 25 24 85 108 58
"YIL143C" 84 85 170 89 65 69 81 107 72
"YIL142C-A" 0 3 2 2 0 0 0 0 0
"YIL142W" 140 178 260 176 135 130 186 202 150
"YIL141W" 1 6 6 0 2 0 4 0 0
"YIL140W" 205 249 231 263 156 148 226 214 87
"YIL139C" 7 9 9 7 2 1 7 2 3
"YIL138C" 31 41 83 97 49 61 119 138 95
"YIL137C" 339 330 427 454 276 234 354 352 216
"YIL136W" 116 134 212 258 108 109 87 29 35
"YIL135C" 311 354 428 450 307 276 421 432 249
"YIL134C-A" 5 1 5 6 4 3 6 2 0
"snR68" 379 586 521 296 373 812 513 618 761
"YIL134W" 98 115 134 134 77 90 106 158 64
"YIL133C" 520 681 850 930 746 724 1517 1422 1013
"YIL132C" 1 4 6 2 3 2 5 3 3
"YIL131C" 68 98 87 74 60 68 96 99 80
"YIL130W" 66 82 174 75 53 71 80 61 36
"ARS909" 0 0 3 0 0 1 0 0 0
"YIL129C" 400 441 585 560 342 324 475 482 255
"ARS910" 3 4 4 4 0 1 2 0 0
"YIL128W" 51 47 105 57 32 31 83 79 34
"YIL127C" 40 60 99 60 39 63 80 67 23
"YIL126W" 179 186 392 243 129 139 279 364 197
"YIL125W" 1214 1379 1676 2715 2167 1513 1963 1780 1267
"YIL124W" 195 266 341 363 221 181 288 327 239
"YIL123W" 5021 6149 2442 7480 5661 5025 5564 4877 3332
"YIL122W" 212 227 476 306 147 172 210 188 104
"YIL121W" 591 695 564 862 613 608 800 761 462
"YIL120W" 28 27 65 38 13 18 14 12 7
"ARS911" 1 2 1 1 0 0 2 1 0
"YIL119C" 34 31 70 58 37 30 68 54 17
"YIL118W" 86 103 146 125 111 83 213 301 230
"YIL117C" 59 61 113 56 37 48 102 136 44
"YIL116W" 471 523 715 788 542 538 776 909 639
"YIL115W-A" 1 0 4 0 0 0 0 0 0
"YIL115C" 263 287 538 355 208 214 227 235 137
"YIL114C" 141 180 186 219 141 124 220 196 103
"YIL113W" 67 46 124 92 37 41 30 49 49
"YIL112W" 65 100 181 75 48 68 97 94 70
"YIL111W" 25 24 40 64 34 46 134 130 49
"YIL110W" 14 18 37 16 11 10 22 25 14
"YIL109C" 2506 2939 2700 4308 3128 2501 3304 3097 2744
"YIL108W" 432 535 800 754 483 421 471 443 299
"YIL107C" 75 56 141 40 23 24 40 45 21
"YIL106W" 113 125 162 152 104 111 156 138 73
"YIL105C" 63 71 148 70 32 34 70 117 35
"YIL105W-A" 1 0 1 0 0 0 0 0 0
"YIL104C" 39 29 36 30 15 16 23 39 23
"YIL103W" 8 9 20 3 2 4 12 9 11
"YIL102C-A" 8 12 13 3 2 1 4 4 3
"YIL102C" 0 2 0 0 0 0 1 0 0
"ARS912" 1 2 1 0 0 0 0 0 0
"YIL101C" 1553 1761 2436 2303 984 736 642 492 464
"YIL100C-A" 13 43 15 16 7 20 19 15 3
"YIL100W" 2 7 7 4 3 1 3 1 2
"YIL099W" 38 35 82 47 35 14 22 23 18
"YIL098C" 14 16 34 29 20 17 53 52 33
"YIL097W" 11 10 23 5 4 4 14 5 4
"YIL096C" 6 16 22 8 3 3 8 8 3
"tI(AAU)I1" 0 0 3 1 1 0 2 0 0
"YIL095W" 44 24 56 39 39 26 46 62 21
"YIL094C" 816 933 1012 1124 765 835 1000 1336 786
"YIL093C" 42 72 108 87 56 83 114 160 105
"YIL092W" 15 22 55 22 11 17 20 22 12
"YIL091C" 27 37 80 36 14 10 29 38 17
"YIL090W" 251 313 436 318 160 180 210 164 115
"YIL089W" 11 11 14 18 5 7 7 11 5
"YILCtau1" 0 0 1 0 0 0 0 0 0
"YILCdelta1" 5 2 4 0 0 0 0 0 0
"tE(CUC)I" 21 14 10 13 7 10 5 13 6
"YIL088C" 856 958 1305 1417 830 824 996 777 657
"YIL087C" 549 583 817 770 338 353 358 275 152
"YIL086C" 3 0 2 0 0 0 0 0 0
"YIL085C" 44 47 75 64 46 34 64 57 43
"YIL084C" 29 29 66 33 17 25 20 26 24
"YIL083C" 46 59 96 65 38 35 62 53 26
"tI(AAU)I2" 2 5 4 1 3 3 3 4 1
"YIL079C" 34 55 70 46 31 33 41 56 42
"YIL078W" 392 444 575 619 478 487 781 995 614
"ARS913" 1 2 7 3 0 1 0 4 0
"YIL077C" 35 31 59 47 32 23 36 22 22
"YIL076W" 34 36 57 69 36 30 91 113 51
"YIL075C" 343 417 535 632 347 368 395 410 423
"YIL074C" 85 107 232 151 121 112 160 191 114
"YIL073C" 15 14 28 9 2 5 8 6 8
"YIL072W" 8 11 21 2 1 2 3 2 1
"YIL071W-A" 1 2 1 1 1 0 0 0 0
"YIL071C" 14 19 33 21 12 10 25 19 16
"YIL070C" 44 56 69 64 51 79 145 217 58
"YIL069C" 267 336 403 482 410 409 924 870 346
"YIL068W-A" 1 1 2 1 0 0 0 0 1
"YIL068C" 32 36 58 35 21 22 33 32 26
"YIL067C" 239 353 402 332 237 199 291 261 289
"YIL066W-A" 3 1 3 2 0 0 1 0 1
"YIL066C" 128 141 291 78 37 30 33 33 29
"YIL065C" 81 90 72 156 94 166 132 161 100
"YIL064W" 90 86 209 174 109 165 190 206 138
"YIL063C" 22 45 85 70 28 38 89 83 71
"YIL062C" 162 170 197 260 154 213 242 235 141
"YIL061C" 31 49 61 35 22 29 27 27 17
"ARS923" 0 3 5 4 1 1 3 0 2
"YIL060W" 3 10 4 1 5 0 3 2 1
"YIL059C" 47 49 76 63 30 26 40 30 14
"YIL058W" 6 8 6 2 0 1 2 0 0
"ARS914" 1 4 4 1 0 0 0 2 1
"YIL057C" 276 329 643 134 21 68 8 3 1
"ARS915" 3 5 8 0 1 0 2 2 0
"tS(UGA)I" 9 14 13 7 0 9 11 11 5
"YIL056W" 158 411 381 193 118 117 148 118 84
"YIL055C" 207 200 425 203 80 90 57 33 37
"YIL054W" 1 0 0 1 3 0 0 1 0
"YIL053W" 689 753 2195 698 362 400 573 705 546
"YIL052C" 223 268 290 328 232 302 461 533 290
"YIL051C" 1098 1336 1478 2125 1526 1578 2650 3021 1589
"YIL050W" 74 87 91 111 53 81 125 169 38
"YIL049W" 17 13 10 8 4 5 15 5 6
"YIL048W" 94 83 163 96 52 45 72 65 41
"YIL047C-A" 0 0 3 1 0 0 0 0 0
"YIL047C" 711 860 1156 823 606 525 461 473 542
"YIL046W-A" 3 1 9 3 3 1 0 1 0
"YIL046W" 159 184 413 190 123 136 98 105 124
"YIL045W" 20 16 29 17 10 18 12 20 5
"YIL044C" 42 67 79 57 30 53 101 123 46
"YIL043C" 848 1045 1127 1538 1140 1106 1319 1289 1114
"YIL042C" 407 506 510 671 398 422 375 403 277
"YIL041W" 625 851 893 938 644 762 1056 1227 813
"YIL040W" 44 53 88 89 43 73 120 94 33
"YIL039W" 85 120 134 159 86 102 188 191 94
"YIL038C" 73 88 149 91 67 52 89 67 63
"YIL037C" 6 7 23 12 8 0 3 8 4
"YIL036W" 155 150 346 229 115 142 170 187 119
"YIL035C" 7 16 31 16 11 10 9 17 8
"YIL034C" 428 506 571 760 499 506 855 806 341
"YIL033C" 607 790 1271 1038 688 566 835 804 581
"YIL032C" 1 2 11 0 0 0 2 0 2
"YIL031W" 59 54 117 81 41 64 96 71 56
"YIL030W-A" 8 8 13 14 2 7 5 3 3
"YIL030C" 602 694 1250 941 520 530 771 909 639
"YIL029W-A" 0 1 2 1 0 0 0 0 0
"tK(CUU)I" 4 1 4 1 2 2 6 1 1
"YILCdelta3" 1 3 3 0 0 2 0 1 1
"YIL029C" 2 3 2 1 1 0 3 1 0
"YIL028W" 2 8 9 4 1 2 4 1 2
"YIL027C" 4 6 8 5 5 5 6 1 6
"YIL026C" 41 48 92 47 12 20 56 59 40
"YIL025C" 4 0 9 3 0 0 0 0 1
"YIL024C" 20 36 50 38 19 25 30 30 23
"YIL023C" 390 521 531 544 371 356 323 258 297
"YIL022W" 318 359 566 505 236 356 334 249 212
"YIL021W" 30 32 55 52 16 21 37 47 43
"YIL021C-A" 1 1 0 0 0 0 1 0 0
"YIL020C-A" 4 4 1 3 2 0 1 1 0
"ARS918" 4 4 5 1 2 0 2 5 1
"YIL020C" 11 14 22 16 12 11 18 18 3
"YIL019W" 20 18 37 17 9 5 19 14 5
"YIL018W" 1916 2200 1893 3318 2693 2221 2936 2429 3198
"YIL017C" 50 61 98 61 35 43 40 47 55
"YIL016W" 59 43 61 75 61 79 62 60 41
"YIL015W" 44 55 88 152 163 58 459 573 268
"tD(GUC)I1" 28 23 36 29 10 21 30 21 17
"YILWsigma3" 1 4 5 2 1 0 2 0 1
"YILWdelta4" 1 3 5 2 1 1 3 3 0
"YIL014C-A" 18 20 54 42 21 20 28 22 25
"tT(AGU)I2" 2 2 4 3 3 3 2 0 1
"YIL014W" 34 40 75 41 31 39 34 34 32
"YIL013C" 54 47 103 48 22 30 31 15 14
"YIL012W" 8 11 22 11 6 3 7 5 1
"YIL011W" 8 13 23 7 13 2 16 10 6
"YIL010W" 63 57 98 82 44 82 96 128 67
"YIL009C-A" 41 54 68 67 50 45 107 146 58
"tD(GUC)I2" 11 6 8 10 4 10 12 16 8
"YILCdelta5" 2 1 0 1 0 1 0 0 0
"YIL009W" 202 245 406 331 240 233 283 321 255
"ARS919" 0 0 1 0 0 0 0 0 0
"YIL008W" 10 6 21 20 3 5 9 9 1
"YIL007C" 10 20 42 23 8 12 25 30 23
"YIL006W" 443 553 571 620 376 408 406 292 221
"YIL005W" 93 100 144 126 62 76 109 124 88
"YIL004C" 27 26 34 61 39 41 68 55 33
"YIL003W" 26 36 40 20 14 21 19 21 14
"YIL002W-A" 104 96 115 191 86 164 183 214 113
"YIL002C" 50 61 97 77 20 38 67 59 36
"YIL001W" 20 17 39 34 17 23 31 22 12
"YIR001C" 38 51 90 67 36 30 76 105 38
"ARS920" 2 2 3 0 1 0 5 0 3
"YIR002C" 44 49 82 38 14 20 27 20 36
"YIR003W" 76 96 175 107 84 67 118 176 116
"ARS921" 1 0 3 0 0 0 0 0 0
"YIR004W" 45 53 114 61 30 33 62 72 63
"YIR005W" 4 2 2 1 2 2 1 0 1
"YIR006C" 1208 1430 1909 1806 1202 1281 1667 1916 1164
"tE(UUC)I" 8 9 10 14 10 11 10 13 6
"YIR007W" 175 179 254 199 108 112 149 134 76
"YIR008C" 24 37 53 34 21 34 30 35 20
"YIR009W" 12 19 52 29 22 27 26 44 33
"YIR010W" 95 114 185 126 86 120 108 131 83
"YIR011C" 62 60 145 93 31 64 79 107 48
"YIR012W" 314 334 518 460 258 328 356 347 365
"YIR013C" 14 7 4 8 1 1 1 2 3
"YIR014W" 31 31 64 52 17 33 15 16 15
"YIR015W" 27 31 56 26 26 23 33 17 23
"YIR016W" 327 592 315 441 301 258 166 159 200
"YIR017C" 188 200 245 232 155 235 195 160 113
"YIR017W-A" 10 12 17 9 3 2 0 0 0
"YIR018W" 74 84 180 102 72 81 99 120 85
"YIR018C-A" 5 3 8 0 1 0 1 1 0
"YIR019C" 94 112 106 141 114 69 63 51 32
"ICR1" 126 130 190 168 110 87 100 76 60
"YIR020W-A" 2 3 5 0 0 0 1 0 0
"PWR1" 4 4 15 3 0 0 2 4 3
"YIR020C-B" 3 5 13 0 0 0 0 1 0
"YIR021W" 78 121 162 163 92 78 154 173 88
"YIR022W" 277 376 399 542 300 339 386 360 268
"YIR023W" 121 132 311 157 74 123 172 207 100
"YIR023C-A" 5 3 5 1 3 1 0 0 0
"YIR024C" 12 15 30 14 8 10 10 9 15
"YIR025W" 24 26 51 13 1 7 15 4 3
"YIR026C" 39 62 141 54 23 45 52 80 53
"YIR027C" 46 36 74 100 59 55 78 74 72
"YIR028W" 62 83 144 114 49 60 75 72 44
"YIR029W" 60 59 123 140 83 80 96 73 88
"ARS922" 0 2 3 0 0 0 0 0 0
"YIR030C" 13 14 25 12 14 25 47 33 20
"YIR030W-A" 2 0 5 0 0 0 1 1 0
"YIR031C" 290 286 582 589 344 434 814 1110 659
"YIR032C" 182 195 247 326 259 285 331 369 413
"YIR033W" 226 251 330 198 114 178 143 154 131
"YIR034C" 927 1016 1634 1807 1329 1108 2043 2351 1430
"YIR035C" 109 146 159 170 132 96 132 92 177
"YIR036C" 208 270 379 414 260 257 293 216 200
"YIR036W-A" 4 5 14 3 2 1 2 2 0
"YIR037W" 317 430 682 532 305 315 582 588 265
"YIR038C" 242 276 726 573 281 267 389 372 243
"YIRCdelta6" 1 0 5 1 0 0 1 0 1
"YIR039C" 30 27 45 51 49 28 48 18 28
"YIR040C" 0 0 5 0 0 0 0 0 0
"YIR041W" 0 1 2 0 0 0 0 0 0
"YIR042C" 12 15 26 22 12 20 9 32 11
"YIR043C" 5 3 4 0 0 0 0 0 1
"YIR044C" 1 2 3 1 1 0 1 1 0
"TEL09R-XC" 2 1 7 0 0 0 1 0 0
"TEL09R-XR" 2 15 9 2 2 3 2 4 7
"TEL09R-TR" 0 0 1 0 0 0 0 0 0
"tP(UGG)Q" 2 3 4 3 4 3 7 5 7
"Q0010" 1 0 8 0 0 0 0 0 0
"Q0017" 0 0 2 0 0 0 0 0 0
"tW(UCA)Q" 3 2 7 1 3 1 1 0 0
"Q0032" 0 0 2 0 0 1 1 0 2
"Q0045" 278 277 460 175 125 162 101 61 63
"Q0080" 8 6 13 3 5 24 17 8 10
"Q0085" 385 418 793 234 194 318 255 218 198
"Q0092" 1 0 0 0 0 0 0 0 0
"tE(UUC)Q" 3 6 5 5 5 9 7 4 3
"Q0105" 57 52 117 15 34 53 44 32 52
"Q0130" 257 220 274 284 299 630 801 850 329
"tS(UGA)Q2" 6 2 11 1 4 3 2 5 3
"Q0140" 6 9 9 3 8 11 13 15 33
"Q0142" 0 0 3 1 1 0 0 0 0
"Q0143" 0 0 0 0 1 0 0 0 1
"Q0144" 0 1 0 0 0 0 0 0 0
"Q0160" 23 23 44 10 8 15 23 14 17
"tT(UGU)Q1" 0 1 3 0 0 1 1 0 0
"tC(GCA)Q" 4 1 5 1 4 1 3 0 5
"tH(GUG)Q" 8 13 10 9 4 8 9 1 8
"Q0182" 114 160 94 143 154 136 178 143 155
"tQ(UUG)Q" 11 10 9 8 9 19 11 4 5
"tK(UUU)Q" 4 3 13 2 2 5 5 8 9
"tR(UCU)Q1" 3 0 2 1 5 9 8 14 17
"tG(UCC)Q" 8 3 2 6 4 6 9 4 4
"tD(GUC)Q" 4 2 6 3 1 2 1 4 4
"tS(GCU)Q1" 0 1 1 1 1 1 1 0 2
"tR(ACG)Q2" 0 0 0 0 0 1 2 3 2
"tA(UGC)Q" 3 2 3 2 3 9 4 6 4
"tI(GAU)Q" 3 1 1 0 0 3 0 2 0
"tY(GUA)Q" 14 5 13 6 8 7 9 6 10
"tN(GUU)Q" 2 3 3 0 1 3 0 0 3
"tM(CAU)Q1" 4 3 1 2 2 9 2 5 6
"Q0250" 110 93 214 73 79 124 168 168 159
"Q0255" 54 48 82 42 26 41 45 33 23
"tF(GAA)Q" 17 1 15 1 5 15 13 3 9
"tT(XXX)Q2" 0 0 0 0 0 0 2 0 1
"tV(UAC)Q" 9 6 8 2 4 14 3 2 5
"Q0275" 140 112 210 97 101 134 94 72 102
"tM(CAU)Q2" 18 0 4 1 2 9 6 3 3
"RPM1" 3 2 0 3 2 19 20 8 7
"TEL05L-YP" 1 0 7 4 2 2 0 0 2
"YEL077W-A" 0 1 1 0 1 0 0 0 0
"TEL05L-YP_repeat_region" 0 4 5 0 0 0 0 0 0
"ARS502" 0 1 1 0 0 0 0 0 0
"YEL074W" 4 3 11 6 6 1 5 4 6
"TEL05L-XC" 1 0 3 0 0 0 0 0 0
"ARS503" 3 3 7 2 2 1 3 0 1
"YEL073C" 13 11 11 18 13 7 9 13 4
"ARS504" 0 2 12 4 2 3 4 8 3
"YEL072W" 10 7 19 8 7 6 5 4 6
"YEL071W" 686 605 1328 768 448 446 927 1374 681
"YEL070W" 8 10 27 5 4 7 43 18 24
"YEL069C" 2 5 17 0 2 1 14 5 12
"YEL068C" 26 13 36 32 22 12 32 18 12
"YEL067C" 130 148 171 142 70 81 77 89 32
"YEL066W" 140 156 250 190 99 133 165 199 84
"YEL065W" 925 1061 872 1323 926 992 148 159 90
"YEL064C" 33 21 45 31 16 22 38 29 16
"YEL063C" 569 551 1016 729 482 484 801 900 429
"YEL062W" 79 66 213 128 59 73 72 69 44
"YEL061C" 39 41 77 47 23 47 80 83 37
"YEL060C" 2213 2890 2298 3115 1992 2136 1464 1221 1057
"YEL059C-A" 84 106 130 142 76 110 103 89 59
"YEL059W" 91 110 75 152 64 77 43 19 13
"YEL058W" 376 472 469 614 403 417 381 357 460
"YEL057C" 13 19 24 16 5 9 10 8 3
"YEL056W" 79 75 160 143 84 67 159 175 119
"YEL055C" 40 56 97 45 25 23 62 54 74
"snR80" 202 242 284 108 181 362 122 109 378
"YEL054C" 552 698 941 1106 905 846 1754 1757 1377
"YEL053W-A" 1 4 3 1 1 0 0 0 0
"YEL053C" 61 65 145 70 38 53 96 117 45
"YEL052W" 334 375 418 657 476 403 531 507 436
"YEL051W" 81 87 116 137 83 88 191 207 116
"ARS507" 5 0 2 0 4 1 3 2 2
"YEL050W-A" 1 1 2 1 0 0 1 0 0
"YEL050C" 88 80 110 95 86 97 132 149 141
"snR67" 193 384 184 122 93 246 152 138 150
"snR53" 11 9 2 6 9 12 11 7 9
"tG(GCC)E" 25 17 16 12 3 12 11 4 9
"YELWdelta1" 2 2 2 1 0 0 0 0 1
"YEL049W" 13 14 31 6 3 6 3 1 1
"YEL048C" 7 3 21 10 3 7 5 7 7
"YEL047C" 643 815 921 824 547 509 532 519 480
"YEL046C" 1286 1739 1923 1409 1031 1000 930 1024 1090
"YEL045C" 6 11 12 4 2 3 9 6 5
"YEL044W" 132 154 148 201 99 177 135 140 63
"YEL043W" 248 277 394 390 168 217 317 289 155
"YEL042W" 964 1004 1032 1032 701 675 844 722 502
"YEL041W" 68 61 172 121 36 61 50 41 47
"YEL040W" 468 657 541 740 639 602 1329 1365 914
"YEL039C" 3 4 25 8 10 3 41 39 16
"YEL038W" 216 232 262 357 239 225 379 431 383
"YEL037C" 88 114 148 95 71 81 86 103 80
"YEL036C" 580 676 711 698 451 477 500 502 371
"YEL035C" 16 10 14 4 1 1 5 5 3
"YEL034C-A" 13 11 20 6 2 3 5 7 4
"YEL034W" 4214 4705 6680 5749 3913 3976 4942 4524 3847
"YEL033W" 1122 1147 1407 1380 777 839 1145 1032 639
"tS(AGA)E" 3 8 14 1 2 2 1 1 3
"YEL032W" 1033 1060 2184 1699 1091 935 1276 1291 1101
"YEL032C-A" 3 2 1 1 1 0 1 0 0
"YEL031W" 1047 1069 1091 1245 861 681 943 843 997
"ARS508" 1 1 3 1 2 2 2 2 0
"YEL030C-A" 0 0 3 0 0 0 0 0 0
"YEL030W" 27 45 75 31 29 28 29 32 28
"YEL029C" 70 83 126 87 58 62 146 179 53
"YEL028W" 8 3 22 10 6 5 5 7 1
"YELCdelta3" 0 1 4 0 0 0 0 1 0
"tM(CAU)E" 32 35 24 30 26 32 21 28 17
"YEL027W" 1243 1189 1536 1655 1203 1200 1624 1641 1195
"YEL026W" 102 112 159 86 54 89 128 119 60
"YEL025C" 66 53 116 69 40 46 52 41 36
"YEL024W" 422 477 476 645 476 434 447 271 366
"YEL023C" 29 29 37 21 18 12 18 12 15
"YEL022W" 90 80 145 133 65 60 106 151 105
"YEL021W" 77 86 68 98 54 77 92 89 81
"YEL020C-B" 10 15 6 2 4 4 2 1 4
"YEL020W-A" 115 137 115 180 101 140 179 146 104
"RPR1" 12474 13893 10031 11207 8051 9769 6648 5546 6652
"YELCtau1" 0 3 2 1 0 0 2 0 0
"YEL020C" 89 105 164 126 65 79 70 68 49
"YEL019C" 3 7 16 7 3 4 9 4 4
"YEL018C-A" 0 1 5 0 0 0 0 1 0
"YEL018W" 10 9 20 21 5 10 9 15 5
"YEL017C-A" 45 28 41 22 8 24 23 20 10
"YEL017W" 687 821 684 1101 684 613 795 684 461
"YEL016C" 54 48 89 84 37 36 59 72 48
"YEL015W" 66 67 157 73 42 55 98 123 45
"YEL014C" 0 3 6 1 0 0 0 1 1
"YEL013W" 234 225 304 341 202 175 275 245 172
"tQ(UUG)E2" 2 8 3 3 3 6 5 2 1
"YEL012W" 36 31 73 66 28 43 57 21 20
"YEL011W" 624 612 753 1252 739 520 667 732 509
"tK(CUU)E1" 362 350 262 315 187 350 387 263 203
"YELCdelta4" 0 0 0 1 0 0 0 0 0
"YEL010W" 3 4 5 1 0 0 1 0 0
"YEL009C-A" 2 2 3 0 1 0 0 0 2
"YELWdelta5" 0 1 2 0 0 0 0 1 0
"YELWdelta6" 3 1 3 1 0 0 0 0 0
"tR(UCU)E" 1 1 0 1 1 0 0 0 2
"YEL009C" 946 1094 1753 1200 912 718 755 780 797
"YEL008W" 10 12 23 11 2 6 2 1 1
"YEL008C-A" 21 36 36 26 8 13 10 5 2
"YEL007W" 568 548 986 921 546 522 704 712 390
"YEL006W" 110 95 212 164 79 82 117 96 40
"ARS510" 2 1 6 1 0 1 3 1 4
"YEL005C" 7 11 17 10 3 3 12 11 3
"YEL004W" 32 41 64 35 22 35 22 18 8
"YEL003W" 4 9 11 5 4 4 16 9 10
"YEL002C" 181 196 304 315 220 175 292 307 192
"YEL001C" 436 547 479 703 451 444 715 897 408
"YER001W" 29 46 90 94 97 41 201 290 210
"YER002W" 11 21 52 21 2 15 28 11 7
"YER003C" 440 620 678 914 547 475 920 870 409
"YER004W" 942 1085 1359 1259 648 776 692 645 528
"YER005W" 227 271 232 279 156 208 193 150 113
"YER006W" 61 75 157 83 57 48 85 114 49
"YER006C-A" 1 1 2 0 0 1 0 0 0
"YER007W" 10 7 16 12 2 4 11 7 5
"YER007C-A" 21 31 39 34 20 27 60 55 30
"snR14" 198 435 252 76 88 145 59 63 85
"YER008C" 90 83 155 89 54 58 107 103 83
"YER009W" 30 49 25 37 27 41 45 49 30
"YER010C" 178 208 218 248 193 163 225 238 170
"ARS511" 2 1 2 1 1 1 0 0 1
"YER011W" 5 4 7 5 4 3 9 9 3
"YERWdelta7" 2 1 3 0 0 0 1 0 0
"tE(UUC)E1" 12 8 17 14 3 6 12 8 7
"YER012W" 28 43 50 46 24 27 71 112 42
"YER013W" 93 75 180 88 46 68 86 94 54
"YER014W" 23 22 52 15 8 16 25 21 11
"YER014C-A" 5 6 3 1 0 0 1 0 0
"YER015W" 379 697 489 541 245 244 166 213 82
"YER016W" 65 51 84 104 65 63 118 119 77
"YER017C" 358 423 540 611 372 373 483 524 303
"YER018C" 99 116 77 108 77 92 73 96 66
"YER019W" 477 621 365 554 408 406 383 306 344
"YER019C-A" 482 516 546 717 375 705 674 717 575
"YER020W" 149 195 348 227 122 165 142 206 129
"YER021W" 131 156 208 205 134 138 202 245 178
"YER022W" 18 15 31 9 7 4 9 11 15
"YER023W" 514 609 550 1041 718 610 738 671 950
"YER023C-A" 4 10 15 9 3 1 5 5 2
"YER024W" 502 572 1021 601 205 233 163 174 126
"YER025W" 392 462 774 767 479 475 942 1271 780
"tH(GUG)E1" 3 1 3 4 2 2 3 2 11
"YER026C" 607 720 542 972 616 612 634 619 532
"YER027C" 66 103 107 127 66 77 176 221 91
"YER028C" 16 20 36 24 7 6 7 9 7
"ARS512" 0 0 2 0 0 0 0 0 0
"YER029C" 37 42 72 74 38 48 71 64 50
"YER030W" 86 111 216 191 94 110 186 181 213
"YER031C" 52 87 120 115 76 82 100 120 77
"YER032W" 93 86 103 112 51 89 117 128 62
"YER033C" 80 81 156 100 61 41 93 76 37
"YER034W" 53 55 75 64 25 41 37 31 26
"YER035W" 193 217 435 307 158 230 228 235 153
"YER036C" 505 596 926 798 518 523 695 798 592
"YER037W" 15 18 28 15 7 5 19 19 15
"YER038C" 12 17 25 15 4 8 11 9 7
"YER038W-A" 8 6 13 6 13 8 9 9 4
"YER039C" 38 20 55 39 19 30 25 15 16
"YER039C-A" 34 19 43 37 19 16 21 16 18
"YER040W" 103 127 274 166 101 119 166 182 85
"YER041W" 25 38 66 29 28 19 37 28 25
"YER042W" 3 7 15 2 3 0 2 3 6
"YER043C" 3576 4149 2978 5101 3805 3526 4438 4344 2769
"YER044C" 10 19 27 14 7 6 6 7 8
"YER044C-A" 3 3 11 4 0 2 1 2 0
"YER045C" 66 101 233 58 29 31 31 34 14
"YER046W" 15 14 12 9 5 8 8 7 10
"YER046W-A" 1 2 1 3 1 2 1 0 1
"YER047C" 40 42 89 55 23 30 54 47 21
"YER048C" 72 77 139 128 64 117 127 165 113
"YERCdelta8" 10 16 25 23 16 25 23 23 21
"YERWdelta9" 1 0 2 0 0 1 0 0 0
"YERCsigma1" 1 1 3 0 0 0 0 0 0
"tQ(UUG)E1" 2 4 1 3 4 1 0 1 1
"YER048W-A" 59 87 90 74 49 103 165 156 73
"YER049W" 56 100 144 109 68 86 110 149 93
"YER050C" 39 34 48 52 42 52 69 110 95
"YER051W" 36 27 52 30 15 21 29 41 20
"YER052C" 756 666 1191 725 469 512 588 583 338
"ARS513" 18 10 21 5 9 8 5 4 1
"YER053C" 42 29 46 104 57 27 76 79 44
"YER053C-A" 2 1 24 2 5 4 6 1 0
"YER054C" 69 73 192 45 27 6 32 44 41
"YER055C" 329 436 538 671 522 556 1189 1727 1125
"YER056C" 530 617 1422 670 324 359 451 358 320
"YER056C-A" 714 843 867 1184 703 1133 1459 1573 802
"YER057C" 528 602 895 868 443 586 760 798 410
"YER058W" 14 20 14 29 12 21 26 14 11
"YER059W" 22 20 41 25 15 19 31 28 15
"YER060W" 52 47 77 64 40 32 43 27 23
"YER060W-A" 11 12 28 4 0 1 0 1 8
"YER061C" 49 72 108 88 50 52 97 119 53
"YER062C" 139 128 332 153 68 95 149 168 128
"YER063W" 104 106 173 110 77 128 136 210 128
"YER064C" 56 88 112 76 36 41 39 44 25
"YER065C" 469 626 656 660 286 378 129 118 102
"ARS514" 1 1 1 1 0 0 0 0 0
"YERCdelta10" 3 0 4 0 0 1 1 0 1
"tS(UGA)E" 23 9 20 19 9 19 19 14 18
"YER066W" 7 8 12 5 5 4 5 4 1
"YER066C-A" 4 0 7 2 2 2 1 0 0
"YER067W" 113 76 114 108 70 82 75 58 37
"YER067C-A" 1 2 6 1 1 0 0 2 0
"YER068W" 130 177 328 233 155 167 344 354 139
"YER068C-A" 0 0 3 1 0 0 1 0 0
"YER069W" 468 530 1155 618 448 386 691 657 508
"YER070W" 5550 5520 5039 6360 4697 3857 4461 3598 2492
"YER071C" 1 5 7 0 1 4 4 9 6
"YER072W" 367 416 450 621 347 405 490 469 374
"YER073W" 382 471 795 447 249 348 351 415 304
"YER074W" 232 259 275 451 322 338 532 577 570
"YER074W-A" 80 61 84 105 39 85 119 71 40
"YER075C" 170 192 265 196 132 153 132 116 58
"tA(UGC)E" 23 20 22 24 11 30 15 19 14
"YERWdelta11" 1 0 3 0 0 1 0 1 0
"YER076C" 38 38 72 82 53 38 50 64 50
"YER076W-A" 1 5 0 0 1 2 4 0 0
"YER077C" 18 28 36 23 10 7 21 16 11
"ARS515" 0 1 2 0 2 0 2 1 1
"YER078C" 22 45 50 35 18 33 36 50 32
"YER078W-A" 1 0 0 0 0 1 0 0 1
"YER079W" 28 33 57 18 13 7 28 24 8
"YER079C-A" 0 2 0 1 0 0 0 0 1
"YER080W" 67 61 99 60 36 56 59 81 37
"SRG1" 16 23 18 10 10 11 15 18 13
"YER081W" 83 133 132 131 61 68 103 94 45
"YER082C" 49 76 134 42 30 37 52 52 27
"YER083C" 792 892 1332 1205 837 831 1385 1463 958
"YER084W" 61 59 79 45 22 33 28 24 9
"YER084W-A" 4 5 4 0 0 2 1 0 0
"YER085C" 6 7 12 1 2 0 3 3 1
"YER086W" 819 888 1250 1034 629 609 711 574 488
"YER087W" 26 25 44 35 10 17 29 33 10
"YER087C-A" 15 4 16 9 2 6 0 4 2
"YER087C-B" 294 378 369 408 292 311 455 482 288
"YER088C" 2065 2699 3161 2840 1757 1661 1703 1467 871
"YER088C-A" 57 79 59 83 53 50 77 86 68
"YER088W-B" 8 4 7 3 0 1 3 2 1
"YER089C" 303 398 383 432 393 299 333 443 467
"YER090W" 55 90 144 107 69 65 142 120 86
"YER090C-A" 0 1 0 0 0 0 0 0 0
"YER091C" 8742 9517 10308 16209 14606 10869 17656 14993 12829
"YER091C-A" 4 2 1 1 0 0 0 0 0
"YER092W" 44 33 73 72 25 47 67 53 26
"YER093C" 94 109 222 120 67 75 97 117 59
"YER093C-A" 54 58 91 66 50 63 86 78 29
"YER094C" 311 389 462 598 352 375 428 497 415
"YER095W" 381 426 499 535 298 312 347 239 314
"YER096W" 27 28 119 31 17 7 6 13 10
"YERWdelta12" 2 2 11 2 0 1 0 0 0
"YERWdelta13" 2 1 1 0 1 0 1 1 0
"YERCtau2" 2 0 0 0 0 0 0 0 0
"tE(UUC)E2" 36 42 32 31 25 45 23 30 29
"YER097W" 33 48 41 58 32 36 107 139 52
"YER098W" 16 22 42 18 4 12 23 21 15
"YER099C" 96 113 207 176 65 78 123 105 47
"YER100W" 58 74 116 71 48 55 91 96 35
"YER101C" 18 25 53 31 19 15 15 16 6
"YER102W" 116 159 221 229 170 229 427 443 216
"YER103W" 46 45 89 45 22 40 25 38 29
"YER104W" 27 36 50 36 17 28 33 36 21
"YER105C" 143 165 279 236 129 143 246 305 137
"YER106W" 5 8 8 2 0 0 1 0 1
"YER107C" 39 58 79 70 30 47 82 77 47
"YER107W-A" 1 0 1 1 0 0 0 1 0
"YER109C" 54 78 132 88 55 59 80 127 56
"YER110C" 1124 1374 1476 1658 1322 1078 1393 1315 1128
"YER111C" 39 41 112 40 22 35 79 65 42
"YER112W" 14 16 19 19 9 12 19 21 19
"YER113C" 77 83 123 102 58 53 110 111 82
"YER114C" 208 252 434 294 176 217 263 292 203
"YER115C" 26 42 47 25 15 30 30 23 20
"YER116C" 35 26 74 25 23 21 35 27 17
"YER117W" 457 494 506 664 567 670 785 730 642
"YER118C" 104 131 164 165 100 103 144 182 91
"YER119C" 538 595 609 986 540 509 546 543 380
"YER119C-A" 3 3 9 1 0 1 0 0 1
"YER120W" 836 1119 1211 1437 1065 929 1718 1948 1436
"YER121W" 61 77 92 119 17 44 18 22 14
"YER122C" 82 108 171 147 66 88 213 299 164
"YER123W" 33 53 74 39 22 41 58 54 35
"ARS517" 0 2 0 0 1 1 3 2 0
"YER124C" 118 122 151 81 63 109 147 89 117
"YER125W" 811 980 1480 1783 1288 946 1306 1087 915
"YER126C" 42 63 123 58 25 36 64 72 51
"YER127W" 38 48 101 43 27 29 42 67 61
"YER128W" 22 31 48 26 13 15 27 38 19
"YER129W" 91 104 226 164 124 114 162 211 131
"YER130C" 32 37 37 42 11 31 21 18 17
"YER131W" 727 1155 919 1447 1051 1537 2278 2663 1530
"snR4" 4550 5024 4382 3461 2239 4062 2013 1835 2668
"YER132C" 212 269 550 303 192 208 242 244 208
"snR52" 474 749 415 139 252 738 401 287 346
"YERCdelta14" 2 2 6 1 0 1 1 0 1
"YER133W" 67 70 120 118 52 62 156 113 61
"tH(GUG)E2" 0 1 1 3 0 1 0 1 0
"YERCsigma3" 0 1 4 1 0 0 0 1 0
"YERCdelta15" 5 3 9 5 6 4 5 5 5
"tK(CUU)E2" 3 0 0 2 0 0 0 0 1
"YERCdelta16" 2 1 3 0 0 0 0 0 0
"YERCtau3" 1 0 1 1 1 0 0 0 0
"YER133W-A" 0 3 4 0 0 0 0 0 0
"YER134C" 41 43 37 54 42 36 59 54 67
"YER135C" 1 1 1 1 0 0 0 0 0
"tV(AAC)E1" 2 5 4 2 1 0 5 1 1
"ARS518" 1 3 2 0 3 3 2 1 0
"YER136W" 68 60 98 75 38 42 98 146 55
"YER137C" 10 7 18 11 11 5 19 12 6
"YER137W-A" 0 0 2 1 0 0 1 0 0
"SCR1" 46248 48956 38994 45157 40891 42516 30629 27718 53831
"ARS519" 3 2 6 2 0 6 2 2 1
"YERWdelta17" 10 11 17 2 1 3 2 2 0
"tI(AAU)E1" 9 4 3 4 1 4 7 9 2
"YER138W-A" 1 0 1 1 2 4 3 1 1
"YER139C" 5 6 16 7 3 1 7 14 9
"YER140W" 26 43 70 35 26 37 37 55 22
"YER141W" 791 850 965 1329 815 772 946 710 459
"YER142C" 17 19 23 15 6 6 15 15 7
"YER143W" 73 89 153 92 31 75 80 85 63
"YER144C" 374 448 740 530 284 331 326 240 145
"YER145C" 1099 1487 861 1940 1186 1338 641 487 479
"YER145C-A" 53 56 47 30 8 35 15 6 7
"YER146W" 123 151 128 283 185 227 279 300 354
"YER147C" 59 84 136 85 48 71 43 34 26
"YER147C-A" 0 1 2 0 0 0 0 0 0
"YER148W" 50 49 89 78 47 65 88 90 65
"YER148W-A" 1 4 4 1 1 1 0 1 1
"YER149C" 34 46 75 50 23 28 45 52 34
"YER150W" 1597 1988 3546 2257 742 848 688 561 429
"tV(AAC)E2" 15 12 9 9 10 13 13 8 6
"YER151C" 192 190 409 237 118 181 226 253 119
"YER152C" 752 906 877 1144 816 772 652 669 710
"YER152W-A" 2 2 5 3 0 2 1 0 0
"YER153C" 100 124 110 139 82 89 69 67 74
"YER154W" 421 572 433 544 330 438 425 387 323
"YER155C" 388 338 649 617 386 347 607 611 356
"YER156C" 117 125 172 203 116 133 203 233 208
"YER157W" 28 29 55 37 21 10 43 44 22
"tE(UUC)E3" 1 12 1 1 1 0 0 0 1
"YERWdelta22" 3 1 3 0 0 0 0 1 1
"YER158C" 549 697 1392 504 249 290 230 137 58
"YER158W-A" 1 3 5 1 0 0 0 1 0
"YER159C" 51 62 105 88 45 48 69 49 51
"tR(ACG)E" 4 2 6 4 4 1 6 3 5
"ARS520" 0 1 5 1 1 2 0 1 0
"YER161C" 40 36 61 36 23 24 36 40 55
"YER162C" 41 48 98 35 21 25 29 18 28
"YER163C" 61 65 90 100 51 84 77 108 89
"YER164W" 188 199 370 199 100 133 196 241 177
"YER165W" 706 895 1199 1185 899 830 1522 1732 1130
"YER165C-A" 0 2 2 0 0 0 1 0 0
"YER166W" 227 249 379 273 200 194 232 356 198
"YER167W" 109 119 290 146 84 87 127 164 93
"ARS521" 1 0 1 0 0 0 0 1 0
"YER168C" 50 58 96 71 45 44 57 49 32
"YER169W" 133 152 369 151 90 83 128 133 107
"YER170W" 32 40 55 70 31 52 52 59 23
"YER171W" 41 61 108 59 45 58 88 102 74
"YER172C" 131 126 267 164 90 99 155 160 89
"YER172C-A" 3 2 2 1 0 0 2 0 0
"YER173W" 41 42 74 43 26 34 34 47 29
"YER174C" 36 36 104 40 42 25 79 121 62
"YER175C" 80 105 135 205 141 134 114 190 114
"YER175W-A" 0 2 2 2 0 1 0 1 0
"YER176W" 72 81 175 85 46 58 75 78 65
"YER177W" 1620 2067 2042 2998 2064 2270 2872 3296 2989
"YER178W" 4134 5083 4555 7011 5256 4408 5557 4924 4564
"YER179W" 10 14 19 3 6 4 7 3 4
"ARS522" 1 2 3 0 0 1 0 0 1
"YER180C" 8 15 17 6 5 4 9 6 3
"YER180C-A" 6 12 8 6 4 3 2 9 3
"tI(AAU)E2" 4 4 2 5 1 7 7 3 3
"YERWdelta25" 1 8 1 2 0 0 0 1 0
"YER181C" 9 4 11 6 2 5 4 2 7
"YERCdelta26" 0 0 3 0 0 0 2 0 0
"YER182W" 21 32 41 34 14 21 36 53 26
"YER183C" 38 40 58 49 31 40 63 66 41
"YER184C" 64 58 139 81 42 54 47 40 31
"YER185W" 26 42 63 26 4 14 12 7 7
"YER186C" 37 50 55 49 37 32 54 37 41
"YERComega1" 2 1 4 1 0 1 0 0 1
"YER187W" 2 3 3 6 5 3 1 0 1
"YER188W" 11 8 17 7 6 3 9 6 9
"YERWomega2" 0 2 2 1 1 0 3 0 0
"ARS523" 1 4 6 0 0 0 0 1 0
"YER188C-A" 8 13 22 13 10 4 14 4 2
"TEL05R-XR" 4 11 14 4 1 2 1 1 7
"TEL05R-YP" 1 0 4 1 1 0 1 0 3
"TEL06L-YP" 20 24 38 29 24 37 35 36 15
"TEL06L-TR" 1 4 11 0 1 1 1 0 0
"TEL06L-XR" 4 19 9 3 2 0 3 0 5
"TEL06L-XC" 6 1 6 0 1 0 1 0 1
"ARS600" 2 6 9 2 0 1 1 0 1
"YFL062W" 2 2 2 1 0 2 3 0 0
"YFL061W" 0 0 0 1 0 0 0 0 0
"YFL060C" 4 7 8 14 3 6 9 5 6
"YFL059W" 17 32 18 27 13 12 20 18 12
"YFL058W" 4 3 23 1 1 3 0 1 3
"YFL057C" 10 8 19 10 7 2 4 5 7
"YFL056C" 27 37 56 30 18 16 19 13 13
"YFL055W" 149 169 333 166 68 85 66 50 41
"YFL054C" 119 104 229 84 65 67 73 49 60
"YFL053W" 13 14 45 6 2 1 6 3 3
"YFL052W" 237 271 190 228 159 158 152 122 132
"YFL051C" 3 3 4 3 0 1 0 1 0
"ARS601" 2 3 9 1 1 1 2 0 1
"YFL050C" 32 36 59 29 11 15 33 30 13
"YFL049W" 44 27 67 22 21 22 23 37 19
"YFL048C" 104 129 161 166 97 111 137 169 78
"YFL047W" 63 69 124 97 51 49 108 122 50
"YFL046W" 12 12 38 19 10 14 29 15 7
"YFL045C" 142 142 119 148 102 92 120 159 117
"YFL044C" 56 83 147 91 46 61 73 66 65
"YFL042C" 95 96 206 113 60 86 89 106 67
"YFL041W-A" 4 5 7 3 1 4 1 4 4
"YFL041W" 457 590 777 1070 742 638 743 787 530
"YFL040W" 10 16 16 2 0 1 1 3 8
"YFL039C" 6430 7482 6179 8433 6542 5444 5666 4415 3938
"YFL038C" 460 596 801 826 419 677 813 1046 608
"YFL037W" 1132 1456 761 1698 1234 1010 1125 961 1373
"RUF21" 4 5 10 1 0 0 1 0 0
"YFL036W" 166 204 341 211 147 152 216 193 169
"YFL034C-B" 36 41 83 44 26 30 60 98 41
"YFL034C-A" 6 5 11 6 10 4 7 7 2
"YFL034W" 100 122 199 92 48 79 86 97 59
"ARS603" 0 0 4 0 0 0 1 0 0
"YFL033C" 437 494 753 525 300 324 379 370 229
"YFL032W" 0 0 6 1 0 1 0 0 0
"YFL031W" 2767 3555 3014 4204 3172 2782 3149 3179 3443
"YFL031C-A" 0 1 6 2 0 0 0 0 0
"YFL030W" 1060 1270 807 2153 1755 1202 748 392 847
"YFL029C" 31 34 46 33 21 30 30 18 20
"YFL028C" 26 36 41 41 25 43 34 40 38
"YFL027C" 27 15 60 23 10 17 37 23 19
"YFL026W" 49 42 66 51 68 50 151 135 130
"YFL025C" 243 239 244 266 157 180 238 176 115
"YFL024C" 72 80 150 71 39 55 65 77 41
"YFL023W" 37 68 117 39 23 31 39 34 24
"YFL022C" 315 360 554 483 397 343 577 583 472
"YFL021C-A" 35 30 53 27 8 18 10 6 5
"YFL021W" 3042 2628 5668 4070 2779 2811 3401 2788 2106
"YFL020C" 11 7 18 9 6 5 7 0 3
"YFL019C" 2 0 2 1 0 0 0 0 0
"YFLWdelta1" 2 0 4 0 0 0 1 0 1
"tP(UGG)F" 3 3 1 0 0 2 0 0 0
"YFL018C" 404 595 500 749 461 606 694 744 727
"YFL017W-A" 69 66 81 137 81 127 110 146 92
"YFL017C" 55 64 44 106 59 102 108 120 72
"YFL016C" 231 207 356 331 237 217 216 209 192
"YFL015W-A" 5 3 11 1 0 0 0 1 0
"YFL015C" 3 3 6 5 4 4 3 1 0
"YFL014W" 1614 1979 3049 3060 1612 1365 1591 1503 1809
"YFL013W-A" 6 2 8 0 0 0 0 0 1
"YFL013C" 44 53 109 52 26 30 61 62 44
"YFL012W-A" 3 0 3 0 1 1 0 0 0
"YFL012W" 1 2 5 0 0 0 0 0 0
"YFL011W" 16 12 24 9 2 6 3 1 3
"YFL010W-A" 2 0 5 0 0 0 0 0 0
"YFL010C" 284 363 530 449 298 330 433 482 323
"YFL009W" 223 284 413 374 225 211 268 229 154
"ARS603.5" 4 3 3 1 0 2 0 0 0
"YFL008W" 65 65 127 60 39 39 71 83 60
"YFL007W" 534 626 1217 784 465 413 571 615 430
"YFL005W" 132 158 229 347 259 186 359 483 605
"RUF20" 1 1 6 3 0 1 1 0 0
"YFL004W" 80 111 148 124 78 101 156 207 79
"YFL003C" 7 13 28 3 4 2 2 1 1
"ARS605" 0 0 1 0 0 0 0 0 0
"tN(GUU)F" 9 11 6 6 6 4 6 12 10
"YFLWdelta2" 1 1 2 1 0 0 0 0 0
"YFLWtau1" 1 1 3 2 3 2 0 1 1
"YFLCdelta6" 3 3 4 0 0 0 0 0 0
"YFL002C" 105 162 237 164 107 84 137 117 65
"YFL001W" 35 48 60 34 25 36 46 43 20
"YFR001W" 32 48 64 47 30 41 54 51 31
"YFR002W" 72 79 147 83 73 73 127 158 151
"YFR003C" 26 35 77 69 24 43 87 101 49
"YFR004W" 122 154 169 214 155 130 164 163 101
"YFR005C" 30 47 39 32 25 35 29 29 22
"YFR006W" 56 84 106 109 57 55 126 117 81
"tF(GAA)F" 1 0 1 0 0 0 0 0 0
"YFRWdelta7" 1 1 7 0 0 0 0 0 1
"YFR007W" 29 39 45 63 33 36 63 73 42
"YFR008W" 10 10 15 13 2 7 6 8 1
"YFRCdelta8" 1 1 14 1 0 1 3 0 0
"tG(GCC)F1" 10 5 4 2 4 1 3 2 2
"YFR009W" 73 82 123 92 76 66 125 173 77
"YFR010W" 64 82 136 93 53 47 118 137 71
"YFR010W-A" 1 1 2 0 0 0 0 0 1
"YFR011C" 6 10 14 6 4 6 6 9 2
"tY(GUA)F1" 0 1 2 0 0 0 0 0 1
"ARS606" 0 2 0 0 0 0 0 2 0
"YFR012W" 4 1 3 2 0 0 0 1 0
"YFR012W-A" 0 0 2 1 0 0 0 0 0
"YFR013W" 44 63 104 68 25 41 60 114 51
"YFR014C" 68 65 125 83 56 74 95 106 55
"YFR015C" 261 242 282 470 315 249 362 417 250
"YFR016C" 89 83 201 125 61 57 130 72 90
"tG(GCC)F2" 110 67 110 82 45 99 65 68 43
"YFR017C" 394 500 644 480 269 334 293 284 148
"YFR018C" 226 371 165 290 188 190 148 164 174
"YFR019W" 623 689 963 1048 529 618 707 586 331
"tS(GCU)F" 0 2 2 0 1 3 1 0 0
"YFRCdelta9" 0 0 2 2 0 0 1 1 1
"YFR020W" 29 39 44 40 29 19 21 18 26
"YFR021W" 139 164 261 204 149 123 191 184 177
"YFR022W" 221 260 290 264 167 135 167 115 87
"RUF22" 2 1 6 0 0 0 0 0 0
"ARS607" 0 0 0 0 0 0 0 0 1
"YFR023W" 12 18 23 4 2 0 6 1 1
"YFR024C-A" 350 380 414 634 466 426 437 508 438
"YFR025C" 85 110 121 125 82 112 126 189 84
"tA(AGC)F" 2 5 3 0 3 0 1 0 0
"YFR026C" 15 15 16 9 4 9 14 16 11
"YFRWdelta10" 2 2 4 1 1 0 1 0 0
"YFR027W" 24 9 35 25 9 9 19 21 15
"YFR028C" 353 355 317 464 336 316 339 384 300
"tY(GUA)F2" 1 0 3 1 0 0 0 3 1
"YFR029W" 124 137 248 152 112 105 158 183 94
"YFR030W" 1408 1373 2334 1523 1226 1114 1586 1687 1332
"ARS608" 0 2 3 2 0 2 1 1 0
"YFR031C" 65 72 143 82 34 56 82 70 38
"YFR031C-A" 845 997 1102 1410 1069 1073 1551 1494 1237
"RUF23" 2 4 12 4 3 3 2 2 2
"YFR032C" 6 16 15 3 5 1 1 2 3
"YFR032C-A" 889 953 831 950 573 1018 937 864 449
"YFR032C-B" 0 2 1 0 0 0 0 0 0
"YFR033C" 257 271 411 528 250 412 501 481 648
"YFR034C" 132 144 207 154 100 147 84 74 63
"YFR034W-A" 30 40 34 58 39 73 60 91 42
"YFR035C" 13 18 18 12 8 14 4 5 2
"tK(CUU)F" 7 6 4 1 4 2 0 2 4
"YFR036W" 29 38 78 47 29 36 50 67 34
"YFR036W-A" 1 0 6 0 0 1 2 1 0
"YFR037C" 95 102 182 145 92 96 120 153 143
"YFR038W" 55 59 119 76 35 47 73 99 45
"YFR039C" 59 44 68 64 32 33 41 41 27
"YFR040W" 144 130 294 155 106 117 175 160 155
"YFR041C" 7 20 17 14 4 4 13 28 12
"YFR042W" 23 34 39 38 25 19 27 26 13
"YFR043C" 9 15 27 8 10 9 14 17 6
"YFR044C" 1972 2368 1931 3103 1873 1808 1884 1669 1363
"YFR045W" 41 43 70 60 41 25 65 60 22
"YFR046C" 24 30 52 27 11 22 36 37 28
"YFR047C" 724 856 710 1325 739 779 926 844 940
"YFR048W" 55 65 101 48 36 46 58 50 38
"YFR049W" 165 203 265 404 254 270 323 246 156
"YFR050C" 350 422 584 712 418 498 671 668 305
"YFR051C" 876 1021 888 1278 936 809 1089 925 642
"YFR052W" 167 245 242 273 174 249 357 351 182
"YFR052C-A" 20 18 14 17 8 11 20 9 5
"YFR053C" 1873 2433 2635 2911 2272 2018 3424 3686 2349
"ARS609" 1 1 2 1 0 1 1 0 0
"YFR054C" 5 5 11 10 0 6 2 1 1
"YFR056C" 0 2 1 2 0 1 3 0 0
"YFR055W" 34 51 65 49 28 22 45 55 28
"YFR057W" 0 1 2 0 0 0 1 0 0
"TEL07L-XR" 2 6 3 2 0 2 0 0 3
"TEL07L-XC" 2 2 5 1 0 0 0 0 0
"YGLWomega1" 0 1 1 0 0 0 0 0 0
"YGL263W" 1 2 3 3 1 1 1 0 0
"YGL262W" 5 7 10 3 2 2 2 1 1
"YGL261C" 0 1 1 0 1 1 0 0 1
"YGL260W" 0 0 0 0 0 0 0 1 0
"YGL259W" 5 4 10 11 8 11 4 4 0
"YGL258W-A" 2 4 1 3 0 0 6 1 2
"YGL258W" 0 2 1 0 1 0 1 0 2
"YGL257C" 59 48 82 74 40 56 71 70 36
"YGL256W" 93 105 124 113 91 54 91 88 56
"YGL255W" 351 460 806 266 108 269 37 27 30
"YGL254W" 71 64 127 107 62 68 78 116 33
"YGL253W" 1806 1957 1978 2353 1830 2030 2415 2356 1507
"YGL252C" 128 130 200 191 100 104 129 112 62
"YGL251C" 26 40 63 53 14 14 33 34 17
"YGL250W" 16 14 23 12 8 8 12 5 9
"YGL249W" 12 13 32 6 3 0 3 4 2
"YGL248W" 76 103 141 119 66 70 132 165 103
"YGL247W" 47 40 54 63 40 41 55 53 29
"YGL246C" 21 25 41 16 13 14 15 18 18
"YGL245W" 278 293 373 345 226 260 444 555 282
"YGL244W" 46 64 114 68 33 38 69 55 42
"YGL243W" 16 12 31 27 17 19 41 42 15
"YGL242C" 18 36 57 61 33 34 81 56 35
"YGL241W" 35 29 57 33 22 15 40 32 23
"YGL240W" 35 53 103 72 30 32 33 35 23
"YGL239C" 3 1 1 1 0 0 0 0 0
"YGL238W" 70 67 115 79 49 77 106 92 56
"YGL237C" 75 96 121 85 49 79 73 80 52
"YGL236C" 191 264 288 282 201 208 213 220 227
"YGL235W" 7 13 18 4 4 8 7 4 1
"YGL234W" 3113 3656 3318 4487 3214 2983 3070 2978 3215
"YGL233W" 46 45 96 58 46 55 78 84 42
"YGL232W" 12 15 21 6 9 5 22 16 7
"YGL231C" 6 6 11 6 8 4 21 12 7
"YGL230C" 0 0 9 3 0 0 0 1 1
"ARS702" 2 1 1 0 0 0 1 0 0
"YGL229C" 36 30 47 63 58 28 48 44 51
"YGL228W" 91 134 223 123 65 81 170 237 128
"YGL227W" 39 28 71 23 12 13 34 22 12
"YGL226C-A" 17 20 15 11 10 8 10 20 6
"YGL226W" 23 16 22 39 15 23 37 26 16
"tV(AAC)G3" 13 17 20 9 13 9 13 7 18
"YGL225W" 351 260 321 351 161 221 235 225 79
"YGL224C" 4 14 17 19 8 11 22 20 16
"YGL223C" 5 6 9 7 1 5 9 4 14
"YGL222C" 65 67 123 107 34 58 134 179 50
"YGL221C" 238 232 400 390 248 268 356 397 282
"YGL220W" 327 364 420 476 280 413 408 401 296
"YGL219C" 84 109 171 113 77 82 116 127 92
"YGL218W" 1 2 3 0 1 0 1 0 1
"YGL217C" 3 1 0 1 0 0 0 0 0
"YGL216W" 171 177 220 215 130 166 151 185 127
"YGL215W" 551 572 876 616 310 412 398 372 196
"YGL214W" 1 0 2 0 0 0 0 1 0
"YGL213C" 77 86 107 182 88 92 155 141 77
"YGL212W" 24 22 40 24 9 22 21 18 13
"YGL211W" 51 55 124 96 72 74 66 75 39
"YGL210W" 25 29 40 29 19 19 34 49 37
"YGL209W" 24 40 59 14 10 8 19 17 13
"YGL208W" 140 160 239 159 68 113 82 105 61
"YGL207W" 137 140 262 188 129 131 193 295 184
"YGL206C" 552 642 1055 1072 688 614 974 1105 586
"YGL205W" 186 278 369 255 65 56 31 18 13
"tH(GUG)G1" 1 1 2 1 2 2 4 1 7
"YGLWtau1" 0 0 1 0 0 0 0 1 0
"YGLCdelta1" 0 1 4 1 0 1 0 0 1
"YGLWdelta2" 0 0 6 0 0 0 0 0 0
"YGL204C" 5 6 4 1 4 2 3 2 2
"ARS704" 2 1 10 1 1 0 0 0 0
"YGL203C" 141 177 295 224 156 156 195 191 182
"YGLWdelta3" 2 1 7 0 2 1 0 2 2
"tK(UUU)G1" 2 0 3 1 0 1 1 1 0
"YGL202W" 2065 2402 1807 3855 3112 2419 3561 3879 3152
"ARS706" 8 19 9 15 10 5 10 11 7
"YGL201C" 157 179 278 216 129 162 191 212 126
"tK(CUU)G1" 6 7 4 3 1 6 9 3 1
"YGL200C" 910 1052 942 1618 1144 966 1233 1333 1523
"YGL199C" 7 5 9 6 3 6 11 5 10
"YGL198W" 434 577 396 709 533 558 586 575 601
"YGL197W" 517 505 1035 665 373 360 416 464 235
"YGL196W" 121 135 190 197 90 115 171 188 114
"YGL195W" 922 935 1440 1355 984 826 1186 1330 1349
"YGL194C-A" 22 26 24 58 25 21 35 56 22
"YGL194C" 36 29 66 39 30 26 50 37 34
"YGL193C" 19 14 19 8 10 8 10 14 6
"YGL192W" 7 6 21 3 1 1 2 2 2
"YGL191W" 327 420 438 768 526 586 809 864 530
"YGL190C" 96 92 172 110 43 74 105 138 58
"YGL189C" 2044 2398 1907 3055 1971 2907 3687 4045 2042
"YGL188C" 17 10 14 10 9 12 11 9 4
"YGL187C" 284 336 317 430 348 349 424 316 191
"YGL186C" 173 182 342 312 207 196 230 208 159
"YGL185C" 20 24 44 42 23 29 31 27 19
"YGL184C" 97 106 336 112 69 71 84 113 107
"YGL183C" 2 7 8 2 1 0 1 1 1
"YGL182C" 2 4 10 2 0 2 1 0 1
"YGL181W" 83 92 125 122 78 82 123 134 114
"YGL180W" 58 59 146 85 37 34 50 56 47
"ARS707" 1 0 2 0 0 0 1 0 0
"YGL179C" 46 64 61 60 26 30 41 53 26
"YGL178W" 204 234 395 187 92 104 121 80 45
"YGL176C" 33 26 71 34 22 31 44 49 31
"YGL175C" 9 9 29 19 11 10 6 19 15
"YGL174W" 15 11 20 25 14 12 21 31 19
"YGL173C" 439 456 640 633 393 416 648 686 427
"YGL172W" 42 46 76 78 40 61 64 101 36
"YGL171W" 26 39 59 24 14 16 38 43 18
"YGL170C" 9 8 6 0 0 0 2 2 0
"tK(CUU)G2" 1 1 3 0 0 1 1 2 1
"YGL169W" 99 152 147 147 60 68 95 71 38
"YGL167C" 440 480 827 629 450 362 440 436 413
"YGL166W" 56 84 106 72 41 65 36 56 52
"YGL165C" 5 8 7 5 3 2 3 3 3
"YGL164C" 32 28 37 16 9 8 20 20 18
"YGL163C" 38 51 69 54 19 21 27 26 25
"YGL162W" 128 168 200 164 101 118 128 152 81
"YGL161C" 217 205 324 424 251 227 351 280 233
"YGL160W" 28 25 51 52 26 19 47 62 31
"YGL159W" 5 4 8 1 3 3 7 5 4
"ARS710" 5 1 3 1 1 0 1 0 1
"YGLWtau2" 0 0 1 0 0 0 0 1 0
"tL(CAA)G1" 2 3 2 0 1 0 1 1 1
"YGL158W" 11 10 20 6 0 0 1 2 5
"YGL157W" 13 13 29 37 16 20 38 49 17
"YGL156W" 172 177 463 252 125 112 69 60 65
"YGL155W" 36 40 61 68 36 34 56 63 43
"YGL154C" 49 61 75 59 28 37 45 32 19
"YGL153W" 40 49 86 67 29 29 77 105 47
"YGL152C" 2 1 4 1 7 1 0 0 2
"YGL151W" 58 62 117 89 44 43 86 91 65
"YGL150C" 92 107 210 142 59 74 102 110 107
"YGL149W" 3 2 2 0 0 0 1 0 0
"YGL148W" 360 527 691 603 423 524 783 940 577
"YGL147C" 331 417 454 738 471 607 1321 1404 530
"YGL146C" 152 199 232 298 171 187 133 88 118
"YGL145W" 20 21 41 19 11 6 18 17 13
"YGL144C" 35 46 79 22 14 24 26 13 19
"YGL143C" 43 63 62 56 30 55 45 77 71
"YGL142C" 151 169 257 226 99 95 140 130 94
"YGL141W" 75 78 166 151 67 69 111 171 66
"ARS712" 1 1 5 0 0 0 0 2 1
"YGL140C" 294 271 535 399 230 262 303 338 273
"YGL139W" 117 128 228 127 87 77 118 114 60
"YGL138C" 5 2 9 1 0 0 1 0 1
"YGL137W" 463 446 619 809 541 474 684 724 602
"YGL136C" 41 49 89 74 47 54 53 70 58
"YGL135W" 151 169 181 190 163 173 212 219 145
"YGL134W" 19 38 70 28 22 23 40 31 27
"YGL133W" 26 41 101 39 23 23 42 43 35
"YGL132W" 0 1 4 0 0 0 0 1 0
"YGL131C" 39 42 114 44 23 27 57 50 35
"YGL130W" 93 118 176 112 65 94 118 107 70
"YGL129C" 98 118 189 180 95 113 241 261 71
"YGL128C" 48 73 126 89 49 67 108 118 30
"YGL127C" 199 238 396 340 243 272 384 419 206
"YGL126W" 138 175 120 200 135 129 95 98 125
"YGL125W" 2949 2997 3862 3688 2764 2486 2754 2338 2118
"YGL124C" 37 36 63 52 25 30 56 59 29
"YGL123W" 1473 1919 2095 2820 2248 2128 3597 4126 3920
"YGL123C-A" 0 1 0 0 0 0 0 0 0
"YGL122C" 222 314 429 305 178 213 318 445 208
"YGL121C" 253 230 666 347 108 140 94 79 69
"YGL120C" 167 246 432 243 166 158 248 303 196
"YGL119W" 28 22 56 44 13 23 29 24 16
"ARS714" 0 2 2 1 0 0 1 0 0
"tW(CCA)G1" 1 0 1 0 0 0 0 1 1
"YGL118C" 3 3 5 2 0 6 1 0 0
"ARS715" 0 1 0 0 0 0 1 0 0
"YGL117W" 10 8 22 11 8 7 11 9 8
"YGL116W" 30 36 80 49 34 46 72 90 58
"YGL115W" 35 43 33 66 42 49 71 61 54
"YGL114W" 249 350 444 440 271 220 215 187 194
"YGL113W" 25 28 49 29 14 10 30 39 14
"YGL112C" 42 45 67 55 25 32 46 81 29
"YGL111W" 49 72 90 56 30 38 53 59 50
"YGL110C" 24 23 43 30 10 25 25 28 13
"YGL109W" 0 1 5 2 1 2 3 2 0
"YGL108C" 29 18 38 41 23 29 53 76 51
"YGL107C" 76 85 118 88 64 58 86 115 63
"YGL106W" 186 208 225 304 191 241 342 426 373
"YGL105W" 227 296 308 310 257 339 513 817 478
"YGL104C" 104 89 117 162 96 62 76 99 86
"YGL103W" 722 857 826 1312 805 1185 1774 1947 872
"YGL102C" 3 0 6 0 0 0 1 0 0
"YGL101W" 10 19 18 22 8 18 29 42 21
"YGL100W" 125 150 211 227 149 167 239 240 161
"YGL099W" 42 71 138 59 36 50 91 113 60
"snR82" 852 888 709 562 376 574 227 160 584
"YGL098W" 14 17 29 21 4 13 21 30 26
"YGLWdelta4" 0 0 3 0 0 0 0 0 0
"YGLCdelta5" 4 2 7 0 1 0 5 8 5
"YGLCsigma1" 0 2 4 1 0 3 0 1 2
"tH(GUG)G2" 101 91 75 57 54 105 50 36 99
"YGLCtau3" 1 2 2 0 0 0 0 0 1
"YGL097W" 73 86 79 94 67 89 77 80 84
"YGL096W" 38 26 87 53 37 30 74 53 33
"YGLWdelta6" 1 1 2 1 0 0 0 0 1
"tE(UUC)G1" 194 173 211 157 70 144 145 118 71
"YGL095C" 17 23 54 30 11 24 35 37 20
"YGL094C" 70 84 133 107 55 62 98 84 61
"YGL093W" 39 46 93 63 43 35 82 79 83
"YGL092W" 194 229 345 286 160 190 288 256 179
"YGL091C" 34 54 42 35 16 25 36 33 36
"YGL090W" 23 17 35 32 7 10 11 13 10
"YGL089C" 8 7 4 8 6 2 4 1 2
"snR10" 3 2 0 0 0 0 0 0 1
"YGL087C" 61 83 97 90 43 60 79 124 85
"YGL086W" 51 44 95 51 26 42 66 80 32
"YGL085W" 16 20 36 22 5 10 22 20 15
"YGL084C" 161 167 155 192 97 130 121 123 45
"ARS716" 0 1 2 1 0 0 2 0 0
"YGL083W" 47 53 59 62 42 53 62 74 40
"YGL082W" 41 53 125 94 55 77 103 163 98
"YGL081W" 7 13 12 2 2 3 2 2 3
"YGL080W" 10 12 20 12 6 8 6 7 16
"YGL079W" 33 30 59 35 22 24 48 41 17
"YGL078C" 42 51 82 34 17 32 47 76 39
"YGL077C" 562 606 799 789 517 518 698 662 557
"YGL076C" 159 210 152 268 196 252 406 517 308
"snR39B" 732 865 1057 533 567 1282 697 606 621
"YGL075C" 8 10 20 14 6 5 15 13 5
"YGL074C" 3 2 4 1 0 0 0 0 0
"YGL073W" 157 182 372 214 139 153 188 218 140
"YGL072C" 86 118 40 110 69 102 50 48 38
"YGL071W" 109 109 189 154 77 103 122 148 74
"YGL070C" 18 18 20 22 16 20 22 33 10
"YGL069C" 4 4 4 8 2 2 1 2 0
"YGL068W" 47 52 54 66 40 57 82 138 80
"YGL067W" 75 79 89 86 74 73 109 117 60
"YGL066W" 51 58 146 53 33 43 58 63 40
"YGL065C" 50 81 70 95 59 56 72 85 46
"YGL064C" 27 33 55 31 20 26 33 55 31
"YGL063W" 102 136 139 117 73 76 73 56 64
"YGL063C-A" 1 5 5 3 2 6 8 5 2
"YGL062W" 5740 5853 7113 8688 6020 5630 7926 7196 6313
"ARS717" 7 8 4 4 0 8 11 2 1
"YGL061C" 2 11 17 5 1 5 12 9 14
"YGL060W" 42 58 81 61 36 38 87 88 40
"YGL059W" 17 10 18 10 8 8 11 18 16
"YGL058W" 55 91 119 100 61 65 129 169 111
"YGL057C" 24 16 32 26 13 16 23 15 13
"YGL056C" 275 350 553 343 158 218 252 275 141
"YGL055W" 1574 3000 3059 1343 933 1041 1035 809 533
"YGL054C" 29 41 40 31 25 34 46 28 52
"tE(UUC)G2" 1 4 4 0 3 1 1 0 0
"YGLWsigma2" 2 0 0 0 0 0 0 0 0
"YGLWdelta7" 4 2 5 0 0 0 4 0 2
"YGL053W" 12 8 14 12 3 2 3 4 7
"YGL052W" 2 8 8 3 2 3 4 7 3
"YGL051W" 1 1 2 2 0 1 1 1 2
"YGLWdelta8" 0 0 1 0 0 0 0 0 0
"YGLWdelta9" 0 0 2 0 0 0 1 0 0
"YGLCsigma3" 0 1 2 2 0 0 0 1 0
"tR(UCU)G1" 9 6 5 6 5 6 8 2 4
"YGL050W" 24 19 29 28 11 16 35 17 17
"YGL049C" 70 67 102 84 69 75 142 195 129
"YGL048C" 51 51 97 95 35 56 86 114 47
"YGL047W" 21 16 29 39 17 16 32 26 21
"tV(AAC)G1" 29 17 10 10 18 11 17 10 23
"YGLWdelta10" 1 2 1 0 0 0 0 0 0
"YGL045W" 73 80 136 79 34 58 37 48 23
"YGL044C" 16 23 44 20 9 15 27 29 20
"YGL043W" 37 42 61 54 36 46 76 139 46
"YGL042C" 4 9 3 5 2 5 0 1 1
"YGL041C-B" 0 3 3 0 0 0 0 0 0
"YGL041W-A" 11 4 12 8 6 12 11 23 7
"YGL041C" 0 3 1 0 0 1 0 0 0
"YGL040C" 282 359 352 507 464 367 463 470 640
"ARS718" 12 17 10 8 3 5 2 0 2
"tL(CAA)G2" 1 0 1 0 1 0 1 1 1
"YGL039W" 27 31 40 56 32 44 58 98 55
"YGL038C" 139 166 293 203 132 141 234 197 132
"YGL037C" 351 431 754 694 399 417 577 670 350
"YGL036W" 90 71 125 103 53 69 98 119 47
"YGL035C" 291 317 718 371 182 229 291 314 157
"YGL034C" 3 9 9 3 1 4 2 2 4
"YGL033W" 2 2 3 1 0 3 0 2 1
"YGL032C" 114 129 189 228 191 148 743 858 448
"YGL031C" 269 306 342 476 410 469 775 841 882
"YGL030W" 97 98 117 106 68 103 135 115 90
"YGL029W" 23 24 53 30 15 34 31 17 16
"tF(GAA)G" 9 9 8 8 4 7 12 12 2
"YGL028C" 1481 1835 2672 1870 1265 1134 1567 1374 756
"YGL027C" 48 62 95 73 42 55 74 109 76
"YGL026C" 2756 3363 3373 4926 3865 2853 3997 3427 3542
"YGL025C" 70 77 128 97 62 74 101 131 57
"YGL024W" 0 0 4 0 0 0 0 0 0
"YGL023C" 103 96 189 128 60 102 116 100 90
"YGL022W" 662 808 582 821 563 551 580 649 568
"YGL021W" 176 146 229 276 184 187 367 369 206
"YGL020C" 27 24 42 30 14 30 27 34 16
"YGL019W" 190 231 274 295 198 228 212 226 305
"YGL018C" 7 14 28 16 5 9 29 17 9
"YGL017W" 45 61 86 50 24 44 42 50 32
"YGL016W" 53 40 56 64 44 29 66 55 34
"YGL015C" 1 1 1 0 0 0 0 1 0
"YGL014W" 299 464 507 518 356 317 435 496 258
"YGL014C-A" 3 1 2 0 0 0 0 0 0
"YGL013C" 75 86 198 121 63 68 121 135 63
"YGL012W" 1171 1247 1006 1527 1127 1238 1311 1304 1061
"YGL011C" 117 145 205 191 121 183 238 306 144
"YGL010W" 13 25 10 10 8 3 10 9 4
"YGL009C" 1099 772 1435 1556 967 965 1554 1674 1294
"YGL008C" 5236 5698 7992 8031 7018 4776 6099 4769 7269
"YGL007C-A" 21 30 32 12 9 11 8 4 6
"YGL007W" 2 1 6 1 1 0 3 2 1
"ARS719" 4 3 7 0 1 4 1 1 1
"YGL006W-A" 4 2 2 0 4 2 7 6 2
"YGL006W" 335 354 664 475 275 281 278 302 217
"YGL005C" 14 5 15 7 7 4 10 11 11
"YGL004C" 26 20 36 23 14 16 14 17 10
"YGL003C" 398 407 536 544 276 296 349 334 156
"YGL002W" 45 43 63 71 51 32 71 91 48
"YGL001C" 66 98 98 174 83 90 113 147 116
"YGR001C" 48 63 86 96 60 78 122 193 98
"YGR002C" 45 41 59 33 20 23 46 52 31
"YGR003W" 11 14 19 6 5 4 10 5 14
"YGR004W" 37 33 48 48 25 43 41 58 35
"YGR005C" 46 53 99 83 28 46 65 96 64
"YGR006W" 15 23 27 24 15 10 28 24 18
"YGR007W" 49 59 90 82 55 67 87 132 47
"YGR008C" 300 329 382 578 268 334 441 435 365
"ARS720" 5 7 4 8 1 1 2 0 0
"YGR009C" 81 75 148 81 54 69 64 98 45
"YGR010W" 59 71 131 114 59 54 72 78 45
"YGR011W" 3 1 2 1 2 4 5 1 0
"YGR012W" 35 61 62 62 32 40 47 60 40
"YGR013W" 27 43 71 52 28 44 35 48 28
"YGR014W" 3615 3769 4525 5710 4177 3108 4319 3819 2368
"YGR015C" 31 56 73 61 30 41 53 64 31
"YGR016W" 3 4 4 2 1 2 1 0 2
"YGR017W" 37 34 53 41 36 35 60 61 68
"YGR018C" 5 10 15 5 6 4 4 1 0
"YGR019W" 208 267 362 349 194 165 180 174 201
"YGR020C" 51 38 56 67 34 46 87 118 69
"YGR021W" 32 51 69 71 49 45 84 135 73
"YGR022C" 3 4 6 1 1 0 0 1 0
"YGR023W" 168 286 366 212 156 118 153 132 70
"tD(GUC)G1" 26 24 20 13 4 16 14 13 8
"YGR024C" 6 8 16 10 7 8 8 4 11
"YGR025W" 0 0 3 2 0 0 0 0 0
"YGR026W" 36 38 68 40 39 28 78 56 46
"YGR027C" 840 959 987 1512 1374 1387 1683 1888 2403
"YGRWdelta11" 6 3 4 2 2 1 2 4 1
"YGRCdelta12" 0 1 4 2 1 2 1 1 1
"tE(UUC)G3" 7 7 12 3 1 3 5 5 0
"YGR028W" 23 39 47 47 24 29 44 40 34
"YGR029W" 31 31 47 82 45 78 105 117 101
"tD(GUC)G2" 3 5 4 2 0 3 3 3 3
"snR46" 1554 2599 1541 721 632 1855 839 1393 1498
"YGR030C" 3 12 11 3 3 4 4 3 3
"YGR031W" 132 177 197 184 112 162 135 127 97
"YGR031C-A" 24 28 25 11 13 12 4 2 5
"YGR032W" 2213 2568 4046 1922 1053 1305 408 303 295
"YGR033C" 34 36 44 34 25 26 41 69 32
"YGR034W" 498 634 576 920 615 831 1522 1541 695
"YGR035C" 1 2 3 2 1 0 0 4 2
"YGR035W-A" 0 1 3 1 0 0 1 0 0
"YGR036C" 42 42 56 42 26 25 38 18 16
"YGR037C" 153 184 214 200 132 174 251 345 210
"YGR038W" 124 163 160 248 145 122 208 219 82
"tS(AGA)G" 36 18 12 20 14 26 14 5 17
"YGRCTy2-1" 1 0 4 4 3 0 2 2 0
"ARS722" 1 0 3 0 0 0 0 2 0
"YGR039W" 8 4 8 7 5 9 4 1 0
"YGR040W" 2 7 6 2 2 2 3 3 1
"YGR041W" 215 229 289 202 150 151 159 149 114
"YGR042W" 63 41 123 77 44 48 70 108 54
"YGR043C" 120 148 351 161 37 50 19 22 23
"ARS724" 4 8 7 6 5 6 1 3 1
"YGR044C" 228 242 349 309 183 214 277 305 221
"YGR045C" 27 26 14 32 23 21 14 16 9
"YGR046W" 74 85 146 140 105 87 126 152 95
"YGR047C" 44 56 89 24 27 22 50 38 30
"YGR048W" 76 72 108 94 53 68 76 100 73
"YGR049W" 42 45 83 41 33 32 41 43 29
"YGR050C" 25 44 52 98 51 72 82 100 73
"YGR051C" 0 2 2 0 0 1 0 0 0
"YGR052W" 4 11 27 8 6 2 9 10 1
"YGR053C" 9 5 16 9 1 3 3 6 1
"YGR054W" 439 461 572 473 331 331 445 514 303
"YGR055W" 64 58 176 117 40 39 62 49 39
"YGR056W" 62 75 140 68 30 48 58 93 30
"YGR057C" 13 11 39 19 8 7 17 12 8
"YGR058W" 46 53 87 58 32 38 76 83 31
"YGR059W" 5 10 13 4 3 1 3 5 4
"snR48" 156 222 188 40 43 152 59 65 108
"YGR060W" 647 660 1843 710 409 540 644 675 321
"YGR061C" 670 803 944 1055 690 579 739 688 758
"YGR062C" 80 94 125 108 82 64 98 87 62
"YGR063C" 187 145 180 268 141 164 162 111 103
"YGR064W" 10 9 21 11 6 12 11 9 4
"YGR065C" 390 401 726 548 389 359 252 251 190
"YGR066C" 24 22 92 7 12 6 8 3 2
"YGR067C" 673 917 586 642 263 334 54 32 31
"YGR068C" 130 168 158 176 114 125 155 158 97
"YGR068W-A" 4 12 1 7 1 2 1 0 0
"YGR069W" 4 3 2 1 0 2 0 0 0
"YGR070W" 60 55 158 89 38 42 61 66 28
"YGR071C" 18 19 40 22 10 19 24 26 18
"YGR072W" 23 19 18 9 4 8 17 23 23
"YGR073C" 12 10 11 10 8 3 3 4 1
"YGR074W" 53 72 112 97 55 59 118 148 61
"YGR075C" 8 8 10 10 2 3 12 4 6
"YGR076C" 3 0 4 2 4 4 9 1 3
"YGR077C" 580 613 924 697 388 431 479 299 141
"YGR078C" 35 48 45 54 26 51 52 69 58
"YGR079W" 418 310 887 368 164 274 341 367 189
"YGR080W" 103 143 266 216 113 127 182 197 71
"YGR081C" 47 66 99 86 45 75 129 213 61
"YGR082W" 249 331 364 415 298 268 651 636 367
"YGR083C" 69 97 192 78 38 65 99 118 68
"YGR084C" 46 39 77 58 34 56 114 143 55
"YGR085C" 160 190 219 252 124 206 307 317 107
"YGR086C" 644 831 1120 1216 693 671 1089 1249 934
"YGR087C" 249 221 2001 55 15 32 9 10 5
"YGR088W" 240 278 854 381 110 80 85 83 38
"YGR089W" 157 159 233 238 119 135 148 120 66
"ARS727" 1 1 1 0 0 0 1 0 1
"tT(UGU)G1" 0 1 4 1 0 0 0 0 1
"YGR090W" 69 90 181 120 67 65 163 220 88
"YGR091W" 11 11 47 21 11 17 23 22 22
"YGR092W" 116 130 200 178 86 82 156 155 65
"YGR093W" 16 15 29 21 14 14 20 22 18
"YGR094W" 412 469 662 578 458 422 606 637 397
"YGR095C" 37 52 123 57 36 41 86 118 41
"YGR096W" 122 119 207 194 126 108 141 102 84
"YGR097W" 275 309 599 338 205 224 416 490 198
"YGR098C" 56 66 101 109 55 57 87 90 51
"YGR099W" 59 46 62 83 31 31 52 60 50
"YGR100W" 48 42 115 62 33 45 59 68 46
"YGR101W" 166 175 173 237 113 105 132 91 130
"YGR102C" 75 81 111 148 75 135 139 113 74
"YGR103W" 29 49 80 40 19 34 56 88 139
"YGR104C" 21 26 36 26 12 25 31 45 22
"YGR105W" 7 9 8 7 3 5 16 10 8
"YGR106C" 113 108 126 118 74 78 100 73 168
"tL(GAG)G" 55 63 33 32 19 36 29 19 38
"tK(UUU)G2" 3 0 0 2 1 2 0 4 0
"YGRWdelta19" 2 1 4 0 0 1 2 0 1
"YGR107W" 36 33 32 32 16 20 20 18 14
"YGR108W" 49 49 68 49 26 45 34 41 24
"YGR109C" 5 5 10 10 4 5 13 21 6
"tC(GCA)G" 6 6 5 3 1 6 0 0 9
"YGRCdelta20" 7 6 16 8 1 8 10 6 4
"YGR110W" 95 137 160 163 87 91 71 69 39
"ARS728" 0 0 1 0 0 0 1 0 0
"YGR111W" 14 22 30 29 20 23 39 70 21
"YGR112W" 25 26 48 38 17 17 42 37 20
"YGR113W" 61 82 100 95 51 72 93 106 62
"YGR114C" 0 0 1 0 0 0 0 0 0
"YGR115C" 0 0 2 0 0 0 1 0 0
"YGR116W" 90 91 236 114 61 82 146 163 131
"YGR117C" 3 8 12 9 9 3 7 11 5
"YGR118W" 173 180 293 330 203 282 487 364 205
"YGR119C" 106 135 198 202 96 139 153 188 108
"YGR120C" 2 7 7 2 1 1 3 3 3
"tN(GUU)G" 25 15 18 10 12 23 13 18 21
"YGR121C" 843 595 1189 1107 579 602 493 309 448
"YGR121W-A" 4 6 8 2 2 6 1 3 3
"YGR122W" 41 31 69 35 5 21 19 32 15
"YGRWdelta21" 1 0 5 0 0 0 1 0 0
"YGR122C-A" 0 0 0 0 0 1 0 0 0
"tR(UCU)G3" 2 2 0 1 1 5 1 0 1
"YGR123C" 41 41 85 56 30 41 60 73 39
"tI(AAU)G" 65 32 69 58 40 79 76 53 25
"YGR124W" 1080 1526 1254 2048 1444 1230 1917 2099 1502
"YGR125W" 342 310 524 502 321 335 388 384 294
"YGR126W" 3 8 14 11 6 8 18 8 10
"YGR127W" 52 53 106 55 38 43 72 75 39
"YGR128C" 18 21 44 18 13 22 23 50 36
"YGR129W" 9 9 41 20 7 8 16 15 10
"YGR130C" 250 268 596 338 174 186 323 420 285
"YGR131W" 12 19 27 9 7 6 7 14 12
"YGR132C" 101 128 177 164 145 127 225 299 183
"YGR133W" 113 134 207 130 82 99 94 130 67
"YGR134W" 126 122 218 148 90 107 124 122 87
"YGR135W" 53 65 103 106 72 61 95 123 63
"YGR136W" 83 82 138 163 104 112 131 151 71
"YGR137W" 10 4 17 13 2 6 18 11 2
"YGR138C" 44 46 70 28 28 20 30 21 12
"YGR139W" 0 1 0 0 0 0 0 0 0
"YGR140W" 30 48 75 49 15 30 65 46 37
"YGR141W" 42 38 94 67 24 31 29 29 12
"YGR142W" 22 29 55 18 4 10 14 8 9
"YGRWdelta22" 0 0 0 0 0 0 0 0 1
"tA(AGC)G" 25 11 17 16 6 23 20 12 19
"YGR143W" 270 215 551 355 225 196 279 212 223
"ARS729" 0 1 1 0 0 1 0 0 0
"YGRWdelta23" 1 1 3 0 0 0 1 0 0
"YGRWdelta24" 0 0 1 0 0 0 0 0 0
"YGRCdelta25" 1 0 2 0 0 0 0 0 0
"tG(UCC)G" 7 6 6 2 3 4 5 1 1
"YGR144W" 206 230 625 161 60 79 25 17 15
"YGR145W" 15 36 79 25 21 27 36 52 40
"YGR146C" 7 12 41 8 5 6 2 0 0
"YGR146C-A" 1 3 4 2 1 1 1 1 0
"YGR147C" 173 236 270 229 142 190 197 245 134
"YGR148C" 334 453 506 685 486 589 971 1114 943
"YGR149W" 50 45 57 55 34 38 33 41 33
"YGR150C" 19 18 38 12 8 8 12 10 16
"YGRWdelta26" 5 1 2 0 1 0 3 1 1
"tA(UGC)G" 2 1 0 0 1 0 0 2 0
"YGR152C" 5 5 14 10 4 5 5 5 7
"YGR153W" 13 9 19 3 5 5 6 11 8
"YGR154C" 98 75 279 178 91 100 115 130 60
"YGR155W" 358 432 863 683 514 441 808 835 553
"YGR156W" 60 58 59 41 24 44 42 56 18
"YGR157W" 123 112 129 88 57 77 81 65 45
"YGR158C" 24 26 52 34 24 31 54 59 52
"YGR159C" 382 397 573 355 215 320 331 316 269
"YGR160W" 1 5 2 0 0 0 1 0 1
"YGR161C" 370 456 1110 285 86 167 184 251 118
"YGR161W-C" 136 157 213 172 89 127 142 168 124
"tV(AAC)G2" 20 15 15 12 11 13 17 14 15
"YGR162W" 174 217 396 241 161 177 378 584 425
"YGR163W" 61 32 56 89 23 44 53 45 31
"YGR164W" 3 1 3 0 0 1 2 0 1
"tR(UCU)G2" 18 5 11 6 5 13 4 9 6
"YGR165W" 30 35 42 45 36 24 45 86 51
"YGR166W" 10 11 20 12 7 3 10 15 9
"YGR167W" 91 89 114 131 56 127 159 198 137
"YGR168C" 3 4 3 3 4 3 3 3 4
"ARS731" 0 1 3 1 0 0 0 1 0
"YGR169C" 16 28 42 29 22 25 47 50 34
"YGR169C-A" 6 6 15 17 5 5 10 7 9
"YGR170W" 88 90 185 135 66 73 137 153 73
"YGR171C" 25 22 34 31 17 21 36 29 14
"YGR172C" 32 26 8 30 7 15 22 32 14
"YGR173W" 36 47 70 35 17 27 40 84 42
"YGRWsigma7" 0 0 3 0 0 0 0 0 0
"tG(GCC)G1" 39 31 27 25 14 39 38 29 18
"YGR174C" 136 121 197 320 166 201 284 266 200
"YGR174W-A" 3 0 3 1 1 1 2 0 0
"YGR175C" 821 953 1474 1159 737 577 791 646 546
"YGR176W" 27 21 22 22 16 13 8 11 8
"YGR177C" 53 76 71 77 47 35 62 64 24
"YGR178C" 211 264 342 255 184 200 259 308 229
"YGR179C" 25 28 47 38 28 27 45 62 43
"YGR180C" 484 659 1003 912 706 571 1368 1398 874
"tL(CAA)G3" 0 1 1 3 0 0 1 0 0
"YGR181W" 42 46 60 70 35 54 59 74 33
"YGR182C" 144 126 180 256 147 171 259 269 82
"YGR183C" 327 427 320 513 433 406 561 631 490
"YGR184C" 199 225 436 280 177 155 268 245 189
"YGR185C" 250 332 302 412 288 324 404 509 367
"YGR186W" 90 109 208 128 54 82 160 138 88
"YGR187C" 17 17 21 10 2 7 6 8 11
"YGR188C" 20 33 69 33 22 19 35 29 33
"YGRWdelta31" 1 2 8 1 0 0 1 0 2
"tK(CUU)G3" 16 13 10 12 7 11 17 13 2
"YGR189C" 1503 1810 2689 2229 1382 1307 1225 1136 612
"YGR190C" 0 2 3 0 0 1 2 0 2
"YGR191W" 256 298 526 366 242 188 238 187 145
"YGR192C" 20027 21927 24061 24060 19300 17009 16763 14868 17412
"YGR193C" 51 73 123 71 41 52 109 184 85
"YGR194C" 93 85 107 130 115 89 113 117 87
"ARS737" 1 1 2 0 0 0 2 0 0
"YGR195W" 24 42 62 30 24 33 41 47 24
"YGR196C" 78 65 109 74 45 66 88 88 67
"YGR197C" 247 305 281 258 143 147 158 131 102
"YGR198W" 200 186 294 259 150 171 174 223 136
"YGR199W" 224 230 360 328 220 201 205 167 156
"YGR200C" 67 78 141 96 75 64 76 81 95
"YGR201C" 210 229 391 182 79 105 59 62 27
"YGR202C" 72 99 158 53 37 74 68 95 64
"YGR203W" 213 294 186 267 184 203 175 179 290
"YGR204W" 2996 3654 4690 5324 3865 2994 4585 4758 4402
"YGR204C-A" 0 0 1 0 0 0 0 0 0
"YGR205W" 108 98 150 142 63 70 84 76 46
"YGR206W" 2 2 6 1 1 2 2 1 2
"YGR207C" 41 40 41 65 42 52 96 152 89
"YGR208W" 17 35 50 47 28 32 52 83 29
"YGR209C" 296 327 387 571 314 380 565 658 462
"YGR210C" 134 122 202 191 101 93 140 168 120
"YGR211W" 91 122 286 134 79 94 165 205 129
"YGR212W" 5 8 16 5 0 7 8 11 2
"YGR213C" 4 2 15 2 0 1 2 2 1
"YGR214W" 1677 2098 2183 2598 1963 2045 3266 3326 1966
"YGR215W" 57 46 52 152 67 109 171 162 121
"YGR216C" 139 165 181 159 80 112 99 93 34
"YGR217W" 144 200 355 157 84 99 112 139 86
"tG(GCC)G2" 25 15 11 13 10 17 11 9 3
"YGRCtau3" 1 1 1 2 1 0 1 2 3
"YGRWdelta32" 1 0 3 0 0 1 0 0 0
"YGR218W" 73 88 172 123 95 74 139 190 102
"YGR219W" 0 0 3 0 0 1 1 1 0
"YGR220C" 41 53 68 79 63 76 103 122 79
"YGR221C" 41 63 46 59 40 24 56 64 29
"snR7-L" 3 0 2 2 1 5 2 1 0
"YGR222W" 53 62 108 112 51 80 173 194 91
"YGR223C" 37 43 68 54 22 22 50 45 28
"YGR224W" 12 8 10 8 0 1 4 1 3
"YGR225W" 6 9 20 5 6 2 9 4 4
"YGR226C" 1 0 1 0 0 0 0 1 0
"YGR227W" 255 233 368 307 170 168 225 192 100
"YGR229C" 52 76 102 84 63 49 111 124 71
"YGR230W" 17 18 21 18 10 11 31 21 10
"YGR231C" 129 148 236 248 137 173 252 342 194
"YGR232W" 57 65 54 102 80 63 105 112 103
"YGR233C" 65 44 101 48 30 30 52 64 40
"YGR234W" 69 106 94 185 189 237 275 212 126
"YGR235C" 58 85 121 130 85 105 167 227 80
"YGR236C" 17 19 97 17 3 3 2 1 5
"YGR237C" 80 77 176 96 48 68 102 112 84
"YGR238C" 122 144 180 158 116 158 139 109 113
"YGR239C" 84 68 193 114 47 72 91 115 67
"YGR240C" 2143 2161 3039 3562 2660 1846 2382 2031 2674
"YGR240C-A" 2 5 8 1 4 2 2 1 0
"YGR241C" 107 151 206 168 98 130 163 198 98
"YGR242W" 1 4 2 0 0 0 1 0 0
"YGR243W" 1486 2114 2050 1542 722 1057 691 739 473
"ARS733" 2 2 5 3 1 1 0 1 3
"YGR244C" 473 575 745 909 499 549 536 793 504
"YGR245C" 101 87 201 93 48 59 60 85 45
"YGR246C" 77 91 141 101 59 54 80 72 38
"YGR247W" 35 38 48 59 38 19 43 57 44
"YGR248W" 40 39 92 80 50 43 57 63 31
"YGR249W" 41 33 61 25 16 14 23 17 7
"YGR250C" 80 103 225 119 78 72 93 119 66
"YGR251W" 21 22 38 16 12 12 20 30 25
"YGR252W" 50 60 88 94 47 66 98 103 72
"YGR253C" 91 117 117 137 79 86 112 145 79
"ARS734" 1 0 3 0 0 0 0 0 0
"YGR254W" 6150 6644 11046 6408 4045 3585 2091 1527 2646
"ARS735" 358 348 589 313 155 211 109 81 65
"YGR255C" 285 314 489 448 302 262 382 413 239
"tT(UGU)G2" 2 1 0 0 2 1 1 0 2
"YGR256W" 409 471 1315 711 250 214 81 34 46
"YGR257C" 142 165 173 207 117 149 163 145 110
"YGR258C" 96 92 162 88 32 58 63 49 38
"YGR259C" 3 0 1 1 0 0 3 0 0
"YGR260W" 582 784 733 842 527 509 542 404 402
"YGR261C" 65 89 135 80 44 67 94 112 61
"YGR262C" 68 64 93 99 66 66 56 80 67
"YGR263C" 56 63 94 96 59 65 86 114 84
"YGR264C" 50 101 126 62 69 71 109 144 91
"YGR265W" 0 1 1 0 0 0 0 1 1
"YGR266W" 54 51 92 54 21 35 52 50 38
"YGR267C" 83 110 134 122 88 75 144 189 122
"YGR268C" 272 371 535 376 246 244 256 214 161
"YGR269W" 9 14 9 2 3 4 1 1 2
"YGR270W" 148 186 334 215 125 167 206 265 232
"YGR270C-A" 0 1 0 0 0 0 0 0 0
"YGR271W" 136 161 318 176 110 110 141 101 97
"YGR271C-A" 9 14 31 12 4 9 19 19 3
"YGR273C" 1 2 1 0 0 0 1 1 0
"YGR274C" 59 71 123 54 39 32 70 64 35
"YGR275W" 39 49 78 68 42 53 94 123 66
"YGR276C" 22 32 69 19 9 9 27 23 9
"YGR277C" 33 48 47 56 29 35 49 47 29
"YGR278W" 35 34 55 41 20 8 37 38 42
"YGR279C" 6469 7599 5814 8283 6174 5458 6414 4363 3749
"YGR280C" 48 43 72 28 15 36 28 26 22
"YGR281W" 112 133 253 159 88 71 159 133 110
"YGR282C" 4379 5242 4555 4218 3047 3001 3236 2409 1392
"YGR283C" 14 23 50 14 9 15 12 18 6
"YGR284C" 592 612 779 746 392 519 462 489 179
"YGR285C" 645 782 711 791 512 550 766 985 717
"YGR286C" 68 76 117 65 35 48 105 124 105
"YGR287C" 14 17 55 14 5 12 18 14 11
"YGR288W" 100 86 248 133 70 81 75 76 59
"YGR289C" 68 73 96 52 40 40 42 40 40
"YGR290W" 2 0 0 0 0 0 0 0 0
"YGR291C" 1 3 5 0 0 0 1 0 0
"YGR292W" 9 17 20 13 8 15 23 22 18
"YGR293C" 0 1 1 0 0 0 0 0 0
"YGR294W" 0 1 3 0 0 1 2 1 2
"YGR295C" 79 112 133 89 78 84 86 86 71
"TEL07R-XC" 0 0 1 0 0 0 0 0 1
"TEL08L-YP" 13 30 23 9 3 3 1 1 5
"YHL050W-A" 0 0 1 0 0 0 0 0 0
"TEL08L-YP_repeat_region" 0 0 4 1 0 0 1 0 0
"TEL08L-XR" 0 2 5 0 1 1 0 0 0
"TEL08L-XC" 0 0 5 1 2 0 0 0 1
"ARS801" 9 3 4 1 1 2 0 0 0
"YHL048C-A" 1 0 2 0 0 0 0 0 0
"YHL048W" 65 137 123 63 63 56 46 39 37
"ARS802" 6 1 1 3 0 0 0 0 0
"YHLComega1" 4 3 6 6 6 10 0 0 0
"YHL047C" 191 258 158 510 367 325 17 27 22
"YHL046W-A" 0 2 0 0 0 0 0 0 0
"YHL046C" 0 1 5 0 0 0 0 0 0
"YHL045W" 3 3 2 1 1 0 1 0 1
"YHL044W" 16 13 26 25 6 5 18 10 4
"YHL043W" 2 6 4 1 3 0 1 2 0
"YHL042W" 3 3 7 1 0 1 0 2 0
"YHL041W" 6 7 3 1 0 0 0 0 0
"YHL040C" 1421 1331 1459 2346 1530 1571 259 241 208
"YHL039W" 127 154 238 180 95 100 127 99 66
"YHL038C" 26 34 57 31 14 21 28 28 19
"YHL037C" 1 1 6 1 2 0 1 1 0
"YHL036W" 266 185 375 326 218 177 204 169 139
"YHL035C" 120 100 169 214 144 127 89 85 49
"YHL034W-A" 5 5 4 12 6 7 1 0 3
"YHL034C" 110 129 225 161 91 120 251 326 223
"YHL033C" 425 455 542 669 473 562 924 1199 649
"YHL032C" 1360 1806 1643 1711 852 975 473 333 349
"YHL031C" 92 111 188 149 91 155 186 206 97
"YHL030W-A" 33 62 30 45 12 11 1 6 2
"YHL030W" 443 434 597 730 451 374 448 434 399
"YHL029C" 382 571 1281 724 360 354 520 352 216
"YHL028W" 45 27 109 115 146 62 171 101 87
"YHL027W" 481 582 896 701 468 418 414 407 376
"YHL026C" 106 119 192 140 80 73 96 77 48
"YHL025W" 77 89 91 82 57 83 67 52 51
"YHL024W" 467 537 660 592 312 359 263 185 149
"YHL023C" 37 58 108 36 43 45 63 85 71
"tH(GUG)H" 2 3 2 0 1 0 0 0 0
"YHL022C" 2 4 7 3 0 1 2 3 0
"ARS805" 0 3 3 0 0 0 1 1 1
"YHL021C" 220 219 338 518 332 249 507 620 291
"YHL020C" 116 182 239 243 138 186 138 298 205
"YHL019W-A" 18 25 26 36 22 18 23 24 15
"YHL019C" 87 76 154 115 54 84 113 111 52
"YHL018W" 17 21 53 38 15 22 28 22 10
"YHL017W" 105 123 219 171 89 93 121 107 82
"YHL016C" 115 90 170 161 93 85 46 50 45
"YHL015W-A" 1 2 1 0 0 0 2 0 0
"YHL015W" 336 461 480 549 430 532 960 904 576
"YHL014C" 16 15 44 22 15 28 22 22 19
"YHL013C" 16 22 42 24 8 13 23 16 12
"YHL012W" 3 5 10 2 2 1 5 0 3
"YHL011C" 368 469 818 555 319 349 522 561 251
"YHL010C" 33 55 112 53 28 37 43 47 23
"YHL009C" 16 19 28 24 10 10 18 23 32
"tV(AAC)H" 3 3 3 3 2 0 4 3 2
"YHLCsigma1" 1 1 0 1 0 0 0 0 0
"YHLCdelta1" 1 0 5 0 0 0 0 0 0
"YHLWdelta2" 0 0 1 0 0 0 1 0 0
"YHL008C" 160 165 306 235 145 152 173 185 93
"YHL007C" 190 205 445 249 159 184 275 336 199
"YHL006W-A" 5 4 4 2 1 0 0 0 0
"YHL006C" 17 19 29 21 17 20 11 14 10
"YHL005C" 1 3 5 1 0 1 1 0 1
"YHL004W" 294 353 543 554 374 361 645 712 354
"YHL003C" 49 69 87 82 66 65 75 95 60
"YHL002C-A" 1 1 2 0 0 0 0 0 0
"YHL002W" 83 71 190 114 51 66 100 134 75
"YHL001W" 67 82 111 107 52 87 117 73 66
"YHR001W" 69 66 90 89 43 61 92 110 88
"YHR001W-A" 127 90 103 165 68 89 134 108 57
"YHR002W" 46 43 73 69 48 35 42 50 37
"YHR003C" 28 28 41 34 16 19 25 18 11
"YHR004C" 35 31 63 52 30 34 55 60 22
"YHR005C" 53 35 118 40 40 39 154 137 87
"YHR005C-A" 140 94 108 206 87 133 293 265 113
"tT(AGU)H" 36 54 25 34 31 49 22 25 54
"ARS806" 1 3 3 0 1 0 0 0 1
"YHRCdelta3" 0 0 1 0 0 0 0 0 2
"YHRCdelta4" 1 3 5 0 1 1 0 0 0
"YHR006W" 140 151 292 146 92 146 146 140 83
"YHR007C" 329 415 980 388 258 243 295 287 194
"YHR007C-A" 24 33 55 53 39 28 73 74 13
"YHR008C" 539 600 885 1127 703 763 1189 1082 692
"YHR009C" 270 345 609 752 571 406 682 703 738
"YHR010W" 533 789 496 832 594 827 1042 1030 737
"YHR011W" 26 42 61 46 21 34 46 60 49
"YHR012W" 22 28 47 43 17 22 47 53 51
"YHR013C" 68 67 74 89 57 67 98 204 123
"YHR014W" 0 7 4 2 0 0 2 2 0
"tS(AGA)H" 6 0 4 0 1 2 0 0 3
"YHRCdelta5" 1 3 8 4 2 1 1 1 0
"ARS807" 0 1 0 0 0 0 1 0 0
"YHRCdelta6" 1 4 3 1 1 0 0 0 0
"YHRWdelta7" 1 2 8 1 0 0 2 0 1
"tQ(UUG)H" 3 1 3 1 0 2 0 1 4
"YHR015W" 5 9 19 4 3 4 2 1 4
"YHR016C" 65 91 140 148 104 97 108 135 118
"YHR017W" 63 73 116 104 69 66 100 122 61
"YHR018C" 710 675 1180 1708 1041 1017 1842 1835 1026
"ARS808" 1 1 4 0 0 1 0 0 0
"YHR019C" 1235 1479 2107 2568 2065 1676 2655 2840 2507
"YHR020W" 413 468 720 625 525 409 682 694 750
"tA(AGC)H" 32 37 19 25 11 30 28 21 8
"YHRCsigma2" 0 0 1 1 0 0 1 0 0
"YHRWtau3" 4 5 7 5 4 0 5 5 0
"YHR021C" 1022 945 1085 1153 812 1040 1206 1125 683
"YHR021W-A" 11 5 11 8 1 8 0 1 1
"YHR022C" 4 8 7 2 0 2 1 1 2
"YHR022C-A" 1 2 2 1 0 0 0 0 0
"YHR023W" 95 101 164 124 70 82 136 152 108
"YHR024C" 109 129 157 199 151 103 195 217 150
"YHR025W" 2895 3516 2842 3948 2942 2827 3700 3121 2726
"YHR026W" 341 399 397 562 345 360 490 465 273
"YHR027C" 197 223 340 292 167 200 255 315 265
"YHR028C" 165 166 246 279 161 180 275 356 285
"YHR028W-A" 1 0 2 0 0 0 0 0 0
"YHR029C" 13 20 21 32 10 14 22 49 17
"ARS809" 2 2 3 0 0 0 0 0 0
"YHR030C" 130 128 204 239 94 150 152 210 118
"YHR031C" 66 71 103 65 47 47 54 55 48
"YHR032W" 139 195 237 211 145 149 145 138 155
"YHR032W-A" 29 52 36 49 33 23 39 28 47
"YHR032C-A" 0 0 0 1 0 0 0 0 0
"YHR033W" 672 863 848 1327 1077 714 545 419 696
"YHR034C" 37 38 54 46 33 30 35 41 30
"YHR035W" 15 15 20 11 11 11 11 10 6
"YHR036W" 53 51 92 55 34 55 61 64 41
"YHR037W" 130 159 222 270 201 183 365 495 261
"YHR038W" 3 4 3 0 1 0 4 4 2
"YHR039C" 662 597 1137 1251 805 671 939 888 696
"YHR039C-A" 161 152 146 220 132 187 258 245 199
"YHR040W" 23 27 37 22 11 15 20 14 8
"YHR041C" 569 619 429 744 540 559 519 444 487
"YHR042W" 1419 1703 1706 2139 1618 1333 1311 1237 1333
"YHR043C" 35 45 58 69 51 40 79 126 63
"YHR044C" 17 14 18 14 17 11 10 11 8
"YHR045W" 14 17 23 17 14 12 17 21 14
"YHR046C" 27 18 40 26 17 17 15 19 13
"YHR047C" 119 126 192 287 189 145 261 311 231
"YHR048W" 1 5 22 1 4 0 6 1 1
"YHR049W" 71 90 186 132 99 101 200 305 151
"YHR049C-A" 3 3 3 3 0 0 1 0 1
"YHR050W" 686 763 781 951 541 557 512 531 398
"YHR050W-A" 3 8 11 2 5 2 1 1 4
"YHR051W" 15 22 28 32 22 28 54 33 30
"YHR052W" 9 12 22 6 7 5 12 12 10
"YHR054C" 4 5 14 2 0 0 0 0 0
"YHR056C" 104 126 138 155 84 91 132 127 86
"YHR056W-A" 5 3 5 6 6 3 4 1 3
"YHR057C" 85 90 139 134 80 101 89 86 75
"YHR058C" 25 25 35 25 13 13 17 31 25
"YHR059W" 21 30 30 32 17 24 48 72 25
"YHR060W" 24 27 78 65 27 34 79 67 19
"YHR061C" 196 261 182 236 104 134 177 146 70
"YHR062C" 15 28 35 25 18 24 20 44 21
"YHR063C" 25 25 31 37 22 28 39 33 57
"YHR063W-A" 0 0 0 1 1 0 0 1 1
"YHR064C" 907 1017 943 1120 713 768 890 967 790
"YHR065C" 10 18 45 27 18 9 23 25 25
"YHR066W" 34 42 77 39 19 27 32 51 41
"YHR067W" 56 61 76 96 39 47 92 111 38
"YHR068W" 251 295 376 424 362 290 570 716 459
"YHR069C" 27 39 67 36 30 29 46 46 32
"YHR069C-A" 1 9 7 4 3 5 2 2 1
"YHR070W" 164 265 392 239 179 191 219 249 222
"YHR070C-A" 4 1 1 0 0 2 0 0 1
"YHR071W" 63 92 106 58 32 46 40 33 29
"tF(GAA)H1" 1 0 2 6 1 2 7 6 6
"YHR071C-A" 27 24 23 31 12 12 20 17 9
"YHR072W" 525 601 840 783 428 466 569 516 369
"YHR072W-A" 477 591 441 616 346 683 705 805 541
"YHR073W" 121 123 261 177 83 96 152 202 91
"YHR073C-B" 0 1 2 0 0 0 0 0 0
"ARS813" 2 1 2 0 1 0 1 0 0
"YHR074W" 783 803 957 1180 791 621 819 818 774
"YHR075C" 43 50 75 58 23 29 47 84 27
"YHR076W" 52 63 99 85 33 62 118 149 63
"YHR077C" 44 43 85 30 22 23 58 38 40
"YHR078W" 62 56 132 69 39 45 67 48 30
"YHR079C" 107 120 209 126 75 76 113 124 70
"YHR079C-A" 1 1 3 0 0 0 0 0 0
"YHR080C" 167 146 334 320 179 208 261 330 198
"YHR081W" 10 7 24 10 11 8 15 6 7
"YHR082C" 234 241 441 249 187 152 256 257 155
"YHR083W" 141 183 193 299 172 179 267 313 238
"YHR084W" 122 114 186 133 115 136 193 251 126
"YHR085W" 18 15 28 12 13 11 5 8 13
"YHR086W" 335 354 521 484 431 319 435 317 269
"YHR086W-A" 0 2 2 0 0 0 0 0 0
"YHR087W" 43 35 99 83 35 43 21 34 27
"YHR088W" 17 33 62 17 3 9 14 22 11
"YHR089C" 128 125 176 168 73 118 157 104 95
"YHR090C" 15 17 30 14 13 10 26 22 22
"YHR091C" 40 52 88 77 55 49 72 102 54
"ARS814" 1 1 5 3 1 5 4 0 0
"YHR092C" 5 13 30 5 4 4 0 2 3
"YHR093W" 1 7 2 2 1 1 1 0 2
"YHR094C" 7 5 16 7 2 7 4 4 0
"YHR095W" 1 3 4 0 0 0 0 1 1
"YHR096C" 916 916 2097 803 177 282 31 25 21
"ARS815" 6 14 9 4 5 3 12 6 1
"YHR097C" 116 102 257 139 48 75 72 123 71
"YHR098C" 936 1044 982 1194 732 858 869 789 533
"YHR099W" 620 632 1058 762 454 447 607 600 429
"YHR100C" 175 177 256 225 125 145 205 143 41
"YHR101C" 19 12 27 17 10 10 18 12 5
"YHR102W" 164 183 373 236 146 151 187 265 132
"YHR103W" 69 90 143 116 86 72 135 200 119
"YHR104W" 252 252 603 754 506 388 797 1050 412
"YHR105W" 27 36 67 29 12 23 28 20 15
"YHR106W" 71 64 184 106 41 46 53 46 37
"YHR107C" 105 135 152 119 70 94 138 137 70
"YHR108W" 331 428 443 555 350 378 544 622 303
"YHR109W" 44 36 62 65 40 26 56 46 20
"YHR110W" 80 104 132 140 55 116 117 154 75
"YHR111W" 59 77 110 74 38 54 61 60 37
"YHR112C" 249 249 388 373 198 252 270 259 171
"YHR113W" 302 345 499 481 292 262 339 343 337
"YHR114W" 69 72 149 114 70 98 131 178 107
"YHR115C" 641 801 919 912 510 548 609 527 346
"YHR116W" 41 65 95 75 42 81 82 92 55
"YHR117W" 124 164 211 198 122 130 244 267 191
"YHR118C" 16 14 46 22 14 15 24 21 18
"YHR119W" 92 119 184 119 102 84 158 192 88
"YHR120W" 29 35 50 21 13 12 19 26 18
"YHR121W" 4 6 10 11 2 6 16 7 16
"YHR122W" 50 68 88 76 46 60 87 115 82
"YHR123W" 29 52 40 29 18 13 23 19 11
"YHR124W" 23 24 35 20 6 12 21 25 8
"tF(GAA)H2" 1 1 3 1 0 1 0 0 0
"YHRCdelta8" 0 1 0 0 0 0 0 0 0
"YHRCtau4" 0 0 1 0 0 0 0 0 0
"YHR125W" 0 0 3 1 0 0 0 0 0
"YHRWdelta9" 0 2 2 0 0 1 0 0 0
"YHR126C" 4 6 22 1 0 1 1 0 1
"YHR127W" 31 38 48 47 27 25 42 83 46
"YHR128W" 120 152 250 315 224 176 420 478 441
"YHR129C" 13 28 41 20 11 8 25 16 11
"YHR130C" 2 5 10 7 1 2 2 7 0
"YHR131C" 196 192 304 242 175 168 208 148 85
"YHR131W-A" 2 0 5 2 0 0 2 0 0
"YHR132C" 175 198 342 239 129 161 206 212 142
"YHR132W-A" 136 157 210 258 119 180 270 321 94
"YHR133C" 89 121 134 131 101 72 148 161 80
"YHR134W" 32 28 68 38 20 28 53 64 59
"YHR135C" 408 432 673 552 255 357 382 422 203
"YHR136C" 15 12 25 20 14 15 21 34 14
"YHR137W" 172 276 214 145 18 30 8 9 3
"YHR137C-A" 5 2 7 1 2 1 1 0 4
"YHR138C" 33 43 99 50 17 14 25 23 19
"YHR139C" 171 217 1220 32 9 17 11 5 5
"YHR139C-A" 1 3 2 2 1 0 0 1 0
"YHR140W" 95 83 125 160 97 85 68 73 81
"snR32" 2244 2900 2107 1500 1297 2811 1172 1959 2349
"YHR141C" 330 369 274 607 425 482 725 904 922
"YHR142W" 83 76 96 99 66 63 72 67 58
"YHR143W" 772 819 1216 1189 1069 842 1265 1011 695
"YHR143W-A" 422 466 544 735 416 665 816 817 526
"YHR144C" 12 16 21 13 5 14 15 20 25
"tP(UGG)H" 3 1 1 2 1 1 1 0 0
"YHR145C" 0 1 0 0 0 0 0 0 0
"YHRCdelta10" 0 0 1 0 0 0 0 0 0
"YHRCdelta11" 3 0 3 0 0 1 0 0 0
"YHR146W" 166 200 229 242 137 181 241 323 210
"ARS818" 0 1 1 0 0 0 0 0 1
"YHR147C" 47 55 73 112 58 71 140 157 63
"YHR148W" 6 15 23 19 6 10 22 28 4
"YHR149C" 87 108 177 118 87 77 123 105 70
"YHR150W" 43 45 118 45 33 50 35 41 38
"YHR151C" 181 217 339 187 125 109 144 125 89
"YHR152W" 31 39 99 61 25 47 120 118 39
"YHR153C" 4 9 8 0 3 0 2 0 0
"YHR154W" 89 99 105 105 58 76 81 106 82
"YHR155W" 172 185 203 159 98 127 147 121 70
"snR71" 31 40 24 28 19 31 29 28 11
"YHR156C" 8 14 15 4 1 2 1 4 3
"YHR157W" 6 6 4 3 0 3 2 2 3
"YHR158C" 190 217 341 296 156 179 178 183 105
"YHR159W" 49 38 70 51 25 33 48 44 46
"YHR160C" 8 5 14 5 0 2 1 1 1
"YHR161C" 127 107 311 192 96 92 141 194 112
"YHR162W" 329 508 450 443 302 363 459 532 369
"YHR163W" 535 516 755 1082 712 710 814 738 632
"YHR164C" 76 74 151 106 51 47 71 111 46
"YHR165C" 277 299 561 329 183 214 284 300 208
"YHR165W-A" 1 1 2 1 0 0 3 0 0
"YHR166C" 12 30 50 29 10 20 14 17 14
"YHR167W" 20 18 22 22 7 8 17 21 13
"YHR168W" 24 38 52 40 15 20 21 27 21
"YHR169W" 94 124 161 109 57 79 114 119 82
"YHR170W" 406 633 785 580 308 392 431 524 398
"YHR171W" 33 23 56 35 12 22 21 24 11
"ARS820" 0 3 2 0 0 0 0 0 0
"YHR172W" 39 38 59 39 18 38 30 41 32
"YHR173C" 3 1 5 0 2 1 1 0 1
"YHR174W" 11653 12693 14595 15526 11305 11087 11401 10821 12565
"YHR175W" 790 1075 698 1102 947 892 757 596 500
"YHR175W-A" 236 300 178 327 218 259 235 273 72
"YHR176W" 27 37 81 63 34 53 65 65 31
"YHR177W" 4 8 16 19 4 6 4 3 5
"YHR178W" 115 95 177 132 62 99 97 81 75
"YHR179W" 244 318 485 347 267 223 433 532 378
"YHRCdelta12" 1 3 6 3 1 0 0 0 0
"YHR180W" 22 23 27 31 15 18 19 18 12
"YHRWdelta13" 1 2 0 0 0 1 0 0 0
"YHRCsigma3" 0 0 2 1 0 0 0 0 0
"YHR180W-A" 0 0 2 0 0 0 0 0 0
"YHR180C-B" 0 3 0 0 0 0 0 0 0
"YHR181W" 117 115 118 124 95 76 106 93 57
"YHR182W" 45 46 83 34 12 34 40 37 16
"YHR182C-A" 0 1 2 0 0 0 0 0 0
"YHR183W" 3075 3461 3408 6159 5376 4188 4986 4063 4334
"YHR184W" 14 18 21 5 5 4 8 3 7
"YHR185C" 8 6 12 3 2 0 4 0 1
"tV(CAC)H" 107 124 126 97 56 116 93 89 104
"YHR186C" 265 236 474 383 208 188 296 366 213
"YHR187W" 23 25 28 21 14 12 22 38 34
"YHR188C" 692 837 929 1081 778 625 735 767 568
"YHR189W" 60 65 61 90 47 55 52 30 61
"YHR190W" 353 365 429 475 313 319 400 516 247
"YHR191C" 43 46 65 112 25 49 78 62 49
"YHR192W" 22 31 46 25 27 27 39 57 33
"YHR193C" 222 294 337 347 247 307 436 579 447
"YHR193C-A" 3 4 8 7 2 1 1 3 0
"YHR194W" 224 248 430 377 256 206 233 228 243
"YHR195W" 65 62 121 89 40 53 72 84 49
"YHR196W" 106 107 174 97 49 104 83 70 41
"YHR197W" 32 35 56 22 6 13 30 22 35
"YHR198C" 100 100 147 142 79 66 98 82 30
"YHR199C" 345 429 543 532 349 360 378 450 319
"YHR199C-A" 41 62 60 56 37 45 40 51 40
"YHR200W" 187 246 225 269 149 173 193 236 233
"YHR201C" 40 48 50 43 27 44 41 35 37
"ARS822" 3 3 1 1 1 0 1 0 0
"YHR202W" 35 44 68 59 35 43 52 53 29
"YHR203C" 240 369 365 421 327 346 513 523 352
"YHR204W" 207 236 429 320 199 180 282 214 182
"YHR205W" 495 595 1018 761 580 471 655 614 426
"YHR206W" 182 190 419 262 185 173 251 280 134
"YHR207C" 37 37 121 37 8 21 36 56 27
"YHR208W" 1426 1449 2745 2544 1772 1756 3303 3623 1755
"YHR209W" 6 7 12 7 2 2 2 3 2
"YHR210C" 4 9 11 9 4 4 11 21 11
"YHR211W" 127 173 314 187 90 71 123 101 62
"YHRCdelta14" 1 2 8 1 0 0 1 1 0
"YHR214W" 0 0 1 0 0 0 0 0 0
"YHR214C-E" 2 0 1 1 2 1 1 1 0
"YHR215W" 1 3 8 6 9 6 6 5 2
"YHR216W" 25 47 49 257 249 129 345 434 252
"ARS824" 0 0 0 0 0 0 0 0 1
"TEL08R-XC" 0 2 1 0 0 0 0 0 0
"TEL08R-XR" 2 8 2 1 0 1 0 0 2
"YHR217C" 0 0 4 2 1 0 0 1 0
"TEL08R-TR2" 6 0 10 1 1 0 1 0 0
"TEL08R-YP_repeat_region" 0 1 1 0 0 0 1 0 0
"TEL08R-TR1" 6 2 7 1 0 1 2 0 0
"YJL222W" 0 1 0 0 0 0 0 0 0
"YJL219W" 3 3 6 1 0 0 2 2 0
"YJL218W" 4 7 9 1 3 0 4 2 5
"YJL217W" 153 206 354 146 80 77 109 138 141
"ARS1004" 4 5 9 2 0 2 1 3 0
"YJL216C" 23 42 70 15 10 17 8 10 9
"YJL215C" 6 9 9 12 13 6 14 5 5
"YJL214W" 20 34 34 6 6 5 8 0 5
"YJL213W" 17 15 25 19 7 4 16 13 7
"YJL212C" 65 54 283 38 19 25 24 39 19
"YJL211C" 3 5 12 5 2 4 0 2 0
"YJL210W" 481 605 491 762 534 502 517 509 413
"YJL209W" 40 38 62 56 21 41 44 59 23
"YJL208C" 51 46 84 77 44 50 66 69 71
"YJL207C" 60 76 132 85 44 64 119 133 63
"YJL206C" 55 72 160 87 33 51 71 91 64
"YJL205C" 159 170 179 340 142 214 240 204 136
"YJL204C" 43 26 49 26 22 22 30 48 20
"YJL203W" 19 17 39 28 15 23 37 36 24
"YJL202C" 0 5 2 0 0 0 1 0 0
"YJL201W" 63 75 94 88 54 68 74 60 50
"YJL200C" 356 458 826 586 426 463 774 933 624
"tT(AGU)J" 2 0 0 1 0 1 1 0 0
"YJLWdelta1" 3 0 1 0 0 0 2 0 0
"YJL199C" 16 26 37 32 17 19 11 10 18
"YJL198W" 203 285 375 278 155 170 250 266 167
"YJL197W" 90 120 208 135 68 85 122 151 78
"YJL197C-A" 2 3 2 0 0 0 2 0 0
"ARS1005" 3 1 5 0 0 1 1 1 1
"YJL196C" 108 101 140 131 89 96 137 84 58
"YJL195C" 5 4 5 2 1 0 0 0 1
"YJL194W" 228 149 368 340 223 200 320 345 236
"YJL193W" 55 76 57 58 35 29 45 42 25
"YJL192C" 276 310 316 493 329 398 539 651 363
"YJL191W" 756 932 1155 1424 1028 988 1479 1151 868
"YJL190C" 880 860 1115 1524 1001 1159 2105 2234 1007
"YJL189W" 281 358 223 340 213 362 448 450 244
"YJL188C" 2 2 4 2 0 0 1 0 1
"YJL187C" 60 83 109 111 50 77 89 127 112
"YJL186W" 589 820 855 884 584 503 662 743 536
"YJL185C" 153 174 494 254 128 126 132 124 64
"YJL184W" 118 141 142 207 124 185 210 217 158
"YJL183W" 443 554 487 616 343 410 531 476 260
"YJL182C" 2 1 2 0 1 0 2 0 1
"YJL181W" 28 50 45 47 26 27 72 84 47
"YJL180C" 20 34 28 24 4 15 33 29 15
"YJL179W" 20 30 46 49 21 43 81 87 20
"YJL178C" 131 176 228 223 145 161 238 293 183
"YJL177W" 460 675 577 760 607 708 1067 1290 832
"YJL176C" 88 87 155 78 45 77 97 127 81
"YJL175W" 3 2 5 0 0 0 1 0 1
"YJL174W" 422 506 539 503 280 338 358 362 208
"YJL173C" 38 31 34 48 24 30 73 90 33
"YJL172W" 3416 3931 4762 5078 2663 2939 3223 3417 1836
"ARS1006" 4 4 15 4 4 2 2 5 5
"YJL171C" 586 704 510 717 485 462 473 419 269
"YJL170C" 6 8 20 19 17 13 32 38 23
"YJL169W" 2 0 6 1 0 1 1 2 1
"YJL168C" 54 65 99 66 32 47 83 100 72
"YJL167W" 394 509 637 669 382 504 682 908 413
"YJL166W" 178 207 228 340 221 257 469 436 174
"YJL165C" 92 98 210 116 84 80 98 136 75
"YJL164C" 108 93 158 125 83 101 134 115 80
"YJL163C" 194 178 407 304 92 124 130 98 84
"ARS1007" 4 1 2 4 1 2 2 0 0
"YJL162C" 12 18 41 12 10 7 25 19 11
"tE(UUC)J" 2 4 2 1 2 2 1 2 1
"YJL161W" 41 33 57 61 33 35 43 44 15
"YJL160C" 10 19 33 11 8 4 11 3 11
"YJL159W" 24381 28441 41907 30606 24254 21860 21327 16778 17370
"YJL158C" 4551 5739 2912 5537 4129 4425 3971 2808 2021
"YJL157C" 55 55 170 68 58 51 161 199 120
"YJL156W-A" 0 3 4 1 1 1 2 0 0
"YJL156C" 36 24 80 49 20 22 66 59 33
"YJL155C" 25 29 57 19 17 19 29 21 18
"YJL154C" 113 105 220 200 110 108 198 185 83
"YJL153C" 1985 2468 1866 4502 3328 2794 553 594 500
"YJL152W" 4 4 8 0 3 1 2 1 4
"YJL151C" 732 901 810 1049 744 782 1017 898 514
"YJL150W" 2 3 1 1 0 1 1 0 0
"YJL149W" 94 86 230 157 76 77 99 89 47
"snR128" 4758 4342 4169 2929 2735 4096 2571 2606 3019
"snR190" 1126 1526 1088 1228 935 1290 1090 982 1158
"YJL148W" 4 15 16 12 4 7 10 13 13
"YJL147C" 11 8 15 8 2 5 2 2 7
"YJL146W" 132 169 332 279 178 179 263 306 131
"YJL145W" 38 47 77 83 45 79 104 161 107
"YJL144W" 11 9 59 11 3 5 15 5 2
"YJL143W" 177 155 205 254 123 128 158 125 141
"YJL142C" 0 1 3 1 0 1 2 0 0
"YJL141C" 261 323 577 435 247 240 339 324 143
"YJL140W" 92 82 199 188 96 139 216 255 176
"YJL139C" 92 98 205 137 78 62 84 84 82
"YJL138C" 232 221 290 285 194 197 306 271 152
"YJL137C" 70 80 148 174 118 104 176 178 88
"YJL136W-A" 0 0 0 1 0 0 0 0 0
"YJL136C" 277 303 276 386 323 539 621 601 519
"YJL135W" 0 1 4 1 1 2 1 1 1
"YJL134W" 106 107 122 98 57 56 81 74 63
"YJL133C-A" 2515 2145 3094 1888 1271 1681 2290 2127 1712
"YJL133W" 347 362 541 486 306 295 318 304 223
"YJL132W" 59 38 90 76 28 27 47 49 26
"YJL131C" 10 15 24 11 16 9 22 23 11
"YJL130C" 3277 3591 5258 4099 2720 2397 2586 2468 1986
"YJL129C" 129 129 257 180 89 86 157 157 97
"YJL128C" 125 118 210 166 80 91 140 133 85
"YJL127W-A" 1 0 0 0 0 0 0 0 0
"YJL127C-B" 32 26 20 25 17 17 27 23 16
"YJL127C" 41 36 78 39 12 12 38 62 52
"YJL126W" 17 19 23 15 12 21 28 20 13
"YJL125C" 38 46 78 46 30 31 32 42 30
"YJL124C" 30 41 74 69 50 55 79 127 57
"YJL123C" 53 49 131 70 27 45 69 67 45
"YJL122W" 38 58 67 49 21 27 58 74 38
"YJL121C" 2744 3255 2566 3918 2996 2945 3703 3387 2754
"YJL120W" 0 3 13 3 0 0 1 0 1
"YJL119C" 14 19 16 15 8 7 13 6 5
"YJL118W" 369 414 224 324 179 277 248 198 115
"YJL117W" 177 212 265 282 159 194 214 249 124
"YJL116C" 376 472 2528 111 31 25 12 10 7
"YJL115W" 79 61 96 78 55 54 51 48 46
"tA(AGC)J" 7 7 2 3 2 2 3 1 3
"YJLWsigma1" 1 0 2 0 0 0 0 0 0
"YJLCdelta3" 0 1 1 0 0 0 0 0 0
"ARS1008" 9 9 8 5 1 4 8 4 2
"YJL112W" 35 59 72 70 37 51 72 59 45
"YJL111W" 95 89 160 129 66 114 136 133 89
"YJL110C" 105 118 254 157 91 115 172 211 131
"YJL109C" 64 74 178 80 50 45 97 76 79
"YJL108C" 20 23 42 13 10 11 7 6 0
"YJL107C" 12 25 39 16 5 8 5 9 4
"YJL106W" 15 20 26 15 11 6 8 15 9
"YJL105W" 10 6 16 1 0 0 2 2 3
"YJL104W" 51 79 126 186 92 151 271 272 129
"snR37" 1976 3265 2452 1673 1328 2419 1193 1843 2413
"ARS1009" 2 3 1 0 0 1 0 0 2
"YJL103C" 58 80 144 105 71 77 101 116 39
"YJL102W" 39 39 66 71 36 50 63 53 32
"tR(ACG)J" 121 150 134 105 50 110 111 102 84
"YJL101C" 360 392 573 473 313 276 322 306 266
"YJL100W" 59 84 170 115 56 72 89 96 57
"YJL099W" 48 40 75 63 30 32 55 61 27
"YJL098W" 64 85 150 80 40 53 74 72 67
"YJL097W" 26 27 37 15 11 20 18 13 20
"YJL096W" 8 10 17 13 4 17 15 21 13
"YJL095W" 117 105 199 144 60 103 158 182 91
"YJL094C" 471 438 639 639 345 366 314 251 166
"YJL093C" 279 243 337 270 173 164 126 132 105
"YJL092W" 184 230 152 208 104 136 132 120 74
"YJL091C" 65 62 71 56 47 41 39 30 40
"YJL090C" 32 46 88 33 21 41 52 56 26
"YJL089W" 180 315 263 183 67 53 11 4 15
"YJL088W" 42 29 81 20 19 15 53 56 28
"YJL087C" 18 31 59 29 19 21 35 48 22
"YJL086C" 1 0 3 1 0 0 1 1 0
"YJL085W" 15 16 26 12 13 12 19 31 5
"YJL084C" 254 321 581 332 183 155 239 199 113
"YJL083W" 252 271 453 290 153 171 201 152 121
"YJL082W" 366 388 552 479 328 282 372 368 238
"YJL081C" 63 74 106 84 59 61 110 160 88
"YJL080C" 610 647 835 769 489 556 687 690 346
"YJL079C" 4664 5734 5873 6634 4971 4186 4419 3256 2895
"YJL078C" 4797 5059 8791 8497 6765 4634 4392 2948 3145
"YJL077W-B" 11 16 6 5 3 1 6 3 3
"YJL077C" 12 16 7 8 3 6 10 6 8
"YJL077W-A" 60 59 58 99 44 71 70 72 54
"YJL076W" 773 842 948 963 566 742 779 808 488
"YJL075C" 3 2 3 0 0 1 0 0 1
"ARS1010" 1 1 5 2 1 1 7 10 1
"YJL074C" 33 44 73 38 16 15 25 42 30
"YJL073W" 19 24 44 34 17 13 47 58 17
"YJL072C" 8 11 22 23 5 16 22 33 12
"YJL071W" 40 42 70 53 21 31 48 50 26
"YJL070C" 46 46 74 63 24 32 46 48 28
"YJL069C" 31 55 79 40 31 27 29 24 26
"YJL068C" 348 412 554 606 412 281 401 397 447
"YJL067W" 8 10 7 6 1 4 2 6 2
"YJL066C" 77 100 154 123 72 84 83 99 72
"YJL065C" 105 160 164 197 123 151 182 264 133
"YJL064W" 7 10 9 2 2 0 0 0 0
"YJL063C" 72 107 98 146 82 116 138 187 119
"YJL062W-A" 829 1040 729 1238 692 1032 1199 1038 544
"YJL062W" 472 568 602 640 480 432 398 450 315
"YJL061W" 22 25 35 15 4 5 11 11 9
"YJL060W" 437 444 803 773 529 406 842 738 549
"YJL059W" 45 52 57 58 33 40 45 27 18
"YJL058C" 39 50 104 82 45 41 61 55 17
"YJL057C" 37 34 72 50 21 33 50 49 19
"YJL056C" 124 149 167 180 101 114 117 159 84
"YJL055W" 125 137 190 199 108 132 172 183 121
"YJL054W" 82 90 109 86 44 45 90 100 72
"YJL053W" 21 26 34 32 21 28 28 64 21
"ARS1011" 3 2 4 0 1 1 3 1 2
"YJL052C-A" 0 0 1 0 0 0 0 0 0
"YJL052W" 1223 1414 2664 1346 746 719 278 153 281
"YJL051W" 80 79 112 125 81 115 147 152 125
"YJL050W" 71 85 181 77 42 59 72 112 71
"YJL049W" 4 7 16 5 1 2 11 4 5
"YJL048C" 128 197 269 177 82 95 100 104 66
"YJL047C-A" 82 118 90 100 49 69 106 96 54
"snR60" 2 1 0 4 2 2 1 1 0
"YJL047C" 41 34 78 51 27 23 43 51 27
"YJL046W" 15 14 31 30 7 12 19 28 15
"tY(GUA)J1" 6 5 4 7 7 10 2 4 6
"YJLCdelta4" 1 1 5 0 1 0 0 0 0
"tR(UCU)J1" 0 0 2 0 0 0 0 0 0
"tD(GUC)J2" 5 0 2 3 1 3 0 2 4
"YJL045W" 16 42 168 40 10 13 22 24 9
"YJL044C" 51 54 112 61 51 56 59 58 29
"YJL043W" 20 23 33 25 20 13 11 11 18
"YJL042W" 814 1102 1404 1352 948 838 838 835 705
"YJL041W" 224 259 569 372 204 247 329 433 159
"YJL039C" 337 339 543 428 350 283 303 238 323
"tD(GUC)J3" 11 7 10 10 5 10 11 11 11
"YJLCdelta6" 0 2 3 1 1 1 0 0 0
"ARS1012" 3 5 3 3 0 3 2 0 0
"YJL038C" 5 6 11 6 2 1 2 1 0
"ARS1013" 1 0 4 1 0 0 0 0 1
"YJL037W" 47 62 67 48 16 21 22 4 15
"YJLCdelta7" 1 3 2 1 0 0 0 0 0
"tV(AAC)J" 1 1 2 0 1 1 1 0 0
"YJL036W" 22 18 51 27 17 13 27 34 13
"YJL035C" 40 55 59 48 42 48 49 58 36
"YJL034W" 736 815 861 1117 866 884 1042 1063 639
"YJL033W" 44 63 121 68 42 56 62 92 46
"YJL032W" 2 1 0 1 0 0 0 0 0
"YJL031C" 4 4 14 5 13 3 10 6 10
"YJL030W" 20 16 40 31 16 20 36 45 23
"YJL029C" 45 55 98 59 36 38 89 81 51
"tM(CAU)J1" 8 6 6 2 2 2 5 3 6
"YJL028W" 11 8 13 6 8 11 5 7 9
"YJL027C" 4 2 11 5 1 1 2 3 1
"YJL026W" 2029 2509 4799 2268 1594 1300 2334 2368 2052
"YJL026C-A" 1 3 5 0 0 0 1 0 0
"YJL025W" 66 95 133 101 56 60 121 134 54
"YJL024C" 8 12 17 23 22 18 38 46 22
"tG(GCC)J1" 6 4 6 2 0 3 0 1 1
"YJL023C" 10 13 17 5 5 2 5 5 4
"YJL022W" 6 6 5 1 2 4 3 5 4
"YJL020C" 326 372 669 504 353 321 505 619 465
"YJL020W-A" 1 3 4 0 0 1 0 0 0
"YJL019W" 121 108 160 138 64 93 104 118 40
"YJL016W" 96 75 196 87 39 55 71 65 30
"YJL015C" 3 0 2 0 0 0 3 0 0
"YJL014W" 197 283 318 327 206 214 318 419 258
"YJL013C" 25 27 38 24 8 15 28 31 12
"YJL012C" 255 328 298 334 222 234 274 301 150
"YJL011C" 10 10 17 12 1 10 14 14 7
"tK(CUU)J" 21 13 16 19 15 19 19 23 12
"tW(CCA)J" 0 0 0 0 0 0 0 0 1
"YJLWtau3" 1 0 2 2 0 1 0 0 1
"YJLWdelta8" 0 1 0 0 0 0 1 0 0
"ARS1014" 0 3 2 0 0 0 0 0 0
"YJL010C" 18 25 42 18 6 24 32 25 17
"YJL009W" 0 6 5 1 2 2 0 0 2
"YJL008C" 82 97 151 133 66 91 117 151 108
"YJLWtau4" 3 0 0 1 0 4 7 4 1
"YJLWdelta10" 0 3 1 1 0 3 1 1 0
"YJL007C" 2 0 1 2 1 0 1 0 0
"tM(CAU)J2" 1 1 3 2 0 2 4 0 0
"YJL006C" 20 20 25 18 11 13 23 17 9
"tL(UAA)J" 7 5 7 3 5 3 1 1 4
"YJL005W" 171 182 357 277 178 161 302 353 220
"YJL004C" 60 75 85 84 53 58 67 69 76
"YJL003W" 2 5 7 4 4 9 6 3 3
"YJL002C" 164 153 165 233 142 131 190 231 150
"YJL001W" 114 138 243 246 143 137 236 220 163
"YJR001W" 527 556 582 1060 626 559 736 556 362
"YJR002W" 47 42 103 38 20 29 73 80 44
"YJR003C" 14 10 38 13 6 13 20 17 8
"ARS1015" 4 1 6 2 0 0 1 1 0
"YJR004C" 158 192 275 200 129 105 119 67 66
"YJR005W" 38 35 77 65 26 43 54 75 26
"YJR005C-A" 3 5 4 0 1 1 3 0 0
"YJR006W" 49 60 90 70 52 54 79 90 55
"YJR007W" 33 46 35 43 27 28 57 65 36
"YJR008W" 120 128 241 178 70 89 82 69 48
"YJR009C" 4876 5007 7331 4776 2890 3743 2427 1990 1548
"ARS1016" 6 4 6 3 2 0 3 1 1
"YJR010W" 501 527 1027 1084 835 675 1277 1281 951
"YJR010C-A" 2 3 8 6 0 6 8 5 1
"YJR011C" 4 3 11 3 0 1 2 3 4
"ARS1017" 5 4 4 4 1 1 6 1 3
"YJR012C" 19 20 35 32 18 14 26 11 11
"YJR013W" 84 116 153 135 102 91 139 102 103
"YJR014W" 70 80 172 147 85 106 166 206 210
"YJR015W" 342 401 570 501 282 231 350 359 185
"YJR016C" 2897 3347 4793 5532 4598 3421 6535 6521 6311
"YJR017C" 134 190 208 212 144 209 201 270 153
"YJR018W" 10 14 19 20 6 9 3 4 6
"YJR019C" 1511 2285 2043 2614 1450 1291 1172 1008 804
"YJR020W" 1 2 3 2 2 1 2 0 2
"YJR021C" 52 43 74 61 32 56 53 33 33
"YJR022W" 7 20 42 24 9 15 22 29 12
"YJR023C" 1 3 2 2 0 0 2 0 1
"YJR024C" 249 353 438 500 352 345 451 469 453
"YJR025C" 97 119 167 153 82 90 132 168 95
"YJR030C" 46 39 58 80 45 56 73 77 52
"YJR031C" 64 84 101 89 47 46 82 82 48
"YJR032W" 20 26 40 21 16 14 17 26 34
"YJR033C" 129 139 228 177 95 106 179 166 78
"YJR034W" 18 26 26 43 30 33 45 63 71
"YJR035W" 49 52 85 41 21 26 55 28 34
"YJR036C" 14 26 58 26 8 11 11 11 15
"YJR037W" 0 0 1 0 0 0 0 0 0
"YJR038C" 1 1 2 2 0 2 3 1 0
"YJR039W" 78 68 133 78 38 46 53 56 44
"YJR040W" 111 101 155 123 74 71 75 82 55
"YJR041C" 21 36 73 29 16 13 45 34 16
"YJR042W" 91 97 165 136 82 108 150 178 89
"YJR043C" 15 15 26 17 16 11 38 36 19
"tM(CAU)J3" 5 6 4 3 2 2 9 4 1
"YJRWdelta14" 0 0 2 0 0 0 0 0 0
"YJR044C" 183 231 356 190 122 147 192 131 59
"YJR045C" 2446 2541 2222 4176 3186 2684 3392 2956 1975
"YJR046W" 185 208 286 200 136 164 145 127 209
"tS(AGA)J" 20 18 20 16 7 19 12 11 9
"YJR047C" 1 5 34 3 0 2 9 5 1
"YJR048W" 266 289 173 497 426 537 921 1124 501
"YJR049C" 52 50 92 38 28 27 24 42 31
"YJR050W" 33 28 67 49 17 29 39 59 29
"YJR051W" 49 49 82 67 39 31 59 61 39
"YJRCdelta15" 1 1 5 0 0 1 2 0 0
"tG(GCC)J2" 11 15 10 12 6 7 10 3 8
"YJR052W" 32 36 72 28 12 22 24 50 18
"YJR053W" 19 20 24 11 7 8 18 19 9
"YJR054W" 14 8 17 14 5 9 11 10 10
"YJRCdelta16" 1 2 2 0 0 0 0 0 0
"YJRWdelta17" 0 1 2 2 0 0 0 0 0
"tR(CCU)J" 15 5 9 10 10 7 12 8 11
"YJR055W" 2 6 5 1 2 3 2 0 3
"ARS1018" 0 1 0 0 0 0 0 0 0
"YJRWdelta18" 3 0 15 1 0 0 1 0 3
"YJRCdelta19" 0 0 5 1 0 0 1 0 0
"tD(GUC)J4" 2 4 9 4 2 1 0 3 5
"YJR056C" 51 49 61 70 18 39 48 63 49
"tY(GUA)J2" 0 0 0 1 0 1 0 0 2
"YJRWdelta20" 1 1 7 1 1 0 0 0 2
"YJR057W" 17 17 19 10 9 22 17 24 12
"YJR058C" 46 46 62 67 40 45 60 68 26
"YJR059W" 209 202 295 250 133 172 185 226 179
"YJR060W" 72 72 168 118 76 69 150 179 110
"YJR061W" 47 58 108 49 26 25 31 17 13
"YJR062C" 33 29 54 44 28 21 37 37 13
"YJR063W" 66 94 162 134 93 108 175 230 73
"YJR064W" 110 153 200 201 117 157 247 370 164
"YJR065C" 933 1048 913 1180 932 1061 1154 1040 725
"YJR066W" 356 343 623 528 291 296 408 416 275
"YJR067C" 18 12 22 14 11 10 13 8 9
"YJR068W" 36 68 82 55 34 32 85 127 39
"YJR069C" 29 24 28 27 18 17 34 42 45
"YJR070C" 125 155 267 168 90 124 230 250 184
"YJR071W" 2 0 0 0 0 0 0 1 0
"YJR072C" 64 82 117 68 43 52 66 89 81
"YJR073C" 1760 2029 1494 2651 2089 2138 1575 1321 1839
"YJR074W" 57 94 86 105 76 98 94 97 123
"YJR075W" 98 128 188 148 88 124 191 313 120
"YJR076C" 61 72 96 112 55 69 104 124 72
"YJR077C" 4392 5456 3432 6255 5081 4832 4893 3581 2524
"YJR078W" 108 120 148 178 84 101 58 31 56
"YJR079W" 0 1 2 1 3 0 0 0 1
"YJR080C" 54 58 61 58 61 54 84 87 32
"YJR082C" 16 23 52 23 14 28 31 26 16
"YJR083C" 19 18 41 16 15 7 30 28 5
"YJR084W" 32 32 62 42 30 30 45 54 32
"YJR085C" 811 885 1247 1406 637 888 813 719 579
"YJR086W" 1 1 6 0 1 1 1 2 1
"YJR087W" 2 1 4 2 1 0 0 0 0
"YJR088C" 22 26 52 47 33 28 62 77 67
"YJR089W" 35 30 68 21 7 17 24 29 14
"YJR090C" 59 55 108 64 31 35 72 83 46
"YJR091C" 502 554 1098 783 489 496 810 939 364
"YJR092W" 65 88 115 126 92 92 130 169 119
"YJR093C" 80 118 148 116 55 80 87 86 43
"YJR094C" 5 2 5 5 0 2 2 1 0
"YJR094W-A" 538 515 607 720 538 753 846 841 693
"YJR095W" 177 245 242 217 100 144 8 0 7
"YJR096W" 38 38 85 67 26 27 49 60 50
"YJR097W" 3 2 4 1 1 0 1 1 0
"ARS1019" 4 3 4 1 1 4 2 3 0
"YJR098C" 26 20 42 14 7 13 24 29 19
"YJR099W" 11 19 28 25 10 10 19 18 17
"YJR100C" 18 25 31 18 8 16 26 12 15
"tL(UAG)J" 1 1 0 0 0 0 0 0 0
"YJR101W" 53 75 92 108 90 103 128 186 113
"YJR102C" 12 20 18 16 8 11 25 23 14
"YJR103W" 371 480 553 865 498 448 612 662 657
"YJR104C" 1224 1349 1578 2414 1624 1702 2164 2335 2348
"YJR105W" 2746 3039 2255 3708 2788 2617 2974 2954 3447
"YJR106W" 235 217 385 272 163 181 138 122 96
"YJR107W" 26 31 62 38 18 21 24 29 16
"YJR108W" 29 56 50 28 17 32 24 24 4
"YJR109C" 1134 1097 1898 1454 1094 888 1499 1755 1191
"YJR110W" 41 47 73 67 31 42 46 36 31
"YJR111C" 43 49 89 52 35 41 71 55 53
"YJR112W" 37 71 57 48 26 51 62 80 60
"YJR112W-A" 51 51 65 89 48 62 61 63 40
"YJR113C" 123 176 177 148 132 120 141 177 141
"YJR114W" 5 4 10 5 1 2 0 2 1
"YJR115W" 134 264 322 143 46 63 92 88 44
"YJR116W" 186 235 304 203 104 132 143 123 100
"YJR117W" 283 367 604 327 195 254 340 264 103
"YJR118C" 16 9 19 13 5 9 9 10 17
"YJR119C" 46 36 111 48 22 26 56 63 28
"YJR120W" 18 30 25 26 22 46 27 22 19
"YJR121W" 12208 13780 10098 19844 18088 13811 14522 11623 12853
"YJR122W" 45 51 91 67 40 50 78 101 72
"YJR123W" 786 838 1026 1472 1074 1061 1996 2124 1378
"YJR124C" 31 38 49 38 24 34 21 27 26
"ARS1020" 2 3 1 0 0 0 2 0 1
"YJR125C" 90 97 190 140 56 97 129 193 95
"YJR126C" 146 170 292 208 129 130 163 222 124
"YJR127C" 687 793 700 1111 927 634 795 722 684
"YJR128W" 23 24 17 25 15 12 16 21 14
"snR3" 1756 2609 1554 1394 1441 2752 1374 2182 2998
"YJR129C" 29 23 43 16 13 18 14 9 12
"YJR130C" 48 67 108 52 31 23 47 38 25
"YJR131W" 195 178 292 366 234 223 264 227 163
"YJR132W" 84 103 159 130 108 77 86 97 77
"YJR133W" 40 50 59 60 46 30 68 75 64
"YJR134C" 35 29 83 30 23 22 39 29 13
"YJR135C" 14 20 19 18 13 13 18 29 15
"YJR135W-A" 5 4 14 8 5 11 11 5 6
"YJR136C" 21 22 41 31 19 17 36 27 14
"YJR137C" 2544 2661 5623 3665 2737 3036 4846 4481 2909
"ARS1021" 0 2 3 1 0 0 1 0 2
"YJR138W" 70 77 139 71 43 36 72 88 49
"YJR139C" 277 337 312 339 267 229 245 196 260
"YJR140C" 53 72 118 53 25 26 44 37 35
"YJR140W-A" 6 2 4 10 3 7 8 1 3
"YJR141W" 7 8 29 5 3 4 7 5 4
"YJR142W" 29 30 53 48 16 33 47 59 50
"YJR143C" 595 780 697 711 533 569 665 586 447
"YJR144W" 111 105 159 183 108 136 206 236 139
"YJR145C" 225 288 323 497 409 350 678 775 514
"YJR146W" 37 44 31 54 23 33 21 19 17
"YJR147W" 574 458 648 789 504 531 549 487 246
"YJR148W" 112 150 210 254 108 154 123 176 116
"YJR149W" 55 54 102 82 48 77 79 66 33
"YJR150C" 1 0 4 0 2 0 0 1 1
"ARS1022" 0 0 3 1 1 0 0 0 0
"YJR151C" 157 158 313 166 90 69 44 40 18
"YJR151W-A" 1 0 1 0 0 0 0 0 0
"YJR152W" 84 69 93 141 50 73 95 109 56
"YJR153W" 1 3 13 0 0 2 2 0 1
"YJR154W" 15 12 26 11 5 11 7 12 4
"YJR155W" 29 24 73 37 11 13 17 10 12
"YJR156C" 7 7 6 9 1 6 2 1 0
"YJR159W" 0 1 2 0 0 0 0 0 0
"YJR160C" 3 4 5 3 1 1 2 1 0
"YJR161C" 6 8 3 4 4 3 8 3 3
"ARS1025" 0 0 0 0 0 1 1 0 0
"TEL10R-XC" 0 2 4 0 0 0 0 0 0
"TEL10R-XR" 2 8 10 3 1 0 3 1 3
"TEL10R-TR" 1 0 0 0 0 0 0 0 0
"TEL11L-XR" 4 10 9 3 2 0 4 0 2
"TEL11L-XC" 1 0 4 0 0 0 0 0 0
"YKL225W" 1 1 4 2 0 1 0 0 0
"YKL223W" 0 1 1 0 0 0 1 0 0
"YKL222C" 23 29 50 23 7 9 24 27 15
"YKL221W" 12 12 35 6 3 2 5 1 2
"ARS1102" 2 0 5 0 1 0 0 0 1
"YKL220C" 15 26 30 40 25 30 14 10 8
"YKL219W" 41 55 55 41 31 27 40 47 29
"YKL218C" 36 42 51 70 50 47 71 105 92
"YKL217W" 3417 5428 6072 2720 879 1141 202 120 142
"YKL216W" 45 41 59 62 63 40 86 118 78
"YKL215C" 175 165 279 239 128 139 165 205 109
"YKL214C" 29 37 57 48 27 23 57 45 31
"YKL213C" 97 116 138 160 66 76 101 106 67
"YKL212W" 222 277 326 346 282 233 359 432 309
"YKL211C" 315 439 432 465 315 315 337 334 293
"snR64" 466 497 541 225 251 591 361 263 370
"YKL210W" 1051 1219 1661 2175 1442 1159 1663 1731 1586
"YKL209C" 125 124 310 261 230 184 485 630 346
"tT(CGU)K" 43 26 38 34 14 43 37 27 30
"YKL208W" 21 35 40 14 17 11 23 19 13
"YKL207W" 593 644 658 934 543 630 739 827 504
"YKL206C" 45 66 75 101 49 63 90 95 71
"YKL205W" 38 46 75 49 38 40 63 94 34
"YKL204W" 109 108 237 125 68 73 151 152 89
"ARS1103" 3 4 4 1 0 0 2 1 1
"YKL203C" 268 250 472 298 180 183 254 275 213
"YKL202W" 54 36 41 11 6 11 23 15 30
"YKL201C" 594 638 952 848 608 598 760 690 468
"YKL198C" 525 665 917 582 291 332 201 248 174
"YKL197C" 87 109 183 119 57 71 89 92 58
"YKLWdelta1" 3 6 12 6 3 5 7 7 4
"tN(GUU)K" 15 7 9 9 3 13 8 11 4
"YKL196C" 133 164 223 242 112 136 236 305 119
"YKL195W" 110 145 195 189 117 118 236 230 133
"YKL194C" 39 46 38 60 31 45 61 71 47
"YKL193C" 20 42 50 33 23 23 33 48 22
"YKL192C" 2011 2230 1980 2953 1936 2312 2479 2130 1562
"YKL191W" 412 623 778 729 494 410 585 597 607
"YKL190W" 36 45 80 78 37 51 84 82 43
"YKLCdelta2" 1 2 3 1 0 0 0 0 0
"tL(UAA)K" 5 4 9 2 2 3 6 2 1
"YKL189W" 12 18 43 16 5 19 16 26 5
"YKL188C" 35 34 59 30 15 10 15 16 11
"ARS1104" 1 1 2 2 0 1 1 0 0
"YKL187C" 747 1377 2613 656 56 71 74 78 36
"YKL186C" 37 71 98 71 43 59 102 129 75
"YKL185W" 290 289 622 382 309 277 385 289 140
"YKL184W" 184 145 201 205 151 127 126 136 100
"ARS1125" 77 56 73 69 50 39 35 25 18
"YKL183C-A" 2 2 2 0 1 1 1 0 0
"YKL183W" 53 60 67 45 26 44 55 72 60
"YKL182W" 10778 12614 14607 13086 9046 8445 9266 8634 6429
"YKL181W" 390 490 840 954 634 577 939 1070 990
"YKL180W" 687 1024 755 1454 1354 1460 2438 3070 2608
"YKL179C" 41 43 89 63 32 19 62 84 38
"YKL178C" 7 9 21 8 7 3 3 2 3
"YKL177W" 2 1 8 5 1 2 0 1 3
"YKL176C" 335 320 573 447 299 254 316 257 169
"YKL175W" 768 1024 1033 1169 828 673 625 587 482
"YKL174C" 107 122 182 123 98 63 85 83 97
"YKL173W" 66 65 121 82 34 60 69 93 54
"YKL172W" 42 55 131 59 31 39 92 82 71
"YKL171W" 248 260 476 295 172 152 202 154 109
"YKL170W" 27 35 40 52 29 40 55 80 65
"YKL169C" 2 3 2 2 2 2 0 2 1
"YKL168C" 98 113 190 152 94 100 122 125 54
"YKL167C" 6 5 5 4 2 1 6 4 1
"YKL166C" 23 33 59 34 17 15 50 55 29
"YKL165C-A" 2 2 2 0 0 3 0 1 2
"YKL165C" 163 163 159 169 101 107 129 103 52
"tE(UUC)K" 32 22 23 12 4 20 10 11 8
"YKL164C" 4287 6520 10125 7629 5255 4424 5559 4173 3240
"YKL163W" 508 575 2161 227 93 100 45 53 53
"YKL162C-A" 15 20 18 16 9 11 5 10 3
"YKL162C" 14 10 31 6 7 5 10 3 5
"YKL161C" 18 15 27 9 5 13 7 14 4
"ARS1106" 0 0 4 3 0 0 0 1 0
"YKL160W" 175 183 266 376 183 298 354 267 238
"YKL159C" 11 9 18 12 6 8 13 7 4
"YKL157W" 288 354 610 533 328 319 455 469 282
"YKL156W" 148 155 162 229 173 207 372 500 199
"YKL156C-A" 0 0 2 0 0 0 0 0 0
"YKL155C" 20 26 61 35 10 26 36 40 38
"YKL154W" 24 38 52 41 28 48 62 71 38
"tR(UCU)K" 12 8 11 3 2 8 3 2 3
"YKLWdelta3" 5 4 5 2 1 0 2 1 0
"YKL153W" 6 3 4 1 1 2 0 0 0
"YKL152C" 3656 4641 6541 6103 4726 4768 6766 7685 5576
"YKL151C" 81 103 165 141 54 64 78 78 66
"YKL150W" 275 382 474 554 440 329 497 504 356
"YKL149C" 22 17 34 13 10 6 6 10 8
"YKL148C" 3627 4321 3797 6691 5403 3980 4634 2959 3558
"YKL147C" 0 4 10 3 1 3 1 1 1
"YKL146W" 651 711 819 779 545 503 508 479 388
"YKL145W" 224 278 453 435 176 291 432 569 321
"YKL144C" 14 21 20 34 14 16 29 26 20
"YKL143W" 28 37 65 27 17 30 31 24 15
"YKL142W" 52 64 81 61 24 49 52 101 28
"YKL141W" 4014 4233 3780 5413 3605 3691 3875 3091 2350
"YKL140W" 79 89 146 170 91 81 135 174 106
"YKL139W" 25 38 58 22 13 19 36 50 23
"YKL138C-A" 16 20 28 40 15 24 42 35 12
"YKL138C" 54 79 81 111 69 123 207 242 47
"YKL137W" 46 64 57 108 69 93 140 143 64
"YKL136W" 3 5 3 3 2 6 3 3 2
"YKL135C" 34 22 67 32 20 19 43 45 20
"YKL134C" 54 58 88 84 48 56 66 85 34
"YKL133C" 15 9 18 7 5 3 8 6 3
"YKL132C" 26 25 40 31 25 20 44 53 25
"YKL131W" 1 1 2 1 1 0 0 0 0
"YKL130C" 12 19 22 21 12 5 16 23 25
"ARS1126" 2 2 3 0 0 0 0 0 0
"YKL129C" 125 149 302 198 113 107 148 231 128
"YKL128C" 74 96 89 157 123 116 249 377 202
"YKLCsigma1" 1 1 2 1 0 0 3 3 0
"tK(CUU)K" 91 53 76 41 42 91 77 76 43
"YKL127W" 246 290 263 479 300 221 387 482 322
"YKL126W" 131 177 229 244 164 127 229 274 162
"YKL125W" 69 97 139 127 74 92 134 192 68
"YKL124W" 53 66 111 74 36 44 48 51 49
"YKL123W" 2 1 0 0 1 3 2 2 0
"YKL122C" 44 52 105 92 36 51 115 169 82
"ARS1127" 3 1 1 2 2 0 4 1 1
"YKL121W" 24 34 69 42 24 34 35 47 18
"YKL120W" 72 48 105 91 56 62 83 128 58
"YKL119C" 5 3 17 1 1 5 9 7 3
"YKLCdelta4" 4 0 5 0 0 0 0 0 2
"tA(AGC)K1" 4 2 3 3 1 2 3 0 1
"YKL117W" 58 68 100 128 38 86 138 140 156
"YKL116C" 90 111 193 130 90 76 125 118 70
"YKL115C" 6 8 7 6 4 5 4 5 3
"YKL114C" 23 29 72 40 22 25 57 53 49
"YKL113C" 38 44 91 69 39 34 66 94 57
"YKL112W" 91 92 140 80 59 58 134 135 102
"YKL111C" 0 0 3 0 1 0 0 0 1
"YKL110C" 25 32 63 30 20 25 49 56 26
"YKL109W" 56 60 105 91 94 86 196 173 102
"YKL108W" 19 26 51 24 10 15 29 29 11
"YKL107W" 17 9 84 4 0 4 5 1 5
"YKL106C-A" 17 21 23 20 13 12 13 14 2
"YKL106W" 110 214 222 152 70 97 153 162 67
"YKL105C" 70 80 169 94 55 44 101 117 85
"YKL104C" 601 656 1025 930 681 633 883 1024 594
"YKL103C" 100 137 171 264 210 140 145 175 168
"YKL102C" 4 1 2 0 0 1 0 0 0
"YKL101W" 174 184 195 241 132 145 248 253 164
"YKL100C" 251 291 314 281 205 163 157 151 182
"YKL100W-A" 0 1 2 0 0 0 0 0 1
"YKL099C" 20 36 55 38 15 31 47 87 47
"YKL098W" 65 77 111 85 42 44 42 64 70
"YKL097C" 3 12 4 4 1 1 2 1 1
"YKL096C-B" 2 2 4 2 1 1 2 1 0
"YKL096W-A" 6816 8073 5394 8656 8632 6373 8859 8864 10462
"YKL096W" 729 873 277 2113 1061 924 1198 1191 899
"YKL095W" 11 14 32 15 5 7 12 13 14
"YKL094W" 137 131 228 181 117 120 154 238 117
"YKL093W" 127 129 265 168 80 74 128 89 57
"YKL092C" 50 41 65 44 22 27 49 69 53
"YKL091C" 44 56 78 103 48 50 76 96 46
"YKL090W" 11 9 25 12 6 11 13 16 5
"YKL089W" 22 26 51 30 14 9 34 31 17
"YKL088W" 31 33 67 35 23 25 23 21 16
"YKL087C" 83 96 141 141 88 76 123 95 63
"YKL086W" 25 29 33 37 23 26 24 24 15
"YKL085W" 608 756 642 1017 923 891 908 931 658
"YKL084W" 95 41 58 51 12 31 33 60 9
"YKL083W" 1 2 3 2 0 0 1 0 1
"YKL082C" 53 51 111 49 22 26 49 37 27
"YKL081W" 934 1192 1386 1753 1540 1107 2178 2298 2028
"YKL080W" 261 247 426 446 277 217 647 672 197
"YKL079W" 47 42 83 43 31 39 71 116 56
"YKL078W" 20 18 34 10 7 8 11 10 6
"YKL077W" 45 40 71 60 47 28 74 94 38
"YKL076C" 2 0 2 3 2 0 1 0 2
"YKL075C" 14 13 21 10 13 11 11 11 15
"YKL074C" 24 34 69 46 23 20 31 40 24
"YKL073W" 25 39 61 61 32 30 38 62 56
"YKL072W" 15 17 27 7 6 4 14 8 14
"YKLCdelta5" 0 1 3 0 0 3 0 0 0
"tW(CCA)K" 0 1 0 2 1 0 0 1 0
"YKL071W" 3 5 4 4 0 1 1 1 0
"YKL070W" 2 5 1 1 1 1 1 2 2
"YKL069W" 65 71 83 98 66 78 90 135 75
"tV(AAC)K1" 1 5 3 1 1 3 2 0 0
"YKL068W-A" 5 2 12 3 6 2 6 2 0
"YKL068W" 117 149 298 142 76 108 142 162 84
"tH(GUG)K" 0 0 1 0 0 2 1 2 0
"YKLCdelta6" 0 3 4 1 1 3 0 1 2
"YKLWdelta7" 2 4 8 1 5 5 0 1 4
"YKL067W" 103 156 157 267 187 183 230 205 193
"YKL066W" 117 114 138 233 172 177 270 274 125
"YKL065W-A" 5 3 23 3 2 1 2 0 0
"YKL065C" 57 55 58 67 27 37 59 74 29
"YKL064W" 141 165 267 163 96 108 127 175 103
"YKL063C" 7 14 32 27 11 15 23 41 17
"YKL062W" 53 53 106 107 67 49 162 161 49
"YKL061W" 10 13 22 14 4 12 9 8 6
"YKL060C" 11759 14414 18064 16247 12827 12341 14008 14444 14491
"YKL059C" 61 74 146 91 42 56 72 83 40
"ARS1109" 0 0 0 0 0 0 0 1 0
"YKL058W" 112 126 136 156 133 125 144 154 211
"YKL057C" 58 82 112 73 41 40 44 27 42
"YKL056C" 1488 1746 1699 2291 1715 1687 2245 1903 1603
"YKL055C" 55 67 128 75 54 53 58 61 38
"YKL054C" 284 297 770 391 225 230 658 792 464
"YKL053C-A" 24 30 43 63 42 51 69 72 28
"YKL053W" 9 1 14 8 3 7 9 12 2
"YKL052C" 30 57 63 64 34 48 48 68 35
"YKL051W" 167 205 314 301 188 170 269 242 165
"YKL050C" 44 61 136 29 11 20 25 17 20
"YKL049C" 38 57 55 55 25 37 59 80 47
"YKL048C" 46 62 83 50 31 35 54 59 26
"YKL047W" 13 10 16 18 10 6 12 16 5
"YKL046C" 252 265 355 432 255 245 283 194 160
"YKL045W" 20 39 66 50 27 23 57 73 33
"YKL044W" 49 61 65 38 17 31 27 25 11
"YKL043W" 473 473 538 652 562 457 609 534 590
"YKL042W" 10 12 34 9 5 3 29 17 14
"YKL041W" 12 3 15 8 7 1 3 5 0
"YKL040C" 14 15 30 13 13 16 24 32 22
"YKL039W" 193 220 374 440 320 239 356 458 377
"snR69" 272 315 253 87 93 269 140 130 176
"YKL038W" 395 361 630 618 383 393 429 457 286
"YKL037W" 3 19 13 12 11 12 11 10 8
"YKL036C" 11 9 7 2 0 5 2 3 3
"YKL035W" 884 1027 1204 1654 1061 791 1375 1540 1129
"YKL034W" 369 398 672 612 331 292 451 482 147
"YKL033W-A" 125 164 172 280 185 187 292 418 293
"YKL033W" 20 19 47 26 15 11 21 28 16
"tV(AAC)K2" 0 3 3 5 0 3 5 5 4
"YKL032C" 246 319 426 343 224 242 371 453 160
"YKL031W" 3 20 10 7 2 9 7 6 11
"YKL030W" 8 11 16 3 2 5 3 2 2
"YKL029C" 604 944 1371 872 462 527 410 421 282
"YKL028W" 43 42 84 44 24 36 54 64 72
"YKL027W" 31 69 85 59 29 42 52 77 33
"ARS1112" 1 1 6 1 0 0 1 0 0
"YKL026C" 4 4 4 7 1 0 2 1 2
"YKL025C" 232 263 442 474 245 247 346 299 124
"YKL024C" 50 70 88 92 50 59 68 84 84
"YKL023C-A" 52 33 66 65 35 34 56 54 40
"YKL023W" 35 28 63 46 12 31 29 27 35
"YKL022C" 90 86 143 111 68 85 100 107 80
"YKL021C" 19 23 46 22 12 9 27 25 12
"YKL020C" 250 244 462 324 208 198 292 282 167
"YKL019W" 224 328 378 406 289 287 376 422 249
"YKL018C-A" 6 10 13 14 6 9 7 6 2
"YKL018W" 114 118 218 165 78 100 164 182 54
"YKL017C" 15 22 31 12 14 9 14 20 13
"YKL016C" 296 395 342 546 364 473 651 811 429
"YKL015W" 30 46 85 50 25 25 58 68 34
"YKL014C" 54 81 99 58 49 45 81 114 60
"ARS1113" 0 0 3 0 1 1 1 1 3
"YKL013C" 264 326 313 431 258 253 315 404 323
"YKL012W" 66 70 152 89 42 67 112 180 89
"YKL011C" 3 6 10 6 3 2 4 5 7
"YKL010C" 129 119 242 150 97 68 101 122 76
"YKL009W" 17 18 20 15 9 7 12 10 9
"YKL008C" 172 216 298 155 98 88 105 82 58
"YKL007W" 27 20 33 25 27 24 50 57 20
"YKL006C-A" 30 31 30 41 17 35 43 32 19
"snR87" 7 4 8 12 5 5 9 8 9
"YKL006W" 280 282 302 399 294 345 388 333 376
"YKL005C" 64 53 119 68 36 41 77 70 53
"YKL004W" 144 93 130 160 82 75 88 117 65
"YKL003C" 85 113 130 168 111 130 187 235 135
"YKL002W" 41 35 58 47 34 29 42 66 62
"YKL001C" 176 173 304 292 192 197 399 554 238
"YKR001C" 130 221 198 193 121 153 226 269 142
"YKR002W" 71 78 111 86 55 65 78 76 35
"YKR003W" 29 26 42 40 25 22 40 63 35
"YKR004C" 33 21 39 13 12 25 25 19 5
"ARS1114" 3 4 5 1 3 0 2 0 0
"YKR005C" 14 28 30 15 5 14 13 11 11
"YKR006C" 35 70 71 76 58 61 131 153 123
"YKR007W" 93 97 122 138 85 141 181 256 180
"YKR008W" 47 71 101 57 29 49 63 106 67
"YKR009C" 148 228 483 210 43 52 47 42 27
"YKRCdelta8" 1 1 1 1 0 0 1 1 1
"tL(CAA)K" 0 2 2 4 0 0 1 0 1
"YKR010C" 45 27 54 42 18 27 28 30 12
"YKR011C" 5 11 17 6 1 2 6 8 2
"ARS1115" 6 7 10 12 5 5 3 3 0
"YKR012C" 3 6 6 3 1 2 0 2 2
"YKR013W" 1564 1727 1997 2723 2032 1447 2255 2146 1963
"YKR014C" 42 35 79 64 42 32 68 65 78
"YKR015C" 13 15 35 7 13 3 7 6 6
"YKR016W" 63 84 103 94 61 83 114 128 55
"YKR017C" 69 55 111 102 53 46 67 80 45
"YKR018C" 275 305 446 394 238 223 326 397 280
"YKR019C" 39 36 76 44 19 32 44 44 27
"YKR020W" 25 22 55 32 15 20 39 48 22
"YKR021W" 79 83 172 111 74 63 121 117 30
"YKR022C" 26 30 42 42 15 28 34 36 39
"YKR023W" 21 18 43 11 7 6 11 12 14
"YKR024C" 41 62 124 56 27 33 43 58 46
"YKR025W" 28 41 68 34 16 13 32 41 23
"YKR026C" 57 55 102 68 44 51 95 92 77
"YKRCdelta9" 0 0 1 0 0 0 0 0 0
"YKRWdelta10" 0 2 0 0 0 0 0 0 0
"tR(ACG)K" 5 2 5 4 5 5 9 8 2
"YKR027W" 62 68 115 101 52 64 84 80 41
"YKR028W" 122 94 192 139 75 114 153 168 163
"YKR029C" 30 28 59 29 12 22 44 38 27
"YKR030W" 151 164 202 244 129 139 191 170 118
"YKR031C" 144 152 308 176 104 93 162 166 91
"YKR032W" 0 4 2 2 0 0 0 0 1
"YKR033C" 9 5 4 7 4 3 5 4 5
"YKR034W" 70 78 135 147 66 101 103 139 93
"YKR035C" 0 3 10 1 1 0 2 1 1
"YKR035W-A" 27 29 50 66 25 27 47 57 67
"YKR036C" 34 35 61 49 28 28 47 53 51
"YKR037C" 41 34 60 52 17 29 56 45 33
"YKR038C" 201 210 259 230 165 193 193 222 190
"tD(GUC)K" 5 3 2 0 3 2 5 2 3
"YKRCdelta11" 7 3 5 4 3 2 2 2 1
"YKR039W" 1033 1248 1684 1362 815 1087 1218 1321 754
"ARS1116" 2 5 4 2 1 0 3 3 4
"YKRCdelta12" 3 3 7 3 1 1 3 3 0
"tA(AGC)K2" 4 8 4 1 0 1 0 1 1
"YKR040C" 8 6 16 2 3 5 4 1 2
"YKR041W" 10 23 30 14 6 8 13 11 8
"YKR042W" 3669 4546 3312 5448 4992 3463 5943 5613 4371
"YKR043C" 174 212 244 227 118 187 198 192 144
"YKR044W" 77 115 122 94 65 67 62 75 45
"YKR045C" 88 98 142 105 69 83 88 120 87
"YKR046C" 1169 1478 1862 1342 768 674 561 522 652
"YKR047W" 5 6 10 7 5 6 11 7 5
"YKR048C" 185 232 338 321 183 273 272 342 310
"YKR049C" 222 256 388 292 150 200 147 190 136
"YKR050W" 214 239 337 254 126 125 129 100 107
"YKR051W" 32 37 55 55 39 22 41 40 50
"YKR052C" 100 79 112 144 73 82 92 67 65
"YKR053C" 69 77 58 73 29 52 34 38 29
"YKR054C" 305 356 505 383 194 193 245 195 159
"YKR055W" 35 63 93 77 38 47 61 60 37
"YKR056W" 53 57 104 44 31 34 56 79 30
"YKR057W" 145 237 194 229 199 266 331 260 211
"YKR058W" 115 122 204 153 71 98 111 132 94
"YKR059W" 540 575 672 977 810 617 1021 1146 1097
"YKR060W" 10 14 27 4 3 12 23 20 14
"YKR061W" 26 32 44 44 28 27 23 34 22
"snR42" 392 504 415 275 193 327 158 150 375
"YKR062W" 27 53 60 45 30 31 51 48 38
"YKR063C" 38 42 92 46 24 30 36 58 30
"YKR064W" 30 33 77 23 8 18 33 30 10
"YKR065C" 416 424 430 561 354 407 518 554 227
"YKR066C" 737 920 1251 1427 775 652 924 989 970
"YKR067W" 490 568 581 566 303 330 272 228 200
"YKR068C" 47 67 83 67 47 61 71 42 40
"YKR069W" 109 110 230 135 78 120 143 131 98
"YKR070W" 68 79 109 124 59 80 109 139 80
"YKR071C" 75 65 163 89 58 62 102 87 53
"YKR072C" 95 140 241 126 76 82 121 130 115
"YKR073C" 8 10 10 5 1 9 1 1 4
"tK(UUU)K" 19 17 27 24 10 15 16 11 11
"YKR074W" 4 4 13 2 0 4 2 3 2
"YKR075C" 83 163 229 72 28 43 37 45 19
"YKR075W-A" 4 2 4 2 1 0 2 1 2
"ARS1118" 4 5 5 1 1 2 0 1 1
"YKR076W" 96 102 153 132 53 68 80 74 31
"YKR077W" 75 70 172 153 74 77 138 127 38
"YKR078W" 19 26 43 15 4 14 21 16 8
"YKR079C" 26 20 41 15 15 10 29 21 22
"YKR080W" 23 49 43 40 30 35 42 45 27
"YKR081C" 35 33 58 27 19 44 46 42 25
"YKR082W" 47 64 111 68 40 44 106 133 82
"YKR083C" 8 6 9 7 9 6 10 8 5
"YKR084C" 86 89 118 114 57 83 99 135 78
"YKR085C" 101 142 138 189 146 207 277 342 240
"YKR086W" 53 66 122 71 33 48 69 106 41
"YKR087C" 49 74 86 81 52 46 81 77 53
"YKR088C" 77 65 86 83 40 56 67 46 27
"YKR089C" 248 234 433 291 178 201 225 270 200
"YKR090W" 101 120 106 124 84 94 105 124 74
"YKR091W" 98 125 187 116 66 100 87 87 38
"ARS1120" 0 1 2 1 0 1 0 0 0
"YKR092C" 247 405 373 326 215 263 280 326 294
"YKR093W" 19 19 24 54 18 14 75 60 60
"YKR094C" 260 320 299 439 228 342 612 703 204
"YKR095W" 120 131 275 138 87 107 193 155 129
"YKR095W-A" 35 33 37 51 21 35 54 72 20
"YKR096W" 136 150 333 185 111 126 164 164 99
"YKR097W" 70 160 82 149 47 52 14 6 8
"YKR098C" 18 24 43 17 7 15 18 30 14
"YKR099W" 47 61 139 60 15 35 61 74 45
"YKR100C" 68 66 105 91 58 68 73 77 59
"YKR101W" 18 25 52 24 14 7 23 25 21
"ARS1123" 1 1 3 0 1 0 0 0 0
"YKR102W" 99 152 213 120 81 64 62 55 28
"YKR103W" 23 42 68 35 22 16 21 8 13
"YKR104W" 9 19 15 14 8 7 9 6 4
"YKR105C" 3 3 0 0 1 0 0 0 0
"YKR106W" 8 7 17 20 4 4 5 8 3
"YKRWomega1" 0 0 2 0 1 0 0 0 0
"TEL11R-XC" 0 1 6 2 1 0 0 0 1
"TEL11R-XR" 1 7 5 0 1 1 0 0 0
"TEL11R-TR" 3 5 6 1 3 0 3 0 2
"TEL12L-YP1" 2 0 12 0 1 0 0 0 1
"TEL12L-YP1_repeat_region" 1 0 1 0 0 0 0 0 0
"YLL066W-B" 0 0 1 2 1 0 0 0 0
"TEL12L-TR2" 0 1 1 0 0 0 0 0 0
"TEL12L-YP2" 2 2 3 0 0 0 0 0 1
"YLL066W-A" 0 1 0 0 0 0 1 0 0
"TEL12L-TR3" 8 10 31 4 6 1 1 2 5
"TEL12L-XR" 2 7 6 1 0 1 4 1 5
"TEL12L-XC" 1 1 2 0 0 0 0 0 0
"YLL065W" 1 0 2 0 0 0 0 0 0
"YLL064C" 1 0 0 0 0 0 0 0 0
"YLL063C" 65 53 85 78 52 59 35 51 46
"YLL062C" 111 111 322 197 143 171 196 219 130
"YLL061W" 1314 1406 1968 1393 830 1068 807 766 741
"YLL060C" 24 39 57 26 11 13 19 23 16
"YLL059C" 4 2 11 7 2 1 3 4 0
"YLL058W" 129 147 194 164 98 111 120 136 107
"YLL057C" 13 16 40 35 3 16 8 15 20
"YLL056C" 18 28 45 28 21 16 13 17 19
"YLL055W" 30 29 83 19 8 13 10 11 5
"YLL054C" 31 52 102 67 27 27 77 53 28
"YLL053C" 24 43 12 27 32 46 10 11 6
"YLL052C" 23 36 17 24 21 44 6 7 3
"YLL051C" 610 669 753 772 544 448 266 249 181
"YLL050C" 130 124 157 203 135 156 213 206 124
"YLL049W" 119 155 157 166 98 168 162 168 80
"YLL048C" 299 302 647 418 268 254 367 385 244
"YLL047W" 4 3 2 0 0 0 2 0 2
"YLL046C" 5 8 13 2 1 1 1 1 0
"YLL045C" 629 723 1033 1053 813 902 1876 2266 1266
"YLL044W" 2 4 2 1 0 0 3 0 1
"YLL043W" 134 179 246 219 104 162 173 207 116
"YLL042C" 12 19 20 13 5 8 14 16 12
"YLL041C" 1001 1143 1633 2049 1262 1079 1738 1261 883
"YLL040C" 253 254 545 325 221 202 312 337 270
"YLL039C" 383 440 689 537 302 351 395 367 216
"YLL038C" 63 62 145 68 55 61 49 64 54
"YLL037W" 12 23 34 10 7 12 9 11 8
"YLL036C" 56 47 91 50 32 41 55 100 81
"YLL035W" 35 47 95 44 34 19 32 34 38
"YLL034C" 55 93 119 66 32 39 57 59 45
"YLL033W" 10 6 14 11 7 7 12 18 8
"YLL032C" 11 13 27 10 6 2 18 10 16
"YLL031C" 445 435 782 622 401 327 444 426 355
"YLL030C" 1 0 3 2 0 0 1 0 0
"YLL029W" 292 276 414 356 216 276 218 288 172
"YLL028W" 50 77 137 187 182 62 272 261 266
"YLL027W" 123 172 303 167 100 135 187 222 117
"YLL026W" 199 229 575 256 138 156 245 321 204
"ARS1206" 1 3 1 0 1 1 1 1 0
"YLLCdelta1" 2 2 5 0 0 0 0 0 0
"tP(UGG)L" 1 2 0 3 0 0 1 1 1
"YLL025W" 25 25 38 24 13 23 13 11 10
"YLL024C" 1106 1209 1240 1438 1178 1035 2103 2233 1648
"YLL023C" 526 665 695 636 294 381 321 243 111
"YLL022C" 57 62 128 57 48 49 48 54 42
"YLL021W" 152 139 257 177 106 156 170 177 152
"YLL020C" 8 2 4 4 1 4 0 2 1
"YLL019C" 663 777 1214 855 517 485 528 508 316
"YLL019W-A" 1 0 1 0 1 0 1 0 0
"YLL018C-A" 113 148 161 187 163 139 174 203 99
"YLL018C" 883 979 1254 1309 879 930 1159 1338 886
"YLL017W" 10 4 33 5 4 5 7 4 0
"YLL016W" 28 42 93 50 28 27 40 42 25
"YLL015W" 105 87 191 97 51 43 76 55 47
"YLL014W" 31 31 39 32 20 27 35 18 20
"YLL013C" 342 395 577 493 368 397 611 607 246
"YLL012W" 101 133 228 107 67 89 94 113 120
"YLL011W" 37 37 88 47 28 30 36 66 51
"YLL010C" 213 271 355 317 205 176 289 338 137
"YLL009C" 57 61 76 157 94 139 234 286 233
"YLL008W" 62 104 179 80 37 51 83 64 68
"YLL007C" 28 19 38 39 17 21 26 40 25
"YLL006W-A" 0 0 1 1 0 0 1 0 0
"YLL006W" 36 41 53 51 42 25 57 67 41
"YLL005C" 8 14 11 4 0 1 2 0 2
"ARS1207" 16 15 35 25 12 8 22 22 15
"YLL004W" 16 31 25 16 10 22 19 25 11
"YLL003W" 47 52 80 59 28 29 43 61 22
"YLL002W" 24 17 37 30 13 18 31 44 17
"YLL001W" 100 120 142 204 105 107 138 180 89
"ARS1208" 0 1 2 0 0 1 2 1 0
"YLR001C" 68 78 116 90 57 50 97 103 71
"YLR002C" 28 38 65 26 14 23 48 39 34
"ARS1209" 3 2 1 0 0 0 3 0 1
"YLR003C" 3 16 30 8 2 6 21 19 9
"YLR004C" 41 44 140 27 11 20 10 4 6
"YLR005W" 28 28 59 29 12 19 26 28 21
"YLR006C" 116 140 245 150 100 109 142 148 122
"YLR007W" 51 45 123 68 39 53 70 75 58
"YLR008C" 74 112 110 171 108 162 192 271 132
"YLR009W" 44 88 85 78 48 70 89 98 87
"YLR010C" 9 2 6 8 5 4 3 5 0
"tS(AGA)L" 1 2 1 1 0 1 0 1 0
"YLR011W" 21 27 48 35 20 32 35 51 23
"YLR012C" 1 0 3 0 0 0 1 0 0
"YLR013W" 6 5 5 2 1 2 1 0 0
"YLR014C" 23 38 94 35 16 13 38 23 14
"YLR015W" 12 33 61 20 12 7 22 11 15
"YLR016C" 41 29 68 60 32 35 34 48 41
"YLR017W" 331 405 597 464 240 319 393 483 299
"YLR018C" 83 99 178 155 68 101 176 226 88
"YLR019W" 265 309 332 426 268 320 407 475 368
"YLR020C" 26 29 54 36 20 27 44 44 25
"YLR021W" 24 29 40 43 19 24 44 55 36
"YLR022C" 12 10 24 20 10 7 15 33 31
"YLR023C" 173 176 548 219 127 172 318 302 76
"YLR024C" 51 44 115 64 35 47 51 44 27
"YLR025W" 28 28 69 80 26 31 69 41 30
"YLR026C" 52 39 70 51 37 53 81 129 59
"YLR027C" 3326 3755 3713 5735 4419 3539 4359 4154 3857
"snR30" 13264 14659 12247 17189 13859 12571 10422 9488 19508
"YLR028C" 563 625 802 1050 665 706 734 773 708
"YLR029C" 769 1160 899 1312 1020 1470 1866 2226 1541
"YLR030W" 8 8 16 13 4 3 6 6 6
"YLR031W" 4 1 6 1 1 0 2 1 1
"YLR032W" 44 36 85 42 11 25 39 46 19
"YLR033W" 6 13 29 8 4 9 12 9 15
"YLR034C" 287 268 478 349 218 203 180 179 105
"YLR035C" 78 81 127 65 43 56 57 65 40
"tA(UGC)L" 3 2 3 4 1 1 5 1 2
"YLRCdelta3" 1 0 1 0 0 0 0 0 0
"YLRWdelta4" 0 0 3 1 0 0 0 2 0
"YLR036C" 7 12 12 13 5 17 14 20 11
"YLR037C" 36 46 49 13 17 28 12 10 15
"YLR038C" 17 15 13 37 12 19 16 13 11
"YLR039C" 64 66 95 66 52 56 59 81 27
"YLR040C" 77 78 55 225 106 87 138 104 41
"YLR041W" 2 9 17 8 0 6 7 0 4
"YLR042C" 5 5 5 6 4 4 7 6 5
"ARS1211" 9 9 7 12 9 14 13 11 5
"YLR043C" 93 96 92 150 73 69 125 146 80
"YLR044C" 11246 13048 14683 18201 12895 11777 16467 17100 13663
"YLR045C" 68 78 92 61 63 47 88 117 66
"YLR046C" 57 54 87 64 46 50 28 17 20
"YLR047C" 121 115 180 162 143 121 81 79 86
"YLR048W" 3311 3755 4166 5474 4562 3883 6256 5803 6070
"YLR049C" 29 22 36 34 21 24 35 59 21
"YLR050C" 56 64 67 56 28 54 49 38 18
"YLR051C" 20 26 30 21 12 14 29 24 17
"YLR052W" 70 80 120 86 45 75 128 157 41
"YLR053C" 5 8 12 18 2 1 6 8 2
"YLR054C" 14 11 17 4 1 6 2 1 3
"YLR055C" 148 119 200 199 88 121 97 83 83
"YLR056W" 1947 2116 2912 2329 1363 1454 1069 954 715
"YLR057W" 47 54 128 84 50 45 75 79 42
"YLR058C" 3678 4101 4286 5411 3819 3826 5079 4851 3272
"YLR059C" 334 354 397 430 289 347 405 450 308
"YLR060W" 178 192 292 344 222 257 460 617 314
"YLR061W" 732 844 720 1118 744 1190 1421 1427 641
"YLR062C" 1 0 5 0 0 0 1 0 0
"YLR063W" 9 16 26 14 9 9 15 15 14
"YLR064W" 47 54 57 36 28 33 39 33 23
"YLR065C" 36 34 64 61 35 36 60 35 15
"YLR066W" 11 20 21 19 8 10 31 37 35
"YLR067C" 30 33 55 40 25 33 44 69 34
"YLR068W" 16 15 30 15 5 6 14 5 7
"YLR069C" 128 143 242 244 135 167 238 236 131
"YLR070C" 40 44 65 60 40 33 33 38 19
"YLR071C" 94 118 185 163 102 139 186 276 167
"YLR072W" 121 143 232 157 81 99 99 93 80
"YLR073C" 256 366 619 356 229 265 388 384 145
"YLR074C" 42 65 99 63 32 54 62 53 39
"YLR075W" 1321 1559 1675 2060 1571 1769 2654 3114 2651
"YLR076C" 0 2 3 0 1 0 0 0 0
"YLR077W" 62 76 143 90 39 71 68 64 51
"YLR078C" 22 25 29 42 16 29 39 58 43
"YLR079W" 300 401 424 348 193 264 285 265 167
"YLR080W" 9 23 42 15 5 3 8 10 8
"ARS1212" 2 0 5 0 0 3 0 0 0
"YLR081W" 4 10 14 2 1 4 3 0 3
"YLR082C" 10 14 34 15 14 11 17 13 15
"YLR083C" 384 447 533 566 444 382 553 641 539
"YLR084C" 355 351 468 333 209 203 346 287 146
"YLR085C" 44 42 72 61 32 40 44 58 44
"YLR086W" 65 82 144 82 34 49 83 64 52
"YLR087C" 159 187 430 178 103 106 180 164 108
"YLR088W" 224 248 276 321 234 211 208 180 217
"YLR089C" 914 1161 1211 1601 1059 865 1373 1344 857
"YLR090W" 91 86 126 101 64 70 100 145 107
"YLR091W" 44 45 72 50 33 42 58 59 33
"YLR092W" 610 458 1357 906 598 543 888 965 596
"YLR093C" 74 71 146 103 62 56 108 128 85
"YLR094C" 107 159 270 155 82 109 161 160 86
"YLR095C" 114 106 208 126 63 98 108 162 78
"YLR096W" 86 97 227 133 82 101 178 198 77
"YLR097C" 9 13 26 17 11 13 20 27 16
"YLR098C" 61 65 120 104 53 64 97 117 54
"YLR099C" 152 235 205 184 113 123 118 101 81
"YLR099W-A" 129 157 114 177 81 170 115 110 82
"YLR100W" 251 292 381 457 257 313 428 565 278
"YLR101C" 0 1 4 3 1 4 2 5 1
"YLR102C" 24 20 36 20 13 16 23 13 13
"YLR103C" 24 23 55 34 11 24 38 34 47
"YLR104W" 35 50 37 50 30 38 44 34 35
"YLR105C" 37 45 50 37 24 26 47 41 31
"snR79" 148 248 165 50 52 229 76 92 81
"YLR106C" 392 491 872 465 268 335 392 368 285
"YLR107W" 21 31 40 33 23 26 34 49 30
"YLRCdelta5" 2 4 3 0 2 1 2 2 0
"snR6" 2080 2801 1925 716 594 1947 580 463 454
"YLR108C" 33 24 75 38 20 24 77 103 54
"YLR109W" 409 450 670 497 350 381 877 1174 640
"YLR110C" 22686 26050 15729 23786 19499 20923 18256 15659 16588
"YLR111W" 2 2 7 10 2 3 4 3 1
"YLR112W" 65 87 42 113 111 107 175 189 106
"YLR113W" 258 295 425 415 291 275 420 537 332
"ARS1213" 4 1 3 1 0 1 1 1 0
"YLRWsigma2" 2 0 2 0 0 0 0 0 0
"tR(ACG)L" 5 8 7 2 6 2 10 6 4
"YLR114C" 109 145 208 189 112 118 178 157 78
"YLR115W" 48 66 85 56 36 38 80 78 64
"YLR116W" 238 320 376 294 149 173 226 208 138
"YLR117C" 44 43 83 46 17 27 34 43 36
"YLR118C" 105 125 135 239 106 115 177 252 93
"YLR119W" 9 11 9 5 12 9 9 8 5
"YLR120C" 1062 1429 1444 1482 849 872 703 656 564
"YLR120W-A" 21 9 19 21 3 9 11 1 5
"YLR121C" 619 1034 696 864 591 666 343 321 323
"YLR122C" 11 18 25 14 8 8 7 3 2
"YLR123C" 10 15 17 6 2 13 4 2 2
"YLR124W" 6 3 8 5 1 4 1 1 0
"YLR125W" 8 7 15 5 5 2 3 7 10
"YLR126C" 16 19 19 28 11 12 22 10 10
"YLR127C" 21 25 39 30 10 14 23 35 14
"YLR128W" 24 23 41 29 16 22 26 39 15
"YLR129W" 129 170 258 198 124 121 156 155 145
"YLR130C" 507 565 688 926 544 420 450 379 357
"YLR131C" 35 44 68 50 23 43 84 105 43
"YLR132C" 29 39 79 56 28 43 69 78 24
"YLR133W" 114 139 197 234 134 142 188 216 113
"YLR134W" 81 86 96 83 82 48 58 62 47
"YLR135W" 18 24 55 26 8 5 19 26 10
"YLR136C" 209 165 141 377 181 257 38 53 32
"YLR137W" 129 173 148 266 131 166 94 94 87
"YLR138W" 113 106 218 110 72 81 98 105 119
"YLR139C" 160 265 408 289 221 184 318 307 171
"YLR140W" 1 5 0 0 0 2 1 1 3
"YLR141W" 53 92 83 91 52 66 71 67 89
"YLR142W" 137 131 251 197 101 160 167 219 97
"tD(GUC)L1" 3 3 3 0 1 1 1 0 1
"YLR143W" 17 26 37 17 11 6 18 29 5
"YLR144C" 240 258 341 302 182 241 248 187 128
"YLR145W" 10 9 15 15 2 12 15 9 12
"YLR146C" 28 25 28 29 26 27 36 23 29
"YLR146W-A" 30 22 30 23 13 21 34 24 15
"YLR147C" 46 48 68 88 43 61 93 106 57
"YLR148W" 10 13 18 18 6 12 19 15 12
"YLR149C" 141 109 222 155 80 69 71 79 29
"YLR149C-A" 1 1 1 0 1 0 1 0 0
"YLR150W" 759 924 1150 1149 824 1077 1343 1727 1387
"YLR151C" 3 7 8 8 3 5 9 2 8
"YLR152C" 142 89 263 199 104 76 91 73 59
"YLR153C" 680 695 994 1059 796 584 649 606 614
"YLR154C" 39 40 58 62 32 51 60 88 45
"tQ(UUG)L" 3 3 2 2 2 3 0 1 2
"YLRWdelta6" 1 2 3 0 0 0 0 0 0
"ARS1216" 3 1 1 3 0 1 1 2 1
"NTS1-2" 338 501 776 157 82 31 73 36 61
"YLR162W" 1 1 0 1 0 0 0 0 0
"YLR162W-A" 1 0 0 0 1 0 0 0 0
"YLR163C" 42 59 84 68 44 39 72 106 62
"YLR163W-A" 0 0 1 0 0 0 0 0 0
"YLR164W" 198 203 463 122 30 40 33 34 28
"YLR165C" 14 18 43 35 23 25 31 36 13
"YLR166C" 11 9 15 11 3 4 12 7 6
"YLR167W" 900 1256 990 1527 1182 1710 2166 2256 2045
"YLR168C" 27 37 51 71 47 65 164 203 46
"YLR169W" 4 4 6 1 5 9 5 4 1
"YLR170C" 10 13 27 14 13 19 24 24 22
"YLR171W" 9 5 11 8 3 0 1 3 1
"YLR172C" 144 172 172 186 118 164 177 228 173
"YLR173W" 109 96 198 130 94 97 89 68 51
"YLR174W" 200 240 423 314 178 191 53 24 34
"YLR175W" 381 386 447 455 242 314 368 324 304
"YLR176C" 118 165 185 178 117 118 129 128 79
"YLR177W" 205 156 249 282 190 157 242 237 146
"YLR178C" 176 207 294 290 184 148 211 214 176
"YLR179C" 809 912 767 1230 911 999 1051 1195 870
"YLR180W" 2268 3319 2766 4588 4071 3296 6026 5702 4398
"YLR181C" 27 28 59 41 33 29 63 74 47
"YLR182W" 69 84 170 139 62 76 108 121 56
"YLR183C" 124 129 114 131 101 116 112 117 91
"YLR184W" 1 1 1 1 0 0 1 0 0
"YLR185W" 797 952 805 1279 781 1255 1560 1648 728
"YLR186W" 130 161 196 140 113 131 192 243 137
"YLR187W" 223 213 282 290 167 207 230 273 77
"YLR188W" 158 128 205 215 146 143 189 161 172
"YLR189C" 79 77 133 111 50 58 71 71 55
"YLR190W" 76 99 128 126 100 113 131 189 103
"YLR191W" 53 50 117 88 57 65 81 90 78
"YLR192C" 72 88 119 96 48 82 100 140 98
"YLR193C" 38 49 35 51 38 34 31 50 35
"YLR194C" 347 513 721 415 236 365 206 224 94
"YLR195C" 45 49 79 95 38 60 59 128 121
"YLR196W" 88 89 170 83 45 66 87 92 65
"YLR197W" 25 28 49 20 23 37 38 31 94
"YLR198C" 0 1 6 0 0 0 0 0 2
"YLR199C" 13 18 31 28 18 24 28 21 26
"YLR200W" 43 52 96 125 62 77 136 145 113
"YLR201C" 32 41 33 34 19 24 30 25 12
"YLR202C" 0 0 0 0 1 0 0 0 0
"YLR203C" 703 883 861 1117 793 739 1059 1039 615
"YLR204W" 52 52 51 72 44 74 82 61 77
"YLR205C" 46 84 101 113 53 85 42 45 22
"YLR206W" 194 184 414 343 215 234 390 465 396
"YLR207W" 103 112 182 150 89 109 154 200 99
"YLR208W" 463 569 479 644 425 437 575 555 403
"YLR209C" 182 215 163 269 174 157 207 193 175
"YLR210W" 15 27 24 25 9 13 19 30 9
"YLR211C" 2 4 7 3 4 1 3 0 2
"YLR212C" 285 327 441 359 217 232 298 219 164
"YLR213C" 9 9 58 10 6 0 5 2 4
"YLR214W" 141 186 265 146 98 111 51 62 41
"YLR215C" 31 31 72 36 26 24 61 115 45
"YLR216C" 65 56 99 84 55 55 91 127 65
"YLR217W" 0 1 3 1 0 0 0 0 0
"YLR218C" 20 11 27 31 12 27 39 21 20
"YLR219W" 334 393 690 435 238 293 343 355 212
"YLR220W" 242 296 386 453 267 213 252 183 209
"YLR221C" 11 25 32 21 16 16 35 41 31
"YLR222C" 55 57 97 48 30 38 45 41 50
"YLR222C-A" 2 0 5 0 1 2 0 0 0
"YLR223C" 94 126 257 116 58 79 114 144 70
"YLR224W" 97 110 213 159 83 84 133 170 96
"YLR225C" 27 27 39 37 10 26 31 47 30
"YLR226W" 27 23 37 32 24 27 30 41 19
"YLR227C" 5 8 14 6 7 5 10 5 3
"tL(UAG)L1" 2 1 2 0 0 0 2 1 2
"YLRCdelta9" 1 3 10 4 0 2 5 3 5
"YLRWdelta12" 0 0 1 0 1 0 0 0 0
"YLRCtau1" 1 1 2 0 0 0 1 1 0
"YLR228C" 144 170 293 186 101 103 142 136 73
"ARS1218" 1 1 1 0 0 0 0 1 0
"YLR229C" 239 341 291 387 273 283 392 336 233
"YLR230W" 1 1 3 1 0 0 0 0 0
"tI(UAU)L" 0 0 0 0 0 0 1 1 0
"YLR231C" 235 260 311 393 277 219 258 179 156
"YLR232W" 1 2 6 2 0 0 3 2 0
"YLR233C" 12 13 23 10 14 9 13 17 12
"YLR234W" 124 121 110 135 102 128 76 66 63
"YLR235C" 1 0 5 2 0 1 0 0 0
"YLR236C" 0 5 3 1 0 0 0 1 0
"YLR237W" 103 117 323 82 45 41 37 40 45
"YLR238W" 30 32 67 42 20 35 34 46 22
"YLR239C" 19 28 48 44 21 36 53 69 31
"YLR240W" 47 54 97 49 37 55 67 76 41
"YLR241W" 351 356 822 697 389 351 533 549 311
"YLR242C" 39 30 65 59 25 23 40 39 15
"ARS1219" 0 1 0 1 0 0 0 0 0
"YLR243W" 34 32 48 40 23 26 34 49 21
"YLR244C" 76 154 230 196 139 120 303 421 217
"YLR245C" 134 104 172 147 93 101 83 80 52
"YLR246W" 148 173 187 203 94 122 107 90 52
"tL(CAA)L" 3 3 3 0 1 3 0 0 1
"YLR247C" 84 77 169 77 43 53 74 97 62
"YLR248W" 76 74 115 84 41 64 105 143 74
"YLR249W" 9018 9286 9496 11662 9180 7733 10789 9245 9048
"YLR250W" 43 61 92 104 52 63 77 84 41
"YLR251W" 22 21 46 20 12 12 20 14 21
"YLR252W" 1 4 7 8 1 4 4 2 4
"YLR253W" 60 70 129 106 62 76 91 113 59
"YLR254C" 47 30 78 51 35 33 44 56 42
"YLR255C" 2 4 5 3 1 1 3 3 3
"YLR256W" 1150 1304 2951 1678 912 922 843 814 573
"YLRWTy1-3" 5 7 18 17 3 5 12 10 5
"tA(AGC)L" 19 8 15 14 1 10 11 26 13
"YLRWsigma3" 3 3 8 3 1 3 2 0 0
"YLRWdelta15" 4 4 9 1 1 0 2 3 3
"YLR257W" 84 91 169 180 82 105 193 277 226
"ARS1220" 5 9 7 6 4 5 7 0 5
"YLR258W" 1399 1297 2072 2995 2078 1457 1994 1963 1976
"YLR259C" 1047 1172 1289 2160 1469 1275 1818 1720 1684
"YLR260W" 66 57 107 52 39 51 43 58 40
"YLR262C" 0 0 8 2 1 3 5 4 0
"YLR262C-A" 133 119 140 244 82 157 172 95 61
"YLR263W" 26 20 32 14 9 8 17 20 14
"YLR264W" 109 103 120 168 111 191 203 176 186
"YLR264C-A" 0 0 2 0 0 0 0 0 0
"YLR265C" 9 13 19 12 5 10 15 12 5
"YLR266C" 83 75 139 124 93 105 88 94 67
"YLR267W" 42 35 63 35 5 16 10 11 1
"YLR268W" 75 119 144 173 86 100 256 338 64
"YLR269C" 1 1 1 0 1 0 0 0 0
"YLR270W" 55 54 64 42 27 21 44 65 32
"YLR271W" 11 12 28 18 2 6 7 6 9
"YLR272C" 78 78 94 79 39 68 80 72 30
"tV(AAC)L" 19 18 21 16 15 26 38 34 36
"YLRCdelta16" 1 3 5 0 0 1 0 0 0
"YLRWdelta17" 0 0 6 0 0 0 0 0 0
"YLR273C" 19 27 44 26 18 9 37 27 15
"YLR274W" 28 33 79 41 30 29 68 89 52
"YLR275W" 3 4 10 6 6 6 7 6 9
"YLR276C" 22 29 77 37 26 20 45 46 47
"YLR277C" 70 80 110 71 71 56 56 48 40
"YLR278C" 316 337 826 456 251 241 318 322 184
"YLR279W" 25 9 29 10 6 18 12 9 6
"YLR281C" 2 2 1 2 1 2 0 0 0
"YLR282C" 2 1 4 0 0 0 0 0 0
"YLR283W" 11 15 36 19 10 15 17 22 14
"YLR284C" 27 43 70 36 17 12 15 16 12
"YLR285W" 45 46 73 93 60 47 71 82 34
"YLR285C-A" 80 103 115 121 70 74 89 46 21
"YLR286C" 6017 5872 7589 8329 5822 4745 6840 5243 3178
"YLR286W-A" 15 9 6 19 15 15 12 9 2
"YLR287C" 5 6 18 3 7 8 7 4 4
"YLR287C-A" 758 850 757 1225 641 1139 1418 1410 675
"YLR288C" 30 38 66 37 30 21 43 49 47
"YLR289W" 25 13 45 37 25 18 19 40 19
"YLR290C" 36 46 65 52 29 32 56 63 18
"YLR291C" 24 37 42 25 21 35 50 47 29
"YLR292C" 17 23 32 18 12 17 24 20 35
"YLR293C" 291 355 349 442 318 344 693 813 279
"ARS1221" 3 3 2 0 0 0 1 1 1
"YLR294C" 117 133 212 235 133 189 352 357 122
"YLR295C" 70 74 103 156 84 114 150 196 125
"YLR296W" 14 13 7 13 7 10 4 4 3
"YLR297W" 52 46 153 62 31 45 57 39 26
"YLR298C" 21 25 52 26 19 24 32 42 17
"YLR299W" 178 144 335 305 173 185 182 235 150
"YLR299C-A" 5 0 3 8 2 5 0 1 1
"YLR300W" 2453 3305 3344 3260 2395 1906 2299 1913 2370
"YLR301W" 15 13 19 13 17 15 20 17 21
"tL(UAG)L2" 0 0 0 1 0 1 1 0 0
"YLR302C" 1 2 1 1 1 0 0 0 4
"YLR303W" 9832 10243 9267 11065 8636 8213 8959 6852 6128
"YLRCdelta19" 0 1 0 0 0 1 0 0 1
"tI(AAU)L1" 0 0 1 2 1 2 0 0 1
"YLR304C" 3317 3332 4030 7848 6234 3777 5254 3756 3416
"YLR305C" 525 569 747 713 575 460 535 461 331
"YLR306W" 7 6 12 9 4 8 13 12 8
"ARS1223" 5 2 1 2 2 2 3 0 1
"YLR307W" 4 9 13 4 2 3 5 1 1
"YLR307C-A" 0 3 3 0 0 1 0 0 0
"YLR308W" 3 2 1 0 0 0 3 0 1
"YLR309C" 38 35 81 28 9 23 35 35 18
"YLR310C" 220 208 353 285 171 171 280 357 189
"YLR311C" 13 10 21 13 12 10 9 6 2
"YLR312C" 27 26 68 24 12 12 30 27 19
"YLR312W-A" 31 45 58 62 46 53 96 149 59
"YLR313C" 10 10 26 12 5 9 14 14 11
"YLR314C" 60 76 69 89 57 70 103 151 72
"YLR315W" 102 134 128 129 75 93 84 44 72
"YLR316C" 15 21 31 15 14 11 17 12 7
"YLR317W" 33 34 36 35 27 18 17 12 17
"YLR318W" 25 23 73 44 21 17 35 21 10
"YLR319C" 44 55 85 56 30 52 49 65 39
"YLR320W" 32 31 95 40 29 16 23 24 18
"YLR321C" 23 32 80 53 32 28 65 93 51
"YLR322W" 0 1 0 0 0 0 1 0 0
"YLR323C" 16 20 36 19 7 7 23 35 20
"YLR324W" 117 124 149 180 120 124 103 116 79
"YLR325C" 41 74 49 53 57 84 121 184 167
"YLR326W" 48 31 97 70 35 61 82 90 52
"YLR327C" 1276 1565 2013 1455 582 1366 974 997 517
"tX(XXX)L" 5 8 2 9 3 5 5 4 6
"YLR328W" 83 124 151 169 96 99 128 129 59
"YLR329W" 4 3 5 3 1 0 1 1 1
"YLR330W" 80 77 140 106 82 101 139 139 125
"YLR331C" 4 2 18 0 0 1 2 1 1
"YLR332W" 247 255 352 247 160 189 218 218 73
"YLRWsigma4" 0 1 1 0 0 0 0 0 0
"tD(GUC)L2" 2 1 1 1 2 2 0 2 1
"ARS1226" 1 2 7 0 0 0 0 0 0
"snR61" 480 515 595 125 215 705 268 238 234
"snR55" 204 348 231 104 117 329 163 226 238
"snR57" 507 480 442 549 301 448 449 363 349
"YLR333C" 174 219 237 290 178 244 411 437 233
"YLR334C" 1 1 0 0 0 1 1 0 0
"YLRWdelta20" 1 3 1 0 0 1 0 0 1
"tE(UUC)L" 0 4 1 1 0 3 3 1 0
"YLR335W" 69 83 135 83 54 61 101 112 72
"YLR336C" 44 54 121 41 25 40 68 50 38
"YLR337C" 864 948 1438 1541 1085 1059 1152 1130 559
"YLR338W" 2 6 9 2 3 1 0 0 1
"YLR339C" 1 4 7 1 0 0 0 0 0
"YLR340W" 5001 5942 4534 6242 5691 4905 6581 5803 5905
"YLR341W" 2 5 9 1 0 0 1 0 1
"YLR342W" 1622 1928 2542 2629 2190 1711 2606 2369 1933
"YLR342W-A" 52 30 24 34 17 29 18 19 25
"YLR343W" 10 27 27 25 11 5 18 22 13
"YLRCdelta21" 19 7 8 7 14 13 24 20 17
"tR(CCG)L" 41 28 29 31 11 48 28 8 25
"YLR344W" 352 449 511 599 446 540 848 991 513
"YLR345W" 107 101 280 204 110 128 203 279 105
"YLR346C" 0 0 7 2 0 3 1 1 0
"YLR347C" 1162 1203 2317 1805 1316 1010 1327 1259 1137
"YLR347W-A" 1 1 0 4 0 1 2 0 1
"YLR348C" 371 483 476 661 222 281 221 198 227
"YLR349W" 6 7 10 10 6 6 6 2 2
"YLR350W" 601 832 867 877 480 529 492 407 418
"YLR351C" 149 173 183 180 126 174 157 205 165
"YLR352W" 121 118 228 135 83 83 108 105 46
"YLR353W" 119 118 147 192 128 143 151 122 121
"YLR354C" 755 907 1012 1582 1241 1139 1686 1833 1061
"YLR355C" 7207 8022 9491 9252 7448 6745 8469 7332 6544
"YLR356W" 891 1134 1470 1186 781 642 715 556 332
"YLR357W" 190 217 422 254 165 221 340 397 228
"YLR358C" 3 2 2 3 0 1 1 0 1
"YLR359W" 243 310 313 447 261 286 405 481 347
"YLR360W" 3 15 6 7 6 4 11 10 12
"YLR361C" 32 32 75 45 38 28 45 54 44
"YLR361C-A" 11 18 14 17 10 8 13 6 14
"YLR362W" 43 47 109 53 31 32 38 51 25
"YLR363C" 7 15 10 17 10 5 13 16 8
"YLR363W-A" 4 4 4 3 0 6 11 2 0
"YLR364W" 49 36 43 62 43 85 129 134 65
"YLR365W" 5 3 12 3 2 3 2 0 1
"YLR364C-A" 0 2 3 1 1 3 0 1 0
"YLR366W" 1 0 3 2 0 0 0 0 0
"YLR367W" 133 158 139 165 92 125 163 135 125
"YLR368W" 38 56 68 65 31 65 78 62 45
"YLR369W" 25 34 52 33 9 16 36 30 20
"YLR370C" 381 412 384 397 200 275 346 341 104
"YLR371W" 266 297 558 385 228 193 298 299 206
"YLR372W" 140 214 244 221 177 137 216 206 172
"YLR373C" 53 59 88 70 41 34 74 88 39
"YLR374C" 6 2 5 4 1 3 1 2 3
"YLR375W" 918 1223 1209 1303 987 837 780 664 649
"YLR376C" 21 11 27 25 10 18 29 33 19
"YLR377C" 334 667 434 934 560 333 47 38 24
"tK(UUU)L" 0 2 1 1 0 1 1 1 1
"YLR378C" 2634 3453 2497 3146 2536 2277 2532 2171 1592
"YLR379W" 0 1 2 0 0 1 1 0 0
"YLR380W" 253 389 378 300 217 203 304 355 229
"YLR381W" 96 90 100 91 79 55 58 51 44
"YLR382C" 62 81 139 107 57 72 103 107 70
"YLR383W" 37 43 90 67 36 39 48 53 30
"ARS1238" 0 1 1 1 0 0 0 1 0
"YLR384C" 201 172 344 258 154 174 258 298 253
"YLR385C" 38 49 52 57 31 37 40 40 12
"YLR386W" 66 70 105 84 57 52 62 87 41
"YLR387C" 77 73 125 134 93 106 154 205 125
"YLR388W" 413 351 278 480 221 381 476 430 200
"snR34" 212 408 275 223 186 405 241 313 339
"YLR389C" 162 209 352 254 199 162 232 261 145
"YLR390W" 157 210 223 268 177 209 277 318 158
"YLR390W-A" 8789 9655 10294 10713 7275 7345 9016 6819 3879
"YLR392C" 15 19 25 15 9 5 21 18 8
"YLR393W" 25 30 65 50 44 36 59 43 34
"YLR394W" 24 31 62 45 24 34 27 24 12
"YLR395C" 55 53 52 58 63 67 98 66 36
"YLR396C" 21 20 42 25 16 12 32 30 21
"YLR397C" 92 147 226 159 121 129 176 186 95
"YLR398C" 94 102 199 136 58 62 98 89 89
"YLR399C" 313 310 580 391 276 345 386 495 478
"ARS1228" 1 4 5 0 0 0 1 2 1
"YLR400W" 8 7 10 6 2 5 6 2 1
"YLR401C" 58 79 140 64 44 60 71 77 64
"YLR402W" 10 12 17 9 3 6 3 6 2
"YLR403W" 173 180 384 253 151 127 221 212 106
"YLR404W" 19 28 34 45 37 27 32 44 34
"YLR405W" 60 83 119 106 50 82 100 92 64
"ARS1230" 2 3 3 3 2 3 1 2 0
"YLR406C" 151 195 195 210 114 196 315 349 219
"YLR406C-A" 3 8 9 4 0 1 1 1 0
"YLR407W" 43 62 94 47 18 21 41 54 42
"YLR408C" 4 6 5 7 3 1 6 2 8
"YLR409C" 68 119 185 116 69 73 110 122 84
"YLR410W" 119 117 221 110 98 93 182 219 123
"YLR411W" 8 15 9 7 3 2 8 1 4
"YLR412W" 12 6 4 1 2 1 6 13 8
"YLR412C-A" 3 0 4 0 1 0 0 0 0
"YLR413W" 46 86 79 47 57 66 320 285 126
"YLR414C" 352 452 552 327 158 213 185 156 80
"YLR415C" 4 13 6 3 2 2 1 2 0
"YLR416C" 0 4 6 4 0 1 0 1 0
"YLR417W" 101 113 123 111 67 82 88 79 70
"YLR418C" 18 14 21 19 7 12 10 22 7
"YLR419W" 63 78 154 79 41 62 90 103 69
"tL(UAA)L" 41 29 38 48 27 38 39 30 18
"YLRWdelta24" 1 4 1 2 0 0 0 1 1
"YLR420W" 59 84 103 87 32 63 115 183 56
"YLR421C" 49 70 82 120 48 66 111 95 58
"YLR422W" 222 236 380 285 164 142 227 229 134
"YLR423C" 8 14 16 3 1 1 6 0 2
"YLR424W" 15 13 36 13 5 7 17 20 12
"tN(GUU)L" 1 1 2 0 0 1 0 0 1
"YLRCTy2-2" 0 1 5 0 0 0 0 0 0
"YLR425W" 55 66 128 69 38 50 69 56 34
"YLR426W" 164 178 302 254 154 156 214 234 118
"YLR427W" 72 81 110 86 44 65 69 91 56
"YLR428C" 1 0 2 2 0 0 0 0 0
"YLR429W" 151 189 281 283 178 226 276 395 204
"YLR430W" 209 200 399 234 113 139 173 198 150
"YLR431C" 20 23 36 23 6 8 20 17 5
"YLR432W" 1118 1529 1777 2128 1845 1628 2426 2148 1795
"YLR433C" 63 55 135 82 49 53 81 106 86
"YLR434C" 2 1 1 0 3 0 1 4 1
"YLR435W" 15 23 39 16 10 15 27 23 27
"ARS1232" 0 2 3 1 0 0 1 0 0
"YLR436C" 808 877 1271 928 596 620 725 703 304
"YLR437C" 297 523 375 278 193 219 283 342 199
"YLR437C-A" 4 8 3 4 3 1 2 0 3
"YLR438W" 1317 1724 1540 1034 467 563 417 355 374
"ARS1233" 4 3 4 2 1 1 2 1 0
"YLR438C-A" 99 87 131 211 117 148 173 149 109
"YLR439W" 212 280 378 365 336 313 417 345 209
"YLR440C" 32 52 84 45 27 38 45 61 43
"YLR441C" 182 214 212 289 215 215 474 602 505
"YLR442C" 30 37 71 20 21 14 33 37 18
"YLR443W" 69 65 110 89 57 55 59 83 52
"YLR444C" 3 1 4 2 0 0 2 0 0
"ARS1234" 0 1 1 0 0 0 0 0 0
"YLR445W" 2 1 11 2 1 2 1 0 1
"YLR446W" 47 30 101 54 27 30 57 51 26
"YLR447C" 84 90 124 167 95 80 195 215 90
"YLR448W" 352 500 434 548 445 569 873 973 623
"YLR449W" 62 64 106 48 27 62 83 83 88
"YLR450W" 585 653 603 659 443 459 442 490 405
"YLR451W" 52 78 138 67 40 60 60 56 36
"YLR452C" 14 14 34 40 20 24 92 107 43
"YLR453C" 8 11 30 9 5 2 5 4 3
"YLR454W" 114 104 213 117 55 70 122 137 93
"tI(AAU)L2" 2 7 4 3 2 1 1 1 0
"YLRCdelta27" 2 1 2 0 1 1 1 3 4
"YLR455W" 15 16 33 12 6 11 14 18 9
"YLR456W" 1 3 8 1 0 4 2 3 1
"YLR457C" 17 17 45 21 10 8 25 26 15
"YLR458W" 1 0 1 0 0 0 2 0 1
"YLR459W" 190 190 266 192 71 112 182 135 28
"YLR460C" 14 5 16 14 8 9 24 23 20
"YLR461W" 1 0 0 0 0 0 0 0 0
"TEL12R-XC" 0 1 7 0 0 0 0 0 2
"TEL12R-XR" 4 13 11 2 2 2 3 4 5
"TEL12R-TR2" 2 3 1 1 0 0 0 1 3
"TEL12R-YP2" 4 6 9 8 0 5 6 0 0
"YLR463C" 0 0 0 0 1 0 0 0 0
"YLR465C" 0 1 0 0 0 0 0 0 0
"YLR466C-B" 1 2 4 1 0 4 3 0 0
"YML132W" 19 12 22 22 13 10 18 17 11
"YML131W" 339 426 586 603 333 296 304 279 210
"YML130C" 28 27 93 29 15 19 27 39 17
"YML129C" 44 40 45 43 40 55 76 82 68
"YML128C" 257 266 703 329 120 133 120 155 137
"YML127W" 309 347 412 458 295 245 309 337 290
"YML126C" 183 245 307 340 242 186 327 318 281
"YML125C" 64 93 131 113 52 72 128 168 119
"YML124C" 225 260 309 368 219 237 367 457 369
"YML123C" 3 6 16 13 6 1 5 1 5
"YML122C" 23 14 51 24 8 13 4 5 7
"YML121W" 133 127 223 161 81 122 103 67 83
"YML120C" 951 1070 1584 2292 1512 1283 1661 1204 973
"YML119W" 47 48 105 81 40 73 77 75 32
"ARS1303" 1 0 1 0 0 0 0 0 0
"YML118W" 32 32 90 37 16 22 17 22 14
"YML117W" 253 264 378 308 159 180 241 260 147
"YML116W-A" 19 17 28 23 20 21 15 11 10
"YML116W" 34 44 77 31 18 24 14 10 17
"ARS1304" 2 9 13 5 2 2 3 3 2
"YML115C" 121 134 280 224 116 149 228 217 113
"YML114C" 84 129 187 129 59 82 94 142 68
"YML113W" 63 91 172 77 60 89 110 124 65
"YML112W" 25 36 63 34 18 21 33 49 30
"YML111W" 52 59 132 73 47 44 86 81 33
"YML110C" 190 174 265 325 242 211 359 472 219
"YML109W" 58 76 95 72 30 42 76 92 49
"YML108W" 10 9 18 5 10 15 17 12 13
"YML107C" 33 20 42 19 18 22 24 25 14
"YML106W" 265 319 356 499 332 283 516 492 362
"YML105C" 42 59 65 59 28 45 56 85 34
"YML104C" 15 25 56 16 18 16 17 21 19
"YML103C" 141 131 286 175 104 107 162 127 67
"snR85" 2583 2800 2652 1899 1208 2467 1632 1196 1287
"YML102W" 135 161 172 160 89 117 117 112 82
"YML101C-A" 12 15 7 9 6 6 10 11 5
"YML101C" 252 357 184 413 232 281 292 319 199
"YML100W-A" 5 4 9 1 5 3 5 0 3
"YML100W" 3520 3412 4949 7871 5129 3261 4647 3955 3604
"YML099W-A" 1 1 5 1 0 0 0 0 0
"YML099C" 70 82 144 99 36 73 96 84 56
"YML098W" 57 65 81 93 37 39 54 31 30
"YML097C" 26 18 51 16 12 12 23 22 19
"YML096W" 20 17 39 20 13 11 16 16 17
"YML095C" 18 21 29 16 11 16 31 13 11
"YML094C-A" 3 2 5 0 0 0 0 0 1
"YML094W" 35 55 67 84 35 54 106 116 39
"YML093W" 63 65 136 60 23 42 65 63 37
"YML092C" 262 327 361 402 254 256 357 440 466
"YML091C" 133 138 182 186 138 147 282 306 108
"YML090W" 3 3 5 0 0 0 0 0 1
"YML089C" 211 333 324 316 145 190 94 52 29
"YML088W" 95 112 186 140 61 97 105 109 45
"ARS1305" 0 0 1 1 0 0 0 0 0
"YML087C" 37 41 45 108 74 60 74 62 62
"YML086C" 313 310 444 609 420 260 442 388 575
"YML085C" 1148 1570 893 1905 1258 1209 1539 1606 1368
"YML084W" 3 2 5 1 0 1 1 0 0
"YML083C" 2 2 7 1 0 0 2 0 1
"YML082W" 77 99 173 95 53 62 95 86 56
"YML081C-A" 28 34 27 30 28 40 40 36 34
"YML081W" 344 410 695 583 338 389 519 523 256
"YML080W" 43 75 91 55 30 43 52 35 46
"YML079W" 45 46 54 45 37 61 76 75 26
"YML078W" 199 237 232 463 365 344 458 482 385
"YML077W" 1 3 6 1 3 2 7 5 4
"YML076C" 90 88 173 100 62 57 118 158 82
"YML075C" 393 400 683 467 283 278 302 226 203
"YML074C" 287 272 435 359 204 250 278 251 171
"YML073C" 453 476 550 681 520 696 969 1052 412
"YML072C" 742 952 996 1236 844 1008 931 1078 856
"YML071C" 46 52 79 30 17 25 24 32 30
"tR(UCU)M2" 4 3 3 2 0 0 0 2 1
"YMLCdelta1" 3 0 5 0 2 0 1 1 1
"YML070W" 294 310 496 547 308 292 407 377 301
"YML069W" 40 47 88 58 26 34 62 58 51
"ARS1307" 0 1 0 0 0 1 0 0 0
"YML068W" 6 16 20 13 6 5 10 7 4
"YML067C" 36 37 56 48 26 35 71 68 33
"YML066C" 3 5 8 2 1 1 2 1 1
"YML065W" 34 34 63 31 14 8 35 30 35
"YML064C" 28 21 62 43 20 29 40 54 32
"YML063W" 295 383 450 502 321 478 966 1095 320
"YML062C" 21 21 42 15 5 8 14 13 8
"YML061C" 41 51 61 42 25 21 54 36 40
"YML060W" 29 48 65 29 18 22 22 29 20
"YML059C" 488 519 775 852 637 478 717 563 369
"YML058W-A" 13 29 36 17 12 18 19 26 11
"YML058W" 2312 2661 2022 3213 1949 2531 3036 2135 888
"YML057C-A" 5 4 1 3 0 1 2 1 2
"YML057W" 438 500 606 664 390 393 428 458 253
"YML056C" 150 193 166 234 174 130 298 254 201
"YML055W" 25 17 47 14 19 25 45 26 23
"YML054C" 110 135 185 194 81 81 127 118 69
"YML054C-A" 0 3 1 2 1 2 4 0 0
"YMLCdelta2" 1 1 3 0 1 1 0 1 0
"tY(GUA)M1" 2 0 0 1 0 2 1 1 1
"YML053C" 15 15 42 20 14 17 21 39 16
"YML052W" 1800 2206 1481 2594 1813 1807 2183 1892 1283
"YML051W" 727 919 1139 969 552 607 792 697 415
"YML050W" 8 8 10 10 1 8 14 9 3
"YML049C" 405 466 610 534 343 343 356 310 233
"YML048W" 1681 2325 2685 2819 1727 1616 2209 1937 1563
"YML047W-A" 5 1 3 0 1 0 0 1 0
"YML047C" 4 2 5 1 0 0 1 2 0
"YML046W" 30 22 31 36 20 26 44 54 24
"tG(GCC)M" 4 3 3 1 4 0 1 0 1
"YML043C" 13 22 44 14 11 10 28 20 24
"YML042W" 161 206 624 170 43 30 23 11 9
"YML041C" 13 19 28 30 16 24 34 34 24
"tP(UGG)M" 1 4 3 3 0 2 4 2 2
"YML038C" 281 365 297 415 266 272 166 220 164
"YML037C" 16 17 27 16 13 16 17 16 16
"YML036W" 4 7 6 2 2 2 1 1 0
"YML035C" 178 196 458 310 226 179 271 266 191
"YML034C-A" 1 0 5 2 0 0 2 1 2
"YML034W" 85 94 154 113 69 79 117 104 60
"YML032C" 114 124 180 190 94 112 203 236 158
"YML031C-A" 1 3 1 0 0 0 1 0 0
"YML031W" 327 367 467 438 267 287 338 345 223
"YML030W" 68 50 82 141 57 73 122 97 105
"YML029W" 129 109 239 174 83 109 154 149 126
"YML028W" 3267 3608 4032 5322 3820 3681 5888 5773 4175
"YML027W" 368 386 570 756 470 428 566 552 310
"YML026C" 180 232 235 344 259 256 458 657 420
"YML025C" 125 176 217 215 132 118 195 195 69
"YML024W" 211 217 170 330 161 238 495 532 205
"YML023C" 35 42 69 38 13 20 30 20 20
"YML022W" 534 660 657 644 521 566 534 546 405
"YML021C" 28 40 77 46 32 33 81 105 47
"YML020W" 45 42 81 36 27 16 37 45 20
"YML019W" 376 524 619 679 440 403 666 746 252
"YML018C" 179 244 362 221 146 162 173 131 173
"YML017W" 151 184 271 169 91 130 157 161 126
"YML016C" 162 176 307 242 111 120 160 175 57
"YML015C" 27 51 108 51 20 42 63 95 18
"YML014W" 48 51 79 38 30 37 40 50 28
"YML013W" 360 410 472 485 293 286 298 302 222
"YML012C-A" 7 12 9 13 4 12 5 3 5
"YML012W" 299 396 361 545 336 365 431 535 439
"YML011C" 6 12 18 8 10 3 7 11 7
"YML010W" 59 70 123 97 55 65 95 105 86
"YML009W-B" 0 2 2 2 0 0 0 0 1
"YML009C-A" 0 1 2 0 0 2 0 0 0
"YML009C" 112 136 127 276 142 217 234 247 164
"YML008C" 369 439 686 523 262 346 411 516 335
"YML007C-A" 13 9 12 10 4 7 3 4 3
"YML007W" 103 107 182 123 46 65 91 110 96
"YML006C" 26 33 52 38 11 17 43 49 22
"tS(AGA)M" 3 5 1 3 0 2 3 2 2
"YML005W" 7 8 12 5 3 3 4 4 7
"YML004C" 114 133 310 282 153 147 204 285 313
"ARS1309" 13 11 16 17 11 12 10 6 5
"YML003W" 1 3 11 3 1 4 0 3 3
"YML002W" 7 13 26 13 9 4 6 8 5
"YML001W" 66 59 83 113 98 77 115 124 92
"YMR001C" 42 49 74 44 35 29 91 92 40
"YMR001C-A" 4 2 5 5 1 3 4 4 3
"YMR002W" 359 483 439 608 414 540 762 838 565
"YMR003W" 36 54 39 39 20 46 42 43 26
"YMR004W" 25 32 54 39 19 21 58 61 39
"YMR005W" 64 89 131 88 39 63 70 90 45
"YMR006C" 1659 1885 1808 1419 648 856 797 586 369
"YMR007W" 3 11 8 5 3 1 3 0 1
"YMR008C" 332 299 578 406 279 249 192 134 144
"YMR009W" 38 54 96 69 29 40 32 50 30
"YMR010W" 53 46 61 45 18 31 28 27 25
"ARS1310" 1 1 2 0 0 0 1 0 1
"YMR011W" 482 578 869 84 4 79 18 27 17
"tE(UUC)M" 24 29 5 5 8 21 12 1 18
"YMR012W" 169 185 266 314 202 216 620 719 376
"YMR013C" 12 10 20 14 5 12 7 10 6
"snR78" 49 18 50 18 21 50 37 34 38
"snR77" 259 393 243 147 132 328 205 171 139
"snR76" 476 485 591 606 400 513 492 460 479
"snR75" 29 35 23 26 26 23 29 22 32
"snR74" 17 14 18 13 12 12 10 15 17
"snR73" 1 3 8 1 3 2 1 1 7
"snR72" 60 66 58 41 19 46 22 24 21
"YMR014W" 19 34 72 32 6 16 41 25 24
"YMR015C" 316 226 401 262 164 168 214 153 113
"YMR016C" 350 372 962 528 291 334 354 341 200
"YMR017W" 4 8 14 6 1 4 4 0 2
"YMR018W" 5 14 23 7 4 1 3 1 1
"YMR019W" 56 69 118 80 29 33 50 75 44
"YMR020W" 53 45 95 61 27 41 48 49 30
"YMR021C" 35 49 79 45 28 24 45 52 26
"YMR022W" 139 156 177 233 132 187 261 295 128
"YMR023C" 13 13 21 12 5 10 10 24 7
"tA(AGC)M1" 1 1 3 1 1 1 3 4 2
"YMR024W" 74 91 118 131 92 109 139 159 76
"YMR025W" 8 8 14 3 2 1 4 4 4
"YMR026C" 36 28 63 49 42 36 43 36 50
"YMR027W" 109 124 187 191 132 135 148 224 123
"YMR028W" 9 10 36 15 10 11 24 23 24
"YMR029C" 32 36 75 73 35 36 91 182 92
"YMR030W" 18 10 27 21 12 8 17 12 5
"YMR031C" 186 180 342 325 137 199 241 299 179
"YMR031W-A" 0 0 1 1 2 0 0 0 0
"YMR032W" 38 48 75 65 32 53 71 83 52
"YMR030W-A" 3 1 1 0 0 1 0 0 0
"YMR033W" 14 16 23 7 5 6 20 12 13
"YMR034C" 34 33 72 22 12 9 13 6 5
"YMR035W" 62 91 101 121 63 67 104 103 44
"YMR036C" 60 56 121 83 42 57 89 97 83
"YMR037C" 69 70 150 121 55 55 115 100 69
"YMR038C" 77 111 164 82 47 62 102 146 76
"YMR039C" 28 29 89 36 16 16 41 38 19
"YMR040W" 4 5 17 7 1 1 2 6 2
"YMR041C" 89 64 123 133 61 69 101 93 53
"tF(GAA)M" 1 1 1 0 1 1 0 1 2
"YMR042W" 38 62 118 87 56 55 91 121 108
"YMR043W" 58 72 200 119 60 63 129 183 100
"YMR044W" 44 41 65 54 35 35 50 46 32
"tH(GUG)M" 4 3 3 5 2 4 2 4 9
"YMR047C" 490 601 850 713 391 532 532 427 184
"YMR048W" 25 24 49 51 20 23 42 40 13
"YMR049C" 77 92 168 103 44 69 99 101 86
"ARS1312" 0 0 0 0 0 1 1 0 0
"tV(AAC)M1" 27 8 18 13 5 22 12 21 16
"YMRCdelta11" 60 76 71 40 47 63 69 63 117
"YMRWdelta12" 0 1 4 0 0 0 0 0 0
"tW(CCA)M" 0 0 1 0 1 0 0 0 0
"YMR052W" 6 4 11 2 1 2 0 2 1
"YMR052C-A" 1 1 1 1 0 0 0 0 1
"YMR053C" 41 39 83 51 28 21 28 26 22
"YMR054W" 293 279 353 607 312 305 335 274 217
"YMR055C" 387 440 490 484 312 303 313 266 203
"YMR056C" 502 686 894 520 235 310 328 249 360
"YMR057C" 3 16 9 16 19 12 3 6 7
"YMR058W" 9399 11502 6291 17499 14271 11999 6428 5319 4818
"YMR059W" 22 45 51 40 19 35 40 75 24
"YMR060C" 8 12 20 12 3 5 14 13 7
"YMR061W" 24 21 61 36 13 28 44 56 21
"YMR062C" 146 167 206 247 133 170 269 383 197
"YMR063W" 135 159 191 159 111 97 98 104 74
"YMR064W" 28 23 36 33 14 21 23 38 17
"YMR065W" 8 9 15 14 5 6 12 7 4
"YMR066W" 12 14 25 6 3 3 10 15 5
"YMR067C" 34 43 88 54 35 30 66 101 32
"YMR068W" 18 11 43 23 11 19 9 15 20
"YMR069W" 50 63 60 50 36 54 50 39 33
"YMR070W" 145 191 277 178 107 173 159 202 46
"YMR071C" 25 19 30 30 19 8 27 24 9
"YMR072W" 63 34 87 60 21 30 91 152 16
"YMR073C" 77 71 110 100 63 83 106 69 51
"YMR074C" 78 90 77 120 53 130 120 167 97
"YMR075W" 16 25 58 19 14 14 30 36 14
"YMR075C-A" 2 3 3 1 0 0 0 0 0
"YMR076C" 28 36 66 51 21 22 53 53 37
"tV(AAC)M2" 29 16 16 9 5 23 13 10 13
"YMR077C" 10 12 22 10 12 8 15 14 10
"YMR078C" 25 37 58 45 25 24 58 79 36
"YMR079W" 514 696 813 727 504 475 802 1087 415
"YMR080C" 268 326 511 390 247 243 360 354 240
"YMR081C" 166 290 452 269 100 147 183 131 78
"YMR082C" 3 3 8 2 0 0 0 2 0
"YMR083W" 530 535 703 815 563 458 609 584 575
"YMR084W" 23 15 33 15 10 8 8 9 5
"YMR085W" 24 17 50 16 11 12 18 12 13
"YMR086W" 129 133 311 200 108 118 292 363 174
"YMR086C-A" 3 2 8 1 2 1 3 2 2
"YMR087W" 31 35 47 52 31 32 52 76 32
"YMR088C" 201 172 305 330 151 165 169 103 81
"YMR089C" 139 167 269 244 149 168 227 247 116
"YMR090W" 15 26 45 43 17 15 17 16 31
"YMR091C" 43 39 62 53 26 38 73 85 41
"YMR092C" 208 251 282 394 213 184 281 254 176
"YMR093W" 206 288 344 247 122 197 219 192 127
"YMR094W" 5 6 12 10 2 1 6 4 6
"YMR095C" 24 26 124 14 5 3 3 3 5
"YMR096W" 73 87 292 73 31 33 35 28 27
"YMR097C" 10 10 17 12 4 7 11 12 10
"YMR098C" 15 17 39 15 9 12 27 27 15
"YMRCdelta13" 1 2 3 0 0 0 1 0 0
"tD(GUC)M" 21 10 28 24 10 24 20 16 18
"YMR099C" 78 85 112 132 90 81 181 277 110
"YMR100W" 30 42 74 46 15 17 27 36 39
"ARS1316" 26 13 38 28 17 20 16 13 9
"YMR101C" 3 1 3 0 0 1 4 0 0
"YMR102C" 71 86 178 141 87 67 103 118 94
"YMR103C" 90 103 185 100 43 66 41 41 41
"YMR104C" 238 248 348 245 142 157 145 148 89
"YMR105C" 596 610 1046 1066 641 467 625 675 367
"ARS1317" 4 4 6 2 6 3 4 0 2
"YMR106C" 23 19 50 25 14 15 17 41 6
"tK(CUU)M" 17 7 11 13 8 14 15 19 2
"YMRCdelta14" 1 0 4 1 1 1 0 0 0
"YMRWdelta15" 0 1 1 0 0 0 0 0 0
"YMR107W" 177 211 568 106 9 13 4 7 5
"YMR108W" 1453 1710 2306 2157 1614 1406 1830 2031 1544
"YMR109W" 310 348 487 453 291 340 417 442 349
"YMR110C" 213 180 462 320 124 130 207 192 115
"YMR111C" 34 41 63 36 21 32 38 53 23
"YMR112C" 32 32 52 38 19 52 53 57 13
"YMR113W" 24 23 61 44 26 24 49 54 33
"YMR114C" 91 76 176 102 41 52 72 57 55
"YMR115W" 48 71 71 80 35 44 81 64 39
"YMR116C" 4092 4903 4240 5485 4501 4280 5225 4643 3835
"YMR117C" 16 22 22 11 2 3 18 7 5
"YMR118C" 25 16 147 4 0 0 4 2 1
"YMRWdelta16" 0 0 2 0 0 0 1 0 0
"ARS1319" 1 1 2 0 0 0 0 0 0
"YMRWdelta17" 0 1 2 2 2 0 0 0 1
"tL(CAA)M" 1 0 2 0 1 0 0 0 1
"YMR119W" 33 43 75 53 35 23 40 77 40
"YMR119W-A" 0 0 4 0 1 0 0 0 1
"YMR120C" 1103 1188 1262 1926 1361 1339 1888 2154 1240
"YMR121C" 62 73 114 86 68 97 80 118 129
"YMR122C" 16 14 20 13 5 12 6 4 7
"YMR122W-A" 2744 2755 3659 2889 2185 2425 2694 2405 1987
"YMR123W" 195 236 219 305 204 275 329 387 241
"YMR124W" 76 87 189 118 70 100 109 130 74
"YMR125W" 22 31 54 31 32 24 38 36 49
"YMR126C" 7 24 20 14 8 5 8 13 16
"YMR127C" 15 14 20 18 13 15 19 14 19
"YMR128W" 57 49 127 44 21 27 39 38 33
"YMR129W" 197 210 333 328 197 222 342 371 270
"YMR130W" 30 43 60 78 41 46 97 120 98
"YMR131C" 92 131 230 140 70 111 181 237 118
"YMR132C" 4 3 7 1 1 1 3 7 2
"ARS1320" 2 0 3 0 0 0 1 0 0
"YMR133W" 5 8 12 3 0 1 3 1 3
"YMR134W" 4 6 12 1 1 0 9 1 4
"YMR135C" 29 34 66 38 17 31 38 25 17
"YMR135W-A" 4 3 0 5 3 0 0 0 1
"YMR136W" 406 395 685 547 281 265 603 565 175
"ARS1321" 1 1 1 2 0 1 1 1 0
"YMR137C" 6 8 32 14 5 7 7 8 3
"YMR138W" 19 14 28 19 7 10 18 13 10
"YMR139W" 43 57 67 60 42 56 55 58 41
"YMR140W" 59 76 141 76 42 49 59 70 34
"YMR141C" 2 1 3 0 0 1 0 0 2
"YMR142C" 897 1049 1080 1544 1171 1462 1864 2516 1850
"YMR141W-A" 0 0 3 0 0 0 0 0 0
"YMR143W" 235 209 313 289 141 222 512 499 85
"YMR144W" 2 2 0 2 0 1 4 3 0
"YMR145C" 2205 2513 2371 3733 2991 2403 2655 2055 2222
"YMR146C" 299 401 467 436 325 370 510 698 341
"YMR147W" 18 25 53 13 13 13 15 20 12
"YMR148W" 328 433 719 817 446 419 562 520 316
"YMR149W" 617 849 856 1056 750 821 1109 1132 545
"YMR150C" 26 40 45 74 32 44 55 51 27
"YMR151W" 3 2 2 2 2 1 0 1 1
"YMR152W" 94 118 183 246 145 112 196 256 158
"YMR153W" 31 26 55 39 23 29 26 24 33
"YMR153C-A" 3 5 5 7 2 4 5 3 1
"YMR154C" 31 28 46 28 19 17 34 30 24
"YMR155W" 89 78 85 68 34 63 54 46 17
"YMR156C" 5 5 12 7 1 3 0 3 2
"YMR157C" 38 39 50 65 42 55 99 83 47
"YMR158W" 21 21 26 36 9 22 50 75 13
"tM(CAU)M" 6 6 7 4 3 9 3 3 2
"YMRCdelta18" 0 0 0 0 0 0 0 1 0
"YMR158W-B" 0 0 0 0 1 0 0 0 0
"YMR159C" 1 4 8 5 1 0 4 2 0
"YMR160W" 64 60 112 70 33 49 57 48 40
"YMR161W" 59 60 68 62 49 49 58 76 48
"YMR162C" 95 101 250 140 106 107 143 189 125
"YMR163C" 83 88 79 93 62 58 70 72 37
"tV(AAC)M3" 8 6 8 2 5 5 8 7 6
"YMR164C" 81 94 185 87 40 56 60 83 33
"YMR165C" 111 148 173 90 51 85 77 80 43
"YMR166C" 85 90 149 130 102 91 147 182 81
"YMR167W" 26 19 46 27 14 12 17 19 11
"YMR168C" 54 50 107 82 50 47 73 66 35
"YMR169C" 98 86 386 174 40 46 51 68 40
"YMR170C" 73 63 150 135 80 58 90 95 76
"YMR171C" 80 83 120 144 86 86 156 191 91
"YMR172W" 63 68 156 95 59 71 98 103 57
"YMR172C-A" 0 1 0 0 0 0 0 0 0
"YMR173W" 9 4 15 5 8 6 22 4 4
"YMR173W-A" 13 14 13 22 22 21 29 28 6
"YMR174C" 87 139 369 205 34 87 40 31 29
"YMR175W" 283 341 1209 381 61 79 19 17 10
"YMR175W-A" 0 1 1 2 1 0 0 1 0
"YMR176W" 92 64 158 86 47 57 85 83 46
"YMR177W" 18 21 20 18 17 12 25 12 22
"YMR178W" 25 39 30 29 15 15 23 41 25
"YMR179W" 23 27 42 32 16 19 29 27 24
"YMR180C" 15 25 31 13 11 11 22 18 13
"YMR181C" 861 914 1424 874 325 386 433 327 90
"YMR182C" 502 437 1160 402 201 235 201 132 93
"YMR182W-A" 26 10 31 10 12 13 9 7 4
"snR83" 2487 2846 2396 2170 1559 2139 1251 1260 1836
"YMR183C" 122 120 202 143 114 141 192 243 116
"YMR184W" 67 63 77 73 40 56 76 93 61
"YMR185W" 12 19 52 6 6 8 12 14 8
"YMR186W" 350 329 631 456 341 296 773 977 936
"ARS1324" 7 2 9 5 0 1 2 0 3
"YMR187C" 6 10 17 7 4 2 11 4 6
"YMR188C" 17 22 38 41 25 17 45 74 40
"YMR189W" 618 818 1026 1016 698 688 960 1094 689
"YMR190C" 94 94 163 97 57 70 112 108 67
"YMR191W" 1181 1446 1734 1296 782 860 677 602 371
"YMR192W" 31 43 58 32 18 24 28 49 16
"ARS1325" 1 0 0 0 0 0 0 0 1
"YMR193W" 6 13 14 5 6 7 10 8 13
"YMR193C-A" 1 1 3 1 0 0 0 0 0
"YMR194W" 170 171 104 209 107 194 197 169 128
"snR11" 1343 1704 1357 514 599 1183 687 816 1379
"YMR194C-B" 37 65 52 54 22 41 33 27 13
"YMR194C-A" 6 3 6 3 3 4 3 3 1
"YMR195W" 96 132 200 186 81 86 169 203 83
"YMR196W" 347 354 669 642 270 278 321 401 249
"YMR197C" 62 59 97 87 48 59 72 116 89
"YMR198W" 19 26 47 20 10 9 18 20 27
"YMR199W" 38 53 63 60 44 42 80 152 40
"YMR200W" 139 191 258 206 110 151 230 268 110
"YMR201C" 21 27 48 32 11 13 24 35 18
"RNA170" 7 9 14 9 3 5 3 3 4
"YMR202W" 909 1087 1102 1421 939 974 1144 1202 1167
"YMR203W" 1716 1862 1376 1893 1311 1539 1635 1185 577
"YMR204C" 10 10 14 9 4 2 1 10 2
"YMR205C" 3195 3456 4047 4260 3534 2678 2709 2240 3427
"YMR206W" 260 231 574 379 228 257 246 153 81
"YMR207C" 92 120 258 154 89 62 104 78 53
"YMR208W" 248 294 247 289 173 191 150 168 133
"YMR209C" 75 81 118 129 60 62 120 127 63
"YMR210W" 26 25 54 44 15 14 46 50 28
"YMR211W" 14 17 18 9 3 7 8 10 5
"YMR212C" 45 57 83 58 28 30 66 64 44
"YMR213W" 70 66 136 60 35 52 66 63 33
"YMR214W" 33 37 74 51 38 43 50 52 60
"YMR215W" 858 878 304 969 661 663 799 692 436
"YMR216C" 405 416 658 644 359 407 462 460 380
"YMR217W" 1207 1291 2064 1873 1226 1071 1664 1459 1059
"YMR218C" 77 79 150 127 58 60 88 110 66
"YMR219W" 100 120 245 122 62 62 133 120 77
"YMR220W" 97 135 135 156 111 124 111 148 97
"YMR221C" 247 355 455 413 297 217 279 310 330
"YMR222C" 287 306 368 441 276 294 325 282 283
"YMR223W" 35 32 55 44 28 21 41 28 21
"YMR224C" 24 34 48 21 5 20 26 23 11
"YMR225C" 22 35 31 44 17 41 60 61 20
"YMR226C" 252 340 399 563 361 407 577 777 615
"YMR227C" 45 45 79 30 12 17 26 19 24
"YMR228W" 17 20 33 31 17 10 39 70 18
"YMR229C" 131 155 379 193 139 161 282 354 318
"YMR230W" 18 36 41 27 36 50 68 71 56
"YMR230W-A" 2 1 1 0 2 1 0 1 0
"YMR231W" 47 49 104 63 32 24 52 67 45
"YMR232W" 8 11 14 1 3 1 4 2 2
"YMR233W" 11 9 19 21 7 12 18 21 13
"YMR234W" 14 19 29 21 8 16 27 37 19
"YMR235C" 126 135 135 194 107 94 142 140 119
"YMR236W" 63 74 89 103 75 86 106 102 60
"YMR237W" 213 241 355 389 241 213 374 433 249
"YMR238W" 384 445 450 514 262 341 250 247 198
"tR(UCU)M1" 5 5 6 1 1 2 2 0 1
"YMR239C" 11 11 45 12 3 9 16 29 10
"YMR240C" 27 39 54 33 26 29 39 35 25
"YMR241W" 230 207 330 399 236 257 337 304 313
"YMR242C" 545 825 902 1283 1102 1015 2391 2782 1321
"YMR242W-A" 0 2 1 0 0 0 0 0 0
"YMR243C" 682 821 891 866 549 462 540 482 428
"YMR244W" 8 18 17 14 9 10 3 4 3
"ARS1327" 2 1 2 1 0 0 0 0 0
"YMR244C-A" 106 88 94 170 85 140 174 227 117
"YMR245W" 12 14 16 13 4 6 8 5 1
"YMR246W" 558 1010 1014 577 343 411 394 499 372
"snR86" 6444 6268 8940 6877 4908 4958 3938 3396 9577
"YMR247C" 47 38 103 48 15 21 32 21 24
"tA(AGC)M2" 4 4 1 2 1 3 3 1 3
"YMRWdelta19" 0 0 2 0 0 0 0 0 0
"YMR250W" 135 123 388 268 140 77 132 155 140
"ARS1328" 16 23 33 22 12 9 13 15 16
"YMR251W" 204 315 168 393 218 256 52 37 27
"YMR251W-A" 345 341 466 361 233 183 248 219 563
"YMR252C" 35 49 86 57 34 21 46 48 34
"YMR253C" 45 49 88 75 43 53 55 41 48
"YMR254C" 1 2 1 1 1 0 1 1 0
"YMR255W" 78 88 152 97 45 90 118 144 59
"YMR256C" 25 18 27 27 34 57 65 29 27
"YMR257C" 10 8 37 12 7 8 12 7 17
"YMR258C" 35 30 52 31 16 22 35 29 22
"YMR259C" 39 41 104 53 26 30 39 39 33
"YMR260C" 147 161 260 303 172 246 438 535 367
"YMR261C" 460 468 645 843 535 406 571 567 506
"YMR262W" 78 80 131 101 77 81 78 94 83
"YMR263W" 35 35 73 63 28 47 75 98 67
"YMR264W" 116 167 180 186 112 151 129 120 132
"YMR265C" 64 90 124 115 47 58 77 85 66
"YMR266W" 225 265 388 368 253 261 306 240 188
"YMR267W" 8 14 14 13 9 9 19 25 15
"YMR268C" 16 11 24 9 4 11 7 21 8
"YMR269W" 12 14 16 5 2 2 6 1 6
"ARS1329" 1 4 2 0 0 0 0 0 0
"YMR270C" 16 24 37 31 19 22 44 64 39
"YMR271C" 33 20 61 36 18 22 33 29 10
"tQ(CUG)M" 12 11 8 5 6 11 6 2 7
"YMRCtau3" 1 2 4 1 0 1 0 0 0
"YMRWdelta20" 2 7 2 4 0 3 0 2 3
"YMR272C" 239 270 435 441 399 229 496 494 420
"YMR272W-A" 1 0 2 0 0 0 0 0 0
"YMR272W-B" 0 0 0 1 0 0 0 0 1
"YMR273C" 104 110 198 135 67 94 128 147 106
"YMR274C" 30 44 36 37 15 23 18 16 16
"ARS1330" 1 1 4 0 1 0 0 0 0
"YMR275C" 177 226 336 312 141 146 221 219 117
"YMR276W" 497 685 718 919 579 579 722 719 489
"YMR277W" 166 192 200 276 158 156 193 171 167
"YMR278W" 21 27 66 31 13 16 38 39 15
"YMR279C" 12 15 15 4 1 1 4 9 5
"YMR280C" 108 116 178 125 76 82 131 125 92
"YMR281W" 24 45 59 35 19 28 58 74 17
"YMR282C" 38 45 74 62 34 33 70 88 32
"YMR283C" 14 22 21 7 9 20 16 15 6
"YMRWdelta21" 1 0 0 0 1 1 2 0 1
"tY(GUA)M2" 4 1 3 6 3 7 3 1 3
"YMR284W" 13 14 34 12 6 8 10 9 17
"YMR285C" 26 20 42 28 13 10 24 19 14
"YMR286W" 59 74 51 98 42 86 112 109 70
"YMR287C" 30 47 68 32 13 23 37 34 18
"YMR288W" 46 54 68 49 19 33 45 61 19
"YMR289W" 45 35 67 57 34 24 53 51 43
"YMR290C" 94 101 196 112 65 93 175 246 104
"YMR290W-A" 1 3 2 0 0 0 0 0 0
"YMR291W" 672 633 1602 1122 506 501 660 713 316
"YMR292W" 7 7 6 4 3 6 4 1 6
"YMR293C" 15 15 23 21 11 8 14 13 7
"YMR294W" 25 22 51 28 11 12 35 28 15
"YMR294W-A" 2 8 6 1 2 0 2 1 1
"YMR295C" 225 350 341 387 176 225 246 304 190
"YMR296C" 1006 1263 1371 1438 968 857 1068 1138 838
"YMR297W" 5398 6318 6441 8439 6021 4528 4346 3582 4882
"YMR298W" 70 111 238 198 127 135 211 275 189
"YMR299C" 18 17 26 14 6 7 13 14 10
"YMR300C" 357 419 402 504 365 347 372 352 379
"YMR301C" 327 294 384 400 194 195 220 235 149
"YMR302C" 142 147 269 200 135 144 151 155 82
"YMR303C" 14724 17525 19756 8919 1614 3814 185 129 186
"YMR304W" 211 271 404 261 122 137 150 168 104
"YMR304C-A" 28 26 22 22 6 16 18 9 4
"YMR305C" 2899 3582 2489 3514 2512 2342 2561 2383 1483
"YMR306W" 47 51 89 31 20 20 27 14 22
"YMR306C-A" 20 23 29 28 13 11 20 13 6
"YMR307W" 5836 6464 4403 6095 4574 4306 5033 4118 2792
"YMR307C-A" 1 3 4 0 0 0 1 0 1
"YMR308C" 364 465 942 669 496 454 746 845 568
"YMR309C" 53 61 96 62 44 44 96 71 55
"YMR310C" 213 300 512 362 196 225 336 321 144
"YMR311C" 111 123 301 198 96 118 220 237 150
"ARS1332" 1 2 2 0 0 0 1 0 0
"YMR312W" 74 68 165 128 52 72 115 109 39
"YMR313C" 200 186 234 261 143 148 209 246 125
"YMR314W" 122 140 207 220 131 137 172 222 147
"YMR315W" 338 400 577 804 555 441 625 688 538
"YMR315W-A" 15 13 17 12 2 7 4 1 0
"YMR316W" 40 34 88 49 28 35 16 25 24
"YMR316C-A" 4 3 4 0 1 0 0 1 0
"YMR316C-B" 3 3 6 4 2 2 2 0 1
"YMR317W" 10 15 40 5 2 5 5 4 2
"YMR318C" 541 655 738 1036 664 703 1222 1395 847
"YMR319C" 11 23 49 10 8 4 17 26 14
"YMR320W" 3 3 3 1 0 0 0 0 0
"YMR321C" 0 3 2 2 0 0 1 0 0
"ARS1333" 8 15 18 9 5 8 8 3 4
"YMR322C" 1 3 12 4 3 2 2 0 0
"YMR323W" 20 17 87 11 7 4 2 2 1
"YMR324C" 1 1 3 0 0 0 1 0 0
"YMR325W" 1 1 12 2 0 1 0 0 4
"ARS1335" 1 2 4 0 0 0 0 0 0
"YMR326C" 0 2 1 0 0 0 1 0 0
"TEL13R-XC" 1 3 8 1 1 0 0 0 0
"TEL13R-XR" 7 20 17 1 2 0 2 1 5
"YNL338W" 0 0 0 0 1 0 0 0 0
"TEL14L-XR" 2 5 4 3 2 2 2 0 3
"TEL14L-XC" 1 0 4 0 0 3 0 0 1
"YNL337W" 0 1 1 0 0 0 0 0 0
"YNL336W" 13 15 14 10 15 6 14 3 2
"YNL335W" 0 0 2 1 0 0 0 0 0
"YNL334C" 8 9 12 25 14 11 15 9 6
"YNL333W" 15 11 33 38 11 20 17 10 10
"YNL332W" 4 4 5 1 0 0 0 0 0
"YNL331C" 17 19 36 15 12 21 19 13 11
"YNL330C" 214 246 323 408 264 249 332 351 261
"YNL329C" 205 210 393 291 187 173 178 179 134
"YNL328C" 33 42 58 48 27 24 33 34 27
"YNL327W" 3111 3465 6221 4786 3283 3016 3514 3142 1649
"YNL326C" 20 21 26 19 11 7 16 10 5
"ARS1405" 1 1 4 0 0 0 0 0 1
"YNL325C" 17 24 48 22 10 12 19 15 16
"YNL324W" 0 0 1 0 0 0 0 0 0
"YNL323W" 53 50 107 79 37 52 75 62 47
"YNL322C" 2097 2875 2472 2926 2164 1975 2091 2118 1634
"YNL321W" 1410 1569 1912 2235 1569 1280 1469 1336 1020
"YNL320W" 60 65 69 63 51 49 40 33 40
"YNL319W" 2 4 5 4 2 2 4 3 0
"YNL318C" 2 13 18 2 1 0 6 0 2
"YNL317W" 31 47 71 43 20 32 48 42 29
"YNL316C" 88 120 131 112 73 97 146 151 59
"YNL315C" 16 24 37 34 17 27 38 43 35
"YNL314W" 43 42 63 60 36 56 52 72 34
"YNL313C" 159 224 381 220 174 171 227 224 126
"YNL312W" 98 97 79 89 62 88 106 165 65
"YNL311C" 52 61 75 61 32 45 65 64 39
"YNL310C" 64 71 105 112 62 64 115 125 67
"YNL309W" 74 88 167 138 75 83 124 131 83
"YNL308C" 68 91 131 70 38 48 72 86 43
"YNL307C" 1439 1805 1467 1896 1275 1183 1525 1401 845
"YNL306W" 152 137 150 241 143 222 261 252 252
"YNL305C" 570 667 929 956 570 484 440 358 377
"YNL304W" 58 67 80 76 29 56 53 35 47
"YNL302C" 167 219 221 303 241 329 416 410 369
"YNL301C" 153 182 207 266 156 195 327 321 159
"YNL300W" 2997 3612 1504 3378 1954 2286 2701 2238 805
"YNL299W" 43 44 72 36 15 21 45 48 32
"YNL298W" 55 47 139 80 44 51 104 143 74
"YNL297C" 198 227 296 285 198 205 203 177 135
"YNL296W" 2 1 3 2 0 1 3 0 0
"YNL295W" 40 49 53 52 23 15 31 29 19
"YNL294C" 207 169 319 314 126 148 201 177 112
"YNL293W" 28 46 80 35 21 27 26 17 30
"YNL292W" 34 46 35 45 26 36 40 53 44
"YNL291C" 155 153 234 225 159 152 150 160 159
"YNL290W" 49 77 77 72 52 61 93 117 77
"YNL289W" 305 280 342 438 291 323 301 266 172
"snR40" 1264 1684 1405 541 627 1631 935 827 845
"ARS1407" 25 32 23 11 6 6 15 12 14
"YNL288W" 738 895 1084 1195 796 692 947 958 681
"YNL287W" 422 435 548 519 330 369 490 501 211
"YNL286W" 25 21 66 42 19 29 51 37 65
"YNL285W" 0 0 6 0 0 0 0 1 0
"tG(UCC)N" 14 9 10 11 7 9 16 13 7
"YNLWtau1" 0 0 0 0 0 1 0 0 0
"YNLCsigma1" 2 0 0 0 0 1 1 0 0
"tN(GUU)N1" 4 1 5 5 0 0 1 3 1
"YNL284C" 73 107 124 121 87 100 126 131 122
"tT(AGU)N1" 3 3 2 3 3 2 1 1 1
"YNL283C" 608 825 321 811 605 496 604 459 370
"YNL282W" 28 53 74 35 21 38 47 46 29
"YNL281W" 111 109 255 165 97 100 145 216 187
"YNL280C" 301 309 415 378 208 226 235 249 160
"YNL279W" 19 25 37 15 9 10 53 63 38
"YNL278W" 312 340 580 452 259 317 314 286 156
"YNL277W-A" 6 7 6 3 1 2 4 0 1
"YNL277W" 465 420 1002 802 600 583 712 759 581
"YNL276C" 8 11 5 5 3 2 1 0 1
"YNL275W" 93 142 178 108 69 81 53 53 46
"YNL274C" 222 238 310 505 262 257 304 298 182
"YNL273W" 56 37 64 41 29 24 26 19 29
"ARS1410" 0 0 2 0 0 0 0 0 0
"YNL272C" 44 46 90 51 28 44 47 64 47
"YNL271C" 384 423 779 539 348 402 413 516 272
"YNL270C" 79 145 182 70 26 36 26 16 13
"YNL269W" 9 11 21 10 5 6 6 13 5
"YNL268W" 196 232 304 264 123 149 129 121 92
"YNL267W" 61 50 112 81 42 53 69 87 53
"YNL266W" 0 3 8 1 1 0 0 1 1
"YNL265C" 8 13 28 13 5 4 29 27 6
"YNL264C" 26 40 78 45 30 23 59 83 36
"YNL263C" 924 1144 1105 1295 853 762 1066 932 608
"YNL262W" 119 147 208 184 107 106 138 157 96
"YNL261W" 20 26 28 24 14 13 29 16 15
"YNL260C" 6 5 14 10 8 12 21 27 8
"YNL259C" 16 25 17 27 21 27 23 11 9
"YNL258C" 16 19 42 16 11 17 19 20 24
"YNL257C" 57 89 133 86 57 70 91 87 46
"YNL256W" 58 53 103 77 59 47 64 69 53
"YNL255C" 238 389 430 434 309 373 599 893 482
"YNL254C" 34 31 71 33 17 10 39 43 23
"ARS1411" 4 3 8 2 1 3 2 1 1
"YNL253W" 11 12 15 5 7 3 7 5 3
"YNL252C" 32 42 45 34 26 41 62 61 44
"YNL251C" 812 986 1149 1385 769 783 996 907 543
"YNL250W" 34 34 78 17 15 17 14 20 18
"YNL249C" 7 20 29 8 7 7 6 7 13
"YNL248C" 50 57 112 61 32 48 92 86 31
"YNL247W" 171 208 330 284 163 210 327 337 219
"YNL246W" 28 27 39 35 22 34 31 43 35
"YNL245C" 18 36 48 26 18 14 12 17 14
"YNL244C" 43 65 55 70 31 51 87 86 47
"YNL243W" 533 573 699 850 592 567 525 624 589
"YNL242W" 82 79 161 111 54 67 91 80 82
"ARS1412" 2 1 4 1 0 1 1 1 0
"YNL241C" 3129 3981 2839 6055 4886 3847 4577 4179 4422
"YNL240C" 259 336 519 340 194 220 246 243 249
"YNL239W" 342 346 507 590 285 277 303 324 168
"YNL238W" 157 196 272 274 212 153 274 252 185
"YNL237W" 245 227 342 526 247 243 110 48 76
"YNL236W" 87 118 201 162 111 111 242 292 91
"YNL235C" 0 2 6 2 0 0 0 0 0
"YNL234W" 25 31 70 27 20 27 38 38 19
"YNL233W" 33 22 75 34 17 25 66 105 36
"YNL232W" 92 103 195 108 107 118 123 145 134
"YNL231C" 77 70 214 137 77 100 161 270 181
"YNL230C" 71 79 135 88 42 56 38 39 26
"YNL229C" 19 24 37 24 14 21 23 25 34
"YNL228W" 22 15 19 8 7 4 7 4 1
"YNL227C" 39 49 72 48 22 29 38 50 31
"YNL226W" 1 1 3 2 1 0 0 0 0
"YNL225C" 11 12 21 7 2 5 12 10 5
"YNL224C" 27 39 61 28 15 28 21 43 42
"YNL223W" 52 63 99 91 43 49 45 25 28
"YNL222W" 14 9 17 27 5 14 20 14 6
"snR19" 9481 9913 9843 8410 5795 6822 4864 3762 4015
"YNL221C" 105 126 287 151 79 115 146 193 136
"YNL220W" 289 323 419 473 334 322 443 406 189
"YNL219C" 107 129 205 156 111 75 112 134 58
"YNL218W" 23 30 61 51 21 22 33 54 43
"YNL217W" 56 67 96 104 84 105 128 137 96
"YNL216W" 189 190 288 265 171 210 284 339 195
"YNL215W" 33 39 51 35 18 20 29 23 24
"YNL214W" 10 12 41 18 19 10 23 20 19
"YNL213C" 20 28 25 46 16 24 45 37 26
"YNL212W" 42 23 65 35 18 22 29 48 28
"YNL211C" 2 0 3 2 0 2 1 3 2
"ARS1413" 0 2 1 0 0 0 0 0 0
"YNL210W" 4 4 7 3 2 1 0 0 1
"YNL209W" 6648 7041 6977 9288 7550 6905 7872 6666 6312
"YNL208W" 457 543 631 598 354 510 298 301 303
"YNL207W" 144 150 255 205 109 150 187 221 154
"YNL206C" 20 14 35 25 14 13 19 18 36
"YNL205C" 6 3 1 2 1 0 0 0 0
"YNL204C" 12 12 6 5 5 0 7 5 6
"YNL203C" 39 49 26 46 28 36 18 19 13
"YNL202W" 194 258 513 315 84 104 35 12 26
"YNL201C" 52 52 104 40 21 48 62 77 73
"YNL200C" 631 799 1459 1015 552 447 615 623 504
"YNL199C" 44 45 115 71 38 38 53 98 56
"YNL198C" 0 1 5 1 0 2 1 1 1
"YNL197C" 967 1127 1875 1520 927 787 1070 968 508
"YNL196C" 7 3 10 2 1 0 6 2 1
"YNL195C" 113 97 273 113 26 18 10 23 8
"YNL194C" 308 328 582 391 48 106 36 16 19
"YNL193W" 14 29 40 38 30 25 54 63 25
"YNL192W" 148 155 278 213 79 124 112 145 59
"ARS1414" 0 0 1 1 1 0 0 0 0
"YNL191W" 37 44 145 57 26 24 52 58 29
"YNL190W" 1923 2580 2773 2730 2125 1470 2053 1958 1685
"YNL189W" 342 322 687 476 283 268 521 497 230
"YNL188W" 10 10 33 13 12 11 13 13 13
"YNL187W" 54 68 130 62 36 48 37 35 36
"YNL186W" 69 97 206 85 55 68 84 110 76
"YNL185C" 84 112 151 150 131 142 233 256 119
"YNL184C" 0 0 1 0 0 0 0 0 0
"YNL183C" 278 289 565 466 255 250 350 353 176
"YNL182C" 20 33 59 28 22 22 41 48 30
"YNL181W" 33 24 50 34 23 30 46 47 16
"YNL180C" 189 178 537 336 173 188 443 464 222
"YNL179C" 43 31 56 39 18 17 23 25 9
"YNL178W" 512 767 726 1014 797 861 1331 1432 1209
"YNL177C" 41 57 80 64 35 62 85 99 62
"YNL176C" 490 538 687 657 314 400 345 260 104
"YNL175C" 30 47 70 37 14 31 62 62 52
"YNL174W" 0 0 3 1 0 0 0 0 0
"YNL173C" 99 110 189 159 109 116 168 203 161
"YNL172W" 237 221 360 328 216 198 228 161 151
"YNL171C" 0 1 5 0 0 0 0 0 0
"YNL170W" 1 1 1 1 1 1 1 2 1
"YNL169C" 342 333 416 794 531 414 598 636 440
"YNL168C" 331 418 564 623 409 428 607 736 460
"YNL167C" 171 213 250 206 121 167 154 137 54
"ARS1415" 1 0 1 1 0 0 0 0 0
"YNL166C" 23 27 46 33 9 16 45 26 38
"YNL165W" 64 73 105 76 45 57 50 60 41
"ARS1416" 1 4 4 2 1 1 3 4 0
"YNL164C" 28 42 53 34 19 17 27 26 19
"YNL163C" 69 95 199 100 54 62 78 91 50
"YNL162W-A" 1 3 3 0 0 0 0 2 0
"YNL162W" 293 295 239 422 294 424 493 561 510
"YNL161W" 123 156 304 169 93 105 138 157 74
"YNL160W" 1692 2068 5706 2648 1350 706 725 260 198
"YNL159C" 65 67 169 130 79 82 126 129 69
"YNL158W" 49 52 80 50 33 45 53 42 22
"YNL157W" 48 52 72 49 29 31 48 62 23
"YNL156C" 50 71 136 88 37 48 67 88 52
"YNL155W" 51 54 76 115 58 74 123 174 99
"YNL154C" 113 175 252 190 118 120 260 325 158
"YNL153C" 25 31 44 41 26 40 56 80 56
"YNL152W" 52 52 76 72 35 47 63 59 35
"YNL151C" 17 24 43 28 11 16 23 21 17
"YNL150W" 2 0 5 1 1 1 0 0 0
"YNL149C" 104 122 203 245 75 159 235 214 197
"YNL148C" 10 13 35 18 7 11 8 11 9
"YNL147W" 12 11 14 12 10 11 30 12 10
"YNL146C-A" 2 3 4 1 3 1 3 4 4
"YNL146W" 1 1 3 4 1 2 0 0 0
"YNL145W" 551 538 699 935 615 598 1978 1598 551
"YNL144C" 196 366 312 210 175 166 217 225 136
"YNL144W-A" 0 0 0 0 0 0 1 0 1
"YNL143C" 16 15 11 2 6 8 14 4 1
"YNL142W" 5436 4500 6918 7230 4262 4480 5476 4591 3729
"YNL141W" 80 83 223 80 43 60 127 161 59
"YNL140C" 1 0 0 1 0 0 0 0 1
"YNL139C" 77 82 141 100 63 45 100 80 53
"YNL138W-A" 10 19 14 21 10 16 20 14 9
"YNL138W" 107 114 135 175 127 126 234 357 109
"YNL137C" 87 86 130 131 67 88 105 118 79
"YNL136W" 10 20 46 24 9 6 21 18 6
"YNL135C" 1618 1928 2095 2159 1519 1787 1930 2051 1733
"YNL134C" 215 243 267 534 611 267 1031 1148 1021
"YNL133C" 27 39 59 72 29 51 87 63 39
"tF(GAA)N" 1 4 0 2 1 1 2 0 3
"YNL132W" 104 134 233 108 85 91 113 115 95
"YNL131W" 21 21 35 14 23 30 68 61 28
"YNL130C" 345 423 506 435 329 302 378 355 136
"YNL130C-A" 3 1 1 0 0 0 1 0 0
"YNL129W" 4 5 10 5 2 4 4 13 8
"YNL128W" 14 19 25 9 7 4 11 5 10
"YNL127W" 43 58 113 72 32 49 63 56 51
"YNL126W" 15 22 22 20 12 13 25 28 19
"YNL125C" 629 760 1097 714 369 397 370 322 212
"YNL124W" 54 77 156 120 73 76 81 81 54
"YNL123W" 98 136 243 135 93 101 154 209 111
"YNL122C" 17 21 25 20 17 17 25 24 12
"YNL121C" 115 105 204 162 81 125 291 316 120
"YNL120C" 0 0 2 0 0 1 0 0 0
"YNL119W" 24 34 42 27 18 29 38 41 5
"YNL118C" 158 172 241 183 101 130 174 229 119
"YNL117W" 46 65 60 133 37 78 15 10 9
"YNL116W" 275 328 458 329 201 184 268 208 127
"YNL115C" 138 149 442 269 135 169 174 153 98
"ARS1417" 0 2 0 1 0 0 0 0 0
"YNL114C" 3 1 5 7 2 2 0 0 2
"YNL113W" 52 68 116 90 47 52 108 130 97
"YNL112W" 291 356 747 353 181 230 248 221 169
"YNL111C" 21 44 67 33 13 27 44 57 11
"YNL110C" 28 43 76 29 26 25 51 53 20
"YNL109W" 6 4 11 9 3 0 4 3 1
"YNL108C" 63 81 85 95 63 69 93 119 74
"YNL107W" 14 12 31 38 11 15 36 54 22
"YNL106C" 163 189 308 218 155 162 219 247 124
"YNL105W" 1 0 3 0 0 0 0 0 1
"YNL104C" 5310 6891 7104 7672 5072 4088 4492 3446 3829
"YNL103W-A" 1 0 5 2 0 0 0 0 0
"YNL103W" 408 521 810 599 281 434 363 433 219
"YNL102W" 58 77 126 75 65 64 117 141 105
"YNL101W" 292 267 581 364 247 223 329 365 234
"YNL100W" 57 73 88 99 79 84 103 121 61
"YNL099C" 55 72 105 109 45 70 112 121 109
"YNL098C" 178 203 303 350 218 234 380 489 325
"YNL097C-B" 4 7 3 4 0 4 1 1 2
"YNL097C" 37 22 71 33 21 19 39 52 28
"YNL097W-A" 62 103 67 45 21 25 18 22 11
"tL(CAA)N" 0 2 1 0 0 0 0 0 0
"YNL096C" 271 345 457 361 229 390 605 667 240
"YNL095C" 61 88 131 39 21 24 29 35 22
"YNL094W" 157 174 263 201 104 111 137 125 87
"ARS1419" 3 5 3 5 0 1 4 2 3
"YNL093W" 11 6 11 9 1 1 2 0 1
"YNL092W" 41 36 75 56 19 31 21 24 6
"YNL091W" 428 477 949 574 318 295 457 451 246
"YNL090W" 76 67 96 133 81 92 164 211 156
"YNL089C" 2 1 0 0 0 0 2 0 1
"YNL088W" 77 77 155 94 54 66 100 93 86
"YNL087W" 159 222 222 201 146 177 189 240 170
"YNL086W" 28 34 38 37 23 25 17 23 26
"YNL085W" 239 283 353 409 255 264 281 296 220
"YNL084C" 37 23 56 47 34 27 63 79 50
"YNL083W" 22 28 53 37 22 19 24 19 11
"YNL082W" 6 13 21 8 4 3 7 12 11
"YNL081C" 74 74 104 157 103 140 227 271 114
"YNL080C" 341 397 491 526 326 280 382 350 259
"YNL079C" 130 165 316 262 154 161 394 412 386
"YNL078W" 266 284 400 280 156 192 283 314 173
"YNL077W" 68 67 115 62 31 47 45 47 33
"YNL076W" 70 81 136 84 46 62 94 110 70
"YNL075W" 13 27 48 26 12 13 32 58 23
"YNL074C" 616 704 1155 976 650 513 732 679 366
"YNL073W" 85 98 110 129 72 102 144 162 78
"YNL072W" 121 139 168 197 94 166 160 206 115
"YNL071W" 862 1096 1109 1357 982 961 1146 1140 942
"YNL070W" 21 21 22 17 9 15 12 23 12
"YNL069C" 1638 1737 1881 2627 2169 1761 2820 2771 2357
"YNL068C" 72 69 170 94 63 56 116 162 72
"YNL067W-A" 0 3 2 1 0 0 0 0 0
"ARS1420" 2 8 4 0 0 3 0 2 1
"YNL067W-B" 1 1 3 0 2 0 2 0 0
"YNL067W" 327 448 514 542 363 388 608 635 297
"YNL066W" 2224 2534 2855 3523 2654 2148 2621 2126 2457
"YNL065W" 25 83 101 31 11 14 16 8 13
"YNL064C" 58 58 149 85 52 65 87 109 90
"YNL063W" 78 59 142 78 50 63 75 100 49
"YNL062C" 16 28 32 20 11 7 15 22 23
"YNL061W" 75 114 201 106 60 81 138 155 100
"YNL059C" 114 101 195 151 84 116 129 171 106
"YNL058C" 64 73 68 108 56 81 133 166 55
"YNL057W" 11 10 8 9 3 3 3 4 4
"YNL056W" 25 35 38 29 21 24 38 52 44
"YNL055C" 10917 12665 8903 17086 14304 12096 13571 10664 8467
"tD(GUC)N" 22 26 16 23 18 16 12 18 14
"YNL054W" 138 136 353 169 94 107 191 216 113
"YNL053W" 96 98 174 115 78 69 118 130 50
"YNL052W" 1157 1320 1484 2478 1827 1786 2382 2269 1953
"YNL051W" 9 6 12 7 9 5 7 4 3
"YNL050C" 12 15 44 32 16 18 35 58 20
"YNL049C" 123 159 245 217 112 130 194 182 114
"YNL048W" 27 26 43 34 17 34 39 44 31
"YNL047C" 317 391 532 488 274 304 333 342 168
"YNL046W" 113 122 183 171 99 115 137 114 83
"YNL045W" 412 461 576 618 361 299 399 386 243
"YNL044W" 339 390 263 394 251 293 295 194 109
"YNL043C" 1 4 3 2 0 0 3 3 3
"ARS1421" 100 121 84 96 69 85 91 82 25
"YNLWsigma2" 4 6 13 5 2 4 7 5 2
"YNL042W-B" 4 3 3 3 1 2 1 4 2
"YNL042W" 20 23 79 36 20 25 41 37 14
"YNL041C" 42 70 109 72 30 52 70 94 34
"YNL040W" 51 52 62 49 24 31 37 49 26
"YNL039W" 44 55 89 67 29 49 43 63 28
"YNL038W" 4 12 13 7 4 3 11 6 6
"YNL037C" 921 984 1201 1979 1397 1257 1436 1215 858
"YNL036W" 1982 1956 2228 2409 1425 2002 2083 1923 1386
"tT(AGU)N2" 2 1 3 1 0 0 0 0 3
"ARS1422" 1 0 2 0 0 0 0 0 0
"YNLWtau2" 2 1 0 0 0 0 1 0 1
"YNLCdelta5" 0 0 1 0 0 0 0 0 0
"YNLCTy2-1" 5 7 21 8 2 4 5 5 1
"YNLCdelta6" 0 0 2 0 0 0 0 0 0
"tP(UGG)N2" 0 0 1 0 0 0 0 0 0
"ARS1423" 8 5 8 6 8 2 8 4 1
"YNL035C" 63 75 85 84 45 57 79 131 79
"tI(AAU)N1" 4 3 6 5 3 3 10 4 2
"YNL034W" 3 3 11 8 2 2 4 4 4
"YNL033W" 0 2 1 1 0 0 0 0 0
"YNL032W" 35 27 64 24 22 17 47 44 16
"YNL031C" 592 862 475 1036 569 836 1112 1290 461
"YNL030W" 462 692 286 776 394 623 922 971 564
"YNL029C" 44 39 72 74 27 49 66 45 59
"YNL028W" 0 2 2 1 0 2 1 0 0
"YNL027W" 57 46 129 81 45 69 78 100 51
"YNL026W" 71 87 108 142 66 77 110 151 63
"YNL025C" 25 28 68 36 22 17 52 58 13
"NME1" 3761 4447 3444 2164 2227 2978 1573 1301 2422
"snR66" 29 52 41 16 24 28 29 20 39
"YNL024C-A" 89 123 102 113 45 72 93 67 29
"YNL024C" 6 16 15 5 6 7 8 8 2
"YNL023C" 59 102 169 86 42 62 60 63 50
"YNL022C" 22 30 44 27 21 18 26 42 26
"YNL021W" 45 63 97 46 34 35 47 61 39
"YNL020C" 29 28 50 36 17 23 31 33 25
"YNL019C" 0 0 0 2 0 0 0 0 0
"YNL018C" 3 6 10 2 3 0 1 0 3
"YNL017C" 4 9 10 2 1 4 3 0 2
"tI(AAU)N2" 1 7 2 4 3 0 1 0 1
"YNL016W" 319 403 526 547 355 381 727 1054 493
"YNL015W" 534 678 822 858 522 693 603 549 271
"YNL014W" 50 71 404 43 7 15 17 14 9
"YNL013C" 1 2 2 1 0 0 1 0 2
"ARS1424" 0 0 7 2 0 2 0 0 0
"YNL012W" 3 13 27 3 3 2 6 2 2
"YNL011C" 19 23 23 25 14 16 22 9 7
"YNL010W" 12 32 25 22 11 13 22 20 13
"YNL009W" 11 19 22 8 4 2 7 5 6
"YNL008C" 15 28 31 16 8 6 12 16 5
"ARS1425" 3 6 17 4 4 2 1 5 0
"YNL007C" 168 179 333 245 117 139 211 351 142
"YNL006W" 97 89 183 140 85 81 134 157 89
"YNL005C" 44 62 91 74 53 43 75 61 46
"YNL004W" 43 70 121 89 33 77 79 58 48
"YNL003C" 270 313 217 296 168 199 162 165 135
"YNL002C" 25 21 64 18 10 17 39 34 21
"YNL001W" 10 14 16 5 6 3 7 7 12
"YNR001C" 911 910 1164 1866 1363 1003 1421 1353 870
"YNR001W-A" 1 3 2 1 2 1 1 0 0
"tP(AGG)N" 10 15 12 9 5 10 8 5 3
"YNRCdelta7" 0 1 2 1 1 1 2 0 4
"YNRCtau3" 1 2 1 0 0 0 0 0 0
"tN(GUU)N2" 4 5 1 1 0 2 1 0 5
"YNR002C" 1418 2183 1792 2794 393 1006 217 156 112
"YNR003C" 16 23 36 20 9 14 21 30 19
"YNR003W-A" 4 5 4 1 2 4 0 0 0
"ARS1426" 3 4 6 3 0 0 2 0 0
"YNR004W" 1 3 8 1 2 2 0 2 1
"YNR005C" 1 2 5 1 0 0 0 0 0
"YNR006W" 77 59 136 77 42 55 77 90 47
"YNR007C" 13 17 34 18 7 8 12 12 17
"YNR008W" 79 73 125 99 69 59 69 87 50
"YNR009W" 96 132 83 137 97 72 179 165 77
"YNR010W" 14 17 31 18 10 14 29 34 16
"YNR011C" 50 54 91 42 30 42 42 52 28
"YNR012W" 25 31 42 26 18 34 27 54 31
"YNR013C" 360 428 735 441 315 312 470 478 263
"YNR014W" 140 176 200 161 100 66 378 406 273
"YNR015W" 109 143 167 146 124 122 125 121 117
"YNR016C" 11750 11967 13498 10099 7687 7028 7311 6486 5437
"YNR017W" 584 965 906 902 734 703 951 1123 830
"YNR018W" 196 207 281 172 102 124 164 126 144
"YNR019W" 104 103 161 91 68 66 74 100 58
"YNR020C" 22 21 48 36 21 29 40 27 16
"YNR021W" 91 89 100 104 73 82 99 111 134
"YNR022C" 44 35 51 87 58 62 121 121 84
"YNR023W" 31 29 53 29 13 17 31 50 28
"YNR024W" 21 16 45 23 15 11 19 5 6
"YNR025C" 7 4 4 1 1 1 0 1 3
"YNR026C" 21 19 72 28 11 17 46 61 30
"YNR027W" 40 44 85 50 14 27 37 20 17
"YNR028W" 41 56 53 79 39 52 65 105 60
"YNR029C" 31 37 50 38 17 37 35 24 23
"YNR030W" 154 200 337 210 131 106 161 129 93
"YNR031C" 144 186 293 216 129 130 166 154 91
"YNR032W" 112 165 158 200 133 109 144 165 140
"YNR032C-A" 11 17 6 10 2 7 4 4 3
"YNR033W" 148 197 271 267 151 174 188 226 150
"YNR034W" 51 52 105 98 52 55 64 67 52
"ARS1427" 3 2 4 0 0 1 1 0 0
"YNR034W-A" 52 68 80 69 29 43 35 31 18
"YNR035C" 257 305 357 386 255 281 271 281 252
"YNR036C" 299 380 300 613 339 489 412 332 351
"YNR037C" 91 112 87 165 117 195 161 258 133
"YNR038W" 50 55 79 47 22 40 73 96 54
"YNR039C" 292 330 355 303 170 211 191 147 80
"YNR040W" 68 86 84 105 84 55 91 99 61
"YNR041C" 235 288 221 328 234 264 268 254 220
"YNR042W" 5 10 10 7 1 5 2 1 0
"YNR043W" 747 828 1130 1150 758 694 1064 1107 907
"YNR044W" 125 141 271 191 147 77 403 325 119
"YNR045W" 65 61 114 96 49 43 66 78 61
"YNR046W" 315 385 555 437 277 411 517 599 285
"YNR047W" 201 221 394 281 187 206 301 368 202
"YNR048W" 34 48 75 53 37 37 85 75 46
"YNR049C" 17 33 42 32 15 25 23 28 21
"YNR050C" 1190 1283 1128 1699 1091 1037 1654 1825 1229
"snR49" 11 16 17 7 12 12 5 9 10
"YNR051C" 54 60 132 96 80 60 110 162 109
"YNR052C" 258 277 516 474 270 264 522 581 237
"YNR053C" 75 91 193 106 44 56 113 104 159
"YNR054C" 40 34 66 40 27 27 40 47 23
"tL(UAA)N" 3 4 5 4 4 6 5 5 1
"YNRWsigma4" 0 1 5 1 0 1 0 0 1
"YNRCdelta8" 0 4 1 0 0 0 0 0 0
"YNRCdelta9" 5 1 1 1 2 6 6 1 3
"YNR055C" 139 149 319 227 213 136 161 125 151
"YNR056C" 11 18 53 5 1 3 3 4 6
"YNR057C" 68 72 100 88 25 49 52 40 47
"YNR058W" 77 82 154 85 51 46 64 47 39
"YNR059W" 37 40 67 46 28 20 34 27 20
"YNR060W" 9 24 48 4 1 1 6 4 1
"YNR061C" 68 97 83 68 78 58 91 99 119
"YNR062C" 10 4 5 6 4 1 3 6 3
"YNR063W" 21 22 33 5 4 6 8 14 5
"YNR064C" 22 37 59 34 22 19 4 6 6
"YNR065C" 55 43 103 64 34 22 43 41 39
"YNR066C" 11 19 44 19 10 8 15 15 11
"YNR067C" 1578 1675 4047 1912 1244 1245 1328 1129 712
"YNR068C" 8 9 16 3 1 1 4 5 0
"YNR069C" 37 30 65 34 19 21 32 20 19
"YNR070W" 22 22 67 10 6 6 10 6 6
"YNR071C" 11 15 22 14 6 8 17 12 5
"YNR072W" 4 2 17 2 1 1 0 1 2
"YNR073C" 4 8 15 4 6 3 8 5 2
"YNR074C" 37 45 67 58 37 41 87 88 52
"YNR075W" 51 52 66 43 23 29 32 29 13
"YNR075C-A" 0 0 1 0 0 0 0 0 1
"TEL14R-XC" 0 0 1 1 0 0 0 0 0
"TEL14R-XR" 1 16 9 3 3 0 5 0 2
"TEL14R-TR" 6 5 11 2 1 1 5 2 2
"TEL15L-TR" 2 2 10 1 2 2 2 0 1
"TEL15L-XR" 4 15 14 3 2 3 2 1 3
"TEL15L-XC" 2 1 3 3 0 1 1 0 0
"YOL166W-A" 1 2 2 0 0 0 0 0 1
"YOL166C" 0 0 1 0 0 0 0 0 0
"YOL165C" 2 5 8 0 0 0 0 0 1
"YOLCdelta1" 1 2 8 0 0 0 1 0 0
"YOLWtau1" 1 2 2 0 0 0 0 0 0
"YOL164W-A" 1 3 1 0 0 0 1 0 0
"YOL164W" 372 384 1126 322 175 202 169 143 122
"YOL163W" 18 8 36 17 6 7 7 2 14
"YOL162W" 9 15 10 5 1 4 1 3 1
"YOL161C" 1 0 1 0 0 0 0 0 1
"YOL160W" 3 7 5 3 1 1 1 0 1
"YOL159C-A" 0 3 8 1 1 2 0 3 0
"YOL159C" 10 11 15 8 4 6 9 16 7
"YOLCdelta2" 0 0 1 0 0 0 0 0 0
"YOL158C" 145 139 148 393 247 239 109 133 82
"YOL157C" 5 13 15 16 6 7 2 7 8
"YOL156W" 3 4 4 1 0 0 2 2 0
"YOL155C" 25774 30648 27536 30048 23589 12337 14320 9219 7133
"YOL154W" 18 32 29 20 4 6 8 8 1
"ARS1531" 0 0 1 1 0 0 0 0 0
"YOL153C" 109 98 155 192 113 87 48 44 57
"YOL152W" 31 35 125 31 26 17 42 65 42
"YOL151W" 229 260 448 431 221 227 304 264 184
"YOL150C" 12 3 8 14 11 7 15 11 3
"YOL149W" 18 17 33 20 8 25 41 35 19
"YOL148C" 82 76 133 96 37 57 92 116 63
"YOL147C" 727 759 924 656 327 401 272 201 277
"YOL146W" 33 47 51 34 18 31 48 44 17
"YOL145C" 81 62 176 110 70 64 100 140 84
"YOL144W" 31 27 79 29 8 19 24 32 14
"YOL143C" 240 340 337 473 280 331 409 536 321
"YOL142W" 177 208 209 209 97 132 170 172 105
"YOL141W" 23 24 54 17 11 7 28 9 5
"YOL140W" 123 161 244 189 128 131 167 222 169
"YOL139C" 213 253 311 307 158 234 419 487 188
"YOL138C" 102 151 238 156 76 89 123 99 89
"YOL137W" 27 14 38 16 13 17 20 14 11
"YOL136C" 57 112 231 83 74 55 181 171 197
"YOL135C" 31 44 53 29 24 25 46 51 31
"YOL134C" 1 2 4 2 1 0 0 0 0
"YOL133W" 23 22 46 44 21 37 34 48 47
"YOL132W" 17 20 25 23 12 16 11 8 5
"ARS1507" 0 3 3 0 0 0 0 0 0
"YOL131W" 2 6 7 0 1 1 0 1 0
"YOL130W" 135 188 307 190 135 142 177 210 117
"YOL129W" 195 192 225 316 140 184 204 131 99
"YOL128C" 28 22 36 12 10 16 19 12 9
"YOL127W" 628 712 627 1084 756 1112 1459 1719 1118
"YOL126C" 1219 2081 2092 1597 558 671 267 262 167
"YOL125W" 39 61 67 33 25 24 37 43 25
"ARS1508" 2 2 1 0 0 0 1 0 0
"YOL124C" 20 27 71 28 11 12 25 25 18
"YOL123W" 108 125 199 139 96 119 175 273 137
"YOL122C" 127 93 151 158 88 90 96 79 57
"YOL121C" 260 289 318 403 256 390 481 499 287
"YOL120C" 1180 1247 1378 2105 1584 1480 2596 2422 1933
"YOL119C" 254 272 459 424 181 229 239 209 144
"YOL118C" 2 3 3 3 1 0 0 0 1
"YOL117W" 20 18 37 24 14 9 16 27 18
"YOL116W" 34 26 54 37 21 20 35 51 20
"YOL115W" 33 37 77 32 28 25 41 55 21
"YOL114C" 16 23 25 27 19 15 26 30 15
"YOL113W" 57 56 88 55 33 35 57 71 22
"YOL112W" 66 65 124 100 38 44 57 52 31
"YOL111C" 123 144 231 157 76 108 146 165 73
"YOL110W" 186 270 116 238 128 148 97 79 109
"YOL109W" 419 479 702 632 423 574 719 686 589
"tG(UCC)O" 3 2 3 2 0 0 1 0 1
"YOL108C" 29 17 54 45 21 21 32 42 31
"YOL107W" 43 31 46 16 18 34 36 32 13
"YOL106W" 3 4 9 6 4 4 5 5 1
"YOLCdelta3" 2 3 12 1 0 0 2 1 1
"ARS1509" 0 1 2 0 0 0 0 0 0
"YOL105C" 108 127 183 155 123 77 81 69 76
"YOL104C" 7 6 14 11 8 9 5 7 9
"YOL103W" 172 169 195 205 114 131 152 170 91
"YOL102C" 13 17 28 29 4 16 28 52 18
"YOL101C" 29 81 62 23 20 25 18 20 14
"YOL100W" 53 44 112 60 19 28 45 42 26
"YOL099C" 2 2 2 1 1 1 0 0 1
"YOL098C" 182 168 363 390 220 188 358 405 223
"snR58" 183 201 93 64 82 163 96 97 196
"YOL097W-A" 5 3 8 12 2 2 3 7 2
"YOL097C" 83 98 138 112 67 81 145 177 88
"YOL096C" 20 18 31 19 15 14 27 24 11
"YOL095C" 10 21 25 20 4 9 23 21 10
"YOL094C" 19 24 49 35 9 15 23 35 15
"YOL093W" 29 27 85 47 30 25 53 62 42
"YOL092W" 968 1020 1333 1045 529 681 876 666 271
"YOL091W" 5 11 23 3 1 1 3 2 2
"YOL090W" 27 25 61 21 12 18 30 25 21
"YOL089C" 35 44 98 32 15 21 44 31 20
"YOL088C" 67 67 68 63 25 46 70 104 27
"YOL087C" 103 146 252 145 78 81 112 145 109
"YOL086W-A" 93 104 102 120 83 112 131 126 93
"YOL086C" 6797 7882 4585 10545 8533 8376 7024 7079 8453
"YOL085W-A" 19 26 25 35 16 27 17 21 13
"YOL085C" 15 22 20 11 6 5 3 4 5
"YOL084W" 1127 1165 2459 1741 436 304 179 139 161
"YOL083W" 87 86 172 78 34 45 56 33 22
"YOL083C-A" 2 4 3 3 0 2 0 1 1
"ARS1510" 2 2 0 1 0 0 0 0 0
"YOL082W" 77 79 121 89 40 56 47 69 37
"YOL081W" 1007 1210 2134 1371 908 758 898 746 451
"YOL080C" 11 10 25 13 3 4 13 24 6
"YOL079W" 0 2 5 0 0 0 0 0 0
"YOL078W" 51 65 116 53 31 43 57 64 39
"YOL077W-A" 557 491 580 1157 571 875 1105 853 387
"YOL077C" 44 64 74 53 44 60 110 121 83
"YOL076W" 47 46 91 70 33 47 63 97 67
"YOL075C" 106 106 275 135 69 97 105 89 46
"YOL073C" 227 249 282 351 204 208 223 254 194
"YOL072W" 51 69 109 62 51 47 73 109 57
"YOL071W" 65 63 97 128 51 66 110 85 66
"YOL070C" 56 55 123 76 44 60 101 78 47
"YOL069W" 58 78 83 84 39 43 67 62 38
"YOL068C" 38 53 70 68 44 39 63 104 45
"YOL067C" 34 50 81 54 42 51 58 79 40
"YOL066C" 53 77 113 70 49 50 54 58 53
"YOL065C" 29 28 30 16 13 19 13 15 12
"YOL064C" 142 182 205 188 114 150 249 272 136
"YOL063C" 84 106 176 107 67 78 109 128 59
"YOL062C" 147 141 248 271 148 126 219 197 110
"YOL061W" 717 981 1016 1182 945 716 773 586 713
"YOL060C" 563 624 927 682 476 424 412 402 267
"YOL059W" 820 1303 2368 1186 780 771 1031 1125 937
"YOL058W" 582 699 1238 1041 864 701 1150 1328 1040
"YOL057W" 287 341 385 383 260 228 370 484 247
"YOL056W" 14 22 26 15 9 12 25 22 19
"YOL055C" 29 35 56 35 15 18 16 26 13
"tG(GCC)O1" 1 4 3 0 2 0 2 0 0
"YOLWsigma1" 0 2 2 2 0 1 0 1 1
"YOLWdelta6" 2 0 0 0 0 0 0 1 0
"YOLCdelta7" 2 1 7 0 0 0 1 0 0
"tN(GUU)O1" 8 2 4 3 0 5 1 3 4
"YOL054W" 31 31 59 24 14 14 21 21 14
"YOL053W" 52 51 78 116 46 43 78 107 111
"YOL052C-A" 4509 5007 8719 5273 2463 2454 1730 948 798
"YOL052C" 336 349 584 459 307 266 459 443 273
"snR81" 3921 4305 4488 2558 2361 3948 2221 1680 2120
"YOL051W" 216 247 592 271 192 184 392 347 203
"YOL050C" 2 2 4 0 0 2 0 0 0
"YOL049W" 47 50 82 107 53 65 144 190 71
"YOL048C" 56 49 54 74 39 46 60 64 29
"YOL047C" 22 26 40 19 6 14 16 17 11
"YOL046C" 2 2 5 3 0 0 1 0 0
"YOL045W" 46 51 115 37 15 21 35 48 28
"YOL044W" 18 19 38 17 4 13 15 17 11
"YOL043C" 14 15 35 23 6 5 13 11 7
"YOL042W" 18 22 47 27 17 10 40 40 12
"YOL041C" 23 34 77 23 20 19 58 72 41
"YOL040C" 1897 2317 2545 3355 2642 2840 4596 5170 2878
"YOL039W" 2047 2184 2234 3173 2554 2657 3122 3154 3971
"YOL038C-A" 8 12 23 8 7 12 20 20 11
"YOL038W" 233 281 364 414 231 250 382 448 408
"YOL037C" 2 2 3 1 1 1 0 1 0
"YOL036W" 209 231 490 282 161 190 272 361 192
"YOL035C" 0 1 2 0 0 0 1 0 0
"snR50" 520 713 615 133 269 868 388 308 494
"YOL034W" 52 47 91 47 21 35 46 33 30
"YOL033W" 16 23 33 28 16 18 33 30 20
"YOL032W" 35 49 57 61 22 32 37 43 58
"YOL031C" 21 34 45 42 25 33 61 69 38
"YOL030W" 1714 2132 1576 2441 1835 1521 2160 1936 1120
"YOL029C" 8 15 20 11 6 3 16 15 5
"YOL028C" 27 34 53 37 21 33 48 45 38
"YOL027C" 303 421 454 425 248 284 331 336 294
"YOL026C" 143 179 225 279 153 189 158 180 164
"tS(GCU)O" 8 11 31 18 12 21 16 28 17
"YOL025W" 104 102 189 119 68 70 72 73 38
"YOL024W" 4 3 7 0 4 2 0 2 2
"ARS1511" 0 1 1 0 0 0 0 0 0
"YOL023W" 14 19 33 20 9 12 20 25 15
"YOL022C" 24 36 62 34 21 29 52 76 34
"tG(GCC)O2" 4 5 4 4 4 2 2 1 2
"YOL021C" 233 286 344 316 189 219 251 276 157
"YOL020W" 48 59 68 27 17 28 19 22 11
"tY(GUA)O" 1 2 0 0 0 0 2 0 2
"YOL019W-A" 1 3 0 5 1 1 3 0 0
"YOL019W" 239 335 402 373 276 311 378 465 306
"YOL018C" 32 30 52 48 20 31 38 34 22
"YOL017W" 15 14 48 26 13 15 26 29 17
"YOL016C" 45 43 82 55 33 24 45 56 27
"YOL015W" 4 7 10 0 2 1 0 4 4
"YOL014W" 1 1 2 4 5 3 10 6 10
"YOLCdelta8" 1 0 5 0 0 2 0 0 0
"YOL013W-B" 0 0 3 0 1 0 0 0 1
"YOL013W-A" 3 1 1 3 2 0 1 1 3
"YOL013C" 31 25 65 52 23 39 48 44 24
"YOL012C" 172 260 189 249 184 186 231 206 136
"YOL011W" 336 355 607 444 252 199 285 202 133
"YOL010W" 126 179 222 154 85 103 125 140 115
"YOL009C" 45 55 69 65 38 53 66 89 43
"ARS1512" 7 10 8 8 2 4 8 4 2
"YOL008W" 25 35 20 28 13 29 32 36 16
"YOL007C" 57 60 62 84 58 71 116 172 53
"YOL006C" 88 96 206 80 51 75 91 111 87
"YOL005C" 145 204 174 250 177 248 251 271 273
"YOL004W" 1105 1325 1423 1590 990 1090 1281 1177 784
"YOL003C" 60 65 67 78 53 86 81 84 32
"YOL002C" 63 102 113 88 56 58 83 71 74
"YOL001W" 16 16 26 11 7 5 16 16 14
"YOR001W" 47 56 104 44 37 42 60 90 52
"YOR002W" 132 172 251 123 82 94 88 85 50
"YOR003W" 37 44 51 30 17 22 17 35 9
"YOR004W" 22 42 53 29 15 33 35 79 70
"YOR005C" 28 24 68 25 16 17 29 39 31
"ARS1513" 1 0 1 0 1 0 0 0 0
"YOR006C" 28 19 50 22 15 15 25 15 7
"YOR007C" 107 100 212 207 115 127 226 278 242
"tR(ACG)O" 22 16 13 30 20 25 27 24 18
"YORCdelta9" 1 2 2 0 1 0 0 0 0
"YOR008C" 224 317 393 375 256 246 392 362 393
"YOR008C-A" 0 0 1 0 0 0 0 0 0
"YOR008W-B" 7 6 8 7 5 4 5 1 3
"YOR009W" 27 24 39 23 19 21 21 17 7
"YOR010C" 20 20 44 16 9 6 18 5 8
"YOR011W" 63 84 164 95 72 52 96 104 89
"tT(AGU)O2" 2 3 3 0 4 2 0 0 2
"YORWsigma2" 0 0 0 0 1 0 0 0 0
"YORWdelta10" 3 0 3 2 1 0 1 0 0
"YOR011W-A" 1 1 2 1 0 0 0 0 0
"YOR012W" 1 2 3 0 0 0 1 0 1
"YOR013W" 19 26 21 11 9 11 19 18 13
"YOR014W" 162 207 397 249 190 172 286 286 182
"YOR015W" 29 26 45 20 16 18 21 36 24
"YOR016C" 66 104 83 94 67 62 82 116 64
"YOR017W" 33 57 66 48 19 28 59 65 30
"YOR018W" 67 64 134 72 55 54 81 122 62
"YOR019W" 16 11 47 14 5 9 15 10 10
"YOR020C" 406 494 649 733 497 652 943 1257 459
"YOR020W-A" 29 25 37 42 20 21 26 36 17
"YOR021C" 20 37 41 37 21 33 40 60 34
"YOR022C" 21 27 53 34 16 16 24 28 15
"YOR023C" 206 227 426 299 175 161 240 226 111
"YOR024W" 2 4 3 1 3 0 2 0 1
"YOR025W" 535 448 430 594 480 547 488 520 377
"YOR026W" 27 29 39 52 21 30 42 72 35
"YOR027W" 140 120 371 145 93 103 167 290 192
"YOR028C" 22 13 53 51 21 13 49 56 29
"YOR029W" 1 1 3 0 0 0 0 0 0
"YOR030W" 68 91 190 105 85 78 70 96 53
"YOR031W" 7 11 34 10 2 8 11 3 6
"YOR032C" 9 9 26 9 4 1 17 9 6
"YOR032W-A" 5 7 20 7 5 6 3 5 5
"YOR033C" 31 30 68 28 25 21 44 46 28
"YOR034C" 255 275 471 222 133 133 84 88 90
"YOR034C-A" 1 5 2 3 3 0 0 0 0
"YOR035C" 62 74 141 108 40 49 102 115 37
"YOR036W" 67 60 161 118 44 41 95 79 49
"YOR037W" 24 23 35 29 12 18 39 46 19
"YOR038C" 45 43 49 50 32 32 81 68 41
"YOR039W" 26 36 32 44 30 23 39 42 14
"YOR040W" 47 58 132 60 33 43 37 36 19
"snR9" 1338 1989 1609 857 710 2190 973 1111 1100
"YOR041C" 3 4 7 0 6 1 2 2 1
"YOR042W" 96 96 226 145 75 104 142 252 129
"snR62" 18 13 24 16 10 21 11 16 21
"YOR043W" 94 131 166 139 95 91 142 130 96
"YOR044W" 4 1 2 3 1 2 1 5 3
"YOR045W" 127 146 115 144 106 157 133 88 57
"YOR046C" 49 63 83 80 55 63 105 166 94
"YOR047C" 21 20 36 21 9 12 24 32 12
"YOR048C" 172 179 332 236 116 150 225 279 195
"YOR049C" 6 6 13 9 3 3 8 3 5
"YOR050C" 5 7 8 2 0 2 2 1 1
"YOR051C" 40 26 91 37 25 24 42 60 38
"YOR052C" 62 78 186 100 48 70 106 134 49
"YOR053W" 17 22 32 4 5 6 3 6 1
"YOR054C" 81 72 190 113 41 60 75 52 59
"YOR055W" 4 3 4 3 1 0 0 0 0
"YOR056C" 33 53 107 44 25 25 51 47 37
"YOR057W" 45 60 98 75 37 59 72 92 106
"YOR058C" 36 41 109 86 65 49 118 158 98
"ARS1501" 2 3 2 1 0 0 2 1 1
"YORCdelta11" 0 3 2 1 0 1 0 0 0
"tK(UUU)O" 17 13 12 20 16 9 13 24 8
"YOR059C" 21 28 35 47 10 15 31 31 11
"YOR060C" 40 33 76 73 29 41 36 50 23
"YOR061W" 59 65 87 81 31 56 77 88 74
"YOR062C" 24 20 61 21 5 11 19 19 16
"YOR063W" 1489 1906 1932 2396 2002 1972 2823 3569 3085
"YOR064C" 65 67 123 115 72 85 116 105 47
"YOR065W" 688 876 464 1110 940 890 863 871 812
"YOR066W" 75 82 337 166 121 97 224 291 127
"YOR067C" 174 192 237 221 176 163 229 241 160
"YOR069W" 39 55 91 43 25 24 66 64 47
"YOR068C" 2 3 2 1 0 0 0 0 1
"YOR070C" 114 131 164 172 106 107 126 153 48
"YOR071C" 98 122 164 197 145 101 110 80 93
"YOR072W" 19 9 9 13 4 10 4 6 6
"YOR072W-A" 13 22 11 16 7 11 12 6 12
"tP(UGG)O2" 0 0 1 0 0 0 0 0 0
"YOR073W" 31 23 88 58 28 34 94 109 50
"YOR074C" 26 27 35 39 17 30 40 42 19
"YOR073W-A" 0 2 1 0 0 0 0 0 0
"YOR075W" 7 7 14 7 1 4 5 4 6
"YOR076C" 16 13 28 7 10 3 20 16 4
"YOR077W" 23 35 49 35 13 16 43 52 20
"YOR078W" 28 43 74 45 22 41 61 61 32
"YOR079C" 6 10 8 4 7 7 6 5 2
"YOR080W" 17 17 26 15 9 9 11 17 15
"YOR081C" 560 776 793 854 521 453 594 545 298
"YOR082C" 7 8 2 3 4 5 2 0 0
"YOR083W" 55 74 54 57 44 44 44 29 27
"YOR084W" 690 1159 551 959 514 557 260 256 262
"YOR085W" 1111 1315 1359 1257 740 898 993 928 444
"YOR086C" 171 188 286 263 150 134 262 300 188
"tN(GUU)O2" 4 5 6 4 5 10 4 6 2
"YOR087W" 143 197 172 206 156 140 147 174 116
"YOR089C" 32 37 102 80 36 39 92 57 75
"YOR090C" 64 75 117 71 69 70 91 105 52
"YOR091W" 80 84 186 86 57 80 117 179 97
"YOR092W" 246 290 396 358 219 194 349 260 191
"YOR093C" 36 45 99 52 26 39 61 57 42
"YOR094W" 8 11 21 12 7 8 6 11 7
"YOR095C" 57 111 126 85 56 56 47 83 40
"YOR096W" 214 216 235 276 190 200 425 499 228
"YOR097C" 22 21 43 42 26 29 29 42 28
"YOR098C" 462 502 1085 816 454 498 557 566 365
"YOR099W" 876 973 891 1077 820 614 703 602 506
"YOR100C" 114 121 279 147 20 24 13 10 3
"YOR101W" 27 40 62 30 12 16 50 84 42
"YOR102W" 1 0 1 0 0 1 1 1 1
"YOR103C" 11 15 24 25 18 19 38 30 9
"YOR104W" 16 8 18 12 3 7 9 19 4
"YOR105W" 0 0 1 1 0 0 0 0 0
"YOR106W" 21 14 46 18 14 11 18 38 13
"YOR107W" 40 52 92 45 30 20 62 35 35
"YOR108W" 321 385 635 624 570 409 770 660 559
"YOR108C-A" 5 6 6 2 1 2 0 2 0
"YOR109W" 127 167 237 227 157 160 203 276 182
"YOR110W" 71 71 100 89 51 45 81 82 64
"YOR111W" 7 6 16 3 2 3 6 2 2
"YOR112W" 40 66 71 51 22 42 50 65 28
"YOR113W" 175 143 449 223 93 135 184 239 88
"YOR114W" 30 36 37 33 13 20 25 29 10
"YOR115C" 16 20 22 26 11 15 20 33 19
"YOR116C" 301 349 516 409 281 254 298 317 248
"YOR117W" 133 165 164 171 109 143 156 200 144
"YOR118W" 18 22 35 18 8 8 10 13 11
"YOR119C" 33 40 90 32 16 31 37 38 50
"YOR120W" 52 62 141 98 57 42 57 54 32
"YOR121C" 61 90 129 122 80 86 224 211 34
"YOR122C" 579 697 657 943 643 629 814 771 483
"YOR123C" 47 34 91 37 27 28 49 45 33
"YOR124C" 75 65 138 87 45 52 99 109 50
"YOR125C" 47 39 57 86 55 65 72 116 80
"YOR126C" 44 62 82 69 51 78 114 108 52
"YOR127W" 120 96 242 231 125 116 203 189 102
"YOR128C" 118 116 133 163 88 104 138 112 49
"ARS1516" 3 1 4 1 0 2 1 0 0
"YOR129C" 45 44 80 51 41 39 47 63 35
"YOR130C" 25 36 46 30 18 25 23 32 13
"tD(GUC)O" 47 39 48 42 22 33 39 41 34
"YOR131C" 42 53 73 70 41 49 107 113 60
"YOR132W" 47 45 82 71 29 36 57 77 56
"YOR133W" 244 277 159 307 293 214 259 193 263
"YOR134W" 38 35 108 16 3 7 4 5 1
"YOR135C" 0 0 1 0 0 0 0 0 0
"YOR136W" 1256 1265 1604 3250 2614 1988 2827 2541 1289
"YOR137C" 12 29 30 30 10 12 18 17 14
"YOR138C" 298 352 422 415 242 275 215 201 217
"YOR139C" 0 1 2 3 0 1 0 1 3
"YOR140W" 513 572 816 671 406 378 395 366 177
"YOR141C" 87 79 143 74 42 63 49 48 35
"YOR142W" 1607 2176 2010 2727 1878 1455 1718 1522 1302
"tG(CCC)O" 28 31 23 17 7 22 8 6 15
"YORWdelta12" 0 1 5 0 1 1 0 0 1
"ARS1502" 0 1 0 0 0 0 0 0 0
"YOR143C" 7 5 16 11 3 5 6 7 6
"YOR144C" 6 10 23 10 5 7 14 16 6
"YOR145C" 118 178 273 173 90 173 211 262 119
"YOR146W" 1 0 2 0 0 0 0 0 0
"YOR147W" 23 11 27 15 10 16 20 27 16
"YOR148C" 23 21 34 50 18 26 43 43 32
"YOR149C" 91 106 156 90 79 74 103 97 60
"YOR150W" 77 110 95 136 96 131 266 254 89
"YOR151C" 183 162 296 209 142 167 203 207 181
"ARS1518" 16 25 21 13 7 14 11 3 7
"YOR152C" 13 14 21 9 1 6 5 6 6
"YOR153W" 912 1073 1719 1291 948 760 1070 970 887
"YOR154W" 15 36 64 28 26 16 38 40 34
"YOR155C" 57 86 147 129 106 89 114 126 95
"YOR156C" 86 83 177 100 79 101 101 92 69
"YOR157C" 204 326 357 370 253 288 390 412 216
"YOR158W" 28 38 54 45 34 46 101 102 49
"YOR159C" 38 32 62 69 44 45 84 67 69
"YOR160W" 41 34 63 49 22 16 37 33 47
"YOR161C" 473 600 664 720 308 296 286 229 181
"YOR161W-A" 0 0 2 0 0 0 0 0 1
"YOR161W-B" 3 2 5 2 1 1 0 0 0
"YOR161C-C" 5 6 6 10 3 4 1 1 2
"YOR162C" 34 24 61 30 13 18 21 34 9
"YOR163W" 28 44 73 61 25 50 47 61 35
"YOR164C" 15 13 26 14 6 12 29 22 23
"YOR165W" 84 113 154 117 86 94 112 95 70
"YOR166C" 13 28 26 15 12 11 23 34 26
"YOR167C" 2323 2413 2338 3023 2461 3089 3444 3872 3665
"YOR168W" 38 61 86 72 50 74 72 92 54
"YOR169C" 1 1 1 0 1 0 0 0 0
"YOR170W" 0 1 0 0 0 0 0 0 0
"YOR171C" 22 23 46 30 25 28 37 60 18
"YOR172W" 39 41 72 62 28 33 40 46 30
"ARS1519" 7 9 11 11 3 5 6 6 5
"YOR173W" 189 187 325 265 113 120 120 163 139
"YOR174W" 16 16 47 31 9 19 43 39 34
"YOR175C" 248 322 246 315 168 204 259 250 164
"YOR176W" 365 480 604 711 461 382 640 770 406
"tV(AAC)O" 3 5 9 14 3 8 10 6 8
"YORCdelta15" 2 4 11 1 1 0 0 1 1
"YORWdelta16" 0 1 2 0 2 4 0 1 2
"YORWdelta17" 1 1 5 1 1 0 1 0 0
"YOR177C" 5 3 13 4 2 3 3 2 0
"YOR178C" 244 256 718 224 110 109 139 78 58
"YOR179C" 11 17 11 14 11 4 12 12 9
"YOR180C" 45 48 51 44 22 15 27 34 38
"YOR181W" 197 236 306 353 224 233 251 242 143
"YOR182C" 75 27 22 35 20 35 49 54 75
"YOR183W" 4 4 4 3 1 2 0 0 2
"YOR184W" 137 172 260 220 132 159 249 322 149
"snR36" 29 35 34 17 14 27 11 15 25
"YOR185C" 53 61 84 94 50 60 61 73 25
"YOR186W" 6 5 10 3 1 4 4 5 2
"YOR186C-A" 33 35 31 59 39 33 42 22 27
"YOR187W" 826 1020 856 1775 1459 1179 1919 1720 1694
"YOR188W" 74 76 147 108 62 79 136 159 92
"YOR189W" 32 29 49 59 16 37 53 54 51
"YOR190W" 8 12 14 3 1 4 3 3 0
"YOR191W" 119 111 247 160 79 84 175 185 146
"YOR192C" 12 15 33 10 7 9 3 3 2
"YORCdelta18" 1 0 2 0 0 0 1 0 0
"YORWdelta19" 1 0 2 0 0 0 0 1 0
"YORWtau2" 1 2 2 1 0 0 0 0 0
"YOR192C-C" 0 1 0 0 0 0 0 0 0
"YORWtau3" 2 0 0 0 0 0 0 0 0
"tM(CAU)O1" 0 0 1 1 0 0 1 0 0
"YOR193W" 5 10 18 8 3 6 6 8 2
"YOR194C" 20 26 56 52 21 20 30 17 14
"YOR195W" 40 51 83 57 21 31 30 49 31
"YOR196C" 45 56 119 97 47 47 107 95 58
"YOR197W" 483 555 795 843 466 661 1109 1325 492
"YOR198C" 103 105 203 148 77 72 223 278 108
"YOR199W" 3 11 4 2 0 0 1 0 0
"YOR200W" 8 9 6 14 6 8 5 7 3
"YOR201C" 124 166 212 184 143 152 168 173 137
"YOR202W" 232 304 361 375 269 336 476 655 481
"YOR203W" 2 8 10 12 2 4 8 30 12
"YOR204W" 1479 1957 2241 2068 1764 1442 1787 1484 1765
"YOR205C" 16 27 53 27 27 32 36 55 48
"YOR206W" 45 53 79 43 21 32 51 51 34
"ARS1521" 0 1 6 0 1 0 0 0 0
"YOR207C" 56 69 142 96 66 70 94 115 91
"YOR208W" 107 138 197 163 83 92 144 136 36
"YOR209C" 26 52 48 51 33 27 47 47 49
"YOR210W" 7 1 9 2 8 3 6 6 3
"YOR211C" 107 113 133 135 71 93 103 93 58
"YOR212W" 67 80 90 97 47 66 133 175 64
"YOR213C" 65 97 135 113 48 71 71 54 50
"YOR214C" 5 3 5 1 0 2 6 0 0
"YOR215C" 91 107 179 140 63 66 109 134 72
"YOR216C" 40 37 105 47 21 40 64 78 62
"YOR217W" 53 59 105 85 47 64 113 128 78
"YOR218C" 1 0 1 2 0 0 0 0 0
"YOR219C" 82 72 150 122 58 74 105 135 50
"YOR220W" 58 83 109 63 42 55 70 81 18
"YOR221C" 48 70 97 68 34 48 91 102 24
"YOR222W" 134 199 158 210 149 174 239 300 259
"snR35" 366 598 560 287 299 654 399 445 495
"YOR223W" 31 44 73 34 24 22 33 35 21
"YOR224C" 319 309 357 406 265 303 397 429 251
"YOR225W" 1 5 3 1 1 0 0 1 1
"YOR226C" 175 151 323 245 173 214 270 356 156
"YOR227W" 453 489 746 695 410 351 465 478 293
"ARS1523" 4 4 1 5 1 2 4 2 1
"YOR228C" 167 193 194 275 182 140 132 101 112
"YOR229W" 58 73 158 96 62 73 82 76 69
"YOR230W" 1661 1841 3099 2594 1932 1560 2036 1933 1936
"YOR231W" 239 276 331 302 146 197 205 162 82
"YOR231C-A" 1 0 2 0 0 0 0 0 0
"YOR232W" 35 62 74 79 53 65 127 214 83
"YOR233W" 83 107 182 99 64 75 113 140 91
"YOR234C" 141 163 193 225 89 190 267 284 152
"snR17a" 13091 15686 14954 9178 7301 10548 5869 6205 9976
"YOR236W" 49 53 69 50 21 37 43 62 34
"YOR237W" 12 18 28 1 2 1 7 1 1
"ARS1524" 2 0 0 0 0 0 0 0 0
"YOR238W" 22 13 27 10 4 6 26 19 10
"YOR239W" 76 51 119 122 65 57 137 166 106
"YOR241W" 19 23 36 17 19 16 28 38 23
"YOR242C" 2 1 11 3 3 4 8 4 2
"YOR243C" 67 66 138 81 37 47 74 118 69
"YOR244W" 12 21 40 21 14 15 22 27 13
"YOR245C" 42 59 90 67 48 33 58 61 38
"YOR246C" 280 370 383 468 276 296 311 290 321
"YOR247W" 3440 3471 1987 4241 2599 2666 2346 1660 1271
"YOR248W" 24 23 10 31 6 16 7 10 4
"YOR249C" 5 10 29 5 3 2 5 5 3
"YOR250C" 50 64 82 94 58 63 80 81 51
"YOR251C" 41 76 100 111 91 88 112 157 177
"YOR252W" 25 19 43 28 26 20 34 41 21
"YOR253W" 4 4 12 7 7 4 12 5 5
"YOR254C" 63 72 112 109 63 86 131 139 88
"YOR255W" 2 5 7 2 0 3 0 0 0
"YOR256C" 45 19 85 44 28 18 29 47 41
"YOR257W" 36 42 82 63 18 53 55 42 18
"YOR258W" 6 3 8 2 3 2 2 0 3
"YOR259C" 112 123 203 153 100 127 147 162 133
"YOR260W" 269 336 355 417 257 238 375 405 220
"YOR261C" 33 35 47 60 38 36 72 68 46
"YOR262W" 94 157 153 124 64 89 88 87 58
"YOR263C" 1 1 2 0 0 0 0 0 1
"YOR264W" 92 104 164 88 59 103 64 78 34
"YOR265W" 33 52 58 86 29 58 97 120 52
"YOR266W" 15 15 15 13 11 9 13 13 8
"YOR267C" 69 58 103 94 47 69 89 87 58
"YOR268C" 4 1 4 3 4 0 0 0 3
"YOR269W" 103 119 186 191 111 107 193 192 88
"YOR270C" 403 460 858 605 469 354 551 462 407
"YOR271C" 290 343 371 359 227 229 257 257 215
"snR8" 4906 5115 4346 3094 2727 3924 1935 1181 2323
"YOR272W" 47 69 132 64 42 68 85 122 53
"YOR273C" 349 546 569 383 207 156 237 269 179
"YOR274W" 37 29 68 35 17 23 36 57 34
"YOR275C" 32 33 56 33 19 19 42 39 38
"YOR276W" 218 320 334 361 222 350 501 605 401
"YOR277C" 3 3 9 4 3 3 3 1 1
"snR31" 320 337 209 155 86 204 77 68 139
"snR5" 142 152 127 85 69 152 53 64 60
"YOR278W" 21 26 45 50 19 29 27 53 40
"YOR279C" 10 14 26 11 3 9 13 14 18
"YOR280C" 14 27 34 44 26 20 32 57 22
"YOR281C" 30 39 83 55 23 39 65 86 34
"YOR282W" 1 0 1 0 0 0 0 0 0
"YOR283W" 14 14 25 15 2 6 12 17 10
"YOR284W" 10 11 14 25 13 10 19 33 10
"YOR285W" 767 861 880 945 525 609 544 465 366
"YOR286W" 142 198 175 218 146 173 289 288 169
"YOR287C" 16 12 45 22 12 10 17 14 7
"YOR288C" 31 45 34 54 32 49 53 65 31
"YOR289W" 65 77 186 174 62 85 137 164 80
"tA(UGC)O" 8 4 0 2 1 7 3 2 2
"YORWsigma3" 2 0 1 0 0 0 0 0 0
"YOR290C" 375 412 496 431 231 307 329 301 220
"YOR291W" 286 301 566 417 323 236 289 261 303
"YOR292C" 131 135 162 194 121 120 121 109 53
"YOR293W" 386 428 383 650 417 614 862 827 525
"YOR293C-A" 0 2 2 2 0 1 0 0 0
"YOR294W" 33 79 133 45 37 44 77 86 124
"YOR295W" 20 18 27 13 8 12 12 17 13
"YOR296W" 35 35 55 35 17 35 36 54 36
"ARS1526" 0 0 2 2 0 1 1 0 0
"YOR297C" 17 21 17 7 8 10 11 7 11
"YOR298W" 5 4 8 6 2 1 1 4 4
"YOR298C-A" 461 519 746 775 532 539 871 1063 942
"YOR299W" 111 109 141 147 113 102 115 104 77
"YOR300W" 0 0 2 0 0 0 0 0 1
"YOR301W" 175 210 272 229 194 181 221 249 151
"YOR302W" 45 18 59 19 15 18 28 16 12
"YOR303W" 2703 2442 4517 2217 1602 1414 2256 2139 1537
"YOR304W" 60 50 152 91 45 66 97 107 82
"YOR304C-A" 19 14 31 51 23 33 49 48 40
"YOR305W" 13 16 34 21 13 13 27 61 34
"YOR306C" 19 34 52 16 14 11 19 10 16
"YOR307C" 21 21 41 14 11 10 19 14 3
"YOR308C" 42 34 81 42 20 26 58 52 20
"YOR309C" 7 5 7 4 3 0 12 15 9
"YOR310C" 84 48 132 61 41 54 55 49 44
"YOR311C" 246 295 405 416 247 268 349 301 179
"YOR312C" 424 514 648 765 482 720 1248 1446 610
"YOR313C" 2 4 8 7 9 3 8 20 5
"YOR314W" 1 1 1 0 0 1 0 0 2
"YOR314W-A" 1 1 0 3 0 1 0 0 0
"YOR315W" 49 78 72 174 160 136 235 257 229
"YOR316C" 577 797 890 998 692 563 458 427 273
"YOR316C-A" 19 12 31 28 14 9 21 10 5
"ARS1528" 2 5 3 0 1 0 0 0 0
"YOR317W" 435 482 885 607 371 307 608 669 512
"YOR318C" 9 17 14 14 7 12 13 14 5
"YOR319W" 2 8 11 10 2 5 8 7 1
"YOR320C" 36 31 49 34 32 33 47 54 70
"YOR321W" 116 128 190 173 117 87 112 113 83
"YOR322C" 176 234 320 271 151 144 180 158 134
"YOR323C" 96 121 129 151 93 105 154 190 161
"YOR324C" 408 556 529 525 292 300 295 299 219
"YOR325W" 1 1 6 1 0 0 0 0 0
"YOR326W" 259 267 357 462 263 289 320 317 234
"YOR327C" 118 153 191 186 96 170 180 210 169
"YOR328W" 179 229 696 162 78 86 47 55 39
"YOR329C" 122 128 298 211 115 110 206 227 95
"YOR329W-A" 1 1 1 0 0 0 0 0 0
"YOR330C" 173 195 278 284 128 122 139 140 103
"YOR331C" 1 1 5 1 0 0 2 0 0
"YOR332W" 194 304 358 336 187 253 326 497 355
"YOR333C" 1 2 4 1 0 0 1 0 2
"YOR334W" 13 8 32 26 9 3 13 12 7
"YOR335C" 648 705 824 1129 797 721 958 1132 1105
"YOR335W-A" 0 0 0 0 0 0 1 1 0
"YOR336W" 74 58 108 68 49 46 86 100 50
"YOR337W" 56 76 222 103 47 64 87 87 61
"YOR338W" 23 27 78 13 0 12 6 4 1
"YOR339C" 0 1 9 2 0 1 3 1 1
"YOR340C" 17 27 48 26 17 18 51 85 45
"YOR341W" 199 207 389 262 160 186 315 407 237
"YOR342C" 56 53 85 62 34 34 75 63 59
"YOR343C" 95 100 103 125 69 68 65 68 35
"YORWsigma4" 51 77 87 70 31 53 43 29 20
"YORWdelta22" 5 10 9 4 0 2 0 2 3
"tM(CAU)O2" 12 12 10 8 2 7 14 9 12
"YOR344C" 89 112 224 72 30 47 39 37 9
"YORCdelta25" 0 0 2 0 0 0 0 0 0
"tP(UGG)O3" 3 2 0 1 0 2 1 1 0
"ARS1529" 0 3 0 0 0 1 0 0 1
"YOR345C" 0 2 3 1 0 0 0 0 0
"YOR346W" 28 42 54 33 19 19 36 72 42
"YOR347C" 193 287 375 409 275 207 266 263 214
"YOR348C" 970 1533 1210 1427 903 791 778 685 868
"YOR349W" 202 232 217 164 95 127 122 103 28
"YOR350C" 19 21 48 14 15 8 19 16 11
"YOR351C" 8 8 22 5 0 1 4 0 2
"YOR352W" 4 14 22 11 8 5 11 16 11
"YOR353C" 42 56 111 70 36 40 75 106 43
"YOR354C" 12 20 25 7 5 8 15 13 12
"YOR355W" 103 138 183 139 105 105 201 231 108
"YOR356W" 162 236 427 268 146 178 270 258 189
"YOR357C" 64 54 100 127 47 93 171 216 70
"YOR358W" 28 34 55 23 16 21 29 32 39
"YOR359W" 413 487 1055 566 349 341 506 463 231
"YOR360C" 67 25 125 45 23 29 30 26 14
"YOR361C" 312 258 417 341 193 215 322 302 206
"YOR362C" 213 318 337 405 262 295 416 492 325
"YOR363C" 88 95 231 137 63 66 103 92 42
"YOR364W" 3 5 3 2 0 2 3 0 1
"YOR365C" 8 9 29 4 0 6 5 3 2
"YOR366W" 0 0 3 1 0 0 0 0 1
"YOR367W" 12 19 30 13 15 21 21 27 22
"YOR368W" 7 22 16 10 4 9 17 13 8
"YOR369C" 1754 2051 2044 2442 2131 2266 2746 2659 3400
"YOR370C" 170 208 357 296 193 212 285 294 230
"YOR371C" 97 104 183 133 82 79 111 108 49
"YOR372C" 104 133 175 180 110 119 236 274 76
"YOR373W" 186 195 233 239 154 154 174 163 133
"YOR374W" 18698 24559 26120 21113 7360 10906 4958 4379 4334
"YOR375C" 3296 3595 4217 4102 3031 3104 4120 3868 3620
"YOR376W" 0 0 15 4 2 2 4 6 1
"YOR376W-A" 16 17 25 29 9 7 24 23 1
"YOR377W" 48 44 83 63 33 39 33 38 24
"YOR378W" 6 8 13 7 10 4 8 14 7
"YOR379C" 31 41 51 29 20 27 24 24 9
"YOR380W" 90 114 144 135 100 80 113 94 45
"YOR381W" 97 109 99 263 197 184 50 61 24
"YOR381W-A" 0 1 1 0 1 0 0 0 0
"YOR382W" 9508 11309 4236 22480 16429 18847 1519 1050 637
"YOR383C" 11785 15933 5036 26694 22746 23143 1813 1052 2104
"YOR384W" 231 214 108 485 309 347 53 21 42
"YOR385W" 12 16 19 8 4 8 6 1 6
"YOR386W" 19 14 51 17 4 12 17 24 21
"YOR387C" 1 2 10 0 0 0 3 0 0
"YOR388C" 2 2 3 0 0 0 0 0 0
"YOR389W" 223 231 326 242 108 169 93 60 38
"YOR390W" 12 10 19 17 10 6 15 10 4
"YOR391C" 3 1 8 1 0 1 1 0 0
"YOR392W" 2 1 3 1 1 0 0 0 0
"YOR393W" 1 0 0 0 0 0 0 0 0
"YOR394C-A" 1 0 1 0 1 0 0 1 0
"TEL16L-XC" 0 0 1 0 0 0 0 0 0
"YPL281C" 0 1 5 1 1 0 3 0 0
"YPL280W" 0 0 0 0 0 1 0 0 0
"YPL279C" 22 25 22 27 7 9 19 20 5
"YPL278C" 6 5 8 12 6 9 2 4 0
"YPL277C" 54 50 72 78 28 31 27 27 26
"YPL274W" 66 74 124 71 34 43 66 49 34
"YPL273W" 26 26 53 43 25 26 34 73 41
"YPL272C" 16 14 41 18 12 14 26 11 5
"YPL271W" 470 514 516 452 402 596 648 407 193
"YPL270W" 510 588 714 599 310 421 340 299 189
"YPL269W" 56 66 94 79 39 65 80 107 61
"YPL268W" 43 52 130 78 43 37 79 99 47
"YPL267W" 10 14 49 24 11 9 32 71 16
"YPL266W" 17 27 46 23 15 26 16 32 39
"YPL265W" 13 29 40 8 1 3 12 4 5
"ARS1604" 0 2 9 0 0 0 0 1 1
"YPL264C" 95 137 116 91 71 63 66 58 37
"YPL263C" 54 49 98 48 26 20 84 82 79
"YPL262W" 1991 2352 2343 4292 3540 2377 2600 2126 2579
"YPL261C" 0 1 1 0 1 0 0 0 1
"YPL260W" 73 75 144 89 62 75 127 133 87
"YPL259C" 43 55 75 41 23 43 61 95 22
"YPL258C" 64 114 131 73 58 56 65 81 53
"YPLCdelta1" 4 4 8 2 2 2 3 1 5
"tW(CCA)P" 1 1 3 3 0 1 3 0 2
"YPLWsigma1" 0 1 2 0 0 0 0 0 0
"YPLWdelta5" 0 0 1 1 0 1 0 0 0
"YPLWdelta6" 3 1 1 2 2 0 2 0 1
"YPL257W" 48 35 33 32 12 12 28 22 4
"YPL256C" 201 182 229 297 221 181 297 388 185
"YPL255W" 35 23 65 30 16 27 45 44 35
"YPL254W" 85 104 125 121 69 79 107 146 73
"YPL253C" 17 10 21 9 6 3 11 9 3
"ARS1605" 5 4 5 1 3 0 0 1 0
"YPL252C" 324 417 447 473 381 438 606 576 412
"YPL251W" 0 10 7 3 1 0 0 2 2
"YPL250C" 830 813 1137 756 363 444 417 466 266
"YPL249C-A" 1445 1698 1338 2308 1566 2696 2690 2877 1752
"YPL250W-A" 23 14 23 12 11 14 8 8 9
"YPL249C" 56 63 93 65 27 41 64 78 58
"YPL248C" 277 279 629 343 180 205 201 162 82
"YPL247C" 379 474 616 731 457 383 597 529 339
"YPL246C" 803 853 1075 1127 717 661 878 815 384
"YPL245W" 61 58 54 80 46 55 64 84 42
"YPL244C" 163 223 251 264 152 160 262 282 90
"YPL243W" 25 32 37 11 14 11 27 40 23
"YPL242C" 54 48 82 31 27 27 55 67 49
"YPL241C" 10 14 19 17 8 11 30 35 22
"YPL240C" 85 91 270 146 98 58 189 225 156
"YPL239W" 45 52 143 91 38 64 106 95 91
"YPL238C" 2 3 11 2 2 1 2 0 0
"YPL237W" 115 172 229 166 144 168 284 375 239
"YPL236C" 22 50 60 37 20 23 46 47 16
"YPL235W" 88 105 119 116 69 70 79 154 124
"YPL234C" 595 667 760 882 581 645 693 484 269
"YPL233W" 34 48 50 41 6 21 16 36 29
"YPL232W" 89 118 192 125 80 99 155 178 139
"YPL231W" 6325 7478 7396 8075 6125 5380 5984 6182 5981
"YPL230W" 126 182 293 232 141 100 163 133 108
"ARS1607" 1 0 0 0 0 0 0 1 1
"YPL229W" 474 485 1041 601 294 314 370 285 125
"YPL228W" 26 31 60 24 11 9 41 57 25
"YPL227C" 9 17 28 25 7 11 19 39 4
"YPL226W" 166 247 407 271 159 151 356 451 168
"YPL225W" 21 32 43 30 26 19 42 32 35
"YPL224C" 111 115 155 177 100 74 123 78 75
"YPL223C" 313 342 3302 92 13 31 19 16 11
"YPL222W" 246 257 677 264 110 134 105 89 92
"YPL222C-A" 106 143 91 75 48 70 52 46 31
"YPL221W" 880 964 1470 1048 694 626 552 609 443
"YPL220W" 142 138 150 188 178 156 235 182 104
"YPL219W" 77 66 138 71 45 44 68 72 21
"YPL218W" 188 71 64 89 36 34 70 42 34
"YPL217C" 104 126 215 106 66 98 116 87 86
"YPL216W" 19 32 57 8 7 7 13 7 10
"YPL215W" 45 41 67 58 32 42 58 86 73
"YPL214C" 90 94 131 107 81 63 64 70 64
"YPL213W" 13 8 25 17 7 8 16 10 15
"YPL212C" 53 79 144 43 51 49 102 151 69
"YPL211W" 15 22 38 14 12 11 11 23 23
"YPL210C" 47 47 78 40 27 31 57 71 45
"YPL209C" 14 12 19 13 4 2 6 10 8
"YPL208W" 19 30 21 24 16 18 30 20 30
"YPL207W" 68 78 190 129 59 73 141 146 73
"ARS1608" 2 1 2 0 0 0 2 0 1
"YPL206C" 123 94 120 172 97 80 87 57 64
"YPL205C" 2 1 0 1 0 0 0 0 0
"YPL204W" 101 113 274 155 77 118 169 206 122
"YPL203W" 169 181 279 246 193 160 246 286 137
"YPL202C" 19 17 40 15 4 8 15 23 4
"YPL201C" 26 48 66 34 9 10 2 5 2
"YPL200W" 3 9 8 4 0 1 1 1 0
"YPL199C" 29 43 40 50 24 33 63 80 48
"YPL198W" 49 70 112 85 49 69 109 173 52
"YPL197C" 0 2 3 1 1 0 1 0 0
"YPL196W" 36 30 42 38 17 34 36 46 33
"YPL195W" 51 70 141 78 54 47 88 77 74
"YPL194W" 23 15 47 33 14 16 22 28 22
"YPL193W" 24 27 37 19 8 7 13 21 11
"YPL192C" 1 2 5 2 0 0 0 0 1
"YPL191C" 5 7 9 4 2 2 5 8 5
"YPL190C" 534 551 1055 853 503 466 592 453 364
"YPL189C-A" 98 88 108 113 76 85 131 99 74
"YPL189W" 9 23 19 11 6 7 8 6 4
"YPL188W" 72 80 167 88 57 52 95 73 39
"YPL187W" 16 24 88 16 11 19 10 8 3
"YPL186C" 56 64 133 146 63 54 96 85 75
"YPL185W" 2 2 4 1 0 0 0 1 0
"YPL184C" 117 140 245 152 118 76 154 135 111
"YPL183W-A" 84 100 112 142 115 114 152 150 85
"YPL183C" 54 65 92 73 45 69 89 116 65
"YPL182C" 0 1 3 1 0 0 1 0 0
"YPL181W" 59 64 162 93 42 71 114 133 86
"YPL180W" 49 37 90 52 26 39 50 66 33
"YPL179W" 1280 1292 2554 1725 928 913 1043 639 348
"tE(UUC)P" 2 4 2 0 5 0 6 3 2
"YPLWdelta7" 3 1 2 1 0 0 0 1 0
"YPLWdelta8" 0 1 0 0 0 0 0 0 0
"YPL178W" 59 88 81 125 48 72 113 150 61
"YPL177C" 165 144 334 191 115 137 148 181 80
"YPL176C" 101 95 208 148 101 134 167 231 137
"YPL175W" 23 26 52 30 25 16 25 49 18
"ARS1611" 0 0 2 0 0 0 0 0 0
"YPL174C" 60 53 112 83 44 55 99 68 25
"YPL173W" 12 24 34 21 11 10 32 37 40
"YPL172C" 115 143 211 183 122 137 163 167 108
"YPL171C" 46 41 62 56 54 37 38 19 18
"YPL170W" 110 85 180 142 47 93 97 73 45
"YPL169C" 76 126 167 122 95 123 152 223 84
"YPL168W" 14 21 39 19 9 11 20 16 7
"YPL167C" 45 54 122 42 30 41 51 46 17
"YPL166W" 13 12 27 16 10 4 20 12 6
"YPL165C" 4 5 10 0 0 1 2 1 2
"YPL164C" 26 33 38 22 13 12 18 18 16
"YPL163C" 309 299 417 538 381 252 465 494 247
"YPL162C" 71 80 125 65 32 51 52 41 36
"YPL161C" 19 27 43 34 19 25 28 30 12
"YPL160W" 228 276 395 384 272 294 573 815 510
"YPL159C" 38 50 74 46 21 42 55 59 24
"YPL158C" 32 47 112 42 30 30 54 49 38
"YPL157W" 22 47 50 50 25 26 39 35 21
"YPL156C" 16 19 22 18 12 32 15 13 8
"YPL155C" 94 92 142 95 64 68 91 88 49
"YPL154C" 4575 5340 4640 7486 5223 3982 4026 3902 3647
"ARS1612" 2 1 6 1 2 0 0 1 0
"YPL153C" 39 39 68 40 23 30 57 65 43
"YPL152W-A" 0 0 1 0 0 0 0 0 1
"YPL152W" 48 55 74 57 54 46 47 75 51
"YPL151C" 27 36 51 38 15 27 21 16 20
"YPL150W" 50 36 70 52 23 47 62 52 48
"YPL149W" 45 51 50 46 20 27 31 31 18
"YPL148C" 40 48 65 53 27 24 32 29 12
"YPL147W" 36 36 81 26 8 9 9 6 10
"YPL146C" 10 17 32 18 8 9 21 20 11
"YPL145C" 141 176 284 218 200 102 243 186 334
"YPL144W" 23 22 30 34 28 38 34 55 19
"snR17b" 895 1056 861 415 284 422 220 283 584
"YPL143W" 951 1031 1201 1543 1390 1436 1919 1902 1593
"YPL142C" 1 1 1 1 0 0 0 0 1
"YPL141C" 69 72 134 89 91 77 176 249 103
"YPL140C" 40 36 74 45 23 40 68 76 38
"ARS1614" 1 2 1 1 0 0 3 0 1
"YPL139C" 21 16 59 31 9 22 31 23 17
"YPL138C" 49 46 87 55 33 39 45 60 46
"YPL137C" 683 709 2250 828 329 423 475 517 342
"YPL136W" 1 3 3 1 0 0 1 0 2
"YPL135W" 1758 2162 2732 2251 1359 1358 1299 1248 1222
"YPL135C-A" 0 1 1 0 0 0 1 0 1
"YPL134C" 568 719 611 957 578 644 530 441 373
"YPL133C" 50 70 105 74 38 58 62 64 46
"YPL132W" 30 35 41 50 32 26 58 57 23
"YPL131W" 1969 2563 2845 3519 3201 2914 4697 5121 4051
"YPL130W" 4 4 2 3 0 0 0 0 0
"YPL129W" 28 37 47 36 19 35 49 56 41
"YPL128C" 638 751 853 946 511 529 697 669 462
"YPL127C" 162 216 148 183 116 137 177 201 109
"YPL126W" 183 207 428 236 111 135 245 280 102
"YPL125W" 50 37 78 31 14 13 36 27 25
"YPL124W" 3 9 17 18 11 10 13 14 10
"YPL123C" 12 16 32 22 8 14 11 14 6
"YPL122C" 17 27 25 32 10 12 40 39 17
"YPL121C" 9 4 5 2 0 1 1 1 2
"YPL120W" 17 16 42 21 6 6 16 22 19
"YPL119C-A" 11 5 40 8 5 6 6 4 1
"YPL119C" 112 116 275 131 71 77 75 53 54
"YPL118W" 26 46 59 59 35 38 69 108 43
"YPL117C" 42 51 81 45 29 32 72 72 40
"YPL116W" 79 89 106 123 85 71 88 109 87
"ARS1617" 1 3 1 0 0 0 0 0 0
"YPL115C" 87 102 194 122 97 108 133 180 109
"YPL114W" 51 86 69 114 46 64 78 71 27
"YPL113C" 14 13 17 18 4 7 11 11 9
"YPL112C" 105 116 150 132 84 110 133 172 80
"tM(CAU)P" 8 5 7 9 1 12 5 3 3
"YPL111W" 105 120 126 155 96 105 100 77 109
"YPL110C" 66 69 114 49 30 34 44 54 38
"YPL109C" 56 57 87 72 27 44 50 42 18
"YPL108W" 10 20 23 13 6 10 17 25 12
"YPL107W" 25 15 59 44 15 17 31 50 19
"YPL106C" 1511 1727 2358 1930 1189 1200 1566 1678 1252
"YPL105C" 462 564 638 565 293 381 352 368 218
"YPL104W" 51 39 78 62 45 45 78 64 46
"YPL103C" 37 25 46 30 22 26 45 29 20
"YPL102C" 3 1 1 0 1 1 2 2 0
"YPL101W" 85 106 153 127 84 97 101 118 78
"YPL100W" 11 20 26 12 14 14 28 32 14
"YPL099C" 29 31 66 55 16 38 48 71 41
"YPL098C" 332 370 316 479 373 370 464 478 535
"YPL097W" 34 36 57 46 31 35 41 23 25
"YPL096C-A" 166 217 203 214 140 143 146 155 66
"YPL096W" 18 22 52 25 13 14 25 26 9
"YPL095C" 52 74 82 133 120 47 180 246 119
"YPL094C" 328 433 561 578 345 429 592 661 358
"YPL093W" 112 197 309 191 100 117 184 212 114
"YPL092W" 110 177 252 104 53 51 44 45 22
"YPL091W" 167 184 180 214 124 133 158 172 110
"YPL090C" 42 68 89 112 72 73 118 134 168
"YPL089C" 150 210 417 199 111 155 153 199 53
"YPL088W" 61 80 139 85 56 68 76 98 47
"YPL087W" 171 216 227 225 169 163 197 141 118
"ARS1618" 0 2 0 1 1 1 1 0 0
"YPL086C" 22 29 32 16 18 14 24 25 16
"YPL085W" 463 560 895 619 439 424 575 649 309
"YPL084W" 138 162 269 188 124 134 192 220 156
"YPL083C" 28 42 59 60 28 36 46 85 55
"YPL082C" 226 238 476 334 187 207 257 300 243
"YPL081W" 78 72 124 88 65 74 108 128 80
"YPL080C" 0 0 1 0 0 1 0 3 0
"YPL079W" 347 447 361 613 431 599 876 1301 748
"YPL078C" 730 770 728 1207 632 959 974 916 358
"YPL077C" 21 23 46 42 21 23 49 65 38
"YPL076W" 31 23 52 27 7 15 24 21 9
"YPL075W" 90 81 188 122 90 101 100 102 73
"YPL074W" 47 62 113 70 48 44 93 105 77
"ARS1619" 1 1 2 0 0 0 0 1 2
"YPL073C" 3 2 2 0 0 1 2 0 0
"YPL072W" 31 23 23 30 14 21 28 39 9
"YPL071C" 2 6 5 5 3 4 5 12 13
"YPL070W" 11 14 19 10 2 4 20 22 8
"ARS1620" 1 1 5 1 2 1 2 2 0
"YPL069C" 18 31 33 26 21 16 27 34 14
"YPL068C" 17 43 74 40 18 30 46 70 40
"YPL067C" 288 336 233 338 198 240 158 134 140
"YPL066W" 119 118 248 182 76 84 161 160 43
"YPL065W" 8 9 21 3 3 6 16 15 3
"YPL064C" 45 43 104 98 44 57 84 128 66
"YPL063W" 102 135 210 186 116 119 212 257 146
"YPL062W" 2 3 5 3 2 1 3 1 2
"YPL061W" 3812 6679 5597 7340 2504 4173 2347 2654 1736
"YPL060W" 7 11 21 9 4 13 6 20 10
"tC(GCA)P1" 2 1 1 1 0 0 0 0 1
"YPLWdelta9" 1 0 0 0 0 0 0 0 0
"YPLCdelta10" 3 1 4 0 0 1 1 0 0
"YPLWdelta11" 0 0 2 0 0 0 0 0 0
"YPL059W" 76 78 96 140 87 82 148 185 121
"YPL058C" 199 276 269 532 292 387 119 108 113
"YPL057C" 618 841 867 609 333 419 326 360 211
"YPL056C" 120 124 148 149 63 69 91 70 36
"YPL055C" 63 107 167 99 48 76 98 107 57
"YPL054W" 286 249 371 220 72 108 173 155 39
"ARS1633" 2 2 9 3 2 0 1 4 1
"YPL053C" 66 57 102 81 36 41 102 169 44
"YPL052W" 12 14 32 7 6 8 14 11 6
"YPL051W" 18 30 26 22 14 18 25 49 20
"YPL050C" 85 106 135 109 65 75 133 187 79
"YPL049C" 124 177 203 174 86 109 134 191 124
"YPL048W" 2022 2519 2268 3804 2666 2362 3406 3676 2893
"YPL047W" 80 91 183 165 61 90 141 143 66
"YPL046C" 23 43 55 60 32 47 72 73 48
"YPL045W" 12 14 36 9 7 12 22 11 11
"YPL044C" 3 1 2 0 1 0 0 0 0
"YPL043W" 67 83 144 79 15 50 91 84 81
"YPL042C" 78 90 170 104 58 66 66 76 50
"YPL041C" 65 58 105 80 53 43 66 51 25
"YPL040C" 41 45 62 52 33 30 70 78 59
"YPL039W" 38 28 62 47 31 30 38 34 25
"YPL038W-A" 0 0 2 0 0 0 0 0 0
"YPL038W" 16 22 32 13 16 10 18 31 19
"YPL037C" 376 477 477 553 396 529 706 857 454
"YPL036W" 725 748 3015 254 65 69 51 34 36
"YPL035C" 3 3 2 3 0 0 1 0 1
"YPL034W" 6 6 11 6 3 2 3 2 0
"YPL033C" 5 1 3 3 0 0 2 1 1
"YPL032C" 137 189 242 248 168 156 348 459 199
"YPL031C" 181 225 311 322 184 229 279 312 182
"YPL030W" 15 24 42 18 15 20 20 23 20
"YPL029W" 44 37 63 45 18 35 33 35 46
"YPL028W" 1482 1634 1558 2435 1771 1435 1617 1462 1449
"YPL027W" 4 8 3 5 2 2 2 1 1
"YPL026C" 224 160 533 301 146 158 216 179 92
"YPL025C" 37 36 77 52 28 23 29 13 21
"YPL024W" 59 87 171 135 83 99 133 147 87
"YPL023C" 327 397 492 485 266 282 323 358 285
"YPL022W" 74 88 168 127 86 93 96 91 78
"YPL021W" 1 1 0 0 1 0 0 0 2
"ARS1621" 2 1 2 1 0 0 0 0 0
"YPL020C" 13 18 34 22 14 10 16 11 19
"YPL019C" 24 23 49 19 11 13 23 38 18
"YPL018W" 38 28 40 30 15 22 28 20 25
"YPL017C" 187 211 379 227 89 85 57 63 46
"YPL016W" 70 58 120 50 32 40 63 58 30
"YPL015C" 528 624 659 849 601 505 676 579 506
"YPL014W" 235 177 398 428 256 205 351 265 131
"YPL013C" 77 82 103 153 56 103 165 187 105
"YPL012W" 99 144 279 143 68 78 147 121 103
"YPL011C" 73 74 98 97 45 54 86 134 33
"YPL010W" 51 89 103 148 94 114 192 269 155
"YPL009C" 49 47 109 84 44 50 95 103 68
"YPL008W" 30 31 47 30 14 14 33 35 18
"YPL007C" 5 11 25 7 8 7 13 19 13
"YPL006W" 297 295 578 394 240 225 236 206 184
"YPL005W" 29 26 37 23 19 17 22 34 13
"YPL004C" 957 1262 1615 2250 1254 1105 1577 1534 1097
"YPL003W" 70 89 100 104 65 64 84 70 46
"YPL002C" 33 37 78 59 34 26 47 48 23
"YPL001W" 9 13 9 4 6 7 10 6 6
"YPR001W" 133 136 286 81 6 20 6 6 7
"YPR002W" 152 167 287 192 55 81 46 44 51
"tF(GAA)P1" 140 93 92 115 45 81 120 99 68
"YPRWdelta12" 6 6 8 6 6 8 4 6 9
"YPR002C-A" 0 0 2 1 0 0 1 0 0
"YPR003C" 143 192 235 228 123 140 167 182 120
"ARS1622" 0 1 1 0 0 1 1 0 0
"YPR004C" 557 480 653 932 483 571 856 995 353
"ARS1634" 0 2 1 1 0 0 0 0 0
"YPR005C" 37 45 44 37 19 18 40 41 27
"YPR006C" 109 126 164 128 29 56 25 27 34
"YPR007C" 7 12 17 6 2 1 1 0 4
"YPRCdelta13" 0 0 8 1 0 0 0 0 0
"tG(GCC)P1" 209 120 148 168 108 225 225 187 122
"YPR008W" 151 106 279 163 69 79 189 214 96
"YPR009W" 80 84 173 65 34 46 42 47 20
"YPR010C" 405 583 959 600 448 431 641 633 651
"tK(CUU)P" 1 2 7 7 3 7 10 6 3
"YPR010C-A" 60 68 56 88 74 105 149 153 103
"YPR011C" 126 111 201 188 107 135 153 148 105
"YPR012W" 2 4 6 0 2 4 1 3 0
"YPR013C" 35 62 80 70 37 25 49 74 34
"YPR014C" 4 2 2 4 0 1 1 0 0
"YPR015C" 42 48 118 42 29 36 26 15 6
"YPR016C" 412 575 533 522 374 360 445 325 361
"YPR016W-A" 2 0 2 0 0 0 0 0 0
"YPR017C" 20 32 32 49 13 26 27 34 16
"YPR018W" 24 34 54 35 7 8 35 35 22
"YPR019W" 340 317 546 361 216 223 300 272 129
"YPR020W" 3 7 1 7 7 11 13 9 11
"YPR021C" 79 70 151 117 96 88 129 138 91
"YPR022C" 87 99 201 157 95 90 179 205 95
"YPR023C" 91 103 161 103 56 91 95 109 78
"YPR024W" 369 439 597 536 422 383 337 400 325
"YPR025C" 21 25 35 30 19 12 28 39 28
"YPR026W" 445 417 932 682 329 282 316 285 195
"YPR027C" 1 2 2 1 0 0 0 0 2
"tF(GAA)P2" 0 1 2 1 0 0 2 1 3
"YPR028W" 152 191 211 241 131 136 186 132 130
"YPR029C" 77 73 133 108 84 98 135 158 94
"YPR030W" 561 562 1054 768 473 523 470 403 243
"YPR031W" 46 41 75 51 25 22 66 45 49
"ARS1623" 2 1 2 2 0 0 0 0 0
"YPR032W" 69 66 137 98 38 70 91 144 66
"YPR033C" 372 408 510 591 426 381 525 630 442
"YPR034W" 62 83 102 98 68 88 83 120 115
"YPR035W" 1000 1453 1923 1379 815 1017 1520 2215 1487
"YPR036W" 294 354 478 337 222 284 338 365 237
"YPR036W-A" 4288 5658 5500 4639 2836 3016 3057 2926 2196
"YPR037C" 75 78 104 115 50 113 76 95 60
"YPR038W" 5 4 15 2 0 1 0 0 0
"YPR040W" 119 147 215 140 88 107 113 116 61
"YPR041W" 404 565 674 715 472 523 672 678 694
"YPR042C" 460 420 732 596 367 324 395 348 232
"YPR043W" 1844 2067 1738 2732 1881 2525 3200 3237 2212
"YPR044C" 1 4 3 0 0 0 0 0 0
"YPR045C" 90 111 148 108 57 80 72 72 95
"YPR046W" 6 15 24 15 10 14 39 19 14
"YPR047W" 6 13 17 19 14 9 7 15 18
"YPR048W" 90 91 113 89 48 79 85 64 30
"YPR049C" 96 92 163 74 23 38 49 42 27
"YPR050C" 6 3 6 4 5 1 3 3 0
"YPR051W" 33 40 67 79 55 50 82 109 53
"YPR052C" 749 1059 498 844 657 646 675 521 555
"YPR053C" 23 29 35 27 20 13 15 13 9
"YPR054W" 4 7 6 3 3 1 3 8 3
"YPR055W" 45 66 86 55 36 46 40 65 30
"YPR056W" 13 9 19 16 8 18 22 25 13
"YPR057W" 19 35 51 39 23 38 38 45 45
"YPR058W" 240 275 358 357 209 238 301 312 225
"YPR059C" 0 5 6 2 1 0 0 2 0
"YPR060C" 10 7 14 9 4 5 10 15 13
"YPR061C" 13 10 22 10 6 11 16 18 5
"YPR062W" 52 52 110 165 106 101 148 146 91
"YPR063C" 512 596 708 861 533 539 866 809 402
"YPR064W" 4 11 7 4 8 5 4 1 4
"YPR065W" 343 351 946 430 240 300 400 523 157
"YPR066W" 76 106 120 141 78 58 96 91 57
"YPR067W" 26 26 46 39 29 29 61 45 33
"YPR068C" 12 17 10 8 3 7 2 11 5
"ARS1624" 1 3 4 0 0 0 1 2 0
"YPR069C" 124 166 225 255 169 186 344 384 142
"YPR070W" 5 13 23 13 9 11 19 20 14
"YPR071W" 37 60 82 71 46 40 66 77 25
"tS(UGA)P" 19 9 10 18 3 16 8 9 8
"YPR072W" 39 35 61 36 22 21 48 70 39
"YPR073C" 9 10 12 10 4 4 11 10 12
"YPR074C" 5524 6418 5222 9854 8076 6460 6449 5625 6694
"YPR074W-A" 5 3 6 4 2 0 3 1 1
"ARS1625" 4 5 5 2 0 1 0 0 2
"YPR075C" 357 462 513 476 320 360 385 528 385
"YPR076W" 5 1 3 4 2 2 4 3 3
"YPR078C" 3 4 6 2 0 0 1 0 0
"YPR079W" 40 33 76 57 26 35 26 38 32
"YPR080W" 231 305 293 489 399 312 342 299 576
"YPR081C" 19 21 43 33 16 20 21 35 26
"YPR082C" 17 11 13 14 15 20 26 20 19
"YPR083W" 18 23 60 28 15 21 46 45 16
"YPR084W" 187 258 276 235 117 131 158 146 69
"YPR085C" 46 36 63 41 16 41 39 37 17
"YPR086W" 45 57 139 101 38 59 128 136 73
"YPR087W" 0 2 3 1 0 0 1 1 0
"YPR088C" 71 100 114 126 62 101 140 147 94
"YPR089W" 65 100 120 95 64 73 110 122 73
"YPR091C" 58 59 108 82 48 65 81 119 78
"YPR092W" 2 3 4 1 0 0 2 0 1
"snR51" 108 150 90 55 23 89 33 28 33
"snR70" 167 150 157 147 132 158 160 206 307
"snR41" 492 442 319 192 200 382 181 176 206
"YPR093C" 98 65 178 100 42 58 55 24 26
"YPR094W" 3 9 6 5 1 3 5 5 4
"YPR095C" 84 82 163 126 60 59 106 105 67
"YPR096C" 1 7 7 6 1 2 3 3 4
"YPR097W" 43 49 74 38 25 31 49 38 31
"YPR098C" 195 188 298 249 145 142 119 102 83
"YPR099C" 2 3 5 2 0 1 2 3 1
"YPR100W" 41 44 68 113 40 57 101 64 49
"YPR101W" 7 14 14 5 3 6 40 17 16
"YPR102C" 152 183 176 285 153 245 470 542 133
"YPR103W" 149 185 213 263 170 182 215 299 218
"YPR104C" 90 95 148 73 43 61 84 83 54
"YPR105C" 54 58 73 70 39 38 63 60 30
"YPR106W" 194 228 195 193 159 156 183 180 102
"YPR107C" 8 9 7 10 4 5 7 9 10
"YPR108W" 39 55 100 77 41 50 94 125 59
"YPR108W-A" 0 1 2 1 0 2 0 0 0
"YPR109W" 37 34 53 44 26 32 27 29 24
"YPR110C" 63 65 103 73 49 60 104 110 55
"YPR111W" 64 54 135 55 32 44 83 119 45
"ARS1626" 2 2 2 2 0 1 2 0 0
"YPR112C" 67 70 160 83 33 45 81 84 75
"YPR113W" 550 631 491 670 563 420 715 720 833
"YPR114W" 256 287 264 303 189 197 274 244 134
"YPR115W" 191 195 417 278 153 164 221 305 209
"YPR116W" 14 15 25 7 4 6 13 10 6
"YPR117W" 136 151 305 171 115 92 139 124 74
"YPR118W" 40 48 97 80 46 44 62 73 48
"tK(UUU)P" 1 2 3 1 0 0 0 0 0
"YPRWsigma2" 1 0 3 2 0 1 1 2 0
"YPR119W" 48 39 58 68 48 50 55 82 42
"YPR120C" 30 21 56 23 12 16 25 30 23
"tC(GCA)P2" 1 0 2 2 0 2 1 0 2
"YPRWdelta14" 5 2 4 1 0 0 1 0 0
"YPRCdelta15" 0 0 5 0 0 1 0 0 2
"ARS1635" 0 1 3 0 0 0 0 0 0
"YPRWdelta16" 30 21 44 23 14 7 24 21 9
"YPR121W" 31 49 71 44 31 26 44 30 20
"YPR122W" 138 149 249 207 114 101 199 184 77
"YPR123C" 6 9 7 6 3 1 10 5 4
"YPR124W" 115 135 199 136 103 129 109 194 138
"YPR125W" 61 68 136 77 33 55 70 87 68
"YPR126C" 2 2 3 3 1 1 1 0 0
"YPR127W" 239 241 372 320 163 202 170 181 123
"YPR128C" 62 90 115 115 63 54 127 114 57
"YPR129W" 99 97 185 135 91 94 150 197 119
"YPR130C" 0 0 5 3 0 2 1 0 2
"YPR131C" 26 28 55 47 29 36 66 89 49
"YPR132W" 375 442 456 699 415 627 956 1000 481
"YPR133C" 59 62 165 70 41 44 121 135 71
"YPR133W-A" 347 497 423 580 416 614 819 761 459
"YPR134W" 16 17 52 27 17 14 30 30 23
"YPR135W" 68 81 143 75 43 58 69 81 53
"YPR136C" 0 2 1 0 0 0 1 0 0
"YPR137W" 83 106 203 78 54 69 102 142 81
"YPRWdelta17" 0 1 5 0 0 0 0 0 0
"tN(GUU)P" 22 25 21 12 3 16 4 9 6
"YPR138C" 175 196 319 268 194 177 187 130 150
"YPR139C" 40 65 92 82 54 71 106 149 53
"YPR140W" 42 39 57 49 32 45 48 34 40
"YPR141C" 26 38 47 39 22 23 38 38 26
"YPR142C" 0 0 5 0 0 0 0 0 0
"YPR143W" 32 45 96 37 19 31 67 74 51
"ARS1627" 1 1 8 1 0 0 1 1 0
"tI(AAU)P1" 429 398 434 375 245 435 475 441 347
"YPR144C" 42 54 133 52 39 44 74 68 36
"snR45" 485 660 370 366 414 833 357 604 835
"YPR145W" 1076 1268 1884 1479 1094 1205 1400 1555 1320
"YPR145C-A" 3 4 6 2 0 0 1 0 1
"YPR146C" 8 8 11 6 3 2 9 7 4
"YPR147C" 189 243 293 383 242 229 358 371 211
"YPR148C" 45 56 110 70 38 40 62 94 81
"YPR149W" 1247 1553 2064 1903 1454 1034 912 840 1062
"YPR150W" 8 12 21 10 4 10 8 7 6
"YPR151C" 53 42 81 51 31 39 35 40 16
"YPR152C" 29 31 56 33 23 25 15 24 29
"YPR153W" 30 20 39 19 14 13 14 5 5
"YPR154W" 940 1176 2004 1301 726 776 987 942 430
"YPR155C" 34 48 59 55 34 35 41 50 37
"YPR156C" 102 100 143 132 90 68 95 52 51
"YPR157W" 29 35 49 34 40 31 21 19 21
"ARS1628" 1 2 1 0 1 1 2 0 0
"YPR158W" 39 24 81 54 21 26 63 62 15
"YPRCdelta22" 2 2 1 0 0 0 1 0 0
"ARS1629" 0 0 3 1 1 0 0 0 0
"YPRWsigma3" 0 5 0 2 0 0 2 0 0
"tA(AGC)P" 15 13 10 18 7 14 25 19 19
"YPR159W" 1671 1945 2025 2057 1398 1289 1313 1199 1040
"YPR159C-A" 1 0 3 2 1 0 2 2 0
"tG(GCC)P2" 11 19 10 13 9 12 10 10 5
"YPR160W" 1458 1896 2374 2556 1621 1084 1700 1468 1074
"YPR160C-A" 1 2 2 0 1 0 0 0 0
"YPR161C" 63 74 124 83 48 54 80 136 68
"YPR162C" 33 33 56 29 22 26 35 43 17
"YPR163C" 83 119 142 122 82 107 150 191 181
"YPR164W" 159 144 255 166 75 96 143 164 84
"YPR165W" 224 307 274 364 261 248 369 512 345
"YPR166C" 5 7 9 6 5 12 16 3 6
"YPR167C" 47 56 93 78 46 58 125 145 123
"YPR168W" 9 12 25 7 6 9 15 6 7
"YPR169W" 57 61 143 82 49 49 97 95 64
"tI(AAU)P2" 1 2 5 2 2 3 7 1 2
"YPRWsigma4" 1 2 10 1 1 0 0 0 0
"ARS1630" 1 0 0 1 0 0 0 1 0
"YPRCtau3" 1 0 3 2 1 0 0 1 0
"YPR170C" 8 8 12 7 3 3 2 1 1
"YPR170W-B" 25 15 25 50 16 15 37 27 4
"YPR171W" 67 58 111 73 33 52 71 86 42
"YPR172W" 63 92 140 109 72 82 114 110 40
"YPR173C" 62 75 142 85 52 71 104 101 64
"YPR174C" 46 54 68 51 39 39 39 32 30
"YPR175W" 39 46 46 27 18 18 33 43 40
"YPR176C" 80 80 86 99 68 58 77 51 99
"YPR177C" 1 0 0 0 0 0 0 0 0
"YPR178W" 51 48 120 63 45 46 67 73 36
"YPR179C" 25 19 56 16 5 11 19 15 10
"YPR180W" 24 11 29 16 11 4 19 30 15
"YPR181C" 3447 3985 3968 4975 3408 3102 3945 3612 2520
"YPR182W" 282 342 385 310 165 249 229 213 150
"YPR183W" 3230 3750 2966 3855 2731 2707 2804 2296 1892
"YPR184W" 1775 1731 2660 3264 1719 1339 1775 1543 1185
"YPR185W" 36 45 86 39 19 26 46 59 25
"YPR186C" 25 19 43 15 11 14 30 20 12
"YPR187W" 81 74 108 175 83 131 177 201 136
"YPR188C" 19 35 34 49 29 37 71 82 50
"YPR189W" 47 80 128 79 32 39 55 65 47
"YPR190C" 51 93 145 82 47 62 81 112 54
"YPR191W" 728 898 853 1519 1242 1149 1474 1401 1158
"YPR192W" 46 61 207 93 17 26 16 15 16
"YPR193C" 8 6 20 15 4 5 4 3 2
"YPR194C" 17 14 50 16 7 4 3 3 7
"YPR195C" 6 5 5 3 3 1 4 1 3
"YPR196W" 47 78 77 58 39 33 41 28 35
"ARS1631" 0 0 1 0 0 0 0 0 0
"YPRWtau4" 0 0 1 0 0 0 0 0 0
"YPR197C" 2 3 3 0 0 0 0 1 0
"YPR198W" 62 67 142 93 45 38 51 45 24
"YPR199C" 63 74 164 119 70 87 122 136 55
"YPR200C" 9 11 26 8 11 10 6 11 5
"YPR201W" 3 4 12 2 0 0 4 0 1
"ARS1632" 0 1 5 2 1 0 1 1 0
"TEL16R-YP_repeat_region" 0 0 1 0 0 0 0 0 0
