# Supplementary material for: A complete statistical model for calibration of RNA-seq counts using external spike-ins and maximum likelihood theory
Source: PLoS Comput Biol. 2019 Mar 11;15(3):e1006794. doi: 10.1371/journal.pcbi.1006794 (PMC6428340; doi:10.1371/journal.pcbi.1006794)
Supplement: S1 Code and Data — The YmatRNAyeast.txt, YmatRNAciona.txt, and YmatRNAdilution.txt files are data frames for native RNA count data (genes-by-replicates) for the yeast growth rate study, Ciona embryonic differentiation study, and yeast dilution study, respectively. The corresponding count data for spike-in molecules are named similarly, but with SI instead of RNA. Data files ERCCyeast.txt and ERCCciona.txt are data frames for detected ERCC spike-in molecules in the yeast growth rate study and Ciona study, giving attomoles of each molecule added to native RNA, length (nt), GC content, and folding energy (Kcal mol-1). The ERCCdilutionNmatAttomoles.txt file is a data frame for the yeast dilution study that gives attomoles of detected spike-in molecules for the high-volume (H) and low-volume (L) spike-in aliquot conditions. (ZIP) [file pcbi.1006794.s014.zip › S1CodeandData/YmatSIdilution.txt]

"H1" "H2" "H3" "L1" "L2" "L3"
"ERCC-00002" 219569 264231 223155 70028 74701 87547
"ERCC-00003" 2095 2550 1905 681 679 908
"ERCC-00004" 45553 49748 31755 8890 6632 10814
"ERCC-00009" 2632 3008 2896 844 888 1031
"ERCC-00012" 2 1 1 0 0 0
"ERCC-00013" 19 9 11 2 7 0
"ERCC-00014" 212 283 206 71 70 86
"ERCC-00016" 3 0 1 0 0 0
"ERCC-00017" 3 8 6 2 3 5
"ERCC-00019" 737 908 679 260 251 315
"ERCC-00022" 4984 6081 5127 1728 1907 2074
"ERCC-00024" 0 4 14 2 0 0
"ERCC-00025" 1780 2088 1796 678 594 646
"ERCC-00028" 67 92 51 19 21 26
"ERCC-00031" 45 55 65 13 17 20
"ERCC-00033" 29 26 35 8 16 8
"ERCC-00034" 489 580 454 132 135 167
"ERCC-00035" 3003 3551 2885 986 989 1071
"ERCC-00039" 71 51 65 13 16 24
"ERCC-00040" 11 26 14 12 9 6
"ERCC-00041" 14 6 19 0 5 1
"ERCC-00042" 2614 2285 1695 806 653 637
"ERCC-00043" 601 688 462 173 153 234
"ERCC-00044" 4533 5353 4639 1435 1481 1573
"ERCC-00046" 2034 1990 1588 532 587 742
"ERCC-00048" 0 2 1 5 0 0
"ERCC-00051" 24 26 25 3 5 9
"ERCC-00053" 78 50 46 20 19 10
"ERCC-00054" 41 53 45 15 13 18
"ERCC-00057" 0 0 1 0 0 0
"ERCC-00058" 36 75 60 14 10 22
"ERCC-00059" 173 231 186 69 78 76
"ERCC-00060" 763 1081 696 257 239 327
"ERCC-00061" 0 0 12 2 0 4
"ERCC-00062" 644 651 436 189 125 237
"ERCC-00067" 29 48 34 12 1 15
"ERCC-00069" 58 84 65 21 22 15
"ERCC-00071" 2059 2366 1930 675 604 693
"ERCC-00073" 5 1 3 1 0 0
"ERCC-00074" 31168 38269 31111 5665 5750 8786
"ERCC-00076" 2962 3408 2827 897 948 1087
"ERCC-00077" 131 189 144 50 53 45
"ERCC-00078" 650 803 671 192 239 223
"ERCC-00079" 1860 1979 1527 590 565 620
"ERCC-00081" 4 10 12 3 7 0
"ERCC-00084" 229 398 289 81 78 98
"ERCC-00085" 160 169 151 34 45 59
"ERCC-00086" 2 4 0 2 4 0
"ERCC-00092" 11667 14011 10024 3958 3699 4104
"ERCC-00095" 464 422 256 130 127 105
"ERCC-00096" 520747 598325 499098 162710 164253 182936
"ERCC-00097" 0 0 0 2 0 0
"ERCC-00098" 2 3 1 0 0 1
"ERCC-00099" 356 396 300 145 87 126
"ERCC-00104" 0 3 1 0 0 4
"ERCC-00108" 16758 17969 15016 5167 4833 5962
"ERCC-00109" 12 9 6 1 0 3
"ERCC-00111" 38046 44493 35281 11694 11919 13385
"ERCC-00112" 2598 2953 2625 861 911 1004
"ERCC-00113" 195574 236819 169000 60977 58496 65396
"ERCC-00116" 14606 15760 14324 4233 4470 5438
"ERCC-00117" 0 1 0 0 0 0
"ERCC-00120" 10 14 7 4 0 1
"ERCC-00123" 1 5 3 0 0 1
"ERCC-00126" 188 207 147 63 39 55
"ERCC-00130" 783721 924971 716925 248649 246293 287731
"ERCC-00131" 3330 3993 3110 1077 1126 1295
"ERCC-00134" 0 0 1 0 0 0
"ERCC-00136" 50118 60908 40805 15499 13996 16117
"ERCC-00137" 5 5 4 0 4 1
"ERCC-00138" 0 0 4 0 0 0
"ERCC-00142" 5 3 3 1 0 3
"ERCC-00143" 22 20 25 14 14 7
"ERCC-00144" 608 771 568 159 191 186
"ERCC-00145" 20296 24258 18078 6348 6644 7201
"ERCC-00147" 9 28 18 3 2 1
"ERCC-00148" 315 392 270 95 97 111
"ERCC-00150" 87 131 58 22 25 28
"ERCC-00154" 133 148 127 39 45 54
"ERCC-00156" 0 1 1 0 1 0
"ERCC-00157" 333 373 300 110 87 119
"ERCC-00158" 13 18 11 8 3 14
"ERCC-00160" 233 290 202 98 91 76
"ERCC-00162" 119 93 62 13 31 29
"ERCC-00163" 142 175 194 63 43 60
"ERCC-00164" 3 0 0 1 0 0
"ERCC-00165" 751 812 700 217 275 278
"ERCC-00168" 2 0 2 2 0 0
"ERCC-00170" 157 229 131 43 71 58
"ERCC-00171" 87636 106320 89315 28585 31196 35930
