# Supplementary material for: A complete statistical model for calibration of RNA-seq counts using external spike-ins and maximum likelihood theory
Source: PLoS Comput Biol. 2019 Mar 11;15(3):e1006794. doi: 10.1371/journal.pcbi.1006794 (PMC6428340; doi:10.1371/journal.pcbi.1006794)
Supplement: S1 Code and Data — The YmatRNAyeast.txt, YmatRNAciona.txt, and YmatRNAdilution.txt files are data frames for native RNA count data (genes-by-replicates) for the yeast growth rate study, Ciona embryonic differentiation study, and yeast dilution study, respectively. The corresponding count data for spike-in molecules are named similarly, but with SI instead of RNA. Data files ERCCyeast.txt and ERCCciona.txt are data frames for detected ERCC spike-in molecules in the yeast growth rate study and Ciona study, giving attomoles of each molecule added to native RNA, length (nt), GC content, and folding energy (Kcal mol-1). The ERCCdilutionNmatAttomoles.txt file is a data frame for the yeast dilution study that gives attomoles of detected spike-in molecules for the high-volume (H) and low-volume (L) spike-in aliquot conditions. (ZIP) [file pcbi.1006794.s014.zip › S1CodeandData/YmatRNAciona.txt]

"lacz1" "lacz2" "lacz3" "dnfgfr1" "dnfgfr2" "dnfgfr3" "camras1" "camras2" "camras3"
"C1ORF158" 49 29 80 64 35 93 47 21 74
"LASP/1" 433 450 293 174 227 186 664 851 482
"KH2013:KH.C1.100" 9 2 4 3 4 5 2 3 4
"PDCD6IP" 1467 1028 1329 1406 1171 1461 1230 1328 1740
"UBE2M" 1349 1069 1208 1295 1040 1239 1267 1348 1386
"KH2013:KH.C1.1002" 11 7 13 4 3 7 9 24 10
"KH2013:KH.C1.1003_F49F1.1" 57 45 71 21 12 38 108 68 73
"PLCH1/2" 386 436 275 410 410 241 507 438 268
"KH2013:KH.C1.1006" 1 0 1 0 0 0 1 0 1
"C11ORF70" 48 56 38 54 48 43 69 53 35
"MFAP1" 1344 1279 1027 1042 1233 964 1405 1621 1467
"CCDC50" 356 284 356 235 246 280 307 376 335
"KH2013:KH.C1.101_CDIPT" 574 345 633 619 525 542 565 515 736
"KH2013:KH.C1.1010_ITLN3" 82 50 60 54 29 50 103 47 69
"RAB35" 466 372 476 481 498 485 512 571 611
"CHMP5" 743 655 810 684 849 807 796 795 914
"KH2013:KH.C1.1013" 399 254 282 654 426 539 255 174 802
"KH2013:KH.C1.1014" 155 144 137 111 151 97 147 180 152
"KH2013:KH.C1.1015" 3 2 0 0 0 0 1 2 3
"NR6A1" 13448 11719 11763 10779 8660 8662 17824 16470 16959
"NRCAM" 788 826 676 904 591 785 553 665 721
"KH2013:KH.C1.1018" 80 105 301 158 237 30 123 64 293
"CABP4/5" 44 44 34 37 14 16 76 68 37
"KH2013:KH.C1.102" 5 11 13 7 18 6 3 12 21
"KH2013:KH.C1.1020_MOXD1" 264 181 201 83 94 73 248 284 222
"PEX5" 523 373 438 501 423 491 462 372 461
"KH2013:KH.C1.1022" 65 42 109 49 47 63 50 43 55
"TM9SF2" 3112 2237 2762 2635 2052 2744 3027 2556 3003
"GRWD1" 1381 1232 1555 844 1017 1269 1454 1781 2180
"NFX1" 2051 1556 1376 1681 1532 1471 2130 2012 1730
"ASB14/3" 252 148 134 162 126 139 252 245 198
"HDAC1/2" 9987 8642 7625 8848 9825 8372 10293 11340 10879
"KH2013:KH.C1.1028" 52 52 87 36 37 72 36 78 79
"DDX1" 1388 1083 923 1239 1064 1144 1227 1245 1324
"KH2013:KH.C1.1030" 107 82 73 109 88 76 98 119 96
"UXT" 438 448 409 335 470 364 481 643 517
"GOLPH3" 2578 1923 2364 2358 2218 2130 2635 2492 3195
"ADHFE1" 536 501 417 509 613 545 579 691 583
"PAQR5/7" 160 132 128 155 111 119 221 183 228
"KH2013:KH.C1.1035_WBSCR27" 7 7 7 2 10 31 3 30 9
"KH2013:KH.C1.1036" 3 6 2 1 0 2 6 9 1
"LRP1/5" 89 50 107 110 50 80 97 58 140
"KH2013:KH.C1.1038" 198 214 133 146 223 151 273 380 253
"KH2013:KH.C1.1039_PRSS12" 420 529 286 437 598 337 576 727 535
"C20ORF7" 218 238 212 192 266 204 329 308 285
"CG6770" 1211 902 1442 948 1141 1029 1440 1266 1699
"NIF3L1" 390 307 271 309 328 250 409 346 444
"KH2013:KH.C1.1042_F49F1.1" 17 15 36 15 24 23 16 23 40
"MTF1" 619 482 670 665 619 537 624 618 628
"KH2013:KH.C1.1044_SLC7A6/7" 2223 2118 2225 1711 1382 1401 2923 3403 3141
"KH2013:KH.C1.1045_LRRC15" 807 725 425 913 1241 624 548 704 817
"EPB41L1/2/3" 1494 1155 1478 1401 1025 1437 1508 1235 1696
"KH2013:KH.C1.1047" 4 15 11 12 6 8 9 9 7
"KH2013:KH.C1.1048" 20 26 19 43 16 6 27 25 34
"CLDN14/17/2/20" 2 7 3 3 0 2 7 9 6
"CCDC51" 340 270 242 182 198 194 326 325 247
"KH2013:KH.C1.1050" 1 0 1 1 1 1 2 1 0
"KH2013:KH.C1.1051_GPR112" 65 47 82 61 58 44 64 65 50
"ANKRD44/52" 56 31 22 34 19 25 46 38 22
"KH2013:KH.C1.1053" 21 26 22 1 7 10 41 15 37
"CEP85" 982 621 851 923 766 1051 1124 819 1298
"KH2013:KH.C1.1055" 16 13 13 8 8 14 17 13 8
"GRB10/14/7" 831 663 665 937 632 750 1004 952 885
"XPNPEP1" 366 198 234 288 185 259 277 276 266
"KH2013:KH.C1.1058_NUP214" 708 534 449 690 533 646 601 625 742
"IRAK1/3" 459 277 343 388 334 331 338 329 479
"KH2013:KH.C1.106_QDR1/2/3" 246 146 462 48 71 65 196 111 227
"KH2013:KH.C1.1060_SLC19A2/3" 99 78 71 78 76 62 122 115 128
"KH2013:KH.C1.1061_TRIM2" 15 22 16 20 9 18 25 8 19
"KH2013:KH.C1.1062" 818 700 686 479 511 573 835 839 1026
"KH2013:KH.C1.1063_MUP1/3" 34 16 39 18 41 13 67 22 46
"KDELC1/2" 439 711 367 409 766 395 660 831 586
"ESYT1/2/3" 421 284 421 483 324 413 402 410 493
"CDR-1" 70 40 62 63 59 47 71 51 73
"FRQ1/2" 71 39 39 51 64 201 87 58 31
"MFHAS1" 23 16 22 18 27 5 22 16 12
"KH2013:KH.C1.1069" 5 1 2 1 0 0 2 1 0
"KH2013:KH.C1.107_BHMT/2" 52 23 36 27 37 25 63 31 56
"4930415O20RIK" 13 13 15 8 9 14 14 12 10
"KH2013:KH.C1.1071" 0 0 0 1 1 1 2 3 0
"KH2013:KH.C1.1072" 4 5 2 5 1 3 3 3 0
"KH2013:KH.C1.1073_TMED6" 4 5 6 2 3 5 10 9 3
"KH2013:KH.C1.1074_TRAF7" 365 377 313 334 314 303 408 402 408
"EME1/2" 86 95 47 37 58 45 81 89 32
"DYM" 1431 921 1040 1072 949 1070 1537 1561 1695
"SDF4" 397 258 423 447 386 475 450 357 536
"KH2013:KH.C1.1078" 7 8 10 9 7 12 7 11 6
"DUSP1/2/4/5" 2610 2271 2231 2664 2566 3486 3910 3176 4526
"SS18L1" 482 373 371 378 341 280 513 474 435
"KH2013:KH.C1.1080_VWF" 15 15 17 7 23 9 18 18 28
"DIS3" 2320 1940 1965 1613 1435 1346 2208 2375 2351
"MSS51" 132 105 100 147 148 105 119 136 134
"KH2013:KH.C1.1083_EPHA10/2/3/4/5/6/7/8" 254 233 215 540 588 302 251 233 413
"TXN/1" 0 2 2 0 1 2 1 2 1
"ATRN" 114 73 95 109 72 81 121 106 174
"TDRD1" 313 128 183 269 95 100 326 264 214
"KH2013:KH.C1.1087_BHMT/2" 21 23 6 10 32 16 24 16 20
"KH2013:KH.C1.1088" 32 17 19 7 13 18 19 21 16
"KH2013:KH.C1.1089" 10 12 9 7 10 5 10 8 8
"CCDC15" 659 552 483 478 539 421 588 685 631
"KIAA0196" 424 271 365 408 379 388 501 413 503
"KH2013:KH.C1.1091" 1 3 2 2 0 4 3 1 0
"MRS2" 81 59 77 38 72 38 82 78 53
"KH2013:KH.C1.1093_ZAN" 193 145 257 109 256 98 193 151 200
"KH2013:KH.C1.1094_ABAT" 124 93 41 79 79 56 171 109 45
"DLD" 835 561 823 644 553 581 710 645 955
"5-HT1A" 64 94 28 30 144 13 41 57 43
"KH2013:KH.C1.1097" 7 3 13 7 12 7 7 6 8
"HOXA2B" 10 10 5 9 11 3 2 8 2
"SGPL1" 838 558 698 946 879 824 885 873 768
"KH2013:KH.C1.11_HNRNPA1/3" 9349 7996 7537 6397 7170 6204 9270 9925 10640
"PUF60/68" 442 310 316 337 327 315 353 404 305
"KH2013:KH.C1.1100_BX119910.1/10/11/12/13/14/16/2/3/4/5/6/7/8/9" 56 42 85 42 45 71 65 40 276
"SYP-1" 1269 867 1068 2006 2042 1171 1123 898 775
"UTP23" 1408 1027 1037 813 784 671 1471 1374 1269
"FAM18B/1/2" 365 289 326 371 338 279 336 376 451
"POFUT2" 368 212 341 294 267 214 359 250 369
"KH2013:KH.C1.1105_CTSD" 9 18 10 7 6 5 21 9 1
"KLHDC1/3" 176 129 142 140 132 162 179 153 189
"RIC8B" 892 601 618 874 672 794 785 705 861
"KH2013:KH.C1.1108" 15 15 6 3 3 3 13 17 7
"KH2013:KH.C1.1109_DP" 703 916 784 617 623 325 577 438 705
"AGAP1/2/3/9" 1094 862 811 1335 1316 1214 930 842 1074
"MHT1" 30 32 42 26 27 36 24 45 31
"KH2013:KH.C1.1111" 3 2 3 3 2 2 3 2 2
"KH2013:KH.C1.1112_DCK" 3271 2801 2654 2981 2991 2628 3232 3670 3530
"KH2013:KH.C1.1113" 48 43 74 45 47 85 82 47 80
"ACSS3" 1022 743 859 887 760 830 943 852 942
"KH2013:KH.C1.1115_R05H10.1/7" 8 9 7 11 3 3 20 9 16
"HAND/2" 5740 3216 4527 1963 1694 2341 6282 5501 7157
"KH2013:KH.C1.1117" 25 26 22 14 23 24 37 23 37
"EFHD1/2" 858 749 856 811 764 811 862 850 976
"STT3B" 4493 3607 3259 3772 3219 3079 5026 4905 4256
"RNF32" 36 38 32 26 28 25 53 47 18
"MRPL28" 587 498 579 447 477 471 623 651 720
"KH2013:KH.C1.1121_SULT6B1" 35 36 38 48 37 26 36 44 49
"KH2013:KH.C1.1122_CYP-33C1/11/12/3/4/5/6/7/8" 39 6 6 21 22 7 23 10 9
"KH2013:KH.C1.1123" 6 7 30 9 27 2 3 38 19
"KH2013:KH.C1.1124_SLC6A14" 236 263 227 115 91 203 275 273 273
"ARRB1/2" 1030 846 843 1636 1090 1954 950 998 1131
"KH2013:KH.C1.1126_F49F1.1" 133 164 196 60 69 113 143 294 337
"C10ORF122" 7 10 11 6 11 5 20 11 12
"ODC1/2" 8592 8142 8881 8990 9271 10134 9609 10662 12506
"MYBPC1/2/3" 1094 353 1498 2362 1283 1200 987 373 1216
"CG9986" 71 40 89 73 87 89 87 50 150
"C2ORF62" 36 26 27 67 75 25 38 24 32
"KH2013:KH.C1.1132" 13 10 12 8 8 6 30 27 20
"ALKBH3" 76 66 22 68 65 31 68 84 41
"KH2013:KH.C1.1134_GAS2" 278 278 293 207 254 228 268 310 248
"ANAPC4" 704 566 413 524 563 418 612 753 586
"KH2013:KH.C1.1136" 72 84 57 44 65 57 59 98 58
"ADCK1" 656 301 381 483 311 292 458 416 448
"TARS" 2806 2083 1986 2364 2004 1723 2796 2472 2377
"KH2013:KH.C1.1139_FAM55A" 27 34 24 8 15 19 16 9 9
"KH2013:KH.C1.114" 1 1 1 2 6 0 4 2 1
"ANKRD11/12" 1418 1132 1113 941 904 916 1381 1269 1435
"KH2013:KH.C1.1141" 266 256 318 138 182 186 175 312 412
"KH2013:KH.C1.1142_ASTE1" 53 39 47 28 12 46 38 20 40
"F1NE60_CHICK" 76 82 77 113 118 55 81 104 52
"CENPN" 291 186 228 238 257 295 302 288 270
"SCYL3" 609 418 552 512 485 557 564 497 627
"KH2013:KH.C1.1146_QDR1/2/3" 32 15 31 28 18 12 104 26 15
"NCSTN" 1064 730 864 807 703 744 1045 923 1030
"KH2013:KH.C1.1148_FUT3/4/5/6/7/9" 206 285 109 159 198 149 216 281 249
"KH2013:KH.C1.1149" 246 173 239 201 169 149 203 198 179
"RPS29" 386 353 510 433 591 412 590 460 474
"KH2013:KH.C1.1150_NAAA" 55 33 50 28 35 43 29 26 55
"RPA2/4" 336 358 316 262 404 373 321 418 390
"KH2013:KH.C1.1152" 22 29 30 19 27 45 10 14 26
"KH2013:KH.C1.1153" 7 1 8 7 5 2 2 2 2
"KH2013:KH.C1.1154" 7 6 9 2 8 0 11 3 4
"MTX1/3" 455 388 340 337 340 285 456 453 340
"OTOL1" 142 41 74 296 188 81 85 76 50
"KCND1/2/3" 738 342 452 873 370 377 594 377 554
"KH2013:KH.C1.1158" 5 4 5 7 9 10 1 1 0
"KH2013:KH.C1.1159" 71 90 51 65 45 51 83 73 73
"HCFC1/2" 9048 7085 8293 8818 7129 8024 9392 9184 10334
"WDR48" 731 538 677 636 447 550 843 700 1155
"KH2013:KH.C1.1161_CCH1" 460 274 240 309 203 438 347 289 279
"KH2013:KH.C1.1163" 1 5 3 0 0 1 0 0 4
"KH2013:KH.C1.1164" 51 47 48 45 54 35 58 54 64
"EGFL6" 344 217 256 196 178 298 275 254 198
"KH2013:KH.C1.1166" 12 20 20 14 28 18 12 9 17
"SEL1L" 1729 1110 1314 1551 1090 1365 1665 1561 1615
"NOL10" 6144 5231 5197 3822 4442 4812 6642 7276 6492
"ABT1" 833 610 704 621 627 623 911 880 802
"FBXO25/32" 333 131 316 243 124 272 262 196 511
"KH2013:KH.C1.1170_RHBDL1/3" 72 35 60 29 36 61 47 56 140
"KH2013:KH.C1.1171_AIF1" 117 86 81 74 65 74 118 65 74
"KH2013:KH.C1.1172" 641 484 620 668 532 630 754 604 899
"KH2013:KH.C1.1173" 3 6 3 3 1 1 2 5 0
"KH2013:KH.C1.1174_IFI30" 107 63 53 59 51 74 95 49 36
"NOTCH3" 215 154 202 246 214 120 226 165 275
"CG2113" 60 27 51 111 65 51 33 18 58
"STAU/1" 136 91 122 112 93 130 176 152 145
"TMEM209" 3523 2730 2749 2781 2251 2373 3353 3566 3434
"KH2013:KH.C1.1179_C3/4/5" 278 320 251 271 310 316 318 348 287
"SRRM4" 43 34 58 38 115 80 16 50 93
"ARFGEF1/2" 1312 886 1062 933 893 967 1239 1106 1078
"HS3ST1/2/4/5/6" 223 201 157 140 164 106 261 339 271
"RCC2" 1361 1119 1051 961 969 923 1227 1166 1223
"KH2013:KH.C1.1183" 13 5 12 6 4 1 11 9 4
"MED4" 662 637 475 613 641 582 688 763 647
"TCTEX1D1/2" 19 20 19 27 17 12 28 28 14
"KH2013:KH.C1.1186_K04C1.4" 673 94 279 963 667 296 601 109 238
"NUAK1/2" 1212 629 931 1822 1925 1124 1531 1393 1338
"KLHL1/3/4" 49 43 31 32 28 30 26 46 12
"Claudin-like-I" 4 9 2 1 1 0 3 2 0
"KH2013:KH.C1.119" 9 8 5 0 3 6 10 5 11
"KH2013:KH.C1.1190" 258 217 229 261 246 224 225 268 297
"KH2013:KH.C1.1191_FUT3/4/5/6/7/9" 245 148 171 252 128 232 242 204 253
"KH2013:KH.C1.1192" 1 0 0 0 1 0 2 0 0
"CR847844.3/5/6" 30 31 23 69 121 27 73 67 30
"C2ORF47" 334 289 334 256 253 297 351 313 337
"SCYL2" 463 265 471 408 263 390 490 418 474
"CG32054" 264 292 312 338 363 381 343 433 414
"PGS1" 575 367 308 773 548 562 413 352 320
"NUS1" 571 330 329 416 328 297 503 451 480
"PAQR3" 52 53 45 44 52 57 83 50 47
"KH2013:KH.C1.12_CYP3A11/13/16/25/4/43/44/5/57/59/65/7" 469 257 371 416 269 359 398 316 492
"ACTB1/2" 512 204 374 773 616 404 424 307 404
"KH2013:KH.C1.1200" 67 63 65 65 60 80 73 79 78
"F52C9.7" 892 707 682 699 616 568 936 934 895
"DOCK10/11/9" 982 762 884 1018 881 788 1197 1139 1011
"KH2013:KH.C1.1203_MUP1/3" 42 47 37 13 28 10 20 34 22
"KH2013:KH.C1.1204" 48 36 41 33 42 55 35 45 51
"DDX19/25" 605 462 498 364 418 453 566 608 586
"KH2013:KH.C1.1206" 5 7 4 4 5 1 7 6 5
"SFXN2" 504 415 444 289 299 344 467 431 529
"C12ORF56" 93 44 34 97 28 31 96 61 50
"KH2013:KH.C1.1209" 3 1 3 4 0 1 7 3 0
"FERMT1/2/3" 1319 1102 1269 1546 1253 1322 1340 1333 1506
"KH2013:KH.C1.1210" 15 14 7 6 4 7 13 8 8
"LAMA1/2" 661 770 442 917 848 752 808 864 1007
"DMBX1" 12 22 34 20 27 21 12 19 28
"UVRAG" 382 271 393 327 293 272 352 318 449
"KH2013:KH.C1.1214" 22 11 13 52 53 37 35 58 22
"IMP4" 2682 2134 2307 1416 1551 1585 2900 2928 3118
"KH2013:KH.C1.1217_SCRIB" 399 398 300 451 376 248 303 407 260
"SI:CH211-197N1.2" 63 54 61 62 31 50 59 70 62
"POLQ" 785 577 640 700 595 585 1012 770 772
"KH2013:KH.C1.122_EMP1/2/3" 1 3 4 4 2 4 2 2 1
"KH2013:KH.C1.1220_SRPX/2" 8 11 1 9 8 6 11 1 3
"KH2013:KH.C1.1221" 18 12 14 8 12 10 22 12 34
"KIAA1704" 64 61 58 47 75 71 65 62 64
"FAM82B" 713 598 677 529 636 715 835 788 975
"LEPREL1/2" 1776 1567 1119 1381 1703 1305 1738 1796 1520
"KH2013:KH.C1.1225" 7 9 5 7 1 0 6 5 0
"KH2013:KH.C1.1226_FUCA/2" 392 268 295 310 298 243 341 313 253
"BIRC3/7" 66 53 26 81 26 17 45 33 31
"KH2013:KH.C1.1228" 1 9 1 2 5 5 2 8 4
"MRPL35" 491 435 411 334 416 363 530 500 512
"KH2013:KH.C1.123_KLHL12/2" 191 122 154 124 136 192 159 114 168
"SI:CH211-13C6.2" 891 653 848 913 871 775 856 986 976
"GCC2" 1791 1380 1456 2008 1645 1710 1870 1605 1992
"GTF3A" 473 385 433 320 507 394 440 470 520
"KH2013:KH.C1.1233" 3 6 29 2 5 1 6 6 16
"NR2C2AP" 199 197 173 137 172 175 190 222 177
"ATG13" 76 51 91 98 48 96 49 81 116
"RRAGA" 806 504 643 658 476 552 839 654 783
"ASNA1" 313 212 276 259 273 222 264 323 308
"WDR33" 1154 1002 1005 823 794 720 1194 1239 1269
"GRN" 389 359 355 342 337 398 378 407 418
"MCM7" 4930 3796 3745 4097 4326 4337 4962 4872 5746
"KH2013:KH.C1.1240_KLHL20" 365 395 479 318 413 283 465 295 449
"KH2013:KH.C1.1241" 2 2 2 3 0 1 5 2 0
"KH2013:KH.C1.1242" 71 75 77 37 74 103 62 61 77
"KH2013:KH.C1.1243" 26 25 14 40 47 21 10 18 28
"RTCD1" 681 504 558 629 509 628 841 676 871
"2610001J05RIK" 19 13 28 22 13 24 28 29 26
"KH2013:KH.C1.1246" 3 13 2 0 5 0 4 4 2
"KH2013:KH.C1.1247" 3 11 6 5 2 0 8 2 6
"NME7" 192 172 180 132 114 196 194 189 218
"EPT1" 1007 761 881 824 779 859 1058 1030 1214
"CNR1/2" 73 99 50 83 153 53 78 95 44
"SLC25A39/40" 478 461 522 320 296 417 544 594 839
"ACBD6" 187 173 161 139 145 94 185 180 220
"HGFAC" 86 153 76 44 90 64 109 144 104
"KH2013:KH.C1.1253" 21 15 13 19 27 16 10 20 13
"GABRD" 78 22 15 91 130 65 47 47 52
"KH2013:KH.C1.1255" 5 9 6 15 1 1 1 6 1
"KH2013:KH.C1.1256" 5 5 0 3 4 6 2 4 1
"KH2013:KH.C1.1257" 116 107 120 76 116 120 150 125 175
"KH2013:KH.C1.1258_B3GALT1" 84 86 182 46 116 43 100 63 126
"KH2013:KH.C1.1259_PGAM5" 632 505 599 440 467 461 699 659 747
"OR74A" 19 25 3 12 7 6 9 15 17
"KH2013:KH.C1.1260" 9 10 19 5 6 26 4 6 6
"KH2013:KH.C1.1261" 2 9 6 5 15 6 7 17 10
"KH2013:KH.C1.1262_DIRC2" 122 80 100 61 84 76 120 113 135
"KH2013:KH.C1.1263" 1 4 0 1 1 3 4 2 1
"KH2013:KH.C1.1264" 2 7 9 6 7 3 9 14 8
"TSPAN6/7" 2645 2098 2213 3471 2948 2936 3199 2766 3529
"LIM2.1" 9 3 4 1 1 0 5 3 4
"RAD50" 410 321 332 367 287 287 447 362 463
"KH2013:KH.C1.1268" 1 0 0 1 0 1 1 0 1
"KH2013:KH.C1.1269_DUOXA1/2" 15 14 21 15 5 5 8 6 5
"LRRN1/2/3" 271 204 88 202 144 577 242 183 396
"KH2013:KH.C1.1270" 63 23 42 36 40 25 75 57 49
"F28C6.1/2" 80 56 43 50 61 54 89 51 75
"KH2013:KH.C1.1272_THAP9" 515 382 636 393 345 458 517 583 757
"EZH1/2" 1659 1348 1289 941 1110 1043 1602 1903 2025
"RUVBL1" 3810 2920 3098 2330 3031 2528 3676 3983 4147
"KH2013:KH.C1.1276_CALM1/2" 33 62 26 15 7 3 22 15 5
"HTRA1/2/3/4" 724 515 608 667 621 528 710 741 715
"NSMCE1" 1151 881 808 821 1029 911 1001 1181 1285
"KH2013:KH.C1.1279" 4 2 2 0 4 3 1 2 0
"KH2013:KH.C1.1280_LPHN3" 25 30 24 28 15 23 34 29 15
"ARHGEF16/26" 6 4 2 12 4 0 11 1 20
"KH2013:KH.C1.1282" 33 33 25 32 23 17 38 23 50
"KH2013:KH.C1.1283" 3 4 6 3 1 4 2 6 17
"C5ORF43" 862 585 537 654 563 477 1063 755 675
"C1ORF74" 86 70 49 75 62 56 103 92 100
"WDR16" 111 43 64 147 66 133 117 94 106
"COL1A2" 163 71 84 112 96 133 93 98 60
"IFT57" 358 311 297 388 318 321 396 322 355
"NTPCR" 17 14 15 8 15 14 30 21 26
"RHOF" 914 1010 788 1066 1380 922 1138 1370 1268
"SHMT2" 2214 1441 1719 2085 1714 1803 1993 1692 2062
"KH2013:KH.C1.1291_MMP1" 891 203 792 3863 3155 3802 1326 719 1137
"XPO7" 663 419 503 542 384 429 489 463 489
"KH2013:KH.C1.1293_MEGF6" 123 104 109 59 70 54 133 116 141
"KH2013:KH.C1.1294" 16 12 14 7 20 9 13 15 12
"KH2013:KH.C1.1295" 10 17 17 9 7 11 19 23 26
"PPP1R13B" 1724 1365 1335 1735 1508 1645 1923 1795 1700
"GTPBP4" 13073 10376 11704 9331 9390 11410 13963 13052 15091
"KH2013:KH.C1.1298" 231 183 193 163 229 109 220 271 234
"HDLBP" 6559 5333 6320 5317 4938 5023 6834 6794 8098
"KH2013:KH.C1.13_SLC19A2/3" 283 301 243 199 256 204 359 371 298
"MKLN1" 1088 656 868 787 646 804 1025 796 994
"MAK" 790 498 563 599 527 585 524 533 742
"KH2013:KH.C1.1301" 4 7 1 6 11 2 3 1 5
"COQ4" 133 119 115 108 149 139 166 158 158
"KH2013:KH.C1.1303" 10 16 31 5 20 11 6 14 18
"KH2013:KH.C1.131" 1014 651 1527 802 710 753 775 809 883
"KH2013:KH.C1.132" 12 23 13 7 20 9 6 16 8
"KH2013:KH.C1.133_RCN1/3" 4381 3811 3689 3844 4179 3465 4816 4368 5263
"KH2013:KH.C1.134" 9 9 8 7 7 0 11 8 10
"SPG21" 967 539 673 622 597 605 852 730 974
"KH2013:KH.C1.136" 26 1 9 13 5 21 12 14 13
"TEFM" 890 740 743 710 685 794 1089 1042 1016
"FAM155A" 440 339 347 562 524 534 508 480 522
"TSTD1" 863 854 699 684 1114 882 911 1075 1069
"ARF2/6" 125 74 304 209 82 128 68 56 119
"KH2013:KH.C1.140" 29 20 15 24 13 23 34 23 28
"TMEM68" 403 153 273 366 171 133 315 152 236
"RASSF10A" 4362 4303 3913 3694 3774 3481 4011 4242 4999
"TMEM187" 4322 3610 4363 3697 4900 5924 4060 4332 5346
"KHDRBS1/2/3" 14052 10635 10971 10313 10058 10767 14067 13915 14670
"DKC1" 7546 6743 7360 5529 5971 6447 7874 9157 9510
"KH2013:KH.C1.146_EPHA10/2/3/4/5/6/7/8" 851 931 817 1218 1914 1497 461 547 946
"TDRD1/6" 68 57 44 50 68 26 97 58 71
"KH2013:KH.C1.148" 3 1 2 4 0 0 3 1 0
"RYK" 2162 1276 1069 1792 1240 1004 2074 1489 1533
"KH2013:KH.C1.15_KIAA1161" 34 48 24 20 32 14 60 37 38
"NAA10/11" 1547 1359 1279 1527 1589 1433 1626 1937 1826
"KH2013:KH.C1.151_VWF" 48 117 155 88 102 174 85 144 151
"KH2013:KH.C1.152_WBSCR27" 534 148 1250 289 228 310 151 161 563
"PIM1/3" 622 418 635 981 715 580 659 531 840
"KH2013:KH.C1.154" 1 6 3 3 2 2 2 4 3
"KH2013:KH.C1.155" 14 11 16 6 10 12 25 12 17
"KH2013:KH.C1.156" 66 91 101 66 104 60 98 113 78
"KH2013:KH.C1.157" 1 0 1 0 0 3 1 2 0
"GSH1" 107 123 117 91 106 80 170 77 107
"HES1/2/4" 5188 2966 5696 6989 7634 10872 4336 4104 6815
"KH2013:KH.C1.16_SLC43A3" 4 3 2 6 0 0 0 1 0
"KH2013:KH.C1.160" 2 1 4 1 0 0 4 1 1
"INO80D" 946 551 672 626 502 582 952 601 974
"AGPS" 445 293 379 466 353 355 340 352 345
"KH2013:KH.C1.163_FRK" 585 467 563 616 450 497 683 739 681
"MCPH1" 726 650 672 764 646 612 798 849 980
"VAMP1/2/3" 1644 1390 1485 1818 1809 2015 1665 1727 2013
"KH2013:KH.C1.166" 23 21 15 39 22 31 27 28 10
"MIEN1" 293 212 272 194 258 278 268 297 272
"KH2013:KH.C1.168_TECTA" 22 112 25 18 91 28 10 84 17
"GLD-2" 870 495 638 552 470 407 789 612 931
"TRNAU1AP" 3386 2698 3354 2593 2624 2862 3616 3264 3695
"KH2013:KH.C1.170_SLC7A6/7" 643 1572 1797 501 1177 1052 997 2538 1836
"KH2013:KH.C1.171" 171 139 166 178 125 168 215 238 234
"MPHOSPH10" 1882 1456 1716 1068 1098 1282 2222 2208 2017
"TBL2" 530 436 535 422 476 490 572 593 721
"UST" 576 414 583 487 407 576 505 486 799
"KLRC1/2/3" 1388 2059 855 1191 1554 966 2017 2272 879
"KH2013:KH.C1.176" 10 8 7 7 3 6 0 5 0
"TMCO3" 345 301 333 357 354 299 288 345 394
"SSU72" 207 85 116 143 128 182 224 145 215
"ABCF3" 246 196 225 141 122 194 253 245 230
"PI16" 166 79 265 138 88 71 122 117 63
"FAM13A" 283 158 177 255 186 208 261 223 233
"KH2013:KH.C1.181_CUZD1" 147 147 228 75 264 60 159 115 289
"KH2013:KH.C1.182" 425 319 398 290 415 340 493 382 388
"TDH" 65 25 63 86 191 126 91 91 73
"KH2013:KH.C1.184_FBN2" 161 149 146 132 112 107 152 169 236
"KH2013:KH.C1.185_TRPT1" 205 153 181 172 191 153 192 187 193
"C1ORF50" 240 132 211 182 244 227 237 241 273
"TNFAIP8L1/2/3" 410 272 345 409 319 417 318 353 449
"Ci-epi1" 6741 7374 10514 6114 13750 4516 11107 6400 11995
"KH2013:KH.C1.189_FOXRED2" 382 139 575 268 195 197 317 225 318
"ANKMY2" 1414 1032 1251 1085 1091 1130 1503 1447 1559
"KH2013:KH.C1.190_ATG3" 499 450 456 376 459 370 466 481 496
"KH2013:KH.C1.191" 2 1 1 0 1 0 0 6 4
"C20ORF72" 265 186 374 225 183 336 275 286 343
"KH2013:KH.C1.193" 0 0 0 0 0 0 1 0 0
"CCDC62" 166 113 93 104 103 87 172 143 107
"ETV1/4/5" 1117 907 880 951 1056 886 1331 1354 1507
"KH2013:KH.C1.197" 51 31 33 31 53 30 120 103 124
"RERE" 1728 1148 1042 1660 1466 1297 1713 1477 1448
"BBS1" 103 71 154 142 115 135 109 74 111
"IMPDH1/2" 4824 4120 4149 2939 3428 2996 4811 5414 5755
"KH2013:KH.C1.20_K04C1.4" 1445 439 1206 2316 1557 1174 1265 547 1060
"FAM110C" 1530 1377 1430 3797 3396 2710 1301 1229 1616
"KH2013:KH.C1.201_MCH2" 73 35 107 31 15 14 49 42 27
"DNAPOL-ALPHA60" 468 361 296 319 286 299 420 490 528
"CG" 1339 1172 1214 967 911 907 1482 1386 1422
"KCNB1/2" 130 81 503 103 113 417 141 103 750
"KH2013:KH.C1.205" 52 50 50 49 32 15 52 42 46
"ECE1/2" 1874 1523 1651 2377 1851 2029 1875 1656 2005
"KH2013:KH.C1.207_TSPAN4/9" 8 6 6 9 8 4 17 10 13
"TEX14" 90 60 48 54 15 38 88 65 67
"MRPS22" 580 518 419 472 408 462 731 680 638
"KH2013:KH.C1.21_CG2781" 4143 3322 3824 1513 1229 1634 7760 6876 7981
"KH2013:KH.C1.210" 12 10 7 8 10 5 10 12 10
"SYX-7" 436 350 347 362 347 406 426 369 407
"DPY19L1/2" 850 654 960 651 871 727 1047 810 1296
"KH2013:KH.C1.213" 148 126 126 191 303 175 121 114 150
"KH2013:KH.C1.214_NLRP1/10/11/12/13/14/2/3/4/5/6/7/8/9" 34 42 60 11 14 18 37 71 43
"ACCN1/2" 86 62 191 135 97 293 102 84 206
"MYL1/3/4/6" 4371 4051 4349 6558 7843 6193 4438 4816 5831
"NSMCE4A" 252 198 222 223 230 218 234 200 262
"ILKAP" 824 548 458 617 460 416 580 631 646
"MBNL1/2/3" 158 100 183 145 81 107 117 161 191
"UBE2D1/3" 2 6 14 8 2 24 13 10 20
"MRPS25" 531 348 382 251 345 299 587 567 441
"KH2013:KH.C1.221_RIPK1" 38 18 14 36 56 23 17 17 20
"AKR1C2/21" 3354 1051 7745 2545 1731 2359 1117 1194 2677
"KH2013:KH.C1.223" 28 28 31 18 21 21 17 12 17
"TBX20" 6 14 4 6 2 9 6 11 3
"KH2013:KH.C1.225_SLC6A1" 306 204 160 264 228 197 267 336 352
"TMEM115" 896 476 651 813 419 587 810 572 614
"KH2013:KH.C1.227" 345 284 238 225 234 197 339 328 319
"DSD1" 195 103 165 101 80 83 169 219 185
"KH2013:KH.C1.229_CPB1/2" 11 20 12 7 1 6 6 8 11
"GRHL1/2/3" 146 126 120 327 431 120 162 112 100
"SLC25A26" 211 145 118 102 183 77 172 154 175
"HSPA12A" 50 74 82 54 32 60 80 101 83
"KCNA1/10/2/3/4/5/6/7" 165 81 71 133 90 164 154 129 135
"MRPS10" 789 720 669 636 714 586 927 870 979
"CLNS1A" 413 420 411 248 332 372 460 495 626
"NACA/2" 11201 11250 11193 10592 12386 11519 13059 15355 14944
"KH2013:KH.C1.236" 7 11 7 2 18 1 19 7 26
"CYB561D1/2" 1082 774 820 936 817 734 1084 1024 881
"KH2013:KH.C1.238" 0 3 13 1 0 0 1 0 1
"UTP3" 3010 2672 2781 1620 1708 1805 3443 3674 3663
"KH2013:KH.C1.24" 199 148 116 384 301 204 218 201 154
"TACC/1/2/3" 947 666 803 922 1097 954 821 849 1077
"VPS53" 471 310 412 418 270 367 605 480 594
"KH2013:KH.C1.242_ACTA1/2" 18059 20801 15105 17698 22635 16626 22293 28583 22346
"RPP21" 210 145 215 181 180 164 229 210 225
"COL4A2/4/6" 34071 28407 28032 44292 41233 40736 38264 36794 42600
"SAP30L" 853 719 818 653 699 737 901 914 897
"CYP20A1" 494 463 456 567 512 459 466 616 743
"SPEN" 3248 2623 3235 3657 2984 3469 3219 3132 3238
"KH2013:KH.C1.248" 49 34 36 37 24 21 65 55 39
"PRR11" 403 317 292 330 394 218 448 395 323
"KH2013:KH.C1.25" 13 26 85 9 21 26 38 11 92
"CU856207.1" 83 96 143 214 267 195 107 69 169
"PPP2R1B" 6121 4149 4215 4679 4094 4360 5944 5035 6139
"CALU-1" 1344 761 818 1059 747 640 1337 1055 1462
"KH2013:KH.C1.253" 27 15 26 36 35 13 21 12 7
"KH2013:KH.C1.254" 3 3 3 3 6 2 7 3 7
"SMUG1" 277 240 232 295 314 192 258 278 251
"PEBP1" 494 424 359 382 428 254 631 538 396
"SULT3ST1" 46 13 14 24 8 19 65 24 18
"KH2013:KH.C1.258" 4 3 9 2 5 0 10 5 3
"PSMB2" 585 526 582 381 416 450 675 698 724
"ATF1" 3416 2536 2839 3140 2930 2999 3798 3526 4074
"IL17A" 13 12 2 3 3 5 7 11 0
"KH2013:KH.C1.261" 13 18 4 5 6 4 13 7 8
"KRTCAP2" 5616 3530 4422 4400 3773 4063 6037 5113 6209
"KH2013:KH.C1.263_RPL4" 979 930 1015 793 1001 939 1159 1259 1245
"YBX1/2" 19885 14761 14982 17476 16507 15757 19636 18922 19227
"KH2013:KH.C1.265_F32B5.1" 107 70 81 66 68 65 118 215 53
"KH2013:KH.C1.266_FOXRED2" 1490 433 3797 807 808 807 483 661 937
"TAF3" 1287 1003 918 1240 1049 911 1281 1352 1623
"KH2013:KH.C1.268_DIO1/2/3" 14 23 21 44 46 37 17 28 9
"DNAJC3" 459 421 370 360 376 367 401 366 504
"CERS5/6" 1024 780 916 760 642 806 1153 1145 1264
"F5/8" 137 107 85 144 127 113 132 75 84
"KH2013:KH.C1.271" 5 8 0 7 4 13 7 7 3
"SPO11" 81 73 108 55 59 47 79 101 97
"KH2013:KH.C1.273" 0 3 1 1 1 8 3 1 2
"MYT1L" 211 99 219 151 175 266 62 136 165
"STAT5B" 4578 3386 4010 3789 3164 3291 4192 3923 4534
"C12ORF66" 501 357 349 413 353 402 463 468 521
"KH2013:KH.C1.277_LPHN1/2/3" 913 595 759 1135 937 803 702 597 570
"DNAH2" 384 238 303 228 168 214 345 247 216
"FBLN1/2" 8467 10497 6305 3399 4687 3351 10612 15617 11527
"KH2013:KH.C1.28" 91 95 130 100 130 131 148 164 147
"SLC25A29" 811 544 677 827 659 733 864 746 837
"KH2013:KH.C1.281" 456 308 314 361 340 360 448 410 441
"INTU" 635 479 486 486 441 442 771 805 917
"MUC12EA" 8 5 1 2 0 0 7 4 5
"TEX261" 445 455 550 324 399 416 575 520 630
"KH2013:KH.C1.285_CKM" 152 86 174 88 52 195 134 84 222
"KH2013:KH.C1.286_RGS22" 83 98 101 41 82 70 95 83 85
"EIF4A1/2" 16106 14423 15397 12973 13676 12387 17862 19170 19177
"COG7" 969 615 826 621 482 576 854 764 865
"DNAJC2" 2605 1932 2144 2047 1938 2007 2585 2568 2966
"KH2013:KH.C1.29_EIF4EBP1" 775 395 809 1494 1494 2133 816 482 977
"KH2013:KH.C1.290_ABCC1/3" 2220 1433 2559 2290 1470 2642 1910 1901 2899
"CSMD1/3" 2 4 1 1 0 6 0 1 4
"KH2013:KH.C1.292" 898 750 855 736 848 842 925 1005 1079
"KH2013:KH.C1.293" 1 1 2 1 0 0 6 3 3
"KH2013:KH.C1.294" 74 76 85 60 76 48 100 53 79
"KH2013:KH.C1.295" 10 22 13 14 17 9 16 16 23
"RPL22" 384 479 445 409 605 456 525 653 544
"CDK2/3" 473 338 335 317 374 328 431 511 466
"KH2013:KH.C1.298_BHMT/2" 114 72 84 84 76 68 82 90 102
"KH2013:KH.C1.299_B3GNT2/7/9" 1101 797 810 972 873 701 1043 871 936
"KH2013:KH.C1.3" 2 3 0 0 0 2 2 27 1
"KH2013:KH.C1.30_CG14331" 3504 1172 5926 2273 1646 2041 2113 1833 2295
"KH2013:KH.C1.300_BDS1" 26 41 25 9 6 10 26 61 31
"HOMER/1/2/3" 236 135 159 300 259 260 255 204 384
"TMPRSS11E" 75 35 61 30 39 46 61 45 34
"DNAJB12/14" 2055 1416 1633 1978 1746 1851 2336 2266 2469
"KH2013:KH.C1.304" 19 32 11 11 33 12 20 45 9
"KH2013:KH.C1.305_PLBD1/2" 54 42 50 47 45 50 72 69 66
"C17F3.3" 1898 1425 1647 1713 1653 1622 2089 2133 2313
"GLS/2" 478 355 322 422 352 242 420 426 339
"C06E1.3" 17 17 26 39 13 16 13 16 36
"SNF8" 301 220 239 270 227 266 233 235 331
"KH2013:KH.C1.31_ARRDC2/3/4" 147 72 156 135 71 128 183 112 159
"KH2013:KH.C1.310_WDR64" 64 65 68 55 31 27 68 78 52
"PSMD3" 2727 2388 2166 1895 2208 2244 2901 2958 3184
"KH2013:KH.C1.312_FOXRED2" 2791 934 8322 2407 1639 1763 1046 1216 2313
"KH2013:KH.C1.313" 6 5 4 4 7 4 7 2 3
"RGS1/10/13/18/3/4/5/8" 322 333 136 149 217 328 339 530 160
"KH2013:KH.C1.315_NMUR1/2" 21 18 198 3 22 24 3 17 16
"KH2013:KH.C1.316_FAM154B" 27 34 15 11 5 5 14 20 28
"KH2013:KH.C1.317_SPTLC2/3" 1313 1140 1168 1034 1232 1136 1586 1499 1548
"KH2013:KH.C1.318" 0 0 1 2 2 3 0 1 2
"KH2013:KH.C1.319_HEG1" 7 2 1 3 1 7 1 5 0
"ZNF608" 1517 1543 1837 1713 1684 1614 1608 1818 2052
"LETM1" 376 261 293 347 273 251 449 377 422
"F16B12.1" 7 8 7 0 5 32 6 13 3
"NAT1/2" 432 293 482 393 357 573 570 422 646
"KH2013:KH.C1.323_FRK" 69 26 65 62 17 49 50 49 73
"KH2013:KH.C1.324_CDIPT" 369 114 1125 461 247 246 151 145 162
"LRRC47" 1851 1660 1686 1579 1538 1457 1942 2109 2145
"AMOTL1/2" 1802 1518 1328 1616 1483 1637 1942 2053 2793
"KH2013:KH.C1.327" 124 78 97 88 60 57 132 86 107
"KH2013:KH.C1.328" 262 228 227 208 223 196 314 296 273
"RAN" 7244 6575 6473 4939 6401 5715 8291 9012 9387
"KH2013:KH.C1.33_CG13759" 169 159 215 144 167 160 206 229 335
"SI:DKEY-79F11.5" 6655 4503 5908 17089 12522 12905 3684 3322 4689
"RNF181" 153 149 165 157 132 126 157 164 197
"KH2013:KH.C1.332_NAS-30/33/36/37/38" 65 38 46 42 15 46 71 17 43
"RPL19" 2558 2488 2787 2218 2953 2574 2918 3404 2976
"KH2013:KH.C1.334_DRH-1/3" 194 147 112 166 183 198 180 152 273
"TMCC1/2/3" 674 479 441 587 505 547 805 680 812
"KIF3B" 370 240 406 273 194 347 290 309 348
"SI:CH211-39A7.1" 109 204 53 39 93 96 150 323 103
"ARMC1" 1736 1278 1588 1700 1342 1716 1760 1754 2006
"RASA2/3" 1331 876 1110 1396 901 1161 1417 1064 1152
"MMP14/15/16/24" 559 438 490 560 280 320 611 536 612
"POP1" 1059 635 796 750 628 859 1129 984 1191
"KH2013:KH.C1.342" 6 7 15 5 2 3 7 8 1
"KH2013:KH.C1.343" 3 0 2 1 0 3 1 2 1
"S1PR3" 52 47 76 51 66 32 60 40 79
"PPP1R7" 931 726 878 619 627 949 1034 844 1103
"PROM/1/2" 587 384 576 796 566 634 581 512 590
"SEC62" 2023 1150 2771 1507 1593 1714 1611 1555 2105
"KH2013:KH.C1.348" 60 54 76 86 110 110 91 98 81
"HBS1L" 1894 1382 1550 1681 1375 1488 1938 1897 2195
"RAB7" 1899 1284 1630 1552 1233 1584 1877 1874 2332
"SIGMAR1" 193 139 194 272 188 234 198 169 188
"KH2013:KH.C1.351" 21 32 20 40 17 7 16 28 106
"LSMD1" 321 194 235 251 184 188 353 232 312
"Ci-GluR_Delta2" 381 322 245 269 250 254 367 410 412
"KH2013:KH.C1.354" 150 136 131 119 108 112 185 191 142
"NDUFS7" 985 570 719 768 708 751 1104 771 941
"MATN1/3/4" 1594 662 1725 912 554 1318 1762 757 3104
"KH2013:KH.C1.357" 2 2 2 1 3 2 13 8 0
"SH3GLB1/2" 820 528 656 933 699 614 852 720 903
"SYD-9" 191 137 191 179 157 123 151 148 113
"KH2013:KH.C1.36_GST-1/10/25/41" 4 4 1 2 0 1 9 6 0
"KH2013:KH.C1.360" 754 655 704 642 789 701 955 827 896
"KH2013:KH.C1.361_SULT6B1" 244 295 799 685 216 380 207 94 292
"PMVK" 116 157 78 69 105 68 127 176 141
"DDX39B" 17279 14826 17120 14560 15155 16435 19374 19842 22628
"KH2013:KH.C1.364" 83 64 92 61 56 39 87 67 67
"KH2013:KH.C1.365" 10 5 5 26 8 4 4 0 1
"KH2013:KH.C1.366" 354 270 260 260 317 264 318 344 376
"SLC39A10/6" 1071 1071 931 903 632 1078 1078 778 1110
"GRTP1" 561 362 519 603 401 538 491 532 820
"KH2013:KH.C1.369_PKD1L2" 1157 756 440 536 991 517 1021 932 587
"SRMS" 33 13 8 35 70 27 17 16 18
"KH2013:KH.C1.370_MDGA1/2" 11 11 7 11 2 6 6 6 2
"C17H14ORF126" 164 140 149 139 201 145 167 186 192
"KH2013:KH.C1.372_CLEC-186" 30 24 13 9 14 19 32 14 28
"KH2013:KH.C1.373" 256 202 451 202 167 143 343 199 380
"WASL" 288 234 293 284 237 266 335 311 366
"KH2013:KH.C1.375" 8 8 7 4 6 4 4 1 2
"CG13775" 982 663 769 674 614 813 797 808 932
"EDC3" 624 438 455 505 395 513 624 550 707
"KH2013:KH.C1.378" 5 16 5 3 9 9 17 16 8
"KH2013:KH.C1.379" 49 116 29 36 152 24 70 148 61
"HOXD3" 33 14 22 38 39 16 46 16 24
"KH2013:KH.C1.380_CHSY1/3" 1192 972 1105 1077 901 832 1107 1072 1178
"KH2013:KH.C1.381_WBSCR27" 6 6 8 7 10 12 8 18 5
"CAB39L/1" 1038 795 1179 853 816 799 1175 1007 1332
"KH2013:KH.C1.383" 2 2 4 1 2 2 5 4 5
"SF3B5" 1218 1041 1065 934 1224 999 1343 1296 1164
"MSL2" 287 212 158 178 213 209 266 301 294
"CIB1" 138 95 146 179 107 176 148 96 260
"KH2013:KH.C1.387" 340 230 289 301 295 183 309 316 322
"HNRNPK" 549 483 469 519 549 587 575 536 668
"SF3B1" 7461 5887 6114 7000 6267 6677 7729 7531 9236
"KH2013:KH.C1.39" 3 1 1 2 1 3 3 2 5
"KH2013:KH.C1.390" 21 16 15 22 26 16 34 17 24
"KH2013:KH.C1.391" 5 6 2 1 2 3 5 4 10
"KH2013:KH.C1.392" 17 18 30 25 9 12 16 17 7
"KH2013:KH.C1.393_GDF2" 27 27 17 17 23 17 49 51 19
"LSM12" 2374 1897 2071 1850 1731 1904 2831 2535 2794
"CCDC112" 335 330 334 295 293 315 378 361 339
"ZGC:195224" 222 200 438 628 1178 530 174 158 282
"NAB1/2" 580 468 420 463 366 390 633 532 455
"TCEA1/2/3" 1182 999 1123 897 954 1023 1315 1251 1598
"USP14" 2883 2328 2441 1935 2098 2453 2839 3051 3618
"EFNB1/2/3" 359 328 511 910 1230 813 306 267 505
"LEV-11" 68 45 52 54 93 39 79 52 67
"KH2013:KH.C1.400" 1824 1195 1738 1865 1105 1235 2119 1471 1455
"RNF13" 580 381 575 552 405 524 554 581 773
"KH2013:KH.C1.402" 273 784 895 206 615 549 454 1147 910
"HIS-11/15/20/22/29/34/39/41/44/48/52/54/58/62/66/8" 4 3 0 0 5 4 5 5 0
"EPH" 3265 2688 2976 3984 3511 3133 3099 2865 3829
"KH2013:KH.C1.405" 42 16 28 52 15 19 28 33 27
"ANKZF1" 390 298 232 357 275 370 382 335 451
"KH2013:KH.C1.407_PTBP1/2/3" 4230 3572 3269 3468 3019 3253 4698 4569 4364
"KH2013:KH.C1.408" 6 5 5 1 2 3 6 4 6
"UBA1/6" 7048 5423 5839 5115 4526 4671 7969 7524 8715
"N6AMT1" 155 129 173 79 102 46 171 153 163
"CDC5L" 3912 3305 3596 2713 2592 2852 4553 4653 4963
"KH2013:KH.C1.411" 420 296 335 312 408 387 416 389 577
"CSNK2B" 2649 2532 2721 2046 2558 2483 3004 3374 3454
"TPP2" 4291 3335 3581 3336 2941 2773 4909 4511 4417
"HOXC10/11" 9 3 7 4 1 2 8 8 9
"TFS1" 5 4 0 1 4 0 2 2 2
"G3BP1/2" 9604 9178 7709 6553 7265 6324 11507 12569 10652
"APIP" 746 627 610 678 900 579 683 803 691
"KH2013:KH.C1.418" 8 10 4 6 11 1 10 5 5
"SLC25A12/13" 684 435 547 610 487 670 721 568 772
"KH2013:KH.C1.42" 4 8 8 4 2 1 6 4 7
"Ci-ATP-dependent" 27 24 21 15 7 22 16 20 13
"KH2013:KH.C1.421_ABAT" 704 492 458 601 615 984 681 601 663
"CG3838" 606 541 469 356 392 476 618 779 823
"CA1/13/2/3/5/7" 297 350 399 252 435 341 272 399 365
"BIN3" 195 129 143 203 190 208 184 151 223
"RNF144B" 377 253 300 328 358 369 352 326 426
"RNF103" 527 354 443 599 457 434 423 388 420
"DHS-16/2/20" 133 107 161 110 96 164 154 160 129
"KH2013:KH.C1.428" 1377 819 1010 1423 1289 1254 1296 1023 1629
"GPC3/5" 641 406 385 748 682 345 362 340 288
"TMEM60" 62 72 82 70 110 91 91 81 82
"KH2013:KH.C1.430" 58 47 30 43 42 58 76 64 48
"KH2013:KH.C1.431" 60 28 15 114 65 26 36 68 13
"CHKA" 1496 861 1162 1284 1002 1090 1377 1031 1504
"KH2013:KH.C1.433" 390 304 413 301 353 333 481 450 560
"KH2013:KH.C1.434_C47F8.3/5/6" 5 6 16 13 21 4 7 12 4
"GND1/2" 351 288 326 278 232 289 348 394 388
"PHO8" 35 28 15 7 12 7 25 25 2
"THOC6" 1739 1258 1630 903 942 1313 1686 1719 2251
"HNRNPH1/2/3" 855 1263 757 701 1165 850 972 1446 1188
"KH2013:KH.C1.439_CG14331" 1831 789 3327 1715 1140 1384 1099 1142 1397
"KH2013:KH.C1.44" 135 69 127 209 114 166 137 95 140
"KH2013:KH.C1.440_K02B12.6/9" 6 20 12 19 6 5 14 59 21
"POLDIP3" 973 1130 909 915 1015 880 1206 1295 1395
"KH2013:KH.C1.443_B4GALT1" 4 32 9 2 25 2 10 21 7
"KH2013:KH.C1.444" 2 4 5 3 2 3 6 5 4
"KH2013:KH.C1.445_CG9903" 378 231 290 161 131 268 440 299 520
"TGFB1I1" 261 190 258 262 176 211 324 146 370
"IPO5" 3582 3004 3001 2316 2081 2374 3450 3696 4075
"RAP1GAP/2" 1090 1011 606 1734 1870 1463 720 703 809
"KH2013:KH.C1.449" 47 4 46 19 3 41 26 7 32
"KH2013:KH.C1.45_C6" 48 31 52 26 18 49 33 34 42
"KH2013:KH.C1.450" 38 33 35 60 89 20 62 18 55
"KH2013:KH.C1.451_CG8147" 169 166 184 76 88 168 156 172 380
"KH2013:KH.C1.452_CG14331" 94 27 237 63 36 34 35 51 63
"KH2013:KH.C1.453" 4 1 3 2 4 2 4 6 0
"STARD3" 467 417 477 545 350 594 550 413 795
"YME1L1" 3404 3452 3973 3010 3781 4065 3135 4365 4964
"CHEK1" 740 601 536 759 801 765 714 775 755
"KLHL1/4/5" 2459 1494 1833 1899 1275 1528 2531 1853 2528
"D2HGDH" 218 213 140 165 126 159 191 206 170
"SH3PX1" 1809 1296 1398 2180 1864 1701 1517 1496 1890
"KH2013:KH.C1.460_CYP2C29/37/38/39/40/44/50/54/55/65/66/67/68/69/70" 130 105 71 144 111 114 122 121 90
"KH2013:KH.C1.461" 20 14 11 11 7 4 16 10 7
"BTBD7" 694 717 799 773 647 887 808 794 1042
"PASK" 2640 2260 1657 2083 1993 1673 2792 2879 2346
"F40F8.5" 140 135 66 163 106 62 119 159 82
"TSN" 128 126 95 107 126 83 177 144 127
"HRSP12" 141 81 152 143 100 128 169 126 152
"NPR-9" 104 43 148 163 206 366 127 56 147
"KH2013:KH.C1.468" 24 17 15 23 20 8 12 19 17
"BNIP1" 145 108 119 159 158 114 153 108 133
"KH2013:KH.C1.47" 17 16 10 18 4 11 21 24 12
"C9ORF116" 1 2 13 1 2 7 11 12 5
"NCAPD2" 1587 1081 1277 1636 1238 1745 1637 1174 1809
"KH2013:KH.C1.472" 54 44 58 51 33 52 85 67 57
"KH2013:KH.C1.473" 551 369 350 538 411 419 676 428 535
"KH2013:KH.C1.475" 22 14 9 48 14 4 20 17 3
"KH2013:KH.C1.476" 189 173 160 117 193 173 216 216 202
"UBA3" 207 148 159 157 200 151 198 177 217
"Y67H2A.10" 302 243 339 406 386 320 377 340 454
"KH2013:KH.C1.479_NEB" 3190 2111 2347 7070 6755 5428 3055 2113 3060
"DCAF6/8" 152 92 113 127 120 102 161 95 150
"FBXO36" 41 62 41 57 48 40 117 46 104
"KH2013:KH.C1.481_GST-12/13/14/15/16/17/18/19/2/21/22/24/27/28/29/3/30/31/32/33/34/35/37/38/39/4/5/6/7/8/9" 257 163 186 181 172 188 295 203 356
"FMO-1/2" 604 431 518 469 409 523 517 526 757
"CAPN3/8" 135 121 117 322 412 152 160 125 282
"KH2013:KH.C1.484_MS4A15/2" 1130 868 951 1048 1098 1081 1161 986 1199
"KH2013:KH.C1.485" 8 11 20 12 6 7 11 8 10
"SFRP5" 1158 2063 669 809 1739 831 1723 3037 875
"TIMELESS" 371 425 184 333 309 236 441 447 362
"ZNF143" 855 724 853 727 597 663 947 940 1001
"SERPINI1" 21 28 20 12 19 10 9 22 20
"Y55D5A.3" 45 38 55 32 46 50 39 45 19
"KH2013:KH.C1.490_CG42749" 27 24 28 15 11 20 46 32 33
"USP8" 531 384 518 466 426 512 518 534 560
"Y22D7AL.9" 20 9 15 24 19 12 17 8 47
"KH2013:KH.C1.493_NAS-30/33/36/37/38" 107 45 85 102 19 73 146 50 101
"KH2013:KH.C1.494" 635 550 634 378 407 367 647 721 751
"PLG" 130 181 183 125 141 73 124 115 159
"KH2013:KH.C1.496" 19 15 10 12 5 7 17 11 5
"KH2013:KH.C1.497" 21 10 12 22 19 19 12 22 20
"SLC18A1/2/3" 206 56 66 83 149 94 70 61 32
"KH2013:KH.C1.499" 41 34 32 30 10 17 48 25 43
"DUOX/1/2" 174 143 138 218 114 74 175 145 137
"KH2013:KH.C1.50_CHDH" 592 1100 557 442 1193 633 608 1063 697
"KH2013:KH.C1.500_SRC" 0 1 0 0 0 0 0 0 0
"KH2013:KH.C1.501" 37 11 23 20 7 32 18 15 50
"KH2013:KH.C1.502_COL14A1" 165 83 156 193 112 63 180 148 230
"KH2013:KH.C1.503" 10 6 5 2 2 15 4 5 7
"TRIP12" 2256 1871 2252 2520 1980 2177 2516 2451 2828
"CASK" 1368 1208 1173 1096 1263 1398 1414 1341 1973
"KH2013:KH.C1.507_XKR4/6/7" 1136 364 519 1292 663 841 580 359 555
"ITGB1/2/3/7" 3020 2091 2155 3416 2988 3054 2899 2818 3294
"KH2013:KH.C1.509" 10 8 12 19 9 15 16 20 13
"KH2013:KH.C1.51_NAS-30/33/36/37/38" 226 28 204 85 14 17 65 6 59
"KH2013:KH.C1.510" 5 14 6 8 11 12 7 8 13
"SRP14" 1261 1061 1653 1088 1271 1400 1356 1447 1924
"KH2013:KH.C1.512" 5 11 7 4 1 0 17 6 0
"KH2013:KH.C1.513_KDM2B" 984 666 944 1146 999 1182 1013 928 1489
"ARHGAP39" 967 525 1037 632 379 521 887 686 978
"RAB12" 40 9 33 28 56 65 34 33 65
"HMG20A" 226 135 143 162 188 139 215 213 219
"IL17D" 85 47 40 64 49 37 71 57 80
"KH2013:KH.C1.518" 2 2 4 6 4 5 7 4 7
"KH2013:KH.C1.519" 23 10 51 23 21 57 10 22 48
"CINP" 1192 1052 999 873 1019 805 1235 1362 1226
"KH2013:KH.C1.520_FZD6" 81 104 75 107 227 156 123 120 106
"KH2013:KH.C1.521_LRP1B" 74 20 60 78 58 31 110 27 31
"KH2013:KH.C1.522" 2 2 1 16 4 2 2 15 10
"GYG/1/2" 142 109 128 109 141 109 124 117 122
"KH2013:KH.C1.525" 47 33 59 29 48 14 41 19 47
"IFT88" 238 226 262 200 177 182 263 285 295
"KH2013:KH.C1.527" 7 4 2 13 7 4 0 7 2
"TMEM214" 648 444 385 553 491 331 737 513 518
"CIN" 514 382 456 496 406 479 497 490 509
"YPEL5" 174 124 237 258 196 234 164 148 207
"PSMB1" 919 691 1018 713 636 1007 1051 857 1214
"MVD/1" 757 463 593 646 472 752 654 590 663
"KH2013:KH.C1.532" 10 9 11 15 8 12 8 14 4
"KH2013:KH.C1.533_NAS-30/33/36/37/38" 56 46 57 64 22 39 78 36 41
"ATP5H" 580 417 610 457 442 483 609 627 690
"MASTL" 1008 700 972 690 535 809 1018 984 1456
"ACOT7" 294 219 258 283 180 195 309 269 385
"KH2013:KH.C1.537" 11 20 12 6 7 2 36 12 15
"LYPLA1/2" 396 376 439 320 370 415 454 522 516
"KH2013:KH.C1.539_HNRNPA1/3" 410 357 467 267 385 304 465 538 436
"KH2013:KH.C1.54_CG7381" 391 383 310 276 366 302 311 342 257
"MBLAC1" 90 67 70 58 56 42 56 64 27
"KH2013:KH.C1.541_UNC93A" 442 339 313 273 325 282 373 445 365
"ZPR1" 1776 1184 1371 1333 1247 1122 1521 1536 1673
"KH2013:KH.C1.543_FZD6" 211 459 276 151 311 295 221 576 402
"PSMB7" 945 768 899 740 733 776 1073 1092 1179
"GRIK1/2/3/4/5" 246 245 226 231 272 212 250 321 187
"FBXL2/20" 913 812 973 1138 951 894 1126 1213 1401
"KIF17" 60 49 41 46 51 59 48 46 27
"CASD1" 1747 1387 1416 1557 1367 1389 1681 1833 1627
"YY1/2" 941 847 847 1015 810 839 1151 1102 1019
"ABI/1/2" 189 200 210 132 175 246 179 286 329
"MRP63" 389 313 287 321 309 260 381 448 296
"XPNPEP2" 51 76 51 61 72 76 120 121 161
"CCDC92" 324 274 235 307 244 230 361 329 309
"OLFM2/3" 41 7 17 10 5 8 38 23 76
"KH2013:KH.C1.554_GJA4" 24 18 20 12 8 29 19 20 25
"JAK1/2/3" 767 509 630 653 284 538 723 729 955
"RNF213" 223 207 163 148 160 111 212 188 108
"LRP2BP" 63 47 60 72 40 27 82 65 84
"KH2013:KH.C1.559_PKHD1L1" 215 227 165 160 120 107 230 190 154
"KH2013:KH.C1.56" 37 38 25 42 30 25 46 47 32
"KH2013:KH.C1.560" 0 2 1 0 0 1 4 0 0
"KH2013:KH.C1.561_TUB1/3" 2204 603 3647 2259 1019 1090 875 933 1117
"KH2013:KH.C1.562" 585 456 506 530 478 543 591 582 604
"KH2013:KH.C1.563" 14 9 10 6 6 5 14 11 5
"TRAPPC9" 625 329 487 349 323 358 496 462 523
"KH2013:KH.C1.565" 12 13 6 18 11 13 5 5 11
"KH2013:KH.C1.566" 2 7 9 1 3 2 3 5 8
"SF3B4" 1774 1702 1433 1248 1502 1411 1789 1985 1791
"Ci-Endo2" 28 26 38 49 50 62 31 41 10
"KH2013:KH.C1.569" 9 18 12 5 5 4 4 11 1
"KH2013:KH.C1.57_HPD" 1074 934 1198 902 945 933 1392 1282 1224
"KH2013:KH.C1.570_ACTA1/2" 4985 1807 3733 8116 5516 4930 3471 2469 4334
"PLOD/1/2/3" 3589 2227 2741 5243 4127 6110 3934 3152 4414
"NDUFB8" 682 526 655 475 503 635 787 733 913
"TP53/63/73" 617 390 518 423 305 404 995 786 905
"KH2013:KH.C1.574_MS4A15/2" 15023 16763 12542 26594 30099 22911 15073 18584 15791
"KH2013:KH.C1.575_ITFG1" 419 244 270 387 293 320 369 341 399
"TTLL10" 38 20 31 32 19 20 40 34 21
"PRCP" 372 262 377 238 168 259 323 271 439
"KH2013:KH.C1.579" 9 4 6 1 2 2 6 6 5
"REEP1/2/3/4" 494 277 314 543 379 402 518 332 459
"EXOSC7" 708 822 685 471 662 517 836 1111 874
"HERC3/4" 1502 1158 914 1218 1050 800 1702 1573 1493
"F13E9.14/4" 36 9 6 10 7 16 13 7 1
"CACNA2D3/4" 1417 1545 1050 1175 1615 1874 2103 2600 1841
"TSPAN13/31" 1477 1149 1583 1197 1227 1189 1532 1627 1822
"KH2013:KH.C1.585_DUOX-2" 282 155 164 146 60 135 250 186 174
"SNAP47" 1 5 8 2 2 0 4 1 9
"KH2013:KH.C1.587" 2 2 5 1 2 3 6 5 4
"KH2013:KH.C1.588" 2 4 4 1 5 0 7 4 3
"PLEKHM2" 1183 774 882 960 764 917 1141 1092 1315
"HADHB" 414 291 383 303 237 367 427 350 530
"KH2013:KH.C1.590" 2 4 8 8 2 4 6 4 14
"KH2013:KH.C1.591_SLC6A14" 135 163 92 202 173 182 127 172 112
"KH2013:KH.C1.592" 42 20 40 40 23 31 37 34 41
"KH2013:KH.C1.593" 105 94 48 71 75 56 128 122 124
"KH2013:KH.C1.594" 9 6 8 3 2 4 16 3 2
"KH2013:KH.C1.595" 8 1 4 9 8 0 13 5 2
"KH2013:KH.C1.596_RDH12/14" 62 44 21 39 78 29 37 66 30
"KH2013:KH.C1.597_FAM55A" 17 14 15 12 10 21 6 9 8
"ACVR2B" 4489 3597 3610 4424 4308 4240 4826 4705 4991
"MASP2" 72 44 67 18 41 47 64 40 65
"CPOX" 604 483 502 422 599 320 566 612 643
"KH2013:KH.C1.60" 281 167 217 280 150 259 189 198 182
"KH2013:KH.C1.600_GPR161" 381 250 341 319 283 292 369 341 406
"KH2013:KH.C1.601" 1 0 2 1 1 0 1 3 0
"KH2013:KH.C1.602_BPIFB2/3/4/6" 74 36 87 21 187 33 99 62 8
"TAOK1/2/3" 9449 8373 7419 11836 11555 10667 8404 8529 9426
"KH2013:KH.C1.604_ROBO1/2" 6 4 11 2 0 0 6 9 3
"METTL11A" 342 340 285 195 251 215 344 390 392
"PDK/1/2/3/4" 745 372 596 701 493 899 713 491 872
"KH2013:KH.C1.607" 6 2 5 5 2 0 4 3 2
"ISLR/2" 140 158 166 137 110 117 223 220 206
"HELLS" 1192 1140 1135 890 1013 1032 1312 1384 1384
"DNASE1L2/3" 61 38 33 23 24 15 59 31 23
"PSMA2" 670 496 360 465 471 419 695 713 400
"KH2013:KH.C1.611_TSTA3" 495 346 381 254 500 141 540 251 308
"GNAI1/2/3" 7248 5427 7350 11738 10501 10943 6704 6674 8879
"TCTE1" 32 60 47 28 33 49 33 62 27
"KH2013:KH.C1.614" 115 65 72 51 15 39 109 103 85
"ABCB11" 320 407 357 221 445 296 422 494 346
"KH2013:KH.C1.616" 83 62 86 47 60 46 68 66 95
"BRCC3" 160 104 125 117 125 123 151 129 168
"KH2013:KH.C1.618_NAS-30/33/36/37/38" 418 230 293 413 246 359 562 266 385
"KH2013:KH.C1.619" 15 18 14 4 26 8 20 13 26
"KH2013:KH.C1.62_MCO3" 433 325 434 223 180 355 494 464 334
"DENND1A" 433 334 390 427 346 388 389 367 476
"KH2013:KH.C1.621" 938 496 769 959 717 1047 751 653 809
"SUCLA2" 279 167 247 298 260 215 258 215 199
"KH2013:KH.C1.623" 3 5 6 0 3 1 6 2 4
"LSM6" 188 181 208 171 212 190 209 234 221
"MAP1A" 739 704 772 649 494 591 817 718 857
"KH2013:KH.C1.626" 76 66 62 45 58 76 72 102 81
"KH2013:KH.C1.627" 4 2 0 0 0 4 4 15 4
"KH2013:KH.C1.628_MS4A17A.1/11/14/2/4/5/6/7/8/9" 498 392 309 535 557 440 441 446 541
"SEH1L" 861 767 890 792 764 888 1002 1009 1084
"KH2013:KH.C1.630" 11 17 28 11 15 25 9 10 10
"LRIG1/2/3" 858 498 641 814 668 596 693 717 989
"CPT2" 211 170 230 307 251 293 202 205 176
"PICALM" 2190 1618 1641 2486 1789 1827 2119 2158 2048
"SUMF1" 442 394 251 530 578 363 448 497 343
"KH2013:KH.C1.635" 18 14 11 40 21 18 14 16 21
"KH2013:KH.C1.636_TLL2" 19 14 21 39 21 11 10 11 8
"DLG1/2/3/4" 3005 2119 2349 3633 3532 3369 2714 2721 3315
"KH2013:KH.C1.638_C17ORF105" 296 415 285 388 492 231 433 521 496
"TMEM177" 423 384 329 303 334 320 420 461 408
"F28H1.4" 143 88 151 116 124 132 159 123 166
"KH2013:KH.C1.640" 3 3 10 4 2 0 3 4 2
"KH2013:KH.C1.641_SORCS1/2/3" 767 448 534 681 654 693 768 716 704
"COL5A2" 17 11 28 61 84 73 19 5 0
"MMAB" 185 125 263 139 102 182 157 157 315
"SHQ1" 810 737 889 544 560 647 855 851 1104
"KH2013:KH.C1.645" 1 3 1 2 0 1 0 0 3
"C10ORF107" 112 67 99 93 53 105 118 84 90
"CWC27" 99 47 59 56 56 42 86 71 72
"GM614" 15 44 28 16 50 34 37 49 11
"KH2013:KH.C1.649" 245 216 185 151 211 213 280 315 307
"TMEM128" 287 198 232 227 195 217 305 267 182
"FLJ21616-related" 8 12 4 1 1 6 8 12 1
"TTC34/6" 50 31 44 31 37 29 38 18 37
"KH2013:KH.C1.652_GRIA2/3/4" 55 54 43 36 26 24 38 50 23
"9330101J02RIK" 325 224 185 249 178 159 268 286 284
"INPPL1" 977 825 718 615 705 508 895 1249 1073
"BARD1" 390 308 339 401 375 275 363 452 363
"KH2013:KH.C1.656_DIT2" 26 21 11 6 22 8 14 10 5
"KH2013:KH.C1.657_MASP1/2" 129 27 27 103 16 30 112 25 27
"TRF-1" 6 8 21 4 9 7 22 13 13
"KH2013:KH.C1.659" 176 48 102 261 63 47 79 43 58
"POLR3GL" 409 433 382 271 369 333 486 515 567
"KH2013:KH.C1.660" 15 7 14 10 10 8 8 5 5
"MXD1/3/4" 851 552 872 1103 956 891 1009 735 1176
"SHFM1" 327 285 296 287 347 278 373 407 339
"SLMO/1/2" 529 361 519 417 352 362 603 534 624
"TMEM8A" 141 93 101 285 130 138 127 135 191
"CABZ01089974.1" 41 44 336 55 42 107 47 47 66
"TMEM196" 35 31 14 23 24 40 38 31 17
"KH2013:KH.C1.667" 19 5 14 23 7 10 10 10 16
"KH2013:KH.C1.668" 3 8 0 2 0 5 5 1 1
"CASZ1" 5009 3798 4257 6170 4395 4297 5594 5427 5467
"LAMA4" 102 92 75 96 149 107 94 123 101
"ATP5C1" 1191 820 1077 909 873 963 1339 1234 1500
"KH2013:KH.C1.671" 31 18 20 22 28 22 54 35 27
"KH2013:KH.C1.672_COCH" 11 1 5 7 5 3 4 1 10
"KH2013:KH.C1.673_PHO87/90/91" 13 15 5 7 7 2 21 11 1
"API5" 4993 3835 3555 4028 3689 3574 5083 4751 5054
"CWC15" 1233 1129 974 977 949 922 1275 1362 1272
"KH2013:KH.C1.676_C17ORF105" 5 3 8 3 3 2 18 10 17
"KDM5B" 3291 2977 2721 2783 2630 2686 3455 3863 4081
"WGE" 537 467 488 428 391 426 486 549 511
"MRPL34" 171 160 170 150 144 161 223 197 243
"PSTK" 178 128 191 169 96 172 170 177 149
"CCDC124" 100 74 95 81 46 88 93 82 71
"CONA" 252 152 210 248 230 213 213 195 193
"KH2013:KH.C1.682" 7 10 6 4 8 2 7 2 1
"KH2013:KH.C1.683_P4HA1/2" 4675 4007 3146 3850 4497 4297 5121 5580 4530
"KH2013:KH.C1.684" 2 3 2 0 4 1 2 3 0
"RX/3" 86 71 48 57 14 72 151 272 248
"KH2013:KH.C1.686" 71 52 94 34 7 14 51 65 32
"KH2013:KH.C1.687" 17 29 10 38 34 19 18 23 21
"PPP2R3A" 1273 1109 1382 1445 1449 1455 1182 1402 1227
"LMBRD1" 673 543 486 646 496 570 722 791 602
"KH2013:KH.C1.69" 10 6 1 15 23 1 9 17 4
"DDX10" 2861 2383 2207 1697 1610 1695 2932 2899 2944
"KH2013:KH.C1.691_EMP1/2/3" 8 10 10 3 9 3 10 14 1
"KH2013:KH.C1.692" 15 24 18 15 7 16 17 22 9
"ZFAND4" 471 305 389 427 332 460 522 450 569
"KH2013:KH.C1.694_ENPP7" 392 299 310 342 344 352 344 276 446
"PIK3CD" 416 370 286 364 323 348 547 556 489
"KH2013:KH.C1.696" 5 5 0 2 5 8 5 0 2
"FGF4" 474 419 336 164 96 101 1020 609 670
"KH2013:KH.C1.698" 16 14 24 8 7 11 17 10 22
"TACC1/2/3" 414 308 430 302 350 412 422 465 518
"USP11/15/4" 2018 1713 1975 1924 1621 1888 2144 2247 2293
"OSBPL5/8" 963 543 810 1051 804 1122 841 841 1030
"PTRH2" 521 415 431 273 306 295 475 527 578
"NMNAT/1/3" 162 100 165 153 117 186 199 154 163
"RAE1" 1809 1829 1652 1346 1542 1415 2060 2244 2059
"RFK" 267 250 366 283 279 230 298 320 216
"KH2013:KH.C1.704_NAAA" 272 192 178 276 203 217 252 251 287
"BNIP3" 523 341 549 543 380 674 616 506 641
"KH2013:KH.C1.706_ZP4" 84 240 44 33 187 40 62 68 38
"KH2013:KH.C1.707_HEG1" 19 23 18 9 12 9 6 7 6
"PPM1G" 2942 2313 2436 2116 2345 2238 3450 3363 3047
"ENKUR" 28 12 9 32 41 29 26 23 25
"KH2013:KH.C1.71_OAC-14/18/3/31/32/33/5/53/6/7" 141 84 123 94 69 154 105 97 167
"FAM49A" 1457 889 1276 1326 923 1089 1342 1168 1495
"SNX18/33" 349 206 332 372 260 426 352 330 420
"AC135050.1" 12 6 1 23 0 0 6 7 0
"KH2013:KH.C1.713" 34 22 24 31 29 3 17 9 24
"RTTN" 23 14 13 15 12 13 28 25 16
"KH2013:KH.C1.715" 18 12 17 19 10 17 19 10 27
"KH2013:KH.C1.716" 74 60 46 56 60 73 90 111 60
"TMEM67" 353 303 256 240 225 316 359 356 596
"KH2013:KH.C1.718_SLC43A3" 4 1 3 4 0 2 5 1 0
"KH2013:KH.C1.719_QDR1/2/3" 141 115 235 111 83 108 228 153 214
"LRRC20" 229 100 182 225 161 228 225 182 206
"DCPS" 336 269 277 297 262 181 366 427 308
"FAM185A" 107 85 82 65 57 80 117 91 97
"CCDC57" 422 367 358 382 425 410 433 398 461
"KH2013:KH.C1.723" 3 0 2 3 2 1 0 0 1
"KH2013:KH.C1.724_SCO1/2" 268 192 175 167 213 158 270 262 249
"NFE2L1/2/3" 6750 4572 4755 6043 5337 4601 7119 6477 6595
"SLC9A6/7/9" 841 573 724 1110 744 969 837 772 1015
"ZIC1/2/3" 26 36 29 31 61 52 44 42 26
"KH2013:KH.C1.728_ACTA1" 2468 666 1324 3691 2251 1587 1768 1085 2061
"TNKS" 100 82 83 140 112 169 85 70 46
"MAP2/4" 2630 2234 2190 2857 2597 2430 2949 2739 2793
"KH2013:KH.C1.730_VPS13C" 226 228 148 193 131 150 278 164 172
"ECEL1" 183 71 72 81 103 134 118 111 92
"KH2013:KH.C1.732_OAC-14/18/3/31/32/33/5/53/6/7" 58 60 44 51 90 41 86 65 75
"KH2013:KH.C1.733" 63 53 36 131 132 106 44 53 43
"C19H1ORF201" 177 115 134 135 72 68 153 169 111
"KH2013:KH.C1.735" 8 8 3 10 9 11 14 4 11
"CDCA7L" 845 773 738 721 859 781 843 993 987
"PSMB6" 351 302 482 260 350 338 453 436 498
"KH2013:KH.C1.738_CG9550" 3081 2991 3305 2124 3476 3636 3057 3418 4836
"KH2013:KH.C1.739_EPHX3/4" 40 30 34 59 74 24 32 16 27
"SI:CH211-11K18.4" 707 947 1268 685 873 1096 775 1186 1578
"MAP4K4" 4927 3940 4420 4828 4440 4673 5289 5287 6478
"EXOC4" 334 240 298 290 199 326 378 349 404
"KH2013:KH.C1.742_C6" 20 14 33 7 9 22 22 21 15
"PEX16" 734 494 450 580 518 528 679 658 694
"HMGA2" 133 92 133 116 83 121 144 109 185
"KH2013:KH.C1.745" 26 12 16 40 20 3 28 13 2
"KH2013:KH.C1.746_TMEM26" 55 109 14 24 11 15 57 54 22
"KH2013:KH.C1.747_QDR1/2/3" 126 72 206 87 135 49 132 134 118
"TMUB1/2" 394 262 270 286 304 317 374 364 379
"KH2013:KH.C1.749_MASP1/2" 135 129 125 72 134 118 141 131 125
"CG30457" 404 341 201 301 311 226 451 406 287
"KH2013:KH.C1.750" 162 81 113 280 179 190 158 173 150
"ABTB1" 68 39 85 74 66 76 115 35 67
"KH2013:KH.C1.752" 11 22 11 7 9 11 19 17 26
"DHX37" 2116 1884 2095 1357 1462 1384 2580 2281 2873
"ZP1" 674 437 388 459 365 300 625 498 499
"Ci-pem" 346 355 747 112 1354 95 196 334 1631
"SLC25A11" 694 631 995 624 636 774 629 775 1033
"KH2013:KH.C1.757" 5 2 6 6 11 7 34 10 10
"KH2013:KH.C1.758_LPHN1/2/3" 338 202 229 309 180 179 355 253 223
"SLC12A8" 104 88 58 100 133 115 117 108 120
"KH2013:KH.C1.76_HMCN1" 23 10 32 16 6 9 28 10 7
"FAM96A" 306 227 262 306 334 315 311 297 295
"KH2013:KH.C1.761_ACP5" 12 8 2 5 0 6 8 3 10
"HBXIP" 316 268 238 250 250 254 297 312 437
"KH2013:KH.C1.763_KIAA2013" 9 9 12 8 10 9 10 16 8
"KH2013:KH.C1.764" 199 82 124 130 89 48 173 54 119
"KH2013:KH.C1.765_FAM65A" 292 124 227 290 193 216 255 178 279
"KH2013:KH.C1.766_IL17A/F1/3" 8 15 0 3 5 2 8 8 8
"TGS1" 1604 1070 1315 864 1009 1024 1763 1564 1809
"NCK1/2" 1911 1314 1691 1727 1705 1577 1886 1795 2205
"KH2013:KH.C1.769" 5 0 0 4 1 3 1 1 3
"KH2013:KH.C1.77_ALG13" 157 114 142 107 100 84 144 199 127
"FAM134C" 1316 939 1378 1540 1247 1368 1219 1232 1630
"KH2013:KH.C1.771_LPHN1/2/3" 24 39 25 21 31 22 24 63 16
"KH2013:KH.C1.772" 2 5 2 1 1 0 2 4 8
"TROVE2" 192 196 93 154 146 93 180 235 145
"KH2013:KH.C1.774" 45 11 5 52 45 126 32 24 45
"KH2013:KH.C1.775" 221 215 188 161 211 202 241 260 282
"LRRIQ4" 87 66 70 61 52 101 100 75 78
"ZEB1/2" 14075 11562 11338 13753 13626 16549 23541 21859 25268
"CCDC150" 324 202 165 288 170 236 262 171 265
"SPR" 21 4 10 16 13 3 17 3 20
"KH2013:KH.C1.78_BATH-1/10/13/15/2/20/24/27/29/3/31/33/35/36/38/39/4/5/7/9" 162 135 162 141 146 138 171 153 240
"TKT" 10216 8624 8131 7083 7500 6717 10432 10886 11258
"KH2013:KH.C1.781" 5 7 7 2 0 5 2 4 7
"NLE/1" 1221 973 744 466 592 427 971 1042 659
"WHSC2" 274 177 147 253 169 174 245 201 185
"KH2013:KH.C1.784" 21 23 5 23 16 17 22 21 17
"ESM1" 8 2 5 6 8 7 18 5 2
"TANC1/2" 1740 1404 1539 1875 1862 2077 1767 1707 2368
"NUDT21" 1933 1417 1501 1124 1001 1213 2198 1888 2158
"HIBADH" 691 453 656 529 474 579 659 579 913
"PSMC3IP" 154 122 100 105 90 76 156 142 123
"MUA-3" 117 99 71 84 62 51 127 118 89
"KH2013:KH.C1.792" 6 6 7 3 6 4 12 7 8
"KH2013:KH.C1.793" 314 361 334 209 273 299 391 345 455
"KH2013:KH.C1.794" 9 10 1 8 0 2 8 1 10
"CG5903" 207 164 202 180 158 209 200 210 230
"KH2013:KH.C1.796_MASP1/2" 39 19 15 16 10 9 29 17 13
"CASKIN1" 38 10 32 56 21 26 58 26 27
"KH2013:KH.C1.798_TMEM86A" 646 461 582 908 636 689 716 520 878
"KH2013:KH.C1.799" 29 46 33 13 39 32 48 32 21
"KH2013:KH.C1.8_CLDN1/18/2/5/8" 46 66 96 58 92 95 71 69 151
"TMEM201" 1380 1187 937 912 932 715 1363 1438 1476
"KH2013:KH.C1.800" 17 8 7 22 8 7 21 6 19
"GABRB1" 2 12 2 2 5 9 4 1 2
"KH2013:KH.C1.802_MATN1" 304 99 278 129 947 105 616 223 691
"PAQR6/9" 366 255 408 363 314 378 405 319 549
"KH2013:KH.C1.804" 5 3 3 2 1 3 1 4 3
"KH2013:KH.C1.805_PHYH" 25 27 44 11 15 11 32 20 25
"POLR3F" 239 195 194 222 244 255 330 270 258
"KIAA1530" 180 97 212 182 136 217 177 155 206
"KH2013:KH.C1.808_LIM2" 30 26 26 35 21 17 36 23 21
"MCART1/2" 814 742 820 760 678 602 939 888 1063
"NUDT8" 239 137 150 336 174 286 225 198 232
"CXORF58" 201 111 113 111 101 140 188 122 149
"KH2013:KH.C1.811_HMCN1" 19 23 38 2 6 15 36 18 33
"KH2013:KH.C1.812" 10 11 1 1 1 1 13 4 0
"NDC80" 903 944 759 1046 1080 849 832 1097 1007
"KH2013:KH.C1.814" 554 345 413 616 439 316 619 511 562
"KH2013:KH.C1.816_BPIFB2/3/4/6" 16 31 22 10 5 10 27 22 7
"KH2013:KH.C1.817" 2 3 1 1 11 1 1 8 5
"KH2013:KH.C1.818_C14ORF166B" 156 110 165 137 102 131 167 182 172
"LIM2.1/2/3/4/5" 57 32 57 46 78 28 57 52 52
"COX5B/2" 463 351 437 376 445 396 496 510 507
"KH2013:KH.C1.820" 4 7 0 3 0 0 5 11 0
"MIS-12" 1102 777 1016 788 934 943 1120 1171 1337
"Y56A3A.30" 3998 3882 3637 2908 3172 2663 6917 7210 6604
"CHCHD8" 149 123 89 117 113 108 137 152 137
"ALDH18A1" 1461 1053 874 928 809 873 1288 1206 1251
"KH2013:KH.C1.825_RXFP1/2" 54 27 21 41 33 16 43 33 37
"TEP1" 414 254 248 458 242 215 399 322 275
"CNPY1/2" 59 47 73 58 60 59 52 75 87
"WDR44" 982 536 775 890 602 718 927 807 860
"COL22A1" 45 21 29 34 28 18 28 33 12
"GNB2L1" 11661 12631 11338 10224 13902 11133 13350 15939 13843
"KH2013:KH.C1.830_C6" 34 24 35 16 26 27 48 22 64
"TCEB1" 984 835 902 844 806 883 1114 1032 1046
"FGL2" 49 29 61 58 25 40 56 46 149
"DNLZ" 301 223 222 212 212 194 329 265 277
"PSMD12" 2512 1972 2504 1484 1774 1906 2587 2764 3248
"ERGIC1" 446 328 595 448 548 510 449 320 595
"HEXIM1/2" 1283 962 892 872 746 913 1066 1134 1167
"ALO1" 156 122 193 235 275 278 187 188 222
"NCOA4" 283 268 379 387 360 412 357 371 322
"KH2013:KH.C1.84" 2 11 7 4 8 5 11 1 5
"KH2013:KH.C1.840_ENV9" 251 209 260 173 240 239 247 302 387
"CYB5D1" 75 60 86 56 80 73 76 69 70
"C02B10.5" 540 378 427 482 439 391 553 533 533
"MRPL9" 620 522 582 367 426 429 749 741 779
"CG14647" 6 21 22 12 18 7 11 15 11
"KH2013:KH.C1.845" 24 21 23 12 11 13 24 35 17
"STAC/2/3" 809 757 797 526 899 536 1222 1299 1477
"KH2013:KH.C1.847" 19 27 28 6 21 8 31 25 7
"C6ORF62" 888 786 718 543 638 590 848 1036 761
"KH2013:KH.C1.849" 554 5 1552 2880 391 2413 306 299 519
"KH2013:KH.C1.85_BRP44" 796 518 677 489 424 547 1107 916 872
"C16ORF88" 598 447 483 310 311 316 528 470 480
"GTPBP10" 331 261 232 245 262 208 308 268 300
"RDL1" 12 8 11 10 17 17 15 17 15
"KH2013:KH.C1.853_LYG2" 45 17 35 32 37 37 37 22 75
"EPC1/2" 2639 2086 1881 1628 1613 1423 2787 2593 2406
"KH2013:KH.C1.855" 13 6 3 8 12 11 8 9 9
"KH2013:KH.C1.856" 45 43 18 87 158 54 26 51 24
"KH2013:KH.C1.857" 15 4 37 6 10 26 8 27 6
"KH2013:KH.C1.858_RNASEH1" 2745 2560 2951 2672 3281 3307 2570 3286 3594
"KH2013:KH.C1.859" 60 20 25 26 41 7 26 16 28
"MRPL13/23" 872 565 663 505 583 733 956 808 884
"HIP1" 3360 3067 3012 2606 2282 2505 3659 4242 4231
"PSMA3" 945 572 615 584 641 551 1148 926 888
"KH2013:KH.C1.862" 96 30 30 45 81 32 76 51 28
"KH2013:KH.C1.863_NAT1/2/3" 529 223 380 476 320 312 556 397 448
"KH2013:KH.C1.864" 110 116 122 256 320 236 74 102 110
"GOLIM4" 5722 4256 4763 5742 4998 5115 5794 5095 5950
"KH2013:KH.C1.866_RDH12/14" 68 70 90 33 51 68 61 83 107
"KH2013:KH.C1.867_CCDC37" 149 85 127 160 88 166 165 103 151
"KH2013:KH.C1.868" 11 7 2 8 0 8 10 6 4
"KH2013:KH.C1.869" 61 44 50 119 4 36 43 31 368
"PPP2R4" 287 216 277 252 193 244 259 298 307
"KH2013:KH.C1.870_SLC6A14" 148 116 122 78 79 85 156 118 97
"AXDND1" 182 120 187 166 118 147 255 133 166
"KH2013:KH.C1.872_RDH12/14" 29 11 15 52 7 10 22 16 31
"Ci-znf043" 9 16 14 18 18 16 15 27 8
"KH2013:KH.C1.874_CG14331" 31 21 72 24 25 11 12 29 23
"SURF1" 383 226 315 298 255 265 380 362 388
"BRD7" 1416 1082 1131 968 773 834 1484 1476 1507
"KH2013:KH.C1.877" 37 25 33 23 39 22 30 24 39
"KH2013:KH.C1.878" 3499 2146 2921 3579 2862 3288 3303 2771 4005
"FAM187B" 8 7 8 4 5 3 7 8 10
"ANK1/2/3" 1403 1381 1099 2179 1922 1823 1225 1389 1458
"TAF1C" 551 342 346 440 380 402 513 432 519
"PTPMT1" 324 234 345 277 275 301 372 352 391
"TM2D3" 481 454 423 409 377 426 419 521 578
"KIFAP3" 673 405 550 601 450 605 571 558 727
"KH2013:KH.C1.884" 1255 1057 1093 1524 1280 1105 1373 1348 1623
"KH2013:KH.C1.885" 7 9 4 1 5 6 7 2 4
"KH2013:KH.C1.886" 46 30 54 37 36 19 45 44 46
"CNTD1" 44 31 23 53 38 13 48 51 49
"4R79.2" 114 76 30 64 81 49 69 112 29
"TWF/1/2" 695 452 555 704 571 726 712 609 923
"MPDU1" 625 499 621 689 573 605 717 597 725
"KH2013:KH.C1.890" 4 7 2 3 8 1 4 3 3
"KH2013:KH.C1.891" 18 3 27 4 15 20 13 7 21
"DUSP14/18/21" 281 203 279 254 252 265 337 268 350
"KH2013:KH.C1.893" 10 3 2 4 2 1 3 6 5
"PPP2CB" 3386 2738 3148 3016 2890 3030 3424 3492 3922
"KH2013:KH.C1.895_SIAE" 5 10 10 6 3 0 14 0 0
"TRIM17/39" 493 380 405 387 345 348 457 482 482
"C17ORF101" 370 231 347 354 270 329 395 371 448
"KH2013:KH.C1.898_B4GALT1/2" 3421 3224 2599 1829 1534 1573 5759 5921 5818
"PPP1R42" 47 43 55 31 21 14 54 53 30
"KH2013:KH.C1.9" 2 0 0 2 1 2 4 1 2
"SLC25A33/36" 826 303 555 810 702 473 529 270 505
"KH2013:KH.C1.900" 12 15 36 8 50 25 45 24 28
"KH2013:KH.C1.901_RCN1/3" 679 348 612 738 433 702 779 545 960
"GSTM/1/2/3/4/5/6/7" 608 448 414 274 383 282 558 552 477
"KH2013:KH.C1.903_FOXRED2" 222 117 559 243 131 107 216 159 108
"RBM25" 5073 4481 4248 3791 3598 3586 5540 5933 5281
"KH2013:KH.C1.905_DNAH10" 228 194 187 147 92 107 233 218 166
"KH2013:KH.C1.906_PPP1R32" 18 8 12 4 6 11 30 8 18
"KH2013:KH.C1.907_CG9903" 25 12 15 11 11 7 22 16 14
"HIGD1A" 969 700 1162 1098 1183 1529 1087 1241 1577
"KH2013:KH.C1.909_DUR3" 35 24 24 26 68 22 44 53 25
"KH2013:KH.C1.91_MSANTD3" 51 62 71 19 27 41 64 77 47
"KH2013:KH.C1.910_RXFP1" 93 49 38 53 91 36 78 64 45
"TSR2" 1452 1128 1307 830 906 993 1798 1704 1714
"CBX1/3/5" 4415 4026 4334 4377 4853 4698 5006 5441 5355
"KH2013:KH.C1.913_MOODY" 7 9 2 2 10 0 9 13 0
"DNAJB9" 933 585 638 840 642 779 848 796 888
"KH2013:KH.C1.915_ASPA" 13 2 5 11 7 3 15 2 10
"KH2013:KH.C1.916_CG8147" 150 238 145 113 367 53 157 263 190
"KH2013:KH.C1.917" 20 15 16 9 16 8 17 8 15
"STX12/7" 300 209 317 358 346 320 303 289 347
"KH2013:KH.C1.92_PRPF3" 1658 1386 1299 1188 1052 913 1657 1552 1511
"ATP6V1D" 874 535 745 606 514 607 1009 793 963
"KH2013:KH.C1.921" 2 4 2 0 0 2 1 3 2
"KH2013:KH.C1.922_BARHL1/2" 12 19 5 7 26 7 31 8 17
"C1ORF109" 61 61 49 42 45 46 57 39 43
"T01H8.2" 17 32 34 22 12 17 39 38 35
"KH2013:KH.C1.925_NPHP3" 45 36 125 53 12 190 32 42 77
"KH2013:KH.C1.926_TEQUILA" 26 14 41 17 27 20 49 19 25
"KH2013:KH.C1.927_DIRC2" 175 143 117 110 171 139 151 133 114
"KH2013:KH.C1.928" 22 42 45 40 14 23 41 33 59
"KH2013:KH.C1.929" 56 26 43 69 107 43 68 58 56
"KH2013:KH.C1.93" 124 63 97 49 95 49 119 73 114
"WDR82" 2495 2122 2443 1443 1771 1934 2609 2961 3149
"GREB1L" 23735 20562 21068 11196 8317 9165 29641 29688 28003
"Y116F11A.6" 102 76 94 86 63 89 109 96 126
"HADHA" 337 220 321 272 281 250 302 285 459
"KH2013:KH.C1.934" 13 13 19 4 8 13 17 11 17
"APOB" 775 405 550 542 281 707 760 326 948
"ERLEC1" 557 397 428 471 436 406 469 504 527
"SCLY" 125 126 131 93 103 106 141 190 146
"TAG-51" 871 750 630 726 822 741 847 1089 973
"MIB1" 1649 1209 1322 1422 1840 1206 1463 1721 1619
"YRDC" 5810 4569 4698 5060 3939 4754 5530 5242 6092
"HMBOX1" 112 58 66 69 56 106 60 80 100
"KH2013:KH.C1.942_SLC6A6" 17 7 8 22 3 8 7 19 21
"MUC22" 499 418 387 627 563 799 532 364 592
"STAM/2" 538 335 400 473 342 471 590 486 617
"CCDC166" 40 44 41 35 41 25 26 42 27
"KH2013:KH.C1.946" 3 4 3 3 4 1 2 1 1
"NAPG" 153 120 243 214 151 218 184 126 174
"PTPLA" 440 317 272 353 405 327 534 458 475
"KH2013:KH.C1.949_TEQUILA" 19 33 17 21 9 17 41 33 20
"KH2013:KH.C1.95" 0 6 3 6 3 4 6 7 12
"KH2013:KH.C1.950" 14 13 26 6 6 5 15 8 13
"USP13/15/3/33/5" 1596 1363 1413 1060 1180 1118 1644 1699 1932
"KH2013:KH.C1.952" 294 261 204 233 236 216 257 282 327
"KH2013:KH.C1.953_CG32702" 566 938 549 312 497 387 1176 1569 893
"KH2013:KH.C1.954" 8 7 18 12 5 16 13 9 23
"KCNT1/2" 90 31 31 45 48 18 39 45 21
"COPS7A" 240 170 169 178 183 221 241 193 315
"KH2013:KH.C1.957" 1 7 0 1 4 2 3 6 4
"KH2013:KH.C1.958_CSPP1" 330 225 292 268 220 320 274 266 421
"KH2013:KH.C1.959_BARHL1/2" 19 13 9 3 5 19 32 37 26
"ATP5G1/2/3" 4307 3808 3552 3746 4369 3337 5170 5582 4847
"STRADB" 586 345 512 561 453 557 534 483 626
"KH2013:KH.C1.961" 2 0 4 4 4 0 3 8 6
"RAB23" 751 550 544 665 577 518 883 735 790
"KH2013:KH.C1.963" 2 0 2 0 3 1 2 1 0
"LRRIQ1" 299 193 205 229 176 212 247 220 286
"KH2013:KH.C1.965" 5 2 0 3 5 2 2 3 1
"F33H2.6" 84 48 109 59 52 87 83 79 112
"KH2013:KH.C1.967" 407 160 367 301 381 193 313 253 366
"KH2013:KH.C1.968_GLCAT-S" 12 41 9 8 30 8 8 24 11
"KH2013:KH.C1.969" 5 5 5 0 0 2 9 3 2
"AXIN1/2" 1214 844 799 1046 743 879 1326 1060 1129
"KH2013:KH.C1.970" 101 62 57 37 27 43 46 88 59
"BICC/1" 934 525 734 886 605 838 819 631 856
"KH2013:KH.C1.972" 51 52 31 34 35 20 46 67 72
"KLHL14/31" 10 43 52 28 18 37 20 45 60
"KH2013:KH.C1.974_CRG1" 26 3 18 16 4 0 47 8 15
"MRPL22" 710 524 513 545 477 460 744 672 695
"HS6ST/1/2/3" 440 356 501 446 366 553 451 385 630
"KH2013:KH.C1.977_Y38H8A.5" 192 192 184 154 157 143 202 219 241
"KH2013:KH.C1.978" 299 150 255 261 128 207 263 165 288
"KH2013:KH.C1.979" 154 91 100 106 74 139 106 103 149
"KH2013:KH.C1.98" 6967 5388 5819 4898 4933 5313 6476 6790 7805
"CAPZB" 1557 1249 1580 1587 1370 1387 1814 1792 2167
"CABZ01031892.1" 45 44 38 24 13 38 34 20 19
"MRRF" 507 448 416 278 404 312 495 505 514
"KLF10/11/2/4" 642 1285 931 1140 1565 860 341 722 661
"Y70G10A.3" 62 48 26 46 51 38 52 59 79
"BCR" 1785 1486 1312 1542 1415 1202 2035 2108 2178
"KIAA1715" 906 680 672 899 838 704 940 980 747
"BAZ2B" 4282 3839 3692 4669 4230 3954 4332 4251 4817
"MMEL1" 16 31 38 20 17 16 34 22 54
"KH2013:KH.C1.989_TM6SF1/2" 187 122 193 198 124 187 184 207 243
"SOX1/2/3" 116 82 203 220 174 417 105 120 493
"MMADHC" 757 618 681 704 595 677 763 841 839
"YMR114C" 81 83 85 60 82 96 73 79 102
"KH2013:KH.C1.992" 79 52 55 63 55 66 73 82 81
"KH2013:KH.C1.993_SVEP1" 409 178 627 255 185 176 395 258 219
"SNRNP35/70" 8580 8092 7034 7264 8649 7795 8815 10712 9002
"CARS" 831 548 673 688 521 565 904 746 894
"LPCAT3" 1455 1024 1545 1501 1445 1439 1505 1449 1725
"ATAD2" 1132 813 1048 954 752 871 1246 1245 1106
"DEPTOR" 420 367 429 384 360 387 464 476 566
"KH2013:KH.C1.999" 3 4 0 1 0 1 3 6 6
"KH2013:KH.C10.1" 338 101 189 237 40 86 432 116 255
"KH2013:KH.C10.10" 5155 4664 5396 4328 5615 5292 5802 6414 6263
"EXOSC5" 1135 987 911 595 685 628 1210 1257 1025
"KH2013:KH.C10.101" 1392 1309 1578 1183 1559 1607 1692 1699 1704
"KH2013:KH.C10.102" 21 14 18 18 15 3 14 13 19
"KH2013:KH.C10.103" 0 0 0 1 1 0 0 0 0
"KH2013:KH.C10.104" 1972 1861 1714 1795 1906 1843 2191 2658 2268
"KH2013:KH.C10.105" 6838 5200 5582 5325 5100 5424 7061 6807 7245
"KH2013:KH.C10.106" 600 398 439 490 586 522 624 623 552
"KH2013:KH.C10.107" 197 125 161 138 121 98 201 150 175
"KH2013:KH.C10.108" 62 60 45 49 47 48 69 79 59
"KH2013:KH.C10.109" 72 60 54 40 30 34 62 53 60
"TREH" 132 131 92 263 328 188 115 162 52
"HSCB" 85 100 111 60 79 36 74 83 107
"KH2013:KH.C10.112" 23 13 9 28 23 26 19 18 13
"KH2013:KH.C10.113" 7111 5826 5257 2385 2024 2633 7857 7510 7868
"KH2013:KH.C10.114" 68 49 65 148 105 134 65 42 42
"VRK1/2" 1716 1365 1459 1228 1284 1248 1906 1809 2085
"KH2013:KH.C10.116" 197 165 230 244 185 291 234 201 273
"KH2013:KH.C10.117" 120 40 61 103 20 52 98 46 82
"KH2013:KH.C10.118" 2085 1710 2163 1572 1465 1553 2006 1985 2605
"KH2013:KH.C10.119" 1 1 0 2 0 0 2 4 0
"KH2013:KH.C10.12" 62 43 17 31 28 15 29 47 34
"KH2013:KH.C10.120" 3 2 5 4 3 7 12 6 7
"ARF6" 4478 3923 3934 4211 3871 4089 4810 5034 5284
"KH2013:KH.C10.123" 7 9 6 3 0 0 2 7 3
"KH2013:KH.C10.124" 377 272 419 465 181 242 525 563 858
"KH2013:KH.C10.125" 254 108 248 427 319 309 236 237 209
"KH2013:KH.C10.126" 3 3 2 4 5 12 10 13 4
"KH2013:KH.C10.127" 709 362 668 624 386 655 626 371 565
"KH2013:KH.C10.128" 25 26 14 18 37 17 30 31 12
"PUS3" 1991 1640 1843 1095 1272 1184 2033 2075 2341
"KH2013:KH.C10.13" 1102 745 774 765 811 875 929 994 1034
"KH2013:KH.C10.130" 955 762 722 756 624 597 873 910 819
"KH2013:KH.C10.131" 41 49 33 27 12 16 53 22 39
"KH2013:KH.C10.132" 520 403 420 551 516 456 510 538 549
"KH2013:KH.C10.133" 1344 785 1044 1434 1115 1133 1224 829 1169
"KH2013:KH.C10.134" 87 91 146 38 60 130 104 93 216
"KH2013:KH.C10.135" 5247 3305 5378 4851 3570 4929 6093 4971 6565
"KH2013:KH.C10.136" 17 10 18 8 17 24 29 18 40
"KH2013:KH.C10.137" 4 1 4 5 7 6 13 2 1
"KH2013:KH.C10.138" 126 171 131 89 100 67 187 188 97
"KH2013:KH.C10.139" 18 19 9 18 23 20 11 20 20
"KH2013:KH.C10.14" 488 358 421 325 394 375 485 472 455
"KH2013:KH.C10.140" 1849 1204 1727 3260 2772 2604 1851 1519 2022
"KH2013:KH.C10.141" 13 8 6 6 6 0 11 8 3
"KH2013:KH.C10.142" 468 330 492 439 339 442 641 517 563
"PPP1R36" 259 174 266 209 163 164 278 178 309
"KH2013:KH.C10.144" 416 182 746 207 740 326 667 475 709
"KH2013:KH.C10.145" 125 84 796 77 148 127 139 133 200
"KH2013:KH.C10.146" 514 342 345 632 692 453 463 373 397
"KH2013:KH.C10.147" 92 54 35 85 79 18 57 43 36
"KH2013:KH.C10.148" 120 42 49 193 72 58 57 24 44
"KH2013:KH.C10.149" 19 16 32 33 29 22 15 34 13
"KH2013:KH.C10.15" 47 37 69 55 105 102 65 63 80
"KH2013:KH.C10.150" 66 45 26 94 47 99 59 61 57
"KH2013:KH.C10.151" 85 85 72 70 68 82 99 107 49
"KH2013:KH.C10.152" 120 128 103 102 90 102 114 88 100
"KH2013:KH.C10.153" 2314 1531 1710 1259 2176 1443 2479 1487 2247
"TARBP1" 1476 798 963 966 497 884 1461 1167 1482
"KH2013:KH.C10.155" 390 274 301 272 358 246 405 340 424
"KH2013:KH.C10.157" 2529 2298 2350 1538 1696 1614 2983 3299 3182
"COQ9" 215 209 184 197 239 206 197 267 169
"KH2013:KH.C10.159" 275 147 257 236 236 211 270 201 268
"KH2013:KH.C10.16" 230 234 185 203 204 176 224 231 187
"KH2013:KH.C10.161" 265 152 228 271 280 237 253 246 373
"KH2013:KH.C10.162" 245 217 221 252 247 267 246 251 281
"KH2013:KH.C10.163" 22 21 15 35 31 29 41 25 10
"KH2013:KH.C10.164" 534 429 354 364 373 378 529 489 509
"KH2013:KH.C10.165" 38 39 13 183 48 19 27 51 41
"KH2013:KH.C10.166" 300 198 190 231 260 236 374 298 253
"KH2013:KH.C10.168" 226 123 173 174 140 162 188 171 208
"PCIF1" 2766 1790 2253 1854 1607 1834 2488 2320 2652
"KH2013:KH.C10.17" 676 431 567 431 417 414 809 652 1086
"KH2013:KH.C10.170" 7575 6002 5671 6692 6286 5895 7289 6978 7335
"RPP25" 82 54 70 55 58 45 83 54 78
"KH2013:KH.C10.172" 421 476 332 749 678 310 348 259 405
"KH2013:KH.C10.173" 16 9 3 1 1 0 3 6 0
"KH2013:KH.C10.174" 3754 3186 3377 3431 3415 3562 3152 3242 4129
"KH2013:KH.C10.175" 46 12 10 24 15 7 18 10 13
"KH2013:KH.C10.176" 102 48 106 94 67 73 110 86 80
"KH2013:KH.C10.177" 424 275 343 380 292 337 400 381 413
"KH2013:KH.C10.178" 413 194 474 536 374 336 317 301 386
"KH2013:KH.C10.179" 762 325 701 510 354 653 586 493 613
"KH2013:KH.C10.18" 130 44 58 144 80 109 140 66 70
"KH2013:KH.C10.180" 827 679 720 690 692 512 840 846 1116
"PPIF" 696 825 647 591 807 682 801 1103 950
"KH2013:KH.C10.182" 607 734 437 86 155 155 942 1045 709
"KH2013:KH.C10.183" 78 51 56 27 24 50 56 61 44
"KH2013:KH.C10.184" 42 20 49 32 11 38 35 19 31
"KH2013:KH.C10.185" 5 5 4 2 0 0 2 0 3
"KH2013:KH.C10.186" 213 205 156 162 164 154 187 189 148
"LLPH" 1875 1768 1781 1436 1748 1704 2209 2472 2199
"KH2013:KH.C10.188_DHRS11" 157 162 160 156 153 112 151 180 171
"KH2013:KH.C10.19" 670 434 594 467 335 454 656 566 644
"KH2013:KH.C10.190" 161 200 202 60 122 62 226 184 171
"KH2013:KH.C10.191" 23 23 20 11 23 16 23 14 39
"KH2013:KH.C10.192" 30 26 24 28 14 22 22 19 15
"KH2013:KH.C10.193" 12 4 3 7 0 9 12 10 12
"TMEM199" 423 306 361 279 265 281 460 422 433
"ABHD1/3" 160 150 158 176 164 170 134 154 145
"KH2013:KH.C10.196" 119 105 289 198 203 374 141 133 394
"KH2013:KH.C10.197" 1798 1185 1440 1357 1164 1261 1915 1638 1976
"KH2013:KH.C10.198_CDH-5" 282 99 112 350 266 364 140 74 72
"KH2013:KH.C10.199" 585 478 532 584 492 515 637 586 812
"KH2013:KH.C10.2" 4299 3867 3851 3122 3464 3360 4554 4483 4591
"KH2013:KH.C10.20_MIF" 23 18 25 9 6 21 15 13 25
"KH2013:KH.C10.200" 231 119 153 132 171 119 201 105 126
"HIRA" 653 498 522 515 504 566 760 664 824
"KH2013:KH.C10.202" 972 595 803 930 840 803 995 899 977
"KH2013:KH.C10.203" 909 807 604 721 529 340 1598 1392 989
"KH2013:KH.C10.204" 17 16 11 11 19 10 20 15 9
"KH2013:KH.C10.205" 2 2 1 0 1 0 7 5 0
"KH2013:KH.C10.206" 5 12 4 4 9 5 12 4 5
"KH2013:KH.C10.207" 657 573 552 728 474 515 658 705 856
"KH2013:KH.C10.208" 1061 748 983 1331 1339 1197 1101 1027 1392
"KH2013:KH.C10.209" 1719 1192 1623 1005 698 997 2243 1869 2250
"C11ORF49" 303 199 273 218 223 184 269 263 279
"KH2013:KH.C10.210" 10 23 13 11 9 12 21 54 34
"KH2013:KH.C10.211" 1970 1523 1803 1802 1526 1688 2129 2288 2320
"KH2013:KH.C10.212" 1692 1558 1552 1452 1951 1525 1822 2184 1676
"KH2013:KH.C10.213" 10 12 11 11 1 4 26 11 17
"KH2013:KH.C10.214" 135 104 120 139 87 126 158 74 107
"KH2013:KH.C10.215" 20 14 37 31 9 15 10 14 11
"KH2013:KH.C10.216" 118 74 103 59 66 76 90 102 111
"KH2013:KH.C10.217" 637 565 555 416 471 518 670 744 784
"KH2013:KH.C10.218" 587 450 492 587 530 493 629 521 567
"KH2013:KH.C10.219" 27 26 29 19 16 27 26 32 39
"SF1" 1948 1731 1355 2014 2283 1813 2386 2407 2482
"KH2013:KH.C10.220" 24 15 21 21 29 16 39 25 55
"KH2013:KH.C10.221_ZNFX1" 512 359 339 364 256 302 525 457 287
"VPS29" 933 884 767 692 781 653 975 1140 1036
"MKS1" 421 256 381 364 292 343 383 306 414
"NUDCD1" 596 429 534 423 420 431 661 597 668
"KH2013:KH.C10.225" 25 13 23 5 0 0 24 6 6
"SNX1/2" 805 591 773 649 615 558 870 918 873
"KH2013:KH.C10.227" 10 5 28 2 16 5 1 4 1
"MATN1/2" 86 117 219 115 266 230 64 111 238
"PCTP" 6335 6231 3760 7334 6786 6027 5170 7549 5895
"RALY" 811 547 526 498 431 403 774 633 666
"KH2013:KH.C10.230" 2 1 0 0 0 1 1 2 0
"AGXT2L1/2" 439 280 383 636 512 689 368 334 409
"ETFA" 2362 1891 2044 2380 2744 2193 2511 2413 2644
"KH2013:KH.C10.233" 25 22 19 11 1 5 29 15 11
"NUB1" 907 809 909 705 715 894 847 865 1187
"KH2013:KH.C10.235" 7 6 8 1 1 3 1 4 5
"HAUS6" 234 139 153 170 253 228 182 187 190
"KH2013:KH.C10.237" 25 34 31 8 7 18 17 16 28
"AFTPH" 1013 607 746 874 542 751 1019 825 875
"RPS27A" 1556 1555 1893 1487 2013 1907 2066 2226 2211
"KH2013:KH.C10.24_MIF" 71 43 79 32 39 39 69 66 88
"ALDH6A1" 1373 921 661 1224 1135 763 1207 1121 964
"KH2013:KH.C10.241_GXYLT1/2" 19 63 49 12 6 8 31 17 15
"NOL7" 317 227 225 170 213 186 308 312 316
"TMEM120B" 1371 1045 1023 1030 935 929 1586 1440 1623
"OBST-F" 1 3 3 3 7 3 5 5 2
"MLLT10/6" 601 521 632 448 448 514 696 754 774
"SLC8A1/2/3" 1025 389 724 2214 1286 1083 714 290 526
"KH2013:KH.C10.247" 41 25 9 37 48 27 43 48 36
"FDPS" 1063 670 819 794 541 624 1047 945 970
"PKD1" 568 367 265 475 340 351 484 456 426
"RSPH1" 86 38 37 46 33 44 76 72 86
"RBFOX1/2/3" 1226 648 1209 2481 1881 1855 985 912 1488
"CLEC4G" 250 209 185 212 239 155 277 299 236
"DLAT" 189 114 129 165 123 181 185 151 160
"IQSEC1/2/3" 573 487 645 527 470 520 575 518 552
"KH2013:KH.C10.254" 5 4 14 2 2 4 7 9 10
"KH2013:KH.C10.255_LPHN1/2/3" 468 324 272 171 77 132 546 440 450
"KH2013:KH.C10.256" 532 363 542 441 500 512 574 563 614
"FHAD1" 78 70 55 72 47 48 85 99 96
"ARHGAP11A" 3050 1661 1591 2537 1766 1476 2791 1973 2218
"KH2013:KH.C10.259" 1 0 1 0 1 1 0 0 1
"EFCAB2" 10 7 11 9 7 6 11 12 9
"NCAM1/2" 4270 5532 4560 9299 10634 8703 3931 5424 5821
"KH2013:KH.C10.261_CD81/9" 2 7 5 5 3 0 5 3 1
"KH2013:KH.C10.262_CYP-33C1/11/12/3/4/5/6/7/8" 6 9 2 2 7 1 10 7 2
"KH2013:KH.C10.263" 203 125 183 193 160 144 243 204 212
"MSI1/2" 106 284 157 151 200 189 158 68 144
"KH2013:KH.C10.265" 7 11 16 9 7 6 16 12 9
"KH2013:KH.C10.266" 1 8 7 5 6 1 9 8 3
"HEXB" 2458 1754 2023 1973 1471 2153 2461 1998 2664
"KH2013:KH.C10.268" 0 0 0 0 0 0 0 1 0
"KH2013:KH.C10.269" 19 5 36 23 16 11 13 16 18
"KH2013:KH.C10.27" 120 128 463 213 75 229 247 303 657
"PNN" 739 534 542 492 410 439 771 556 649
"MCEE" 578 568 593 481 602 647 684 689 743
"FAM213B" 123 115 115 91 81 84 103 106 110
"EMG1" 1670 1190 1330 1201 1117 1200 1746 1513 1710
"ZIG-2/3/4/5" 381 172 246 334 304 267 256 239 338
"DCTN2" 679 477 565 429 558 388 605 609 606
"KH2013:KH.C10.276" 9 11 14 4 6 4 12 6 10
"A730011L01RIK" 70 60 84 70 56 88 75 49 127
"EIF2B1" 914 647 847 507 504 570 997 809 1134
"QTRTD1" 398 280 353 324 281 199 446 361 496
"KH2013:KH.C10.28" 8 4 11 9 15 6 25 10 24
"EIF4A3" 10307 8858 7512 8463 8622 7756 10747 10698 10847
"KH2013:KH.C10.281" 1 1 0 1 0 1 1 0 0
"KH2013:KH.C10.282_FUT3/4/5/6/7/9" 840 454 703 673 566 791 757 633 954
"KH2013:KH.C10.283" 448 351 422 398 415 341 592 440 524
"ALS2CR11" 33 6 6 41 1 7 44 11 12
"STX5A" 598 507 662 545 590 616 663 616 812
"SCUBE2" 378 415 326 196 182 182 438 384 366
"BCL9L" 1040 782 904 1205 911 1002 894 931 976
"RIC3" 269 223 276 228 278 284 380 317 341
"KH2013:KH.C10.289" 0 3 0 1 2 3 0 1 1
"KH2013:KH.C10.29" 3 4 2 5 4 1 1 0 1
"SWiP1" 2 0 1 4 1 0 0 1 1
"KCNJ12/14/18/2/4" 837 649 700 721 621 654 738 801 702
"KH2013:KH.C10.292" 10 14 5 3 7 4 27 12 4
"CCDC9" 1237 1003 900 855 794 886 1165 1085 987
"KH2013:KH.C10.295" 32 14 17 22 44 29 49 43 39
"KH2013:KH.C10.296" 11 6 3 3 5 1 2 2 2
"MOK" 73 34 33 28 33 32 53 45 92
"SDHDA" 75 71 73 52 113 83 89 84 112
"NAA50" 949 860 879 809 758 881 1134 1163 1366
"CHMP6" 274 159 252 327 323 287 258 246 295
"KH2013:KH.C10.30" 8 14 8 4 10 3 1 3 4
"KH2013:KH.C10.300" 1 6 2 6 1 6 8 1 1
"KH2013:KH.C10.301_CG9517" 34 25 34 20 25 22 53 44 55
"KH2013:KH.C10.302" 3 1 0 0 0 0 2 0 0
"XRRA1" 109 109 69 49 89 58 111 153 129
"KH2013:KH.C10.304" 1052 553 546 948 646 532 863 707 658
"TBP" 1753 1397 1254 1089 1276 1265 1784 1828 1358
"KH2013:KH.C10.306" 3 2 1 0 2 3 0 0 3
"KH2013:KH.C10.307_SUCLG1" 53 49 46 17 15 23 40 30 45
"ZNF862" 711 345 530 455 371 339 643 495 481
"KH2013:KH.C10.309_THBS1" 54 30 31 13 23 37 36 49 28
"RABAC1" 1919 1758 1596 1617 1711 1512 1979 2188 1977
"NDUFS4" 708 413 627 581 565 584 700 616 756
"PRKCE" 427 311 481 419 355 329 405 389 364
"KH2013:KH.C10.312_CD81/9" 9 8 6 5 1 2 8 5 9
"KH2013:KH.C10.313" 4 2 5 1 0 3 2 4 0
"KH2013:KH.C10.314" 6 6 6 5 3 5 1 4 4
"KH2013:KH.C10.315" 20 15 17 23 15 21 15 15 7
"KH2013:KH.C10.316" 11 12 26 15 8 24 13 15 14
"KH2013:KH.C10.317_FN1" 12 7 32 11 11 17 19 10 17
"CENPV" 50 39 67 71 75 46 55 64 57
"KH2013:KH.C10.319" 326 183 354 333 203 342 411 279 529
"KH2013:KH.C10.32" 14 8 7 12 1 3 9 7 7
"KH2013:KH.C10.320_USP32/6" 1302 976 1502 1137 862 1347 1227 1333 1627
"C16ORF89" 226 119 349 247 124 164 185 138 255
"KH2013:KH.C10.322" 43 27 25 81 18 5 31 45 11
"MTIF2" 306 195 229 170 145 166 315 252 282
"KH2013:KH.C10.326" 6 3 7 3 9 5 10 4 0
"PRDX4" 301 224 311 206 171 226 278 270 319
"KIAA0317" 722 593 649 513 482 502 708 777 1001
"PHB/1" 2793 2604 2559 1896 2385 2104 3253 3712 3485
"KH2013:KH.C10.330_PPP2R5A" 235 194 297 258 351 239 271 261 327
"KH2013:KH.C10.331_MRC1" 0 1 2 0 3 1 1 4 1
"KH2013:KH.C10.332" 69 35 68 85 117 112 109 71 56
"SLC50A1" 218 115 242 152 152 134 166 149 319
"KH2013:KH.C10.335_CALM1/2" 92 74 103 47 207 67 124 73 156
"KH2013:KH.C10.336" 32 28 26 22 17 27 26 15 31
"NDE1/2" 377 284 362 359 339 308 291 306 414
"NKX2-1/4" 46 76 136 147 111 197 103 63 254
"ANGPT1/2" 33 27 41 23 15 10 36 29 49
"KH2013:KH.C10.34_TXNDC3" 278 240 238 203 185 182 251 301 265
"KH2013:KH.C10.340_DHRS11" 149 120 162 133 134 208 161 148 219
"KH2013:KH.C10.341_CYP2C29/37/38/39/40/44/50/54/55/65/66/67/68/69/70" 9 5 9 4 0 2 3 14 1
"C14ORF159" 19 28 42 234 22 50 28 54 29
"SLC7A1/2/3" 101 44 43 41 29 24 94 58 31
"KH2013:KH.C10.344" 16 24 6 6 74 0 8 14 3
"RPAP3" 254 162 215 238 278 186 321 212 271
"DDX54" 4898 4767 4104 3389 3560 3102 5409 6548 5084
"ABHD11" 526 257 332 492 353 244 474 357 361
"FUT6/9" 5 2 3 9 4 2 6 3 3
"TAMM41" 276 217 177 273 314 224 274 311 253
"KH2013:KH.C10.35_EIF3L" 5 4 8 5 4 3 4 5 7
"KH2013:KH.C10.350_PIP" 34 74 61 21 50 49 67 38 25
"KH2013:KH.C10.351_CRYM" 79 48 47 44 46 25 78 81 56
"NIPSNAP/1" 386 310 321 328 322 337 446 352 440
"HS1BP3" 13 15 23 4 12 6 10 17 21
"KH2013:KH.C10.354" 358 290 331 319 275 290 445 421 414
"EEPD1" 380 278 340 422 337 379 474 305 514
"KH2013:KH.C10.356" 6 9 2 5 3 1 1 8 2
"SLC30A6" 961 784 814 732 697 818 1036 1003 1224
"TAF6L" 220 168 203 152 174 151 223 238 278
"KH2013:KH.C10.359" 9 7 20 6 4 6 9 9 9
"ABCC10" 254 159 186 210 134 139 254 223 151
"HIS-12/21/26/3/30/33/35/43/47/53/57/61/65/68/7" 2756 2738 2246 2035 2715 2253 3359 3730 3121
"KH2013:KH.C10.361_NRBF2" 46 41 72 36 36 29 41 45 81
"KH2013:KH.C10.362_ETHE1" 67 30 153 71 71 164 72 60 99
"KH2013:KH.C10.363" 15 5 17 8 5 13 6 13 4
"KH2013:KH.C10.364" 46 26 22 15 20 36 42 33 25
"GAR1" 374 402 358 245 414 380 441 545 527
"SLC43A1/2" 121 77 137 220 237 257 146 128 120
"SIX3/4/6" 25 36 35 11 18 45 47 41 17
"C8ORF84" 96 95 94 372 415 263 116 78 60
"KH2013:KH.C10.369_CIT" 2342 1872 2069 2383 2146 2266 2529 2580 3136
"CBLB" 481 429 464 628 514 460 547 692 598
"NCAPH" 4667 3364 4964 5160 4305 6081 4105 4072 6498
"KH2013:KH.C10.371_HMCN1" 56 45 17 7 10 9 39 59 21
"PPP1R37" 1551 1389 1212 1221 1270 1348 1498 1757 1559
"KH2013:KH.C10.373" 5 2 1 2 2 2 7 2 7
"COX5B" 313 237 287 247 277 293 347 333 413
"KH2013:KH.C10.376_CG9517" 37 27 20 32 10 8 38 23 16
"CATSPER1" 8 15 8 9 6 12 4 9 6
"ZGC:154054" 104 173 85 70 87 32 74 85 119
"AMN" 9 2 3 2 5 6 10 6 14
"KH2013:KH.C10.380" 15 12 6 9 26 3 8 14 11
"KH2013:KH.C10.381" 12 6 3 5 14 4 9 9 7
"CU467888.1" 155 117 124 151 131 79 145 132 75
"TTF2" 302 215 232 201 149 175 301 257 268
"SLC29A1/2" 661 481 654 844 499 775 587 559 684
"KH2013:KH.C10.385_DNAH9" 173 151 87 101 55 92 169 145 105
"KH2013:KH.C10.386" 12 7 5 6 6 3 9 4 4
"C23H1ORF192" 22 15 30 28 20 49 37 26 66
"KH2013:KH.C10.388" 17 19 15 11 18 24 19 26 17
"KH2013:KH.C10.389" 5 4 8 3 0 3 9 6 3
"KH2013:KH.C10.39" 7 8 3 1 2 2 5 2 0
"KH2013:KH.C10.390" 3 11 6 3 4 4 6 8 3
"DDAH1/2" 17 15 20 6 5 6 18 10 14
"KH2013:KH.C10.392_TRPC4/5" 243 156 235 237 154 317 303 257 393
"ADCY10" 286 270 196 116 221 154 214 414 286
"KH2013:KH.C10.394_QDR1/2/3" 29 19 7 16 4 3 33 10 12
"KH2013:KH.C10.395" 242 198 202 173 192 173 209 279 264
"4933413G19RIK" 16 18 22 20 19 24 15 14 14
"YSR3" 171 87 107 96 90 114 155 127 157
"KH2013:KH.C10.398_DHRS11" 115 46 69 57 38 59 128 57 127
"KH2013:KH.C10.399" 40 20 18 23 26 17 28 23 27
"KH2013:KH.C10.4" 17 11 5 1 3 8 9 14 10
"PSAT1" 387 186 291 547 401 344 288 207 253
"SCAMP/1/2/3" 802 492 552 727 537 744 885 830 792
"KH2013:KH.C10.401" 364 179 318 221 242 315 464 419 529
"PLA2G10/5" 8 14 3 3 10 6 9 9 4
"KH2013:KH.C10.403" 928 731 957 904 818 995 1134 862 1100
"KH2013:KH.C10.404" 321 258 274 266 240 227 282 204 252
"MPHOSPH6" 745 634 662 424 474 506 863 916 832
"KH2013:KH.C10.406_SELP" 300 172 128 156 115 110 195 169 86
"SMOC1" 330 169 341 295 242 230 289 251 348
"AP3S1/2" 967 698 741 881 741 841 1039 993 1079
"KH2013:KH.C10.409" 18 10 7 3 11 3 4 9 7
"KH2013:KH.C10.41_FUT3/4/5/6/7/9" 10 2 2 12 6 4 8 1 13
"KH2013:KH.C10.410" 1 2 0 0 1 0 2 0 3
"DDX28" 781 524 747 387 472 661 778 660 1017
"GANAB" 2958 2122 2496 2364 2094 2066 2977 2889 3025
"KH2013:KH.C10.413_C2ORF61" 7 8 7 10 7 1 7 4 14
"KH2013:KH.C10.414_TMEM179" 839 677 952 572 586 750 797 827 1151
"STS" 181 102 67 71 65 62 163 145 79
"MEMO1" 832 783 758 710 773 686 1001 1166 1067
"KH2013:KH.C10.417_TFF1" 33 51 30 12 30 18 19 47 38
"KH2013:KH.C10.418_DHRS11" 42 174 18 21 150 10 47 175 25
"KH2013:KH.C10.419" 2 6 10 5 6 5 8 4 4
"AP1S1/2" 730 538 713 720 706 720 768 823 911
"ETS96B" 6 8 10 1 1 9 6 13 7
"PEA15" 381 210 322 378 272 335 498 358 388
"KH2013:KH.C10.422" 14 24 21 8 10 31 23 22 25
"MATN1/2/4" 41 312 75 67 5 52 130 35 106
"SAV/1" 1100 921 961 933 858 760 1525 1266 1478
"KH2013:KH.C10.425" 0 0 0 0 0 1 0 0 0
"BTC" 21 24 5 7 17 78 30 14 3
"KH2013:KH.C10.427_MACROD1/2" 344 373 396 300 351 422 334 498 459
"KH2013:KH.C10.428" 179 106 150 113 78 147 299 135 279
"KH2013:KH.C10.429_PKHD1L1" 227 149 126 153 107 80 285 150 156
"COX6A1/2" 753 550 654 565 769 658 833 671 625
"SI:CH211-93F2.1" 371 293 395 348 330 374 397 428 421
"TTC6" 152 99 125 96 44 71 110 107 140
"KH2013:KH.C10.432" 229 193 188 181 160 180 242 199 264
"C6like-3" 1 6 2 2 0 0 3 0 0
"KH2013:KH.C10.434_TSTA3" 5830 4255 4762 3777 3907 3879 6634 5935 6603
"KH2013:KH.C10.436_DHDH" 7 9 30 8 6 24 16 18 11
"KH2013:KH.C10.438" 9 13 8 8 5 5 6 10 1
"KH2013:KH.C10.439_MIF" 124 73 91 59 83 78 117 85 102
"KH2013:KH.C10.44" 453 362 352 295 300 337 533 424 485
"IFIT1" 243 140 122 184 97 209 164 208 215
"MOCS-1" 43 41 43 63 35 18 36 33 40
"KH2013:KH.C10.442" 1 6 4 4 1 1 12 7 0
"PKD1L1" 181 154 180 140 165 136 224 199 163
"WFIKKN1/2" 54 18 30 15 6 17 46 20 82
"KH2013:KH.C10.445" 21 11 9 3 9 10 17 7 6
"UBASH3B" 705 370 576 451 279 458 548 537 733
"RNASET2" 1934 1287 2135 1547 1333 1483 2001 1988 2418
"KH2013:KH.C10.448_B4GALT1" 36 28 31 16 18 25 33 29 128
"KH2013:KH.C10.449" 465 198 296 413 372 279 406 393 384
"KH2013:KH.C10.45" 3815 3610 3750 3936 3735 3251 4022 4688 4104
"KH2013:KH.C10.450" 5 7 4 5 4 3 9 15 10
"KH2013:KH.C10.451_F58F9.1/6/8/9" 55 55 68 34 41 24 60 60 63
"KH2013:KH.C10.452" 9 2 5 4 3 1 6 3 2
"KH2013:KH.C10.453_UNC93A" 175 117 124 86 48 76 175 109 168
"HCN1/2/3/4" 69 52 4 59 23 117 86 41 8
"KLHDC8A" 395 441 469 366 381 450 419 561 574
"KH2013:KH.C10.456" 7 7 8 4 10 3 7 36 9
"KH2013:KH.C10.457_T05B4.12/13/8" 935 169 719 818 766 331 590 160 910
"TRPC5/6" 42 44 49 37 36 49 61 56 50
"KH2013:KH.C10.459_ADAP1" 2424 1520 1878 2316 1675 2008 2778 2129 2550
"RTN1/3/4" 20658 17309 17718 25884 24313 25686 21360 20826 24068
"KH2013:KH.C10.460" 25 20 18 18 9 15 17 21 31
"KH2013:KH.C10.461_RRP9" 944 857 494 991 772 652 803 899 663
"KH2013:KH.C10.462" 7 0 4 1 1 1 6 1 5
"CREB3L3" 338 289 318 375 359 278 411 342 369
"HRH1" 2314 1499 1545 299 187 318 9913 6433 6245
"ICN/2" 0 1 0 0 0 0 1 0 0
"KH2013:KH.C10.466_QDR1/2/3" 4 5 3 7 10 8 17 7 2
"SHC/1/2/3/4" 535 346 398 506 400 428 517 469 598
"SKIV2L" 1273 709 824 854 837 768 1288 937 957
"KH2013:KH.C10.469" 4 1 6 2 2 8 7 1 7
"KH2013:KH.C10.47" 101 66 56 94 87 57 91 76 120
"KH2013:KH.C10.470" 37 10 13 15 18 14 45 17 40
"KH2013:KH.C10.471_PIP" 18 6 12 26 15 20 18 7 31
"MSL1" 580 427 500 420 369 376 534 512 452
"HMBS" 1646 1218 1400 1157 1095 1131 1625 1417 1826
"KH2013:KH.C10.475_FAM154B" 45 57 66 31 31 17 50 86 17
"DNM1L" 924 631 784 726 577 730 875 751 1092
"KH2013:KH.C10.477" 8 22 4 2 5 1 11 8 2
"KH2013:KH.C10.478" 10 5 12 19 19 5 6 3 3
"KH2013:KH.C10.479" 0 0 0 1 0 0 3 1 0
"KH2013:KH.C10.48" 8 2 1 1 5 3 6 1 3
"TPCN2" 734 577 668 614 579 413 858 794 741
"KH2013:KH.C10.481" 0 1 0 0 0 1 0 1 1
"BTBD9" 723 483 532 640 465 565 771 697 663
"KH2013:KH.C10.483_TSP" 40 52 24 15 40 28 34 61 28
"KH2013:KH.C10.484" 6 10 2 8 2 0 11 11 5
"CDC5" 146 137 150 157 158 170 190 150 252
"CDC42BPB" 2209 1644 1707 2300 1792 2422 2266 1951 2230
"KH2013:KH.C10.487" 24 11 17 12 17 18 19 19 26
"RSPH4A" 124 90 114 117 78 145 129 70 65
"BCL3" 537 364 295 342 282 354 397 360 510
"KH2013:KH.C10.490_CRISPLD1/2" 2 12 1 2 1 11 17 3 2
"ATG10" 54 42 41 33 43 46 52 43 42
"KH2013:KH.C10.492" 19 10 17 15 17 11 17 9 34
"KH2013:KH.C10.493" 111 67 79 451 239 886 335 348 317
"TMX2" 493 363 385 643 578 598 537 563 611
"MGMT" 116 79 96 89 81 70 175 110 115
"KH2013:KH.C10.496_HMCN1" 1315 1610 997 1125 1804 992 1174 1467 1052
"KH2013:KH.C10.497" 17 11 10 19 6 3 36 16 10
"EIF2AK4" 456 411 372 368 366 449 452 541 634
"ETAA1" 723 502 502 554 577 496 656 669 751
"YDR170W-A" 128 113 103 87 53 37 138 89 94
"RAB1B" 5804 4752 5836 6222 5717 6249 6601 6736 7632
"FEM1C" 895 868 874 989 981 1029 984 909 1125
"KH2013:KH.C10.501" 14 10 28 17 21 12 21 10 23
"KH2013:KH.C10.502_CCH1" 499 331 359 309 251 239 428 422 578
"SFSWAP" 930 805 625 1078 940 835 1034 948 1060
"Y71H2AM.15" 247 125 147 216 174 145 181 157 159
"TEN1" 33 24 35 54 67 37 35 31 26
"KH2013:KH.C10.506" 47 18 50 47 69 89 65 56 47
"UBE2L3" 1058 840 924 859 855 834 1190 1068 1215
"KH2013:KH.C10.508" 392 311 385 361 319 335 421 395 339
"CYP2R1" 11 5 7 5 2 3 3 3 9
"C14ORF102" 684 436 567 633 489 526 601 529 451
"DHS-24" 610 527 422 407 543 402 504 595 540
"KH2013:KH.C10.512" 143 80 106 113 104 84 203 118 98
"KH2013:KH.C10.513_CG9517" 142 49 90 85 48 122 112 71 128
"CAPN7" 1137 840 846 756 715 783 1158 1018 1162
"KH2013:KH.C10.515_C08E8.2" 7 15 4 3 9 2 13 8 10
"KH2013:KH.C10.516" 37 17 180 219 451 62 11 294 370
"NUFIP1" 551 491 519 222 314 357 591 721 696
"KH2013:KH.C10.518" 10 4 5 3 2 3 4 2 5
"KH2013:KH.C10.519" 57 28 44 18 35 37 45 43 45
"KH2013:KH.C10.52_DHRS11" 50 46 46 29 23 39 35 35 109
"KH2013:KH.C10.520" 35 22 17 10 6 3 18 19 6
"KH2013:KH.C10.521_SUCLG1" 1280 750 872 957 726 724 1267 989 1044
"WBP4" 480 383 436 391 394 404 538 506 470
"BBS2" 290 223 244 258 229 186 350 225 211
"ANOH-1" 33 86 15 16 16 13 28 85 22
"KH2013:KH.C10.525" 4 1 0 2 3 0 18 3 2
"KH2013:KH.C10.526" 2 2 0 0 1 0 1 2 6
"KH2013:KH.C10.527" 2 4 5 1 0 0 0 0 1
"KH2013:KH.C10.528" 1519 2143 2101 3632 4798 4694 1522 2313 2780
"KH2013:KH.C10.529_CG9517" 26 39 52 4 25 42 37 27 50
"COLEC12" 1354 1075 907 1348 1312 1145 1520 1258 1315
"CIZ1" 755 551 763 706 614 788 752 698 850
"KH2013:KH.C10.531_KCNK10/2/4" 910 681 882 886 669 645 893 835 892
"KH2013:KH.C10.532_PPP1CA" 522 297 403 550 373 374 481 380 416
"KH2013:KH.C10.533" 22 28 18 12 10 18 21 44 17
"TPRKB" 1190 756 938 1055 1069 1022 839 772 1133
"KH2013:KH.C10.535" 540 444 475 665 546 612 556 556 502
"KH2013:KH.C10.536" 9 10 19 5 9 2 11 11 4
"NAP1" 18 26 23 8 17 10 29 32 13
"COPS5" 161 71 77 111 149 68 130 126 96
"KH2013:KH.C10.539_MACROD1/2" 92 67 101 83 70 108 93 98 118
"COMMD10" 179 141 174 138 168 145 154 135 216
"4930412F15RIK" 81 83 38 55 65 47 75 89 79
"LRGUK" 210 167 121 154 144 102 182 230 127
"KH2013:KH.C10.542" 670 483 882 646 573 826 869 763 1098
"KH2013:KH.C10.544" 5 4 3 1 2 2 2 2 4
"KH2013:KH.C10.545_SCOSPONDIN" 14 27 14 19 15 5 37 7 1
"K07A1.3" 527 397 703 539 439 689 652 493 1005
"ZMYND12" 153 85 152 110 54 79 158 130 159
"KH2013:KH.C10.548" 3 1 0 1 1 0 0 0 1
"ITIH4/5" 603 377 508 363 452 438 514 530 834
"IFNAR1" 109 117 126 122 99 89 167 118 166
"KH2013:KH.C10.550" 1910 1337 1563 1287 1247 1387 2378 2102 2391
"KH2013:KH.C10.551" 429 360 352 295 370 269 402 311 421
"KH2013:KH.C10.552" 55 37 45 42 43 37 73 54 100
"KCNMB1/2/3/4" 23 33 9 10 25 13 15 35 16
"DHX9" 427 398 378 270 291 249 310 334 221
"KH2013:KH.C10.555" 2 1 3 2 2 1 2 3 4
"SLC4A11" 150 129 242 144 226 105 173 101 182
"KH2013:KH.C10.557" 14 6 8 5 4 5 17 10 6
"KLHDC1/2" 392 287 302 268 286 320 431 427 318
"CERK" 733 614 752 737 483 755 853 748 933
"C9ORF114" 319 206 315 150 123 203 263 269 299
"KH2013:KH.C10.560" 2496 1864 1747 2716 2348 1947 2370 2055 1936
"SUPT3H" 311 181 236 196 174 194 381 299 244
"KH2013:KH.C10.562" 11 10 23 11 14 31 20 16 28
"KH2013:KH.C10.563" 941 671 916 599 648 617 1087 982 978
"KH2013:KH.C10.564" 66 46 63 82 46 38 86 49 45
"NAA35" 1666 1672 1472 1282 1486 1155 1679 2119 1857
"KH2013:KH.C10.566" 166 128 180 255 263 194 160 173 138
"KH2013:KH.C10.567" 14 7 4 9 6 6 10 6 4
"KH2013:KH.C10.568" 9 8 6 5 6 3 11 3 6
"LRRCC1" 859 552 543 1057 750 847 800 651 770
"RPS11" 677 729 930 628 861 803 904 1024 968
"KH2013:KH.C10.570" 266 170 254 229 166 246 216 223 247
"KH2013:KH.C10.571" 116 16 80 73 10 64 118 32 87
"KH2013:KH.C10.572" 6 11 18 5 1 7 16 6 5
"ZFPM1/2" 294 220 225 85 107 107 382 379 364
"KH2013:KH.C10.575_ETHE1" 70 37 84 72 45 85 102 46 106
"RABIF" 576 460 483 450 475 395 630 612 531
"EFCAB11" 116 97 136 105 87 117 122 137 135
"KH2013:KH.C10.578" 6 8 7 0 3 2 3 2 1
"ATP5A1" 727 588 573 550 620 575 782 767 834
"ITPKA" 3374 3261 2862 1284 1155 1348 6203 5998 6085
"COY1" 355 195 206 314 319 307 240 200 214
"SIK3" 570 268 516 481 317 382 626 447 649
"KH2013:KH.C10.582_DHRS11" 36 24 31 22 21 16 24 39 25
"ABCD4" 602 445 477 451 476 513 610 665 694
"KH2013:KH.C10.584_CYP-33C1/11/12/3/4/5/6/7/8" 1112 800 1033 905 798 880 1395 1259 1486
"POLDIP2" 443 349 416 366 308 360 451 416 814
"UBA2" 1238 885 989 1119 1183 1010 1152 1088 1377
"KH2013:KH.C10.587" 16 12 14 5 15 19 20 14 20
"KH2013:KH.C10.588_PLB1/2/3" 33 21 14 338 288 62 24 13 46
"SLC34A1/2" 22 20 12 10 10 6 16 8 6
"SI:CH73-22O12.1" 2302 1632 1910 2410 1825 2092 2632 2386 2644
"KH2013:KH.C10.590" 651 594 601 473 455 508 684 662 702
"KH2013:KH.C10.591" 6 5 0 8 4 1 9 9 0
"TRMT11" 603 461 634 435 372 418 657 693 723
"ZC3H4/6/8" 660 671 493 593 639 658 655 753 734
"KH2013:KH.C10.594_PSG1/11/2/3/4/5/6/7/8/9" 8 20 7 5 1 8 9 12 1
"KH2013:KH.C10.595" 9 8 12 7 2 6 10 15 10
"DYNLT1" 559 413 470 462 475 476 639 495 612
"PHF14" 3059 1983 2153 2368 1931 1816 2645 2460 2975
"GL" 685 516 702 457 310 562 697 608 1042
"GLD" 43 68 49 16 29 24 42 36 66
"HTR2B" 40 63 21 44 50 58 44 47 82
"KH2013:KH.C10.60_CLDN1/18/2/5/8" 45 34 61 35 15 25 44 16 17
"KH2013:KH.C10.600" 9 14 6 14 5 2 16 13 13
"NOC3L" 958 843 971 558 580 564 1051 1229 1212
"KH2013:KH.C10.602_QDR1/2/3" 156 47 107 392 328 314 98 92 100
"DYSB" 193 110 147 136 159 145 149 178 184
"HBL-1" 635 373 483 538 354 398 548 448 642
"PCNT" 1721 1536 1479 1559 1272 1391 1761 1942 1866
"LRRC8A" 250 186 210 221 140 195 258 219 291
"C12ORF55" 276 153 142 278 99 140 210 143 134
"KH2013:KH.C10.608" 269 246 296 317 328 287 234 279 405
"KH2013:KH.C10.609_R05H10.1/7" 35 44 139 59 127 244 29 50 159
"DYRK1A" 1417 1217 1302 1752 1654 1517 1206 1166 1617
"MED13" 2022 1761 1532 2085 1794 1736 2243 2171 2421
"KH2013:KH.C10.611" 22 12 19 15 19 12 14 8 21
"CCDC93" 90 61 90 62 48 70 107 71 79
"CG5195" 53 32 33 44 22 18 48 34 42
"UBE2J2" 447 360 461 426 427 319 485 475 534
"KH2013:KH.C10.615_SUGP1" 379 355 353 397 291 408 421 360 554
"KH2013:KH.C10.616" 2 4 7 0 0 0 3 0 1
"KH2013:KH.C10.617_HMCN1" 67 53 91 84 81 7 64 32 84
"IL20RA" 47 82 60 24 28 19 49 33 30
"KH2013:KH.C10.619_TRPC4/5" 28 40 11 41 23 26 36 47 15
"KH2013:KH.C10.62" 3 1 2 1 2 1 6 4 3
"TMEM30A" 82 49 100 80 64 69 98 93 122
"KH2013:KH.C10.622" 8 2 2 3 1 3 10 4 2
"KH2013:KH.C10.623" 4 0 1 2 1 1 5 5 1
"KH2013:KH.C10.624_MSH2" 2090 1796 2074 1640 1595 2022 2233 2209 2408
"KH2013:KH.C10.625" 1 0 3 1 1 1 2 2 0
"KH2013:KH.C10.626" 4 0 1 2 7 0 4 4 2
"KH2013:KH.C10.627" 32 5 20 35 6 20 21 12 35
"KH2013:KH.C10.63_ARF1/3" 6 16 0 5 7 9 8 21 6
"Y71A12B.11" 74 54 63 55 36 45 75 54 63
"WSB1/2" 306 275 291 411 296 400 422 359 363
"RBX1" 1297 984 1166 1262 1106 1250 1492 1271 1554
"KH2013:KH.C10.67" 61 27 36 15 51 12 68 20 58
"ALOX12/15/5/8" 34 52 68 32 51 31 41 45 82
"F57B9.1" 248 188 207 157 135 145 215 203 258
"TFPT" 77 48 74 69 65 74 60 63 80
"MTHFR" 707 525 633 508 508 703 589 588 717
"PDK-1" 49 49 31 38 27 13 52 26 26
"ZFP318" 1585 1383 1427 1094 1242 1264 1863 2042 2070
"SLC25A3" 2694 2095 2258 2130 2281 2053 3202 2878 2932
"ADORA2B" 116 72 67 110 208 106 73 100 81
"EFCAB1" 165 60 81 115 62 91 176 102 55
"KH2013:KH.C10.76" 4 2 5 0 0 4 1 3 7
"C6ORF120" 612 547 697 539 477 481 681 739 677
"KDELR/2" 8212 7002 8189 8076 8574 8861 9155 9056 10955
"SLC25A46" 714 451 505 751 539 600 710 591 710
"F35D2.3" 544 254 400 603 360 632 622 357 690
"KH2013:KH.C10.80_VDR" 84 45 62 97 35 69 108 45 88
"PPP2R5D" 4095 3146 3522 3979 3408 3672 4205 3882 4755
"C14ORF45" 49 23 38 12 27 15 59 38 6
"KH2013:KH.C10.83" 7175 4954 5072 5954 4476 5040 7500 5943 6733
"NDUFS2" 1316 1078 1152 1066 1161 1232 1300 1455 1493
"KH2013:KH.C10.85_CRYM" 66 53 48 72 68 73 73 77 72
"KH2013:KH.C10.86" 18 17 26 12 13 10 34 27 25
"TMED4/9" 626 463 475 477 646 476 647 580 585
"NTNG1/2" 8 17 8 13 17 2 8 17 1
"KH2013:KH.C10.89" 1 1 1 1 0 0 1 3 3
"KH2013:KH.C10.9" 10 9 6 11 7 3 6 1 4
"KH2013:KH.C10.90_HEBP2" 499 64 251 732 320 115 515 52 503
"DPR/10/11/12/14/16/18/19/2/3/4/5/6/7/8/9" 5021 4480 4208 5131 4877 4832 5532 5657 5719
"SMARCE1" 2349 1814 2244 1743 1793 2113 2346 2299 2871
"KH2013:KH.C10.93_PDZK1" 410 388 516 359 352 436 371 581 753
"CREBZF" 2032 1652 1833 1723 1606 1766 2234 2284 2892
"WDR13" 330 400 494 344 444 422 448 529 548
"KH2013:KH.C10.97_PNPO" 162 121 136 115 97 156 162 132 205
"ABCG1" 64 33 55 36 47 91 34 20 31
"CG6650" 328 256 247 296 222 283 316 238 327
"CG30344" 70 56 51 68 28 54 66 73 45
"ETS1/2" 100 76 150 56 40 61 64 93 40
"PPH-6" 2096 1657 2019 1778 1559 1856 2305 2034 2536
"KH2013:KH.C11.101_PRSS21/22/27/30/32/33/38/48/8" 24 29 15 23 24 17 27 31 17
"PIWIL1/3/4" 455 157 347 397 187 295 424 223 693
"CBY1" 102 46 105 78 65 122 119 59 111
"KH2013:KH.C11.104_HXK1/2" 206 184 215 161 205 215 232 192 266
"AKR1/2" 723 512 410 842 512 453 801 601 588
"KH2013:KH.C11.106" 5 2 4 3 0 0 1 0 1
"KH2013:KH.C11.107" 11 10 3 5 8 8 8 6 5
"MED14" 1534 1171 1001 1279 1081 1075 1315 1336 1357
"PAK4/7" 904 661 661 762 602 661 879 939 923
"KH2013:KH.C11.11_CES1/2/3" 62 55 83 42 100 71 63 83 87
"9030224M15RIK" 1780 1577 1549 1110 1389 1437 2526 2364 2097
"PHO11/12/3/5" 450 457 1114 296 549 1170 468 677 1518
"XPO1" 9270 7806 5201 8555 8780 5408 8840 9906 7274
"SLC38A10" 667 546 704 595 395 611 742 705 773
"METTL13" 1277 643 983 924 599 679 1171 842 1214
"FCF1" 1352 1134 1130 804 818 842 1509 1553 1390
"HIF1AL" 61 36 112 46 50 51 65 35 31
"ESF1" 3554 2913 3381 2434 2385 2837 4124 4196 4508
"FKBP4/5/59" 6659 5368 6523 4556 5085 5985 7691 7742 9305
"DIKAR" 525 395 465 455 315 456 562 518 619
"ARSB" 38 25 22 24 19 8 53 19 32
"KH2013:KH.C11.120" 4 5 2 1 6 3 3 11 9
"KH2013:KH.C11.122_SLC17A5" 11512 9402 8982 9856 9357 9767 11736 10177 12062
"HML" 192 142 133 166 206 104 152 206 186
"MCP-1" 361 301 385 333 309 432 357 324 497
"SEMA3E" 721 514 626 852 919 767 685 500 1004
"KH2013:KH.C11.126" 1 0 3 0 0 0 0 2 1
"KH2013:KH.C11.127" 2 0 2 1 2 3 3 1 2
"YIPF3" 1195 923 933 1015 951 1086 1235 1310 1507
"KH2013:KH.C11.129_SEC61G" 3 3 0 2 1 2 2 2 4
"VTA1" 1039 806 801 907 818 899 979 999 1082
"UTP6" 2220 1580 1550 1057 1035 1080 2091 2100 1788
"TRERF1" 613 544 684 605 495 532 944 726 763
"KH2013:KH.C11.132" 311 201 273 178 196 188 291 264 303
"KH2013:KH.C11.133" 10 5 12 7 4 0 9 7 15
"RCE1" 886 622 740 715 543 547 941 786 992
"ANKS4B" 165 97 125 75 68 75 183 146 79
"DRAM2" 724 583 771 620 574 542 820 754 857
"KH2013:KH.C11.137_MTNR1B" 30 27 28 16 15 4 33 45 35
"KH2013:KH.C11.138" 87 65 38 39 65 69 67 37 77
"KH2013:KH.C11.139" 3 2 1 1 2 2 1 2 5
"KH2013:KH.C11.14_PCS60" 141 125 82 95 116 75 121 110 122
"KH2013:KH.C11.140" 1166 831 910 798 723 872 1032 1162 1033
"KH2013:KH.C11.141_ITLN3" 140 60 44 46 88 117 115 119 181
"KIF20B" 2118 1754 2094 2043 1807 2349 2387 2268 3104
"MYL12.1/2" 1747 1581 1897 2046 2229 1774 1700 1805 2515
"KH2013:KH.C11.144" 1 14 7 3 16 15 8 12 23
"KH2013:KH.C11.145" 20 17 29 46 39 26 38 28 45
"U2AF2/50" 2979 3252 2619 2875 3502 2819 3352 4538 3806
"KH2013:KH.C11.147_TRY-1" 10 12 22 16 14 21 8 15 30
"RPSA" 7873 7245 7378 5667 7198 6634 8758 9898 9163
"RHOU" 344 217 267 306 421 428 565 387 444
"KH2013:KH.C11.15" 7 9 7 2 5 7 20 9 4
"KH2013:KH.C11.150_CYP-33C1/11/12/3/4/5/6/7/8" 9 11 11 9 23 11 9 5 13
"KH2013:KH.C11.151_C3/4/5" 1336 1029 1072 1079 1084 1130 1402 1372 1418
"KH2013:KH.C11.152" 14 11 5 5 2 3 11 8 17
"MYO18A" 12873 11263 8533 10484 11956 9523 17304 18661 15652
"KH2013:KH.C11.154_CHMP1A" 628 534 507 583 528 605 610 800 685
"ADRA2A" 54 40 41 22 71 60 51 36 27
"TMEM242" 148 142 130 108 154 115 202 213 201
"SEMA5B" 43 35 23 17 27 8 41 40 48
"KH2013:KH.C11.158_FUT8" 157 108 126 140 136 69 135 84 140
"GTPBP2" 2956 2079 2560 3181 2507 2862 2715 2316 2867
"BANF1" 1386 1043 1175 1010 1176 1031 1294 1522 1661
"KH2013:KH.C11.160_GJC1" 315 225 143 814 783 519 183 198 169
"MYO19" 1161 853 762 941 952 875 1091 1166 1064
"KH2013:KH.C11.162_CG8193" 4632 6293 5392 5911 10146 9902 6319 8845 9720
"KH2013:KH.C11.163" 8 4 6 3 5 1 7 3 1
"ZC2HC1B" 78 39 53 43 20 36 66 31 43
"KH2013:KH.C11.165_FAM55C" 206 197 241 59 143 61 258 248 301
"RASEF" 29 42 49 29 13 17 37 22 42
"CD151" 990 648 743 1169 1086 959 1023 838 1209
"KH2013:KH.C11.168" 1 4 3 1 0 2 1 3 1
"DPY30" 4875 4375 4540 4338 4634 4679 5864 5923 6396
"KH2013:KH.C11.17" 19 8 5 10 3 6 20 11 4
"SLC35A1" 180 155 173 101 145 110 158 191 235
"MRPS18A" 559 430 532 450 417 569 703 659 774
"BABAM1" 518 493 390 444 435 471 550 564 539
"MRPS34" 267 208 278 230 272 270 300 257 318
"KH2013:KH.C11.174" 22 10 22 17 6 18 22 28 34
"JTB" 301 175 239 313 228 300 323 225 324
"KH2013:KH.C11.176_GXYLT1/2" 225 241 220 236 250 209 268 343 332
"KH2013:KH.C11.178" 1916 1203 1570 991 854 1102 2182 1555 2241
"KH2013:KH.C11.179" 12 22 29 19 11 15 26 24 16
"KH2013:KH.C11.18_MTNR1B" 31 65 28 21 12 29 33 26 26
"CARS2" 597 414 313 399 304 292 452 427 392
"KH2013:KH.C11.181_RIPK1" 39 26 58 129 63 24 36 12 33
"KH2013:KH.C11.182" 45 53 34 67 76 50 53 65 58
"KH2013:KH.C11.184_GAL10" 52 199 84 48 48 79 99 32 43
"KIF26B" 111 61 87 81 91 98 84 79 97
"JAG1/2" 302 145 232 557 335 261 182 172 354
"KH2013:KH.C11.187" 6 3 7 4 5 16 7 2 8
"KH2013:KH.C11.188" 2815 2444 2666 1483 1652 1884 3044 3127 3755
"ABCB6" 1388 767 1217 1439 858 1239 1344 919 1537
"KH2013:KH.C11.19_CLEC-10/11/12/13/15/17/18" 339 196 234 226 107 129 247 182 235
"KH2013:KH.C11.190" 283 266 237 348 267 264 350 256 387
"TPD52L1/2/3" 779 664 763 666 659 812 937 915 1077
"C5ORF48" 320 394 426 1025 1845 1346 282 305 424
"HYOU1" 1787 1228 1656 1437 1210 1451 1922 1802 1968
"KH2013:KH.C11.194" 5 13 9 10 9 7 15 5 14
"FAM92A/1" 79 34 32 37 66 49 54 47 80
"KH2013:KH.C11.196_LARP6" 142 216 357 236 350 125 155 59 187
"KH2013:KH.C11.197_EXO1" 683 633 547 521 609 531 595 632 610
"KH2013:KH.C11.198_SMG1" 2280 1643 1359 2272 1634 1367 2051 2105 2140
"SLC25A21/38" 277 245 321 263 349 232 407 325 482
"MLP60A" 136 78 185 98 211 186 242 254 159
"KH2013:KH.C11.20_F52C6.14" 669 398 385 425 299 431 530 505 533
"ZFAND1" 193 139 116 78 163 151 135 132 198
"KH2013:KH.C11.201_SI:DKEY-165A24.5" 8 4 8 7 13 18 21 16 11
"EVL" 1490 1431 1487 1173 1080 1060 1858 2036 2025
"SYNJ2BP" 871 780 814 753 745 820 990 909 1087
"COX5A" 756 547 660 537 582 576 785 756 818
"PEX13" 215 129 197 128 219 187 266 218 205
"TCN1/2" 206 166 273 288 338 416 152 192 386
"ADCK3/4" 1302 995 1303 1180 1211 1128 1209 1116 1767
"CLEC-38" 1 2 3 1 0 2 8 4 2
"RPLP0" 10313 9923 9264 8850 12233 10287 10457 12838 12366
"ACTN/1/2/3/4" 10009 6693 8585 17467 13139 12875 9598 8053 11484
"KLHDC3" 265 175 256 318 210 290 210 168 264
"LRIG2" 23 16 10 7 17 2 17 24 50
"KH2013:KH.C11.213_F41E7.1/2" 22 22 14 3 4 3 17 17 5
"JKAMP" 470 286 464 249 286 327 497 489 663
"GPRC5C" 92 102 126 132 192 200 133 49 132
"KH2013:KH.C11.216_GPHN" 714 555 555 804 877 722 731 747 745
"KH2013:KH.C11.217_SLC17A5" 2703 2644 2746 1368 1949 2015 3083 2567 3443
"SPECC1" 1725 1911 1541 5921 6069 4587 1562 1517 1569
"KH2013:KH.C11.219" 15 12 13 13 13 6 8 32 8
"ACTR2" 2624 1938 2026 2343 2109 1943 2792 2461 2623
"ATXN2L" 451 235 309 446 331 155 364 362 291
"KH2013:KH.C11.221" 551 437 426 418 431 361 599 634 557
"KH2013:KH.C11.222" 49 60 62 10 41 22 37 32 80
"KH2013:KH.C11.223_PHO87/90/91" 78 44 99 93 38 118 83 40 117
"DRAP1" 449 302 352 317 308 232 476 378 538
"KH2013:KH.C11.225" 8 6 1 4 3 1 7 4 2
"KH2013:KH.C11.226_CG13759" 141 171 79 72 107 101 157 243 120
"TUBG1/2" 727 606 552 585 720 425 755 807 645
"KH2013:KH.C11.228_WHT-1/4/7" 337 301 247 227 187 213 292 357 320
"KH2013:KH.C11.229" 59 92 63 37 120 62 90 174 49
"KH2013:KH.C11.23_GPHN" 534 342 381 449 503 627 437 505 500
"KH2013:KH.C11.230_MATN1/4" 51 29 32 26 14 17 41 33 63
"LRRC42" 663 509 401 662 600 478 594 487 549
"KH2013:KH.C11.232_FUT8" 364 415 286 256 296 181 424 494 340
"KH2013:KH.C11.233" 20 11 26 11 11 13 11 9 7
"NDUFS8" 402 290 341 386 316 351 558 509 445
"ELOVL4" 2811 2058 2037 2406 2164 1853 3019 2811 2587
"KH2013:KH.C11.236_PARP/1" 293 340 363 326 357 388 365 443 525
"MDH1" 423 260 271 383 358 360 382 349 398
"REL" 744 501 565 720 502 634 865 618 806
"SKI2" 14 8 1 3 14 11 6 6 5
"SF3A1" 5507 4616 4346 5129 4921 4140 5908 5798 5609
"NUDT7" 119 169 156 97 114 155 165 202 249
"BUB1" 7990 6489 6616 7439 6115 7444 8316 7991 9562
"KH2013:KH.C11.242_CG11686" 66 51 98 80 48 79 54 43 46
"ACIN1" 7097 6193 5918 5499 5878 5883 7834 8344 9033
"CHRNA3" 16 2 5 6 0 4 3 0 2
"KH2013:KH.C11.245_NBEAL1/2" 389 277 271 275 233 225 383 288 362
"FAM177A/1" 275 219 254 279 224 304 275 290 320
"DARS2" 167 120 138 208 148 129 163 117 295
"RSPO3" 3 62 7 1 2 1 62 9 0
"DYRK4" 68 46 40 61 26 75 74 38 60
"SI:DKEYP-72G9.4" 21 5 13 11 3 8 7 3 13
"TNFRSF1B" 21 25 16 133 301 29 15 10 7
"EHD1/2/3/4" 2789 2154 2223 4017 3607 2976 2465 3087 2535
"HECTD1" 5975 5214 5472 9418 7748 8334 5716 6089 7529
"MXRA7" 803 485 552 477 700 479 701 629 822
"KH2013:KH.C11.255" 3 1 0 4 0 0 3 5 0
"STAB2" 2589 1740 2055 1318 1018 1133 3018 2713 3014
"KH2013:KH.C11.257_SLCO4A1" 42 37 39 27 23 22 13 15 18
"C17H15ORF41" 123 125 85 104 108 73 141 189 110
"NAV2" 69 43 27 53 48 19 97 67 82
"UPP1/2" 13 11 28 24 16 22 18 12 26
"OS9" 629 387 482 451 317 376 580 581 658
"IARS2" 1394 966 829 833 795 643 1369 1236 1273
"KH2013:KH.C11.262" 2 7 1 6 7 1 2 3 2
"KH2013:KH.C11.263" 2 1 2 0 2 0 1 1 0
"KH2013:KH.C11.264_SEPT7" 2242 1883 2074 2196 2059 2094 2206 2538 3132
"AP1B1" 4636 2974 3393 4173 3267 3603 4089 3796 4214
"KH2013:KH.C11.266_CYP3A11/13/16/25/4/43/44/5/57/59/65/7" 286 158 143 236 151 182 349 216 201
"SEC23A" 2466 1509 2006 1995 1617 1827 2420 2199 2708
"RPS13" 2084 2190 2440 1881 2519 2032 2689 3156 3053
"KH2013:KH.C11.269_LPHN1/2" 22 24 37 30 32 13 29 28 38
"KH2013:KH.C11.27" 165 105 139 151 135 84 162 148 166
"DISP/1/2" 636 487 578 415 396 514 669 581 659
"NDUFAB1" 648 498 557 540 638 554 698 666 666
"HEATR5A" 1659 1391 1701 1767 1284 1600 1858 1761 2138
"KH2013:KH.C11.273" 14 18 21 11 22 8 12 21 31
"KH2013:KH.C11.274_MATN1/4" 161 102 124 133 68 61 223 80 131
"RECQL" 646 415 389 363 425 345 612 591 462
"KH2013:KH.C11.276" 37 28 21 17 18 17 44 33 18
"BX957278.2" 387 277 235 250 246 216 395 292 235
"GPN1" 982 693 885 675 691 763 1149 1032 1320
"KH2013:KH.C11.279_F56H6.13/4" 29 20 56 31 32 31 32 4 52
"LAMB1/2" 7 10 3 2 9 2 6 6 10
"C5ORF49" 118 83 111 73 70 88 101 119 135
"CG4592" 3 6 3 2 1 0 3 5 12
"PIGN" 507 396 556 594 375 369 558 458 619
"CCDC40" 157 143 190 170 82 138 176 128 90
"KH2013:KH.C11.285_CACHD1" 140 114 126 117 108 154 127 142 263
"LEPROTL1" 676 650 851 672 618 869 689 1014 1177
"KH2013:KH.C11.287_UNC93A" 16 15 50 5 5 7 8 15 16
"KH2013:KH.C11.288_ITLN3" 742 575 547 331 564 455 967 786 707
"C1ORF95" 13 2 10 13 5 2 11 10 7
"TADA2A" 436 290 366 283 228 308 365 349 383
"C8H1ORF27" 484 371 525 378 280 458 472 475 446
"TUBA1L/2" 15003 11070 14114 10353 14130 13631 13229 11966 19848
"TTI1" 793 518 647 501 378 514 599 533 867
"CELSR1/2" 1168 817 1405 1157 1001 1397 1256 965 1985
"DONSON" 268 207 288 204 205 208 267 326 465
"RERG" 26 39 38 12 74 35 31 55 15
"KH2013:KH.C11.297_RHBDL1/3" 69 34 78 117 145 119 63 63 59
"KH2013:KH.C11.298_MET31/32" 149 102 116 156 87 102 155 129 190
"KH2013:KH.C11.299_FUT8" 31 38 58 23 58 15 48 30 34
"KH2013:KH.C11.3_CYP-33C1/11/12/3/4/5/6/7/8" 30 30 50 8 3 9 39 32 28
"KH2013:KH.C11.30_SMG1" 1707 1559 1481 1692 1645 1801 1898 2156 2220
"KH2013:KH.C11.300" 4 8 2 8 13 7 21 7 6
"KH2013:KH.C11.301" 14 5 13 19 17 7 20 31 3
"NCAPG2" 895 528 671 942 697 798 949 726 977
"T07F10.1" 60 37 36 26 44 24 78 46 72
"F1NPW4_CHICK" 75 39 60 68 49 31 67 54 42
"KH2013:KH.C11.305_FRRS1" 47 36 25 18 16 20 33 23 55
"KH2013:KH.C11.306" 6 5 6 0 0 0 2 4 0
"KH2013:KH.C11.307_AADACL2/3/4" 39 15 29 22 22 12 32 31 29
"CLK2" 2 3 3 3 5 3 2 3 8
"CES2/3" 13 11 1 14 13 11 18 7 11
"CG10011" 7722 6741 6740 7802 6602 6571 8668 8594 8460
"TTC13" 592 779 507 561 764 628 578 936 564
"KH2013:KH.C11.311" 30 27 19 12 19 25 17 12 22
"KH2013:KH.C11.312" 1 3 3 2 0 0 1 1 0
"KH2013:KH.C11.313_FOXN1" 88 60 176 108 94 343 22 45 62
"FOSL1/2" 3631 1766 2744 6390 5802 5124 1785 1884 1452
"KH2013:KH.C11.315" 51 72 73 37 29 69 79 101 89
"TRMT61A" 433 307 390 318 399 409 445 440 649
"MUT" 713 857 501 620 811 525 704 1150 735
"ADAMTS1/15" 336 155 121 186 233 265 380 126 350
"FBXO16" 251 145 143 166 150 152 179 148 217
"KH2013:KH.C11.32" 33 27 24 28 19 26 40 23 51
"KH2013:KH.C11.320" 20 12 21 13 15 19 15 38 21
"KH2013:KH.C11.321" 155 96 192 162 116 187 148 77 132
"KH2013:KH.C11.322_SLC17A5" 411 299 478 364 315 449 394 339 510
"ZNRF1/2" 958 758 933 842 963 873 1012 1137 1277
"KCNJ5/6/9" 120 101 63 76 84 39 104 95 50
"PHLDA2/3" 1012 836 811 2473 2763 2495 1534 1598 1176
"TTC8" 748 483 603 674 509 594 730 613 745
"KH2013:KH.C11.327" 1198 713 839 1004 954 887 1155 946 954
"SERPINC1" 1898 2510 1659 911 1474 1175 2055 3452 2980
"FAM55D" 104 100 117 69 67 122 64 120 113
"KH2013:KH.C11.330" 1 0 0 3 1 0 2 0 1
"ARG-1" 20 28 34 14 6 13 30 35 49
"RYR1/2/3" 2405 1198 1357 5460 2650 2512 2214 1392 1398
"AL807798.3" 222 81 345 218 174 169 151 128 145
"CDT1" 1328 1133 1166 1266 1203 1305 1442 1604 1746
"KH2013:KH.C11.335" 5 20 8 7 6 3 20 17 12
"CNPY4" 631 569 605 559 529 600 695 659 731
"HMGCR" 866 551 783 792 623 539 865 783 625
"ANKRD27" 221 151 155 201 164 155 227 164 188
"RPLP2" 1739 2038 2313 1557 2549 2138 2212 2745 2100
"KH2013:KH.C11.34" 250 160 193 186 181 195 217 247 213
"CNIH" 1995 1330 1670 1323 1309 1438 2203 2063 2104
"KH2013:KH.C11.341_CPPED1" 2140 1697 2034 1964 1535 1831 2237 2196 2645
"KH2013:KH.C11.342_SLCO4A1" 332 192 219 265 205 315 264 237 258
"CLP1" 2080 1599 1734 1268 1315 1398 2214 2171 2233
"PCK1/2" 1425 993 1564 1751 1460 1773 1213 1294 1673
"KH2013:KH.C11.345_ITLN3" 9 15 3 5 2 8 18 14 3
"KH2013:KH.C11.346" 0 0 1 0 3 5 1 5 0
"KH2013:KH.C11.347" 20 22 24 23 18 13 31 28 11
"KH2013:KH.C11.348" 5 0 0 1 0 0 2 4 0
"DMWD" 331 234 251 358 283 217 349 309 362
"MPPE1" 163 153 136 143 155 165 234 222 166
"KH2013:KH.C11.350_FAM166B" 27 6 30 16 1 10 21 11 20
"KH2013:KH.C11.351_ILF2" 2921 2844 2941 2498 2925 2761 3399 3806 3723
"KH2013:KH.C11.352_METTL24" 2594 1640 2218 2121 1664 2081 2430 2167 3120
"KH2013:KH.C11.353" 87 27 124 55 81 75 37 34 45
"FAM161A" 339 245 291 220 182 256 363 289 258
"RABEP1" 1419 1022 1077 1645 1160 1292 1413 1269 1442
"KH2013:KH.C11.356" 0 0 15 0 2 3 6 4 7
"CPSF4" 1021 830 788 614 594 677 1142 1063 1082
"BPGM" 951 429 590 882 611 559 1085 658 722
"KH2013:KH.C11.359_AADACL2/3/4" 76 55 43 58 34 51 51 50 93
"KH2013:KH.C11.36" 43 31 34 16 17 9 44 24 22
"KH2013:KH.C11.360" 9 17 4 16 9 4 12 4 0
"RNF215" 178 90 103 143 71 200 115 143 167
"KH2013:KH.C11.362" 305 357 352 526 882 786 202 241 282
"KH2013:KH.C11.363_FRRS1" 8 7 3 6 4 3 10 5 7
"KH2013:KH.C11.364_LRP1/2" 48 27 92 78 70 122 80 58 184
"PHF12" 1312 861 850 1020 949 1193 1181 955 1210
"FSIP1" 162 123 91 131 123 90 141 158 127
"KH2013:KH.C11.367" 208 149 202 190 367 333 193 170 215
"C7ORF23" 48 30 49 55 50 60 49 41 59
"RAD51" 536 463 452 520 525 384 495 514 604
"ANKRD28/44/52" 785 385 687 634 596 519 734 689 746
"KH2013:KH.C11.370_GBH-2" 45 45 22 22 32 41 61 28 29
"KH2013:KH.C11.371_RNF20/40" 1009 900 753 788 896 752 1037 1188 909
"PCM1" 638 473 488 615 546 659 656 484 591
"KH2013:KH.C11.373_YES1" 3 6 2 31 13 8 5 4 2
"KCNH2/6/7" 425 259 243 977 853 734 294 258 233
"KH2013:KH.C11.375_RIPK1" 41 18 57 19 0 29 32 23 31
"KH2013:KH.C11.376" 22 7 10 16 13 11 19 20 10
"KH2013:KH.C11.377_PHKB" 652 401 547 637 452 658 737 501 766
"KH2013:KH.C11.378_CLDN1/10/14/19/2/3/4/5/6/7/9" 6880 8132 6716 7757 17248 11176 8379 9195 9413
"NUP155" 4437 3812 3382 3022 3029 2654 4837 5125 4566
"KH2013:KH.C11.38_LPHN1/2" 20 17 13 7 12 7 12 6 16
"MIB/2" 97 57 91 109 80 62 123 81 55
"PKNOX1/2" 502 441 397 443 439 460 619 556 619
"KH2013:KH.C11.382_RIPK1/2" 116 121 196 85 76 153 164 170 149
"BRSK1/2" 553 331 527 568 456 441 508 485 574
"KH2013:KH.C11.384" 10 13 12 11 9 4 17 17 9
"LRRC16A" 160 170 269 159 92 214 137 290 304
"LDLRAD3" 1130 902 1210 1125 873 1186 1318 1210 1611
"KH2013:KH.C11.387" 23 27 29 18 5 10 29 24 27
"GATAD2A" 6035 5033 4483 5781 5653 5028 5972 6308 5700
"NPHS1" 5888 4341 4058 7221 6833 6699 3686 4039 4559
"STRN/3/4" 3100 2539 2547 2980 2895 2630 3071 2872 3628
"KH2013:KH.C11.390_HMCN1" 72 31 58 26 41 33 42 56 95
"EDEM1/2" 459 312 300 333 273 241 534 441 518
"TSR1" 6856 5835 6260 3503 3866 4400 7475 7937 8734
"KH2013:KH.C11.393" 7 5 5 1 8 3 9 1 1
"KH2013:KH.C11.394" 45 27 46 24 57 24 39 37 44
"TMEM98" 146 98 176 109 81 186 134 127 163
"KH2013:KH.C11.396" 9 6 6 3 5 2 8 4 3
"KH2013:KH.C11.397" 132 98 167 135 113 163 235 209 237
"KH2013:KH.C11.398_EPDR1" 9 10 10 8 13 2 9 5 0
"KH2013:KH.C11.399_KIAA1875" 43 21 28 18 16 22 60 19 30
"KH2013:KH.C11.4_MYH1/13/2/3/4/6/7/8" 16161 9775 11660 28881 24177 17739 12982 12448 10932
"RAD51D" 67 75 49 89 69 52 99 79 80
"ZGPAT" 256 198 188 198 160 156 228 210 238
"CABZ01069216.1" 100 68 107 60 54 103 118 96 110
"BSCL2" 246 189 291 338 270 308 170 177 350
"SLC35B2" 854 554 630 841 705 643 919 737 936
"CYP2J2/6" 64 203 104 43 41 54 209 91 80
"KH2013:KH.C11.405" 477 278 425 488 416 507 549 460 575
"C20ORF96" 451 361 269 356 422 308 357 425 386
"KH2013:KH.C11.407" 24 14 25 26 21 20 18 14 13
"KH2013:KH.C11.408_METTL24" 45 38 82 40 27 56 56 27 48
"KH2013:KH.C11.41" 20 13 17 9 18 7 21 28 11
"CATSPERG/1" 61 54 57 55 51 46 79 120 62
"KH2013:KH.C11.411" 17 10 17 15 8 15 12 11 8
"KH2013:KH.C11.412" 3 5 6 2 2 3 4 4 3
"KH2013:KH.C11.413" 22 21 14 31 20 19 27 18 22
"KH2013:KH.C11.414" 32 22 25 14 14 23 38 25 14
"PP2D1" 18 9 13 6 6 9 24 3 22
"KH2013:KH.C11.416" 1 1 0 4 1 0 0 0 1
"TRIM39/9" 42 26 83 92 104 110 43 41 89
"CX52.6/7/9" 25 30 17 16 21 10 16 24 6
"KH2013:KH.C11.42" 203 64 203 347 41 98 106 46 86
"ATG5" 212 204 214 227 163 193 259 235 291
"KH2013:KH.C11.421" 21 16 10 12 28 15 30 19 27
"NUDT1" 69 66 50 42 35 45 97 71 92
"KH2013:KH.C11.423" 119 67 76 113 61 65 110 58 108
"BEGAIN" 640 468 509 710 613 591 604 562 719
"VPS70" 29 17 11 9 0 7 66 57 24
"ALKBH6" 53 49 61 48 63 43 53 43 47
"KH2013:KH.C11.428_LRP4/5" 270 269 201 148 256 67 232 199 318
"LSM3" 361 312 326 240 275 269 400 439 425
"KH2013:KH.C11.43_TECTA" 87 89 43 60 45 84 97 103 72
"KH2013:KH.C11.430_PRSS21/22/27/30/32/33/38/48/8" 16 13 17 23 29 16 41 23 12
"ATG14" 297 235 275 237 162 235 353 241 322
"LCT" 255 244 199 208 118 139 299 285 320
"KH2013:KH.C11.433_CD63" 9 9 12 17 12 0 12 1 10
"DLGAP4" 1102 981 1063 966 1179 1374 985 1234 1559
"MOCS1" 421 283 385 355 258 365 325 304 332
"GALM" 61 25 33 41 26 54 45 31 51
"KH2013:KH.C11.437_CG11686" 0 0 2 1 1 0 3 1 1
"KH2013:KH.C11.438_COL14A1" 48 29 18 15 9 20 50 34 21
"RLBP1" 353 164 303 783 455 1133 330 273 776
"BETA4GALNACTA" 375 221 420 269 350 197 247 217 278
"KH2013:KH.C11.440" 472 323 351 402 352 377 453 427 420
"KH2013:KH.C11.442" 60 39 18 28 56 21 62 70 11
"KH2013:KH.C11.443" 15 16 21 8 20 23 16 14 11
"RIN1/2/3" 901 515 1118 847 351 589 934 615 949
"KH2013:KH.C11.445" 459 358 379 331 351 290 513 389 489
"KH2013:KH.C11.446_GBE1" 926 797 683 937 938 824 984 841 930
"KH2013:KH.C11.447_CYP-33C1/11/12/3/4/5/6/7/8" 212 178 62 546 446 96 120 88 26
"KH2013:KH.C11.448" 13 10 13 13 12 15 10 12 2
"KH2013:KH.C11.449" 340 234 251 236 317 215 298 331 281
"KH2013:KH.C11.45" 26 30 18 14 18 13 31 52 39
"CEBPZ" 4153 3255 3060 2781 2849 2833 4412 4444 4273
"C27B7.7" 86 110 89 54 53 24 88 101 46
"TTC12" 395 251 194 292 273 258 328 329 484
"CHP/2" 1652 1299 1506 1754 1425 1707 1875 1780 2289
"KH2013:KH.C11.454" 796 523 1336 466 1542 210 923 762 1085
"KH2013:KH.C11.455" 44 33 39 17 23 24 39 34 57
"MYH10/11/14/9" 4545 3707 3957 5633 4554 4096 4550 4139 6858
"KH2013:KH.C11.457" 12 16 11 9 13 15 15 4 4
"KH2013:KH.C11.458" 28 11 44 6 33 15 24 30 26
"KH2013:KH.C11.459_CIRBP" 4277 4014 4317 3660 4112 4454 4569 4861 4581
"H3F3A" 10264 8087 8777 10838 10493 10467 10289 9680 12164
"SLC10A3/5" 285 178 358 327 256 326 290 246 289
"OBFC1" 30 27 16 27 13 13 43 20 36
"KH2013:KH.C11.462" 180 187 206 206 162 264 256 267 241
"KH2013:KH.C11.464" 72 56 86 44 53 68 79 70 100
"KH2013:KH.C11.465" 36 24 27 30 25 17 27 25 29
"PEX12" 207 172 131 298 188 206 209 179 159
"GAS2L1/3" 310 130 254 191 165 217 192 144 217
"KH2013:KH.C11.468_ZBTB44" 51 122 94 55 139 69 102 101 115
"KH2013:KH.C11.469" 6 0 5 3 1 2 8 3 6
"KH2013:KH.C11.47" 66 36 65 64 54 60 89 71 87
"KH2013:KH.C11.470" 18 16 14 13 17 35 29 28 38
"ATP2C1/2" 1572 911 954 1482 1216 1361 1318 1060 1683
"SI:CH211-191J22.3" 475 416 366 557 606 484 492 537 424
"KH2013:KH.C11.474" 42 26 46 26 19 43 41 27 30
"KH2013:KH.C11.475" 9 4 10 4 1 3 4 2 6
"KH2013:KH.C11.476" 69 52 76 103 69 72 74 55 77
"KH2013:KH.C11.477" 14 7 10 6 9 10 6 7 6
"STK40" 1117 814 758 1279 826 896 1073 983 1206
"MLEC" 500 331 374 511 511 572 401 399 527
"KH2013:KH.C11.48_SUSD4" 22 10 14 4 3 3 26 4 3
"C19ORF24" 388 310 398 299 211 335 455 389 497
"IRF4/5" 2710 1626 1872 1518 1174 1244 2294 1678 2271
"KH2013:KH.C11.482" 1967 1732 1828 2447 2846 2138 1979 1663 2339
"NDRG1/2/3/4" 5844 4587 5436 5471 5284 6941 6056 5825 7867
"FLII" 1420 940 998 1581 1310 1327 1217 1277 1459
"IRX4/6" 920 549 1032 1111 937 1385 1619 1459 1864
"SLC39A1/3" 182 175 199 254 268 363 161 190 264
"KH2013:KH.C11.487_CALM1/2" 21 17 33 10 10 18 38 17 19
"PAX1/9" 154 79 113 104 120 158 93 73 243
"KH2013:KH.C11.489_BAI3" 147 113 178 55 101 35 120 107 100
"PLEKHH1/2" 1334 1051 1184 1117 831 1179 1340 1367 1644
"FAM69A" 82 80 78 60 43 42 66 63 68
"KH2013:KH.C11.491_CILP/2" 67 76 77 71 65 89 93 88 47
"KH2013:KH.C11.492_FAM55C" 38 29 13 17 12 3 21 23 25
"HSP26/27" 91 83 101 71 51 87 98 123 54
"TSSK6" 16 13 18 5 7 5 24 25 22
"KH2013:KH.C11.495_RXFP3" 321 128 176 197 121 296 133 110 128
"KH2013:KH.C11.496" 2 0 0 0 2 0 0 0 7
"KH2013:KH.C11.497" 18 5 4 18 7 29 12 12 32
"KAT5" 673 575 473 416 410 379 615 764 655
"KH2013:KH.C11.499" 14 5 14 9 9 3 8 3 17
"NUSAP1" 3298 2879 2553 3173 3067 3132 3333 3550 3929
"IVD" 934 712 876 857 816 870 1251 1130 1390
"KH2013:KH.C11.500" 249 182 318 299 156 227 259 184 231
"CANB/2" 1532 1300 1489 1695 1827 1937 1636 1651 1816
"KH2013:KH.C11.502_KBTBD12" 224 178 155 219 145 175 267 161 204
"SYMPK" 2265 1821 1562 1922 1629 1456 2181 2327 2151
"KH2013:KH.C11.504" 14 12 8 8 7 9 10 9 17
"KH2013:KH.C11.505_CPPED1" 55 46 21 21 45 11 43 51 50
"CCDC88C" 1358 1050 1207 1304 1370 1286 1349 1392 1322
"UNCX" 3 3 2 2 0 14 5 4 5
"KH2013:KH.C11.508" 5 3 1 3 2 6 5 1 1
"KH2013:KH.C11.509" 91 103 82 89 93 91 85 95 102
"CG5639" 646 439 575 787 686 603 660 574 742
"KH2013:KH.C11.510" 0 0 0 1 3 0 0 2 0
"CG14864" 96 30 392 74 49 204 78 29 196
"KH2013:KH.C11.512_CABZ01035080.1" 198 38 168 71 117 97 92 134 75
"KH2013:KH.C11.513" 53 42 44 27 22 38 59 41 46
"AVEN" 680 263 320 646 299 288 614 370 478
"KH2013:KH.C11.515" 241 160 185 271 199 218 249 270 312
"KH2013:KH.C11.516_SUSD4" 30 20 28 15 3 11 21 8 19
"STX16" 291 211 308 269 219 333 285 248 259
"KH2013:KH.C11.518_WHT-1/4/7" 118 98 120 77 97 77 143 120 136
"KH2013:KH.C11.519_PRPS1/2" 169 145 166 121 111 163 155 150 202
"KH2013:KH.C11.52" 1168 746 785 1328 748 835 1051 883 1010
"FANCM" 569 450 469 569 458 615 611 565 651
"COG2" 918 430 1097 948 505 688 581 529 733
"C1ORF96" 340 165 216 285 200 230 249 178 247
"KH2013:KH.C11.524" 3 0 2 7 6 1 8 4 9
"KH2013:KH.C11.525" 86 56 25 44 36 22 62 57 32
"MVK" 618 574 460 455 513 396 581 697 576
"ICT1" 541 433 409 401 355 355 557 534 506
"KH2013:KH.C11.528_CYP-33C1/11/12/3/4/5/6/7/8" 19 17 5 15 16 15 23 16 7
"KH2013:KH.C11.529" 105 58 65 225 172 137 85 57 69
"KH2013:KH.C11.53_KIAA1875" 16 4 2 9 3 4 17 0 4
"SLC7A10/8" 4442 2646 3938 4171 2920 3781 4608 4110 5475
"KH2013:KH.C11.531_CYP3A11/13/16/25/4/43/44/5/57/59/65/7" 194 113 137 128 87 129 160 131 137
"T19B10.6" 162 215 228 402 291 402 207 187 242
"KH2013:KH.C11.533_CIRBP" 10419 10059 10178 8672 9419 9816 11981 12008 11361
"KH2013:KH.C11.534_CYP-33C1/11/12/3/4/5/6/7/8" 41 40 66 37 26 26 37 51 51
"DPF1/2/3" 672 586 547 520 507 543 735 636 656
"SEL1L3" 212 104 298 142 76 184 203 118 345
"CYSL-2/3/4" 637 446 653 517 494 583 684 497 679
"KH2013:KH.C11.538" 698 401 497 559 376 589 520 473 576
"KH2013:KH.C11.539_SLC20A2" 23 17 22 22 30 11 35 42 19
"DET1" 237 151 169 127 168 103 262 304 342
"PCBP3" 6027 4682 4811 5380 3792 4852 6255 6013 6558
"ALPL" 3 3 147 9 4 174 12 9 186
"KH2013:KH.C11.542_CD63" 236 137 542 207 278 203 169 126 225
"GM10391" 28 12 395 10 75 126 3 7 17
"DIMT1" 349 258 291 221 221 211 358 350 329
"KH2013:KH.C11.545_C7ORF72" 35 13 39 28 22 18 32 26 33
"KH2013:KH.C11.546_GLCE" 813 601 617 756 617 689 729 658 861
"LRMP" 32 24 17 15 45 26 24 14 17
"KH2013:KH.C11.548" 482 274 370 460 338 414 531 437 345
"KH2013:KH.C11.549_GLCE" 409 368 397 420 404 506 547 489 545
"WDR25" 353 236 322 279 254 270 303 272 332
"KH2013:KH.C11.550_RXFP1" 68 40 50 56 41 72 75 52 70
"PAPOLG" 1749 1488 1494 1293 1172 1393 2062 1825 2064
"KH2013:KH.C11.552_AADACL2/3/4" 30 23 48 30 13 23 32 18 26
"MED1" 874 764 838 891 760 915 862 1019 1266
"KH2013:KH.C11.554" 17 9 11 7 10 5 10 10 4
"SPINK2" 9 11 10 9 4 7 11 4 11
"ANKRD32" 360 323 347 252 266 299 428 506 327
"KH2013:KH.C11.557" 446 347 358 285 312 372 406 373 439
"LIP1" 562 276 1474 324 318 298 362 303 504
"KH2013:KH.C11.559" 3 3 0 2 1 2 6 2 2
"WDR26" 932 845 886 1226 853 1270 1040 909 998
"PPAT" 3375 2346 2778 2662 2909 2905 3247 2939 4070
"UIMC1" 3375 2947 2632 3194 3346 3270 3483 3630 3820
"RGS17/18/19/20/4" 46 11 39 62 32 101 33 14 25
"BRMS1L" 534 546 384 465 522 374 574 656 543
"KH2013:KH.C11.564" 1 0 0 1 0 0 0 1 0
"KH2013:KH.C11.565" 10 9 10 9 3 11 3 9 19
"TMEM134" 433 334 365 483 431 543 461 440 495
"KH2013:KH.C11.567" 1041 877 853 854 749 730 934 1075 1117
"KH2013:KH.C11.568_CYP-33C1/11/12/3/4/5/6/7/8" 100 29 61 54 30 53 81 47 50
"KH2013:KH.C11.569" 0 0 1 0 0 0 1 0 0
"KH2013:KH.C11.57" 15 11 10 10 16 15 12 6 7
"KH2013:KH.C11.570_Y38C1AB.1/5" 59 98 146 38 82 56 28 85 43
"MDC1" 177 168 128 186 178 149 195 191 193
"C1D" 772 756 557 402 540 475 839 947 745
"MARS" 1021 916 1195 935 961 963 1061 1236 1228
"KH2013:KH.C11.574_DRD2" 55 46 36 44 30 50 40 33 63
"RGS13/2/4" 51 39 25 107 28 136 44 29 121
"KH2013:KH.C11.578" 434 440 447 353 504 434 679 834 884
"VPS45" 376 258 366 325 364 307 349 346 463
"XRN2" 3476 2632 2420 1995 1808 2043 3718 3442 3452
"CCDC135" 156 105 211 78 103 115 157 157 185
"KH2013:KH.C11.581_ITFG1" 8 8 8 6 6 5 10 17 7
"KH2013:KH.C11.582" 169 92 156 198 95 163 274 199 239
"TP53I13" 797 558 601 661 528 570 733 757 998
"CG9486" 9 23 47 24 11 32 20 33 32
"HLCS" 491 369 448 475 343 369 470 412 514
"KH2013:KH.C11.586_ATL/1/2" 10 4 10 4 2 16 10 19 15
"KH2013:KH.C11.587_EPDR1" 26 27 48 20 18 13 27 20 34
"KH2013:KH.C11.588" 7 5 1 2 1 2 0 1 9
"KH2013:KH.C11.589" 16 9 45 8 17 17 8 8 7
"KH2013:KH.C11.59_FASN" 154 170 65 100 146 61 120 236 87
"KH2013:KH.C11.590" 0 2 0 1 0 0 2 1 0
"KH2013:KH.C11.591" 1 1 4 0 0 2 0 4 0
"CU929133.2" 169 140 152 173 168 145 184 198 232
"CHRM1/2/4/5" 15 40 9 30 6 13 26 16 40
"KH2013:KH.C11.594" 11 4 2 8 12 5 7 11 15
"PPP1R15A" 707 587 522 600 507 462 816 622 689
"SLC13A2/5" 116 86 228 153 105 304 168 116 292
"C53B7.2" 78 64 89 101 74 84 85 64 107
"SI:DKEY-33C9.4" 31 19 118 24 36 37 9 13 18
"KH2013:KH.C11.599" 4 3 11 3 9 12 3 4 14
"CTIF" 790 509 629 1063 858 658 814 563 869
"KH2013:KH.C11.60_FASN" 0 1 0 2 2 6 1 0 0
"SMOC1/2" 297 20 31 21 198 42 26 36 50
"ANAPC11" 425 529 426 360 485 430 457 619 631
"KH2013:KH.C11.602_TLX1/2/3" 44 34 35 23 14 25 37 39 21
"EI24" 689 527 690 602 591 648 856 716 765
"KH2013:KH.C11.604" 14 10 4 19 7 0 13 8 8
"Q5CAQ0_CHICK" 22 11 19 11 9 23 18 20 26
"CHERP" 1 4 0 1 0 0 1 3 1
"LIS-1" 850 614 690 725 693 665 966 855 781
"IRX1/2/3/5" 513 249 689 424 245 427 647 508 1132
"KH2013:KH.C11.609" 14 3 9 11 4 1 11 7 11
"SKA1" 334 297 322 277 281 265 388 356 379
"C5ORF28" 343 211 308 323 190 252 365 270 364
"KH2013:KH.C11.611" 2461 2142 2297 2022 2224 2304 2747 2786 3050
"THRB" 645 447 954 907 1166 1273 542 425 1176
"KH2013:KH.C11.613" 1316 1140 1121 825 883 845 1507 1455 1304
"GINS3" 254 153 184 194 166 168 260 184 334
"NOL12" 781 639 768 572 761 642 821 907 893
"C030017K20RIK" 49 27 53 21 23 42 58 29 96
"KH2013:KH.C11.617_BPIFC" 10 6 10 2 9 1 2 5 8
"KH2013:KH.C11.618_TSSK1/2/3/6" 25 15 28 9 8 7 20 8 36
"NLRP4E" 62 31 71 43 22 38 72 42 75
"KH2013:KH.C11.62_PHGDH" 435 256 348 376 332 298 349 327 373
"UHRF1/2" 2294 2145 1843 1639 2011 1803 2339 2539 2457
"KH2013:KH.C11.621" 44 35 51 45 29 38 36 47 50
"DZANK1" 171 134 125 154 105 102 179 154 108
"CRIP1" 180 211 136 99 459 216 126 317 122
"KH2013:KH.C11.624" 2 5 2 2 3 5 4 2 3
"SLC22A18" 237 155 227 161 134 236 206 206 273
"C17ORF85" 698 529 788 634 664 786 744 779 959
"KH2013:KH.C11.627_CLC-2/5" 268 76 199 269 237 382 194 83 259
"GYS1/2" 860 578 938 1296 773 1091 1053 866 859
"KH2013:KH.C11.629" 9 13 5 10 4 5 19 8 6
"KH2013:KH.C11.63_CYP3A11/13/16/25/4/43/44/5/57/59/65/7" 78 33 41 43 40 61 60 41 45
"NHL-1" 87 68 66 77 72 101 89 81 82
"AKAP6" 38 10 7 36 13 7 7 9 16
"Ci-cytochrome" 5 1 1 1 0 1 1 2 1
"KH2013:KH.C11.633" 71 56 39 41 43 33 71 48 39
"KH2013:KH.C11.634" 7 12 7 5 0 1 6 3 9
"ILF3A" 2916 2265 2143 2822 2449 2690 3121 2873 2913
"SPRED1/2/3" 676 617 700 444 416 447 1427 1454 1268
"CHAC2" 37 15 37 38 24 35 37 28 40
"MALT1" 220 214 264 166 187 164 266 246 354
"KH2013:KH.C11.639_CCDC37" 35 20 7 3 10 11 38 52 47
"KH2013:KH.C11.64_WDR64" 26 26 21 16 6 25 33 27 53
"KH2013:KH.C11.640_SLC17A5" 33 25 43 12 12 35 29 30 31
"KH2013:KH.C11.641_AIF1" 86 60 49 36 45 33 54 50 33
"KH2013:KH.C11.642" 10 6 9 10 1 7 10 7 15
"KH2013:KH.C11.644_TMEM179" 296 199 224 291 188 250 343 281 339
"KH2013:KH.C11.645_CG31705" 1681 930 1557 1819 1356 1493 1736 1350 1590
"KH2013:KH.C11.646" 1 2 0 0 0 0 5 4 2
"MRPS27" 603 532 493 394 465 433 645 741 745
"SERPINB6C" 87 30 54 141 123 148 131 60 64
"TOMM22" 729 648 698 530 740 675 845 892 817
"KH2013:KH.C11.650" 10 2 5 5 2 12 13 5 15
"KH2013:KH.C11.651" 10 9 16 6 7 6 11 17 9
"KH2013:KH.C11.652_YBR139W" 234 132 276 231 157 236 265 135 312
"CG2662" 490 405 560 459 426 475 562 494 661
"KH2013:KH.C11.654_ODF3L2" 18 16 9 5 1 19 8 6 4
"EVI5" 379 358 461 413 290 441 480 405 528
"PIWIL2" 242 147 121 142 195 106 202 233 195
"HLX/1" 31 21 20 18 29 14 82 29 29
"B630005N14RIK" 42 39 19 20 27 35 29 37 17
"KH2013:KH.C11.659" 1 4 1 1 0 1 2 2 0
"KH2013:KH.C11.66_PHYHD1" 315 211 227 203 260 237 233 190 283
"CED-11" 333 204 257 328 244 311 337 307 370
"KH2013:KH.C11.662" 12 11 4 6 0 1 5 9 9
"KREMEN1/2" 79 61 74 74 136 70 50 50 74
"KH2013:KH.C11.664" 20 11 13 4 5 3 30 11 19
"KH2013:KH.C11.665_CETN3" 0 0 0 1 1 1 1 1 0
"KH2013:KH.C11.666" 2 1 1 0 2 4 1 1 3
"KH2013:KH.C11.667" 3842 3138 3386 5103 5898 3628 4813 6006 4767
"KH2013:KH.C11.668_STAB1/2" 35 21 38 27 11 41 46 20 56
"KH2013:KH.C11.669" 3 1 1 1 2 0 2 5 1
"STAB1" 9 3 14 5 2 15 10 9 15
"TMEM184A" 372 316 464 473 411 510 474 389 523
"SPATA22" 21 14 4 5 4 0 12 14 5
"INTS8" 1011 622 878 701 566 841 1034 953 1240
"TNNI1/2/3" 4959 2349 3912 11705 9212 7332 4127 3105 3958
"OIT3" 119 169 131 33 27 10 225 378 432
"KH2013:KH.C11.675" 37 23 52 22 43 30 23 29 18
"TP53RK" 355 365 359 261 311 354 423 441 475
"MED25" 618 341 387 455 310 489 574 422 618
"C5ORF34" 1115 884 921 1026 971 986 1233 1246 1284
"KH2013:KH.C11.679" 28 12 9 6 15 0 15 8 6
"KH2013:KH.C11.68" 388 320 278 269 262 225 356 322 360
"KH2013:KH.C11.680_UNC93A" 8 4 13 9 4 16 9 5 0
"KH2013:KH.C11.681_LARGE" 12 25 10 18 13 20 21 13 41
"KH2013:KH.C11.682" 148 87 110 106 72 101 141 117 90
"KH2013:KH.C11.683" 62 35 61 58 21 102 63 64 42
"KH2013:KH.C11.684_FAM55A" 23 15 12 6 19 7 11 23 24
"DPCD" 176 153 164 116 119 171 208 188 160
"KH2013:KH.C11.687_CYP-33C1/11/12/3/4/5/6/7/8" 26 17 21 14 17 20 47 32 8
"TMX1/4" 559 415 497 520 404 545 586 554 660
"SHOX/2" 12 3 6 9 12 22 1 1 0
"FKBP2" 305 256 305 246 226 247 353 321 354
"KH2013:KH.C11.690_C47F8.3/5/6" 89 23 41 62 36 42 81 24 53
"RPS6KA4/5" 777 598 748 566 701 595 959 883 1089
"NEK2" 1095 864 811 876 727 781 1095 954 1069
"CCDC42" 66 37 47 50 22 33 60 64 58
"KIAA1919" 67 42 42 44 49 49 45 41 52
"KH2013:KH.C11.695" 31 16 23 39 20 20 7 6 9
"DRD1/5" 12 25 6 8 15 6 26 18 5
"HUNK" 6548 4011 5909 6259 4566 6979 9344 6661 10037
"LGR4/5/6" 4760 3855 4066 3814 2844 3540 4869 5285 6094
"NYX" 36 32 9 4 7 0 12 12 16
"DICER1" 612 361 517 530 317 393 700 580 706
"KH2013:KH.C11.70" 5 5 1 0 1 0 5 0 4
"SIAH1" 1204 743 902 1140 1030 1027 1192 1054 1180
"NAT8" 10 19 70 21 142 56 88 85 16
"TCHP" 282 212 268 332 226 240 331 256 282
"MBTPS1" 1942 1262 1490 1422 1127 1631 1786 1550 1800
"KH2013:KH.C11.704" 438 337 373 371 399 406 382 429 349
"KH2013:KH.C11.705" 27 16 22 14 7 6 17 8 36
"MLXIP" 1049 817 951 1171 951 961 1201 1069 1375
"NIPA2" 189 132 133 161 116 120 203 155 204
"KH2013:KH.C11.708" 0 0 7 0 0 2 3 4 2
"CRHBP" 34 24 22 12 12 2 41 29 132
"KH2013:KH.C11.71_GS1-211B7.1" 222 175 168 336 329 322 289 181 285
"KH2013:KH.C11.710" 0 1 1 1 1 2 2 1 4
"KH2013:KH.C11.711" 69 45 48 33 73 15 81 65 111
"NSUN5" 810 629 516 560 509 466 682 844 662
"KH2013:KH.C11.713" 19 7 7 7 5 5 17 12 20
"SLIT1/3" 28 41 15 17 4 1 31 10 26
"KH2013:KH.C11.716_PHGDH" 2524 1475 1583 1461 1186 1151 2591 1865 2150
"KH2013:KH.C11.717" 2 3 3 2 1 2 0 5 2
"FOXA1/2/3" 33 19 13 23 26 57 18 16 62
"KH2013:KH.C11.719" 56 40 48 53 66 71 43 33 59
"F46F11.7" 4 3 9 3 0 3 4 1 6
"TRA2A" 13237 11270 10147 11051 11376 10342 13498 14056 13203
"KH2013:KH.C11.721_GPR144" 462 504 335 244 232 212 626 681 413
"DDHD2" 38 86 43 61 21 40 42 18 39
"PKMYT1" 453 309 343 395 381 311 433 496 413
"CRLS1" 2166 1440 1987 1625 1300 1716 2360 1955 2544
"KH2013:KH.C11.725" 16 19 4 25 37 25 10 8 12
"SLC2A1/3" 80 64 132 46 44 69 37 48 49
"SAP18" 1210 1086 1008 1021 1128 955 1174 1298 1259
"KH2013:KH.C11.729_GS1-211B7.1" 158 101 120 190 166 141 142 113 182
"KH2013:KH.C11.73" 14 11 24 17 24 13 40 20 40
"ZGC:101130" 24 16 11 12 12 5 21 20 11
"C19ORF12" 349 257 287 227 269 229 293 307 265
"KH2013:KH.C11.732" 11 3 7 4 3 9 7 4 6
"KH2013:KH.C11.733" 3 1 1 5 2 0 0 1 0
"KH2013:KH.C11.734_STAB1/2" 113 158 110 61 114 85 148 102 119
"KH2013:KH.C11.735_MET31/32" 61 41 53 53 55 47 65 61 79
"KH2013:KH.C11.736" 33 17 18 6 11 3 29 25 32
"KH2013:KH.C11.737" 14 4 9 17 0 3 5 6 486
"KH2013:KH.C11.74" 482 354 334 612 321 375 585 514 597
"TMT1" 1294 1085 1372 1130 1444 1279 1494 1590 1788
"MAPK11/14" 1021 780 910 1176 1029 879 1033 1106 1306
"LGI1/2/3/4" 131 155 73 148 91 189 150 167 135
"KH2013:KH.C11.78" 8 2 7 1 5 5 10 10 9
"TEPP" 6 0 22 10 3 2 17 10 10
"SLC39A1/2/3" 2158 1512 2088 1039 1012 1341 2726 2332 2455
"KH2013:KH.C11.80_KIF5C" 147 178 156 134 152 166 180 222 252
"COG1" 1008 696 713 645 711 626 1067 909 1042
"HNRNPL/2" 784 516 652 444 463 432 729 616 785
"FCF2" 641 454 539 485 521 401 700 686 569
"MAP2K5" 304 300 287 330 173 292 375 387 435
"KH2013:KH.C11.85_GBH-2" 136 90 99 79 106 64 168 142 138
"PTK7" 898 660 870 835 805 1027 1174 983 1318
"CCDC65" 43 41 65 39 19 57 54 34 39
"CNIH4" 857 682 730 693 771 576 922 912 762
"NID1/2" 153872 119691 113728 161937 122139 146344 157109 163982 200738
"ASUN" 1559 974 1103 1130 981 1009 1394 1133 1417
"KH2013:KH.C11.90_R106.2" 50 42 18 42 39 14 35 30 23
"KH2013:KH.C11.91_LRP1B" 413 252 345 303 276 326 398 346 379
"NAT6" 462 291 377 434 324 377 484 368 453
"KIAA0020" 7307 5775 6490 4614 5152 5389 7472 7717 8138
"Ci-clstr01137" 26 26 19 24 14 17 42 19 29
"KH2013:KH.C11.96_PSG1/11/2/3/4/5/6/7/8/9" 2 6 1 4 4 6 6 7 9
"DSCC1" 369 324 306 314 456 363 412 459 506
"GAL3ST1/2/3" 509 333 471 389 226 365 505 399 557
"KH2013:KH.C11.99_ATP2A1/2" 21096 19860 17850 26668 28176 25198 20855 24217 24987
"KH2013:KH.C12.1_ACOT1/2/3/4/5/6" 101 147 77 102 129 113 108 174 132
"GM4736" 182 181 105 142 89 79 218 196 157
"GON4L" 720 548 677 770 571 646 893 651 1007
"KH2013:KH.C12.101_GBP1/2/3/4/5/6/7" 299 215 110 287 117 87 320 244 115
"KH2013:KH.C12.102" 30 17 13 41 23 16 20 19 18
"LMNB1/2" 12867 10373 9968 15390 16899 14681 11649 12877 14622
"CASP3/7" 28 31 26 18 18 28 18 20 26
"KH2013:KH.C12.105_EGR1/2/3/4" 81 68 61 37 38 18 56 74 77
"KH2013:KH.C12.106_LYPD2" 5 6 3 2 1 2 6 3 2
"RPL10" 4250 4031 4115 3596 4835 3997 4762 5513 4886
"RRP12" 6556 5375 4307 4278 3997 3582 6959 6554 5772
"C40A11.2/3/4/6/7" 46 21 25 43 30 36 39 36 56
"KH2013:KH.C12.11" 633 280 628 551 535 398 392 347 768
"CASC1" 115 90 117 98 97 125 135 98 140
"KH2013:KH.C12.111_SI:DKEY-165A24.5" 2 11 4 6 7 1 18 3 4
"KH2013:KH.C12.112_ALOX5" 168 109 95 108 79 85 119 124 85
"KH2013:KH.C12.113" 6 5 13 4 0 3 11 6 1
"UBE2D3" 1312 1107 1206 1174 1365 1221 1399 1438 1536
"KH2013:KH.C12.115_T07G12.2/5" 52 41 20 28 18 14 65 29 63
"POU2F1/2" 2639 2003 1971 2399 2209 2042 2700 2510 2807
"NGDN" 1196 1055 1216 845 1059 947 1233 1429 1441
"FBXL4" 134 94 84 191 152 187 151 70 149
"SH3KBP1" 1971 1477 1766 1952 1797 1924 1945 1775 2190
"KH2013:KH.C12.12_E1C120_CHICK" 343 25 50 206 35 48 450 28 34
"KH2013:KH.C12.120" 8 6 14 6 12 0 12 7 16
"KH2013:KH.C12.121_PRKG1" 74 39 96 59 67 57 105 64 26
"KH2013:KH.C12.122" 45 5 20 23 4 22 30 7 55
"KH2013:KH.C12.123" 10 11 5 13 8 17 16 12 4
"KH2013:KH.C12.124" 24 10 20 51 44 25 25 19 57
"KH2013:KH.C12.125" 39 47 28 145 134 90 34 44 44
"KH2013:KH.C12.126" 3 3 2 6 0 1 5 6 4
"CCDC104" 262 155 170 263 251 251 180 262 192
"ATG2B" 789 360 567 592 254 622 665 432 994
"EZR" 4185 3685 4135 4855 4929 4780 4278 4545 5098
"FRAS1" 825 801 707 2335 1907 1240 743 698 486
"KH2013:KH.C12.130" 7 9 10 2 3 10 5 1 5
"MYO9A" 20 33 11 20 18 9 18 17 17
"KH2013:KH.C12.133" 19 21 23 11 8 11 37 16 1
"WAPAL" 948 735 688 986 952 672 917 740 988
"KH2013:KH.C12.135_GP1BA" 108 106 122 144 252 247 102 98 126
"KH2013:KH.C12.136_LYPD2" 7 1 6 2 4 4 11 7 5
"PPP3CB" 2414 1881 1782 2374 2140 1747 2372 2291 1973
"MRPS31" 605 621 657 322 459 500 656 851 760
"FGFR2" 83 60 47 54 50 78 81 74 69
"CDH10/11/12/18/19/20/22/24/5/6/7/8/9" 2032 1519 1341 4384 3270 3658 1510 1247 1557
"KH2013:KH.C12.140" 9 9 4 1 1 1 2 4 9
"KH2013:KH.C12.141_CSTF1" 234 186 229 164 129 269 206 239 395
"SNZ1/2/3" 803 556 651 475 353 509 889 698 872
"EIF4E-3/4/5" 3605 3327 3487 2709 2962 2992 4135 4515 4665
"4732471D19RIK" 273 226 239 212 229 239 296 282 310
"KH2013:KH.C12.145" 37 42 25 25 69 48 46 51 18
"KH2013:KH.C12.146" 42 35 47 114 188 84 32 55 40
"KH2013:KH.C12.147" 4 2 1 7 5 2 4 1 11
"SYCP2L" 170 116 74 118 52 48 151 125 182
"KH2013:KH.C12.149_FAR1/2" 1369 882 1168 1129 840 921 1365 1383 1471
"BAR-1" 117 83 114 75 71 73 102 129 123
"OXA1L" 710 574 636 513 580 443 735 786 726
"KH2013:KH.C12.151_BDS1" 29 18 32 14 18 18 28 16 14
"NUB" 63 29 16 61 42 78 16 29 0
"BCKDHB" 1512 1272 1373 1315 1417 1329 1724 1967 1865
"KH2013:KH.C12.154_BDS1" 2 5 13 0 20 0 19 6 9
"C6ORF118" 54 31 29 24 27 23 32 20 38
"NAS-30/33/36/37/38/39" 1222 609 814 484 185 235 1106 921 1929
"KH2013:KH.C12.157_KLHL20" 999 587 799 875 626 605 930 879 1079
"KH2013:KH.C12.158_BIRC2/3" 49 69 53 46 54 49 61 89 74
"ETNK1/2" 387 389 469 372 486 506 480 494 626
"CPE" 216 72 178 126 197 190 121 91 87
"ADGB" 114 120 100 111 61 133 134 136 56
"KH2013:KH.C12.161_CG7381" 58 42 37 55 16 25 68 37 48
"KH2013:KH.C12.162" 3 4 4 0 4 0 7 2 0
"DPA" 301 237 291 230 200 318 349 295 373
"CTPS/2" 5758 5186 4653 4127 4584 4109 6264 6773 5940
"TSP74F" 11 10 11 5 10 12 19 26 18
"STK16" 207 178 205 185 194 175 254 274 339
"KH2013:KH.C12.167" 6 6 7 1 9 7 7 4 3
"PYROXD1" 94 76 131 93 77 104 119 77 120
"RBM20" 1009 645 646 896 694 856 1030 901 1118
"CASR" 241 126 173 150 131 145 236 147 170
"SI:CH211-197G15.10/5/6/7/8/9" 21 36 7 16 19 9 40 13 13
"KH2013:KH.C12.171" 26 24 23 16 16 21 25 21 48
"KH2013:KH.C12.172" 8 5 17 10 10 14 21 5 9
"GRY" 391 244 436 320 310 311 410 401 478
"TSGA13" 309 139 191 253 125 249 304 176 286
"KH2013:KH.C12.175_KBTBD12" 14 2 3 4 2 2 3 1 4
"CYP1A/1/2" 30 49 36 43 54 58 55 30 36
"RASL10B" 25 18 17 55 57 50 31 18 14
"KH2013:KH.C12.178" 9 6 3 3 3 4 11 8 4
"KH2013:KH.C12.179" 470 172 768 300 115 209 384 221 322
"ZC3H12B" 277 217 298 301 194 203 319 285 228
"LMPT" 3191 2274 2150 2316 2106 1595 3340 3056 2674
"ALH-4/5" 2380 1884 2314 2880 2655 2814 2179 2249 2931
"CLIP2/3" 52 149 138 59 223 177 40 210 174
"BMS1" 4706 3400 3898 3495 3196 3873 4679 4770 5030
"SRP19" 3038 2275 2878 2313 2129 2417 3286 2953 3375
"KH2013:KH.C12.186" 11 10 7 9 4 12 12 10 8
"KH2013:KH.C12.187" 53 20 32 58 123 37 83 16 40
"RPS4X" 6666 6547 7056 5806 7598 6954 7894 8769 8610
"DNAJA1/2" 328 240 287 207 267 172 320 380 311
"SETD8" 1027 734 816 890 680 760 1025 923 993
"KH2013:KH.C12.190" 499 358 362 317 331 295 477 422 385
"KH2013:KH.C12.191_T07G12.2/5" 135 74 65 125 47 39 148 57 80
"KH2013:KH.C12.192" 35 22 14 8 1 10 31 17 27
"ZDHHC1/11" 193 122 153 196 149 151 178 157 277
"KH2013:KH.C12.194_CYP-33C1/11/12/3/4/5/6/7/8" 131 72 80 71 67 59 137 79 151
"MLLT4" 2248 1644 1660 2413 1829 2031 2313 2184 2470
"VFL" 347 276 354 405 361 322 362 276 516
"KH2013:KH.C12.197_KIDINS220" 9 7 4 1 0 1 8 10 5
"CG6074" 49 67 48 40 44 25 65 72 53
"KH2013:KH.C12.199" 283 242 248 286 263 278 318 252 367
"PIKFYVE" 130 78 78 143 42 93 166 121 107
"CLIC/1/2/4/5/6" 1728 1217 1260 1879 1879 1686 2130 1479 1816
"PMPCB" 2917 1999 2189 2346 2004 1918 2977 2691 3055
"KH2013:KH.C12.201_LYPD2" 66 54 77 57 85 87 72 74 113
"KH2013:KH.C12.202" 13 19 15 12 4 2 9 10 10
"KH2013:KH.C12.203" 2 15 0 1 1 10 5 20 0
"GRID1/2" 348 211 169 325 166 130 431 351 163
"C12ORF40" 36 15 28 27 8 34 44 15 6
"KH2013:KH.C12.206" 136 170 127 232 314 212 115 96 166
"KH2013:KH.C12.207_CPA1/2/4/5" 128 69 67 65 57 47 109 65 77
"POLR1C" 1159 778 981 782 770 735 1180 1087 1210
"KH2013:KH.C12.209" 54 51 31 11 13 16 45 40 38
"RBP-L" 7 1 3 3 2 2 9 2 3
"KH2013:KH.C12.210_GSTE1/10/2/3/4/5/6/7/8/9" 8 12 17 5 4 4 9 10 10
"SI:CH211-67E16.11" 21 16 5 12 14 6 11 12 4
"DNA2" 1108 762 1235 963 862 1068 1066 1036 1734
"MFSD12" 518 278 336 428 315 379 509 313 542
"KH2013:KH.C12.214" 5 7 1 2 5 7 3 4 3
"ETV6" 42 25 29 18 8 25 44 36 69
"KH2013:KH.C12.216" 18 22 18 10 10 8 22 16 25
"C15H9.7" 467 273 196 537 375 301 430 296 280
"KH2013:KH.C12.218_ACHE" 1078 424 869 2036 1783 2329 747 544 658
"KH2013:KH.C12.219_RNASEH1" 350 378 316 281 420 300 359 477 463
"KH2013:KH.C12.22" 36 15 29 39 17 44 40 35 20
"KH2013:KH.C12.220_CASP7" 535 389 484 575 416 558 503 449 568
"KH2013:KH.C12.221" 372 295 300 308 450 330 413 404 447
"CG8145" 75 121 306 85 88 35 136 44 45
"KH2013:KH.C12.224" 1 2 2 1 0 2 3 3 0
"RASSF/2/4/6" 154 134 135 155 51 104 150 179 202
"DUS4L" 246 238 162 206 220 159 269 326 301
"KH2013:KH.C12.227_XIAP" 69 60 47 68 42 33 52 56 53
"S1PR4" 212 117 177 89 29 144 835 327 498
"SAMS-1/3/4/5" 4693 3258 4794 3799 4029 3727 3856 4376 4294
"DCP1B" 585 542 533 832 530 560 659 706 797
"DDO" 244 134 231 211 258 75 258 248 130
"KH2013:KH.C12.231_TDO2" 60 61 59 53 82 101 66 88 73
"IQCE" 115 80 100 102 58 137 164 81 140
"KH2013:KH.C12.233_TSPAN4/9" 54 16 104 57 11 36 54 36 128
"KH2013:KH.C12.234_RNF38/44" 187 130 132 116 151 102 200 169 96
"KH2013:KH.C12.235" 350 193 393 571 520 783 366 274 600
"KH2013:KH.C12.236" 12 8 17 5 7 7 9 10 12
"REC8" 12 20 2 7 7 4 25 12 3
"PLK1" 5198 4112 4071 3986 3220 3860 5902 5556 6372
"KH2013:KH.C12.239" 200 199 385 229 391 193 420 374 648
"PACRG" 224 111 188 142 103 160 176 129 294
"POLG" 268 201 184 235 189 142 257 313 190
"BCAN" 14 6 11 3 0 13 12 5 0
"KH2013:KH.C12.242" 3 1 2 2 1 0 4 4 2
"C3/4" 426 382 540 300 289 250 548 479 668
"KH2013:KH.C12.244" 112 57 82 290 191 179 153 106 72
"DRG2" 372 338 245 215 242 261 380 368 419
"KH2013:KH.C12.246" 1 0 0 0 0 0 0 0 0
"Y50C1A.1" 198 162 176 212 194 164 181 181 141
"LTN1" 843 629 579 650 552 500 843 652 680
"KH2013:KH.C12.249_TRIM2/3" 22 28 19 6 6 5 24 18 14
"KH2013:KH.C12.25_CHODL" 24 32 21 20 20 21 41 50 11
"KH2013:KH.C12.250" 1 1 1 0 9 2 1 0 3
"KH2013:KH.C12.251_SLC2A8" 25 35 30 26 17 14 32 13 33
"WWOX" 377 351 298 304 320 380 399 349 384
"DYDC1/2" 44 11 57 28 22 42 36 16 56
"KH2013:KH.C12.254_CTSL1/2" 21 14 21 9 9 17 11 12 11
"DHC93AB" 121 135 118 60 35 92 149 150 103
"SI:DKEYP-46H3.3" 6 9 11 2 5 4 5 5 3
"KH2013:KH.C12.258" 10 6 0 8 0 0 12 1 8
"MORN3" 47 30 52 47 44 55 54 66 52
"SMAD2/3" 749 567 730 853 794 694 915 844 846
"KH2013:KH.C12.260_FUT8" 40 12 27 4 19 32 74 15 72
"KH2013:KH.C12.261_USH2A" 1320 941 901 204 232 351 1545 1079 1499
"SESN/1/2/3" 6123 3809 3746 5991 5020 4356 6868 5216 5448
"Y24F12A.1" 167 115 158 147 94 180 191 148 182
"NDUFV2" 1443 1233 1323 1412 1470 1386 1582 1535 1622
"KH2013:KH.C12.266_CYYR1" 12 14 9 5 0 6 4 5 4
"BRWD1/3" 1550 1211 1196 1109 1241 1243 1517 1461 1351
"KH2013:KH.C12.268" 0 1 0 5 4 1 2 1 2
"SNX12/3" 783 529 658 630 665 644 670 724 858
"KH2013:KH.C12.27_PHEX" 1357 449 3429 1118 1010 686 653 719 1360
"ZC3H3" 552 373 469 523 453 421 544 495 584
"BLOC1S2" 144 132 160 140 121 157 168 140 206
"KCNA1/3" 95 31 50 130 39 82 176 27 108
"OTUB1" 556 417 475 455 387 471 557 524 706
"KH2013:KH.C12.274_LONP2" 171 133 173 110 151 147 196 193 199
"KH2013:KH.C12.275" 9 12 18 12 11 11 7 13 4
"KH2013:KH.C12.276_REEP5/6" 343 229 401 279 227 282 403 335 366
"KH2013:KH.C12.277_PRKCSH" 337 241 245 404 282 385 316 268 272
"CHD6/7/8/9" 16284 13111 12009 15958 11944 12332 16414 15849 14495
"SAMHD1" 422 409 488 576 529 472 519 398 605
"KH2013:KH.C12.28_CALM1/3" 5 5 2 3 2 1 5 9 1
"KH2013:KH.C12.280" 98 43 746 11 21 126 71 16 95
"LSM5" 484 504 424 417 477 422 562 562 451
"KH2013:KH.C12.282_BRP44" 105 74 126 95 97 143 97 92 112
"KH2013:KH.C12.283" 545 489 667 343 382 603 625 821 860
"KH2013:KH.C12.284_LYPD2" 6 1 6 1 17 5 9 5 8
"KH2013:KH.C12.285" 14 18 12 11 5 2 21 33 16
"KH2013:KH.C12.286_IL17RD" 25 79 82 15 129 80 34 87 114
"KH2013:KH.C12.287_FRRS1" 26 20 26 12 8 55 28 70 14
"OPRL1" 4 2 2 8 6 2 4 0 2
"KH2013:KH.C12.289" 299 216 174 205 248 284 329 388 347
"PSMC4" 1951 1597 1472 1567 1729 1414 2256 2238 2093
"KH2013:KH.C12.291" 236 197 182 227 221 229 259 262 307
"MELK" 924 792 789 821 778 893 980 987 927
"KH2013:KH.C12.293" 3 4 2 3 1 0 4 7 10
"KH2013:KH.C12.294_CIITA" 23 11 20 62 34 36 30 6 14
"KH2013:KH.C12.295" 15 18 12 13 28 24 6 16 14
"KH2013:KH.C12.296" 2 1 1 0 0 0 2 5 1
"UNC13D" 129 41 106 207 138 188 84 32 373
"NR0B1/2" 79 90 155 103 113 103 101 160 82
"ERGIC3" 1467 1343 1050 1200 1214 1050 1509 1830 1491
"FTCD" 211 104 264 171 111 308 255 128 331
"CPN1" 10 6 6 12 5 4 13 11 13
"KH2013:KH.C12.300_LBP" 2 1 0 0 2 2 2 0 13
"KH2013:KH.C12.301_FSTL4/5" 1004 279 391 479 415 963 560 354 587
"MAMDC2/4" 1039 728 591 334 401 499 1780 1473 1649
"KH2013:KH.C12.303" 7 5 5 18 26 4 6 8 8
"SLC41A1/2/3" 527 347 482 630 410 548 432 416 501
"WHSC1L1" 3807 3067 2872 2706 2588 2678 3741 4081 3866
"SNO1/2/3" 73 75 62 31 29 57 102 92 77
"ITSN1/2" 1489 1223 1381 1270 1147 1227 1755 1540 1807
"SMARCAD1" 606 370 490 367 282 384 465 396 673
"KH2013:KH.C12.309" 10 11 12 5 9 8 18 3 9
"KH2013:KH.C12.31" 22 11 10 24 16 15 48 13 53
"KH2013:KH.C12.310_ACOT1/2/3/4/5/6" 65 74 65 90 74 90 66 75 56
"KH2013:KH.C12.311" 171 123 140 173 160 134 171 164 170
"KH2013:KH.C12.312" 19 15 10 11 3 11 28 16 23
"KH2013:KH.C12.313" 16 30 23 7 10 27 26 14 30
"KH2013:KH.C12.314" 55 51 52 47 49 39 56 38 72
"KH2013:KH.C12.315" 0 0 2 0 2 0 1 0 0
"KH2013:KH.C12.316" 2 3 2 2 0 1 2 3 2
"HNRNPD" 14787 11887 13526 11504 11729 13591 14753 14580 14757
"ARMC2" 383 318 464 330 301 393 551 359 557
"CHID1" 260 228 314 342 448 430 277 315 373
"KH2013:KH.C12.32" 287 210 393 254 274 230 277 300 307
"PPP3R1/2" 79 52 43 70 52 60 70 58 47
"KH2013:KH.C12.321_TSPAN4/9" 114 22 208 120 16 35 89 58 62
"DSF2" 47 27 96 26 26 57 51 26 104
"AQP-4/5/6" 142 38 263 130 70 177 73 118 172
"ARL6" 0 3 8 7 0 4 5 4 2
"KH2013:KH.C12.325" 1 2 0 0 0 0 3 2 0
"GFPT1/2" 1099 839 908 983 746 771 1049 914 1378
"KH2013:KH.C12.327" 29 15 17 16 14 41 21 22 32
"KH2013:KH.C12.328" 22 16 8 10 15 5 31 22 10
"KH2013:KH.C12.329_KBTBD12" 112 112 66 71 88 49 113 109 57
"BC048355" 1026 1141 832 763 1229 832 1193 1628 1199
"THUMPD1" 205 170 176 180 200 199 239 238 174
"KH2013:KH.C12.331_GLIPR2" 5 0 1 0 1 0 4 2 0
"KH2013:KH.C12.332" 33 31 27 35 36 26 31 42 47
"AKAP7" 414 346 295 312 421 291 370 421 436
"WNT2" 71 46 83 72 58 41 45 49 88
"SETD4" 143 77 96 94 101 93 110 143 152
"KH2013:KH.C12.336_ODC1" 16 16 57 38 13 33 24 22 11
"SSTR1/2/3/4/5" 544 590 501 129 122 285 889 1181 1114
"ADAL" 148 114 122 76 108 90 123 96 133
"KH2013:KH.C12.339" 1 2 1 3 0 9 3 3 5
"CLTC" 16616 13255 13851 16689 12754 13193 17239 17347 18141
"KH2013:KH.C12.340" 14 14 10 17 19 18 14 9 9
"ABCB9" 492 312 366 439 418 264 476 381 455
"UBE2CBP" 552 417 526 428 367 419 490 574 553
"MAFG/1/2" 289 207 303 237 226 278 293 238 351
"KH2013:KH.C12.345_KYNU" 50 19 65 41 41 98 51 29 28
"C5H4ORF22" 17 18 24 12 3 24 23 9 22
"KH2013:KH.C12.347" 46 57 79 37 56 85 64 63 134
"PSTPIP1/2" 154 120 192 153 143 218 129 145 163
"HIGD2A" 528 502 488 464 510 427 648 702 737
"SCAF4/8" 12618 10038 8027 9839 7910 7802 12240 11965 9535
"KH2013:KH.C12.350_CASP7" 106 96 101 268 259 122 111 120 89
"C4ORF47" 83 88 65 62 91 50 48 104 74
"MUC2/6" 139 82 58 169 83 156 146 98 164
"KH2013:KH.C12.353" 3 1 4 0 0 0 1 1 0
"KH2013:KH.C12.354_ALOX5" 63 53 50 42 42 51 52 43 55
"KH2013:KH.C12.355" 1064 700 719 1016 729 910 1129 970 1009
"PIGX" 80 68 52 57 57 65 77 91 66
"KH2013:KH.C12.357_NAT1/2/3" 3 2 3 3 1 8 17 1 0
"KH2013:KH.C12.358" 1 1 3 0 0 1 4 1 1
"KH2013:KH.C12.359_TECTA" 25 21 9 10 22 7 10 45 23
"DIEXF" 1401 1142 1036 1272 1094 1104 1359 1509 1474
"PYROXD2" 290 241 221 339 339 298 274 263 277
"VPS35" 1601 1287 1602 1420 1281 1649 1724 1667 1770
"SGOL1" 1753 1288 1187 1740 1383 1161 1866 1632 1653
"VPS73" 465 368 364 394 496 294 452 439 378
"STXBP5L" 464 237 397 389 255 338 429 315 369
"KH2013:KH.C12.365_SGMS1/2" 6 7 2 1 2 1 4 23 0
"1700028P14RIK" 45 19 44 31 30 42 46 46 58
"NMT/1/2" 918 849 944 754 933 774 1028 1246 1201
"KH2013:KH.C12.368_KIDINS220" 792 667 604 547 571 677 686 717 717
"SLC16A10/2" 47 26 27 27 23 9 40 34 22
"HXT15/5" 14 8 2 11 12 7 10 8 12
"FOXK1/2" 3824 2242 3043 2660 1822 2926 3867 2846 3849
"KH2013:KH.C12.371_CETN3" 1074 999 951 1219 1550 1253 1171 1316 1485
"CDC2/28" 1236 1221 1209 1073 1393 1315 1455 1814 1649
"HTR1E" 19 11 77 10 14 6 17 20 27
"CLPX" 1786 1009 1551 1408 1000 1374 1972 1425 2166
"TSPAN14/17/5" 1377 972 1246 1264 1030 1152 1355 1407 1781
"KH2013:KH.C12.376_Ci-cluster" 2543 1822 2074 2984 3283 3789 2664 2393 3454
"SDK1" 257 170 134 137 164 188 329 246 162
"1700013F07RIK" 28 50 31 39 25 31 31 27 38
"KH2013:KH.C12.379_SLC6A1/13/8" 55 25 46 43 50 14 42 53 22
"RUNX1/2/3" 48 11 18 12 6 2 23 28 34
"AGPAT3/4" 1052 962 785 1132 1185 840 1291 1404 1097
"STK19" 207 154 127 164 181 132 203 159 220
"GBF1" 3635 2924 2950 3228 2599 2629 4168 3816 3597
"ERAL1" 586 397 354 355 359 311 528 458 450
"SPT21" 427 258 373 322 203 330 347 315 456
"ZCCHC9" 251 194 263 173 178 179 239 284 313
"KH2013:KH.C12.386" 27 24 17 23 11 9 28 25 25
"TXLNA" 1368 908 1089 1150 1045 1038 1389 1265 1574
"KH2013:KH.C12.388_FCN1/2/3" 5 3 3 3 38 1 11 3 10
"KH2013:KH.C12.389" 10 1 19 2 12 4 6 5 2
"GPX1/3/5/6" 197 203 99 453 526 354 290 278 201
"C12ORF28" 189 153 238 1180 470 302 219 170 215
"KH2013:KH.C12.391" 2 4 0 3 3 0 3 3 1
"KH2013:KH.C12.392_REEP5/6" 18 7 5 9 5 2 11 10 16
"KH2013:KH.C12.393_SVEP1" 90 68 98 27 32 38 70 84 66
"KH2013:KH.C12.394" 48 28 64 40 62 15 56 33 92
"KH2013:KH.C12.395" 160 154 169 129 189 135 199 198 143
"SI:CH211-122L24.6" 98 118 188 59 107 131 97 147 172
"KH2013:KH.C12.397" 9 1 23 5 11 1 5 4 16
"KH2013:KH.C12.398_T07G12.2/5" 136 118 135 89 114 141 143 110 147
"KH2013:KH.C12.399_FAR1/2" 641 376 517 629 461 583 569 503 633
"KH2013:KH.C12.4_GLIPR2" 88 42 46 259 114 148 65 25 75
"VPS4A" 6 6 14 5 8 4 11 3 5
"KH2013:KH.C12.400_INTS4" 163 120 153 138 110 153 176 122 229
"KH2013:KH.C12.402" 29 121 71 66 95 30 95 33 43
"LIN28A" 6406 6185 5295 7695 8465 7104 6393 6908 6700
"KH2013:KH.C12.404" 801 702 676 656 633 609 845 820 807
"KH2013:KH.C12.405_FCN1/2/3" 12 5 5 3 0 3 8 4 7
"KH2013:KH.C12.406_KLHL12/17" 427 331 329 287 277 314 428 380 468
"KH2013:KH.C12.407_MDN1" 2097 1804 1397 1752 1326 1249 2132 2147 1590
"KH2013:KH.C12.408_MGAT5" 146 178 146 156 204 109 157 54 148
"SCP1" 44 16 38 71 17 25 33 19 34
"KH2013:KH.C12.41" 113 76 136 196 109 97 122 94 98
"KH2013:KH.C12.410" 75 42 43 72 28 25 62 38 31
"KH2013:KH.C12.411" 1 5 3 3 2 0 3 0 0
"KH2013:KH.C12.412" 2 1 0 6 4 0 5 2 2
"KH2013:KH.C12.413_LBP" 25 7 4 14 9 1 23 6 5
"SPECC1LB" 128 81 61 71 82 67 106 108 107
"C11ORF54" 203 171 272 127 93 189 239 223 246
"KH2013:KH.C12.416_PCS60" 43 44 41 70 44 40 41 48 42
"KH2013:KH.C12.417_TNNC2" 1175 875 923 1602 1215 917 1020 1296 1206
"EIF1AX" 1643 1528 1649 1218 1445 1367 1868 2007 1924
"KH2013:KH.C12.419_TSPAN4/9" 911 662 993 2587 2382 2299 800 566 1373
"KH2013:KH.C12.42_CD63" 4 3 9 2 4 2 7 6 3
"MRPS23" 530 569 775 433 689 808 623 786 932
"ASCC3" 423 351 296 314 266 239 351 400 298
"KH2013:KH.C12.422" 2 2 5 1 0 0 0 0 1
"KH2013:KH.C12.424_A1CF" 58 122 101 58 129 140 39 62 59
"KH2013:KH.C12.425" 4 14 4 4 0 13 4 8 8
"CG2694" 719 507 496 534 496 573 470 437 663
"KH2013:KH.C12.427" 7 4 2 0 7 0 8 2 3
"KH2013:KH.C12.428" 2 2 3 1 6 2 2 10 11
"KH2013:KH.C12.429_AIFM3" 740 498 655 746 521 574 788 652 778
"KH2013:KH.C12.43_SLC28A2/3" 1171 1263 1092 1100 1334 965 1168 1999 1311
"MAP7D1" 1 5 1 1 0 1 0 5 0
"KH2013:KH.C12.431_SLC28A2/3" 90 81 180 86 66 177 110 89 206
"C22ORF28" 579 493 471 453 421 415 726 651 563
"KH2013:KH.C12.433_USP32/6" 838 775 890 817 1066 776 996 892 839
"KH2013:KH.C12.434_CT030204.3" 571 540 506 485 469 468 663 583 590
"FAM192A" 171 169 136 147 149 151 213 188 175
"KH2013:KH.C12.436" 19 12 15 14 13 19 13 23 18
"KH2013:KH.C12.437" 3 1 0 0 0 1 0 1 0
"KH2013:KH.C12.439_DAPP1" 2081 1654 1731 2241 1783 1767 1923 1700 2063
"POLR2I" 863 716 830 693 695 793 939 923 1249
"KH2013:KH.C12.440" 6 1 3 2 2 2 3 6 2
"IGF2BP1/2/3" 20906 17862 16455 17190 18417 17157 21395 22194 22752
"CHORDC1" 2118 1511 1262 1908 1950 1447 2261 2264 1692
"PCNA" 1674 1748 1275 1990 2209 1540 1819 2088 1533
"SMC2/5/6" 649 522 536 530 494 437 733 653 643
"RPS6KC1" 280 140 177 169 157 117 212 166 171
"MYCBP" 1079 856 803 865 954 945 1100 1018 1107
"KH2013:KH.C12.447" 28 26 16 25 24 19 32 21 29
"KH2013:KH.C12.448_CHMP1A" 53 44 70 62 77 96 57 55 90
"KH2013:KH.C12.449_CASP6" 162 206 258 233 209 214 201 194 282
"NARS" 3358 2533 2943 2727 2739 2882 3340 3481 3676
"KH2013:KH.C12.450_SLC5A3" 49 18 11 49 43 96 60 26 96
"KH2013:KH.C12.451_CASP2" 1323 1288 1214 1066 1128 1039 1495 1574 1416
"KH2013:KH.C12.452_BDS1" 36 12 40 31 31 12 28 14 46
"KH2013:KH.C12.453_TMEM150A" 5079 3204 3687 3751 4372 5081 5009 4687 6538
"MEAF6" 731 575 415 514 562 429 794 775 570
"UBE2D2" 2656 2535 2353 2629 3615 2794 2744 3258 2924
"KH2013:KH.C12.456" 167 103 43 64 115 73 278 213 140
"TFAM" 482 418 461 496 541 591 530 522 604
"KH2013:KH.C12.459_XIAP" 701 550 419 688 522 344 667 588 435
"KH2013:KH.C12.46_DNAH10" 19 12 16 14 11 9 35 17 24
"ERLIN1/2" 1240 1029 1076 1001 1072 889 1159 1485 1458
"HNF1A" 9 7 17 2 26 21 12 6 12
"KH2013:KH.C12.462_FN1" 31 34 32 18 10 11 47 34 70
"KH2013:KH.C12.463" 5 2 2 1 2 0 0 4 0
"KH2013:KH.C12.464" 322 199 264 263 245 237 289 261 424
"MRPS24" 806 788 713 606 752 759 827 929 1032
"SOD2" 171 124 132 110 110 158 191 159 157
"KH2013:KH.C12.467" 21 15 13 6 1 10 21 17 4
"BTAF1" 3652 2252 2278 2963 2502 2261 3455 2943 3247
"KH2013:KH.C12.469_TYR" 119 83 192 85 45 82 120 69 167
"PDHA1/2" 1349 1232 1728 1379 1417 1461 1856 1708 1798
"KH2013:KH.C12.470" 323 175 218 268 217 262 334 194 262
"KH2013:KH.C12.471" 17 16 13 37 48 24 7 7 13
"FABP/3/4/7/9" 26 15 17 38 41 38 24 13 23
"KH2013:KH.C12.473" 10 3 8 3 6 4 11 4 6
"KH2013:KH.C12.474" 2 9 1 3 3 4 11 2 0
"KH2013:KH.C12.475" 14 12 28 7 2 8 4 5 4
"GLO1" 97 55 84 99 51 79 80 42 113
"KH2013:KH.C12.477" 15 20 14 8 11 6 8 16 18
"KH2013:KH.C12.478" 13 6 8 6 4 8 6 9 6
"KH2013:KH.C12.479" 39 22 34 32 11 12 57 20 18
"KH2013:KH.C12.48" 0 0 2 1 2 0 0 2 0
"KH2013:KH.C12.480" 216 129 186 165 167 181 219 158 163
"KDM5A" 318 131 272 271 177 220 278 264 326
"KH2013:KH.C12.482" 25 28 26 15 10 15 39 23 21
"KH2013:KH.C12.483" 23 10 9 17 9 36 20 13 29
"COPS6" 451 366 322 379 420 320 433 481 541
"KH2013:KH.C12.485_ACOT1/2/3/4/5/6" 91 64 57 84 101 98 111 124 86
"CLIP2" 1160 671 644 1132 751 672 1047 787 883
"KH2013:KH.C12.487_PRSS12" 30 57 35 38 40 60 30 42 82
"TTLL2" 228 161 161 138 96 154 190 169 265
"C15ORF27" 552 319 402 410 362 463 598 461 535
"COL13A1" 2318 1764 1684 2317 1939 2478 1406 1324 1958
"KH2013:KH.C12.490_Y97E10AL.1" 2 3 2 4 0 2 1 0 0
"BMP3" 193 95 125 122 151 155 148 99 171
"STX8" 34 22 38 25 32 23 40 31 10
"KH2013:KH.C12.493_EGR1/2/3/4" 39 31 34 33 34 13 62 114 51
"KH2013:KH.C12.494" 22 25 29 5 10 33 11 18 4
"DDX51" 1253 925 859 794 751 786 1218 1119 851
"KH2013:KH.C12.496" 22 26 14 25 29 18 29 21 40
"ARHGAP10/26/42" 922 604 653 874 666 669 1023 855 1104
"KH2013:KH.C12.498" 4 1 6 1 0 0 3 0 12
"KH2013:KH.C12.499_DNAJC27" 45 36 23 32 15 19 48 49 34
"KH2013:KH.C12.5" 26 19 24 18 17 16 46 15 67
"KH2013:KH.C12.50" 532 460 596 467 476 532 584 623 620
"NUP43" 533 530 487 424 478 407 618 678 695
"XRCC2" 65 99 69 64 88 43 65 80 90
"KH2013:KH.C12.502_NOTCH2" 69 35 79 96 46 119 49 49 110
"VTN" 54 21 58 29 21 33 51 28 74
"KH2013:KH.C12.504" 0 0 1 0 0 0 0 2 1
"TREX1/2" 6 1 11 2 5 5 14 2 2
"KH2013:KH.C12.506" 4 2 0 4 1 0 9 4 3
"KH2013:KH.C12.507" 42 15 23 13 5 20 31 32 34
"HCM1" 10 8 8 2 12 5 6 8 12
"KH2013:KH.C12.509_SULT2A1/3/4/5/6" 62 33 25 32 51 56 41 43 58
"ARVCF" 2400 1926 2211 2457 2104 2443 2878 2465 3003
"KH2013:KH.C12.510" 1 4 4 4 4 0 2 2 1
"FZD10/9" 388 278 352 141 166 113 633 553 643
"KH2013:KH.C12.512" 219 118 145 166 95 165 231 128 274
"UFL1" 1413 961 1527 1166 1021 1129 1308 1177 1756
"KH2013:KH.C12.514" 8 13 8 15 9 4 14 11 1
"KH2013:KH.C12.515" 42 27 27 5 23 27 17 24 26
"KH2013:KH.C12.516_ASAH2" 149 108 90 122 110 107 139 119 145
"KH2013:KH.C12.517_CTSL1/2" 39 12 17 12 17 8 21 14 10
"KH2013:KH.C12.518" 1 0 0 1 0 0 0 1 0
"C6ORF203" 217 198 174 160 176 194 242 226 207
"EPHA1/3/5" 1 2 0 0 1 3 1 2 5
"KH2013:KH.C12.520" 490 308 476 351 358 387 464 409 599
"CALML6" 72 8 25 76 13 33 38 18 36
"NUP160" 1102 941 779 692 805 756 1322 1200 1035
"TSHR" 141 82 50 157 145 116 116 73 106
"KH2013:KH.C12.524" 3 0 1 4 2 0 9 8 6
"PDE5A" 912 661 453 2739 2539 2137 476 538 511
"KH2013:KH.C12.526" 10 8 11 9 4 8 11 6 10
"KH2013:KH.C12.527_GRIA2/3/4" 37 32 85 30 15 120 39 16 152
"KH2013:KH.C12.528" 18 26 13 10 11 6 16 13 35
"KAT6B" 3155 2371 2385 3383 2543 2567 2978 2717 2908
"SUPT6H" 2534 2265 2366 2322 2465 2571 2738 2872 2442
"KH2013:KH.C12.530_TYR" 60 26 82 51 25 26 34 33 52
"KH2013:KH.C12.531_ANKK1" 24 18 16 17 20 9 19 20 21
"ECO" 1033 746 683 1142 1015 940 985 878 954
"FLCN" 503 316 442 417 463 416 452 400 443
"GART" 6129 4913 4629 3966 4290 4313 6580 6302 6382
"KH2013:KH.C12.536" 0 1 2 1 0 0 0 1 3
"SAMD8" 1057 763 1151 773 617 808 1242 1288 1312
"ATP6V1F" 271 129 266 218 147 216 325 177 283
"KH2013:KH.C12.539" 2 3 0 6 3 0 2 4 2
"CUL-5" 608 347 399 577 368 419 524 456 478
"GPR56/64" 104 76 98 58 41 54 129 111 83
"KH2013:KH.C12.541" 3 5 3 2 1 3 7 8 6
"KH2013:KH.C12.542_AGPHD1" 18 20 9 6 17 7 8 19 14
"KH2013:KH.C12.543" 70 35 59 54 52 63 51 35 89
"KH2013:KH.C12.544_CG8673" 20 28 39 26 27 32 38 16 44
"C1H11ORF73" 607 587 490 463 435 458 736 782 743
"KH2013:KH.C12.546" 1 1 0 5 0 1 2 2 2
"KH2013:KH.C12.547" 2 1 5 12 11 6 7 3 5
"KH2013:KH.C12.548_COLEC10/11" 17 10 7 11 18 6 12 7 20
"KH2013:KH.C12.549_ACAN" 9 13 17 5 22 5 18 2 5
"KH2013:KH.C12.55" 7 14 12 12 10 6 16 14 21
"KH2013:KH.C12.550" 27 15 16 18 35 10 31 27 12
"KH2013:KH.C12.551" 17 16 12 9 17 10 9 5 14
"KH2013:KH.C12.552_CTSL1/2" 17 25 11 7 7 9 13 13 16
"MORC2" 2387 1709 2089 1768 1547 1512 2745 2399 2572
"KH2013:KH.C12.554" 17 11 13 11 6 3 11 11 4
"KH2013:KH.C12.555_WBSCR27" 8 3 5 3 1 4 8 8 3
"KH2013:KH.C12.556" 43 43 39 27 31 32 51 59 73
"KH2013:KH.C12.557_INTS4" 179 122 158 156 120 146 201 139 241
"KH2013:KH.C12.558" 36 11 12 9 8 8 31 5 9
"2010109I03RIK" 4 8 0 3 0 1 8 10 0
"KH2013:KH.C12.56" 262 145 137 189 131 129 219 151 200
"AG5R/2" 17 27 24 8 20 16 9 29 12
"CLEC-19/2/20/21/22/24/25/26/27/28/29/3/31/32/33/34/35/36/37/38/39/4/43/8" 68 32 59 50 62 25 65 22 60
"NOG/1/2/3/5" 224 192 232 303 190 288 427 346 352
"KH2013:KH.C12.563_ACOT1/2/3/4/5/6" 135 100 130 221 146 79 153 129 91
"SMG8" 762 535 545 533 348 464 778 634 726
"KH2013:KH.C12.565_MDGA1/2" 45 39 23 18 27 5 34 22 26
"METTL14" 701 486 532 593 532 529 625 612 687
"KH2013:KH.C12.567" 9 16 13 3 9 10 13 7 19
"MTSS1" 1387 1020 1116 1686 1367 1364 1206 1041 1566
"KH2013:KH.C12.569" 4 1 4 3 0 0 1 5 2
"KH2013:KH.C12.57" 0 9 1 1 2 0 3 3 3
"KH2013:KH.C12.570" 316 238 341 305 317 349 334 304 436
"KH2013:KH.C12.571" 23 11 51 9 9 47 15 12 105
"KH2013:KH.C12.572" 6 108 3 4 1 2 2 6 3
"KH2013:KH.C12.573_KLHL12" 199 279 400 131 227 322 153 325 412
"KH2013:KH.C12.574" 0 1 1 2 0 1 0 0 0
"AKD1" 369 270 262 301 276 214 377 411 266
"KH2013:KH.C12.576_UBE2J1" 827 619 586 902 733 925 871 808 986
"HOXD12/9" 34 45 98 136 67 235 89 52 62
"NBN" 849 442 682 536 427 600 730 486 768
"CG30419" 59 33 21 69 17 37 29 39 83
"KH2013:KH.C12.58_CLEC-45/46/47" 5 5 1 5 2 2 8 11 13
"KH2013:KH.C12.580" 473 400 444 571 414 528 509 482 651
"KH2013:KH.C12.581" 99 51 60 63 70 40 87 66 78
"DNAJC9" 116 82 66 132 142 173 138 139 141
"C22ORF13" 76 40 38 78 60 54 59 43 79
"KH2013:KH.C12.584" 10 13 12 10 7 4 15 10 12
"KH2013:KH.C12.585" 2 5 1 0 0 1 5 6 5
"UROD" 170 107 155 128 138 158 133 199 199
"GDI/1/2" 2857 2013 2462 2693 2175 2342 2902 2742 3299
"ABHD12" 550 307 390 423 329 427 548 530 621
"Y37B11A.2" 161 159 141 187 114 190 200 210 216
"CG8607" 124 142 169 40 43 81 172 182 319
"KH2013:KH.C12.590_FAM55C" 255 75 79 222 63 47 321 79 189
"KH2013:KH.C12.591" 478 349 415 378 406 436 566 477 551
"KH2013:KH.C12.592_MEP1/2/3" 5 22 18 13 33 19 25 24 32
"MRPL17/8" 341 219 235 213 269 209 344 338 329
"KH2013:KH.C12.594" 2 6 2 2 3 1 2 2 0
"ADAM12/21/9" 41 32 53 21 13 41 33 19 49
"KH2013:KH.C12.596" 86 63 80 142 83 62 72 66 57
"LYNX1" 8 8 6 5 3 5 7 10 0
"KH2013:KH.C12.599" 2 1 0 0 0 0 0 9 2
"MYO6" 973 772 717 808 801 756 1029 1033 1082
"SFTPB" 4145 2481 3393 4382 2720 3797 4337 3578 4556
"KH2013:KH.C12.600" 109 73 55 206 275 210 97 58 123
"KH2013:KH.C12.601" 4 3 2 2 1 0 1 0 1
"KH2013:KH.C12.602" 4 8 19 4 4 9 13 6 14
"PRPF19" 1777 1303 1238 1160 1241 1091 1813 1741 1823
"PDE6D" 938 693 800 673 749 853 926 854 1101
"KH2013:KH.C12.605" 1 1 1 2 0 0 0 0 0
"TAG-218" 384 210 296 294 212 268 365 272 316
"SLC25A16" 217 165 204 202 168 172 241 212 234
"TET1/2/3" 196 144 160 261 192 174 162 113 109
"KH2013:KH.C12.609" 196 125 176 152 152 129 151 182 157
"MAP3K10/11/9" 581 436 302 582 412 427 594 564 463
"KH2013:KH.C12.610" 13 0 16 16 7 10 13 2 21
"CALM2/3" 28 18 14 19 12 19 14 15 24
"FKTN" 101 51 31 33 35 26 113 80 77
"CU633477.1" 460 235 313 256 153 254 334 254 486
"USP16/45" 1511 1202 1367 1073 928 1121 1458 1453 1586
"CFDP1" 560 555 517 570 562 572 662 745 755
"KH2013:KH.C12.616_GRHPR" 189 143 172 188 127 190 167 135 186
"CG6665" 214 174 178 178 183 185 211 241 269
"FAM76B" 440 306 438 415 346 538 545 477 506
"KH2013:KH.C12.619" 29 22 22 30 13 37 23 17 40
"KH2013:KH.C12.62" 27 19 28 30 22 22 43 31 27
"KH2013:KH.C12.620" 2 2 7 3 4 7 1 4 3
"SIRT5" 132 96 100 87 93 115 118 106 122
"KH2013:KH.C12.622" 4 2 4 0 0 1 6 5 2
"KH2013:KH.C12.623" 7 2 2 2 1 1 4 2 2
"C10ORF96" 650 471 555 517 559 414 766 729 662
"KH2013:KH.C12.625_Y97E10AL.1" 4 5 7 0 0 4 2 2 0
"KH2013:KH.C12.626" 29 17 3 16 10 7 23 11 4
"KH2013:KH.C12.627" 3 9 1 4 1 0 5 5 3
"KH2013:KH.C12.628_SLC43A3" 16 6 26 11 8 4 17 15 7
"KH2013:KH.C12.629_NUP188" 1769 1392 1478 1403 1218 1430 1827 2070 1995
"KH2013:KH.C12.63_SGK196" 34 32 57 35 60 15 46 36 38
"KH2013:KH.C12.630" 154 150 144 73 96 99 202 230 208
"ARID1B" 715 542 752 490 507 493 699 755 1040
"KH2013:KH.C12.632" 5 6 6 1 1 4 13 2 5
"TAT" 102 44 101 70 64 66 107 97 74
"KH2013:KH.C12.634_SGMS1/2" 2157 1850 1357 2475 2800 2305 2006 1973 1824
"KH2013:KH.C12.635" 115 74 87 100 58 78 123 69 158
"KH2013:KH.C12.636" 1 2 1 1 0 1 1 2 0
"CRK" 993 719 903 987 874 896 903 954 1165
"KLHL17/18/28/3" 84 102 103 85 95 136 114 154 154
"KH2013:KH.C12.639" 5 4 0 3 5 5 6 1 1
"KH2013:KH.C12.64_ASAH2" 43 29 67 60 49 46 53 36 75
"KH2013:KH.C12.640" 27 20 11 11 2 24 17 21 13
"CPNE1/2/3" 732 511 510 586 523 615 668 642 669
"PARG" 251 127 175 197 166 152 202 126 96
"ERAP1/2" 1901 903 1311 1352 790 1010 1440 1227 1212
"ENPEP" 51 50 32 45 28 50 69 31 63
"DGCR6L" 196 153 196 194 164 183 275 183 181
"KH2013:KH.C12.646_EPDR1" 14 12 13 3 11 10 12 11 10
"CXXC4/5" 215 137 209 334 286 231 190 133 179
"KH2013:KH.C12.648_SLC43A3" 35 42 35 41 80 20 32 60 39
"KH2013:KH.C12.649" 17 12 14 14 12 6 33 35 5
"KIAA1324L" 3198 1792 2894 2841 1943 2347 2740 2606 3160
"KH2013:KH.C12.650_TNR" 51 134 190 13 126 25 158 59 96
"THOC1" 884 724 722 644 686 552 880 842 801
"KH2013:KH.C12.652_RBPJ" 2 1 4 1 0 1 1 2 1
"GLIPR1/2" 351 242 257 292 302 269 370 370 309
"KH2013:KH.C12.654" 37 34 36 33 25 27 45 30 20
"NEBL" 19 4 8 32 65 22 19 1 6
"CREG/1/2" 284 141 190 333 255 241 321 261 331
"KH2013:KH.C12.657_LONP2" 298 185 242 216 231 253 306 313 316
"KH2013:KH.C12.658" 10 7 1 4 3 5 9 2 2
"KH2013:KH.C12.659_CG13759" 11 14 12 13 19 5 16 20 11
"ATM-1" 150 125 126 88 85 127 104 146 142
"Y41D4B.1" 7 2 7 5 3 2 11 8 28
"COMT" 15 4 3 5 9 2 39 14 9
"KH2013:KH.C12.662_C6" 24 18 12 13 4 3 10 7 131
"KH2013:KH.C12.663" 3 6 9 3 2 3 6 5 0
"K05B2.4" 53 31 32 43 61 53 27 55 38
"WASF1/2/3" 71 53 57 71 65 75 127 67 72
"KH2013:KH.C12.666" 33 30 13 25 35 14 31 25 3
"KH2013:KH.C12.667" 21 22 20 11 13 6 36 22 26
"KH2013:KH.C12.668_SAFB/2" 114 97 80 112 80 155 111 99 133
"KH2013:KH.C12.669_PHEX" 138 18 43 207 82 46 58 32 29
"FHL/1/2/3/4/5" 233 242 267 347 316 239 630 590 563
"CSMD1/2" 27 32 45 1 6 2 64 85 70
"FLNA" 5318 3786 4892 9141 6767 6730 6503 4701 6842
"CCHCR1" 147 135 137 133 176 163 189 203 207
"ZGC:112421" 10 17 23 6 1 5 26 11 4
"KH2013:KH.C12.674" 39 50 44 34 44 38 57 51 43
"MAF" 485 266 253 1170 1025 555 680 290 752
"PURB" 3544 2658 2745 3523 3572 2980 3551 3376 3658
"CLEC-210" 165 187 221 208 139 223 241 176 239
"FAM53B" 1086 706 1240 1252 1246 1419 958 743 1300
"KH2013:KH.C12.679_CLEC-10/11/12/13/15/17/18" 34 35 30 57 34 29 31 29 40
"KH2013:KH.C12.68_T15B7.1" 9 8 11 5 11 4 16 5 8
"CTDNEP1" 653 600 659 652 704 656 777 761 902
"NPL" 18 13 29 9 8 0 23 13 22
"KH2013:KH.C12.682" 23 17 16 17 25 24 33 34 9
"KH2013:KH.C12.683" 11 4 5 4 6 6 7 5 6
"KH2013:KH.C12.684" 15 3 45 10 9 5 4 6 16
"KH2013:KH.C12.685" 3 1 1 2 0 0 4 0 0
"KH2013:KH.C12.686" 43 21 42 51 55 35 41 42 21
"KH2013:KH.C12.687" 288 107 364 310 296 276 247 164 280
"KH2013:KH.C12.688" 5 11 5 0 0 1 5 9 3
"SOBP" 63 68 37 42 28 74 52 30 58
"OGDHL" 1427 822 982 1329 1178 929 1431 1206 1422
"ZFYVE28" 94 93 630 69 46 811 126 71 644
"KH2013:KH.C12.691_CYP-33C1/11/12/3/4/5/6/7/8" 78 70 18 48 29 25 41 54 50
"FAM59A" 257 169 253 192 153 175 200 262 293
"KH2013:KH.C12.694" 10 11 2 12 11 6 11 5 7
"KH2013:KH.C12.695" 5 1 0 1 1 0 3 2 2
"KH2013:KH.C12.696" 132 88 136 143 166 95 161 139 182
"KH2013:KH.C12.698" 1751 1857 1939 1503 1921 1742 2138 2485 2362
"KH2013:KH.C12.7_CASP7" 23 20 10 16 18 11 10 18 31
"PEX7" 396 345 354 383 368 456 436 477 703
"CTSF" 1368 876 1380 1261 842 1272 1514 1000 2097
"NTN1/2/3/5" 539 311 459 1010 1177 1227 227 195 1039
"SKP1" 1561 1229 1368 1491 1434 1550 1750 1797 1749
"KH2013:KH.C12.74_CG6969" 37 50 24 33 27 23 38 46 36
"CDKL2" 145 127 130 176 147 187 151 161 135
"KH2013:KH.C12.76_EPDR1" 2 3 12 5 18 6 14 14 16
"CAPN5" 22 11 20 8 3 6 23 6 6
"CD53" 11 2 0 0 0 1 2 2 0
"C3ORF19" 141 88 76 88 68 71 132 109 82
"SAMD11" 528 376 656 926 383 623 554 487 769
"KH2013:KH.C12.80" 15 12 21 4 13 20 11 19 8
"SYAP1" 161 90 118 131 126 117 133 131 160
"KH2013:KH.C12.82" 9 4 8 3 14 12 11 14 13
"KH2013:KH.C12.83" 12 10 15 24 9 16 14 11 13
"KH2013:KH.C12.84_TRIM2" 1922 2222 1851 2611 3165 2975 1931 2359 2605
"KH2013:KH.C12.85_TRIM2" 30 21 15 21 8 26 31 13 13
"KLHL13/14/9" 145 113 103 63 61 28 66 97 56
"NDUFV3" 179 121 144 107 152 127 181 185 203
"DNAJC24" 97 76 78 73 70 105 114 103 118
"ORAI1/2/3" 221 121 215 242 163 259 243 175 359
"KH2013:KH.C12.9_UNC93A" 89 66 71 45 36 48 95 82 78
"KH2013:KH.C12.90" 29 14 28 54 41 26 27 14 15
"RBM15/19" 1143 873 856 759 694 779 1217 1101 1019
"BLVRA" 640 340 464 490 384 345 725 548 582
"AHR" 206 179 215 200 192 176 213 153 236
"KH2013:KH.C12.94" 3 2 2 2 5 1 3 3 1
"KH2013:KH.C12.95_ACOT1/2/3/4/5/6" 88 85 96 94 82 117 98 107 87
"KH2013:KH.C12.96" 5 6 2 5 6 3 3 12 5
"KH2013:KH.C12.97_TLL1/2" 0 1 0 0 0 0 5 3 0
"KH2013:KH.C12.98" 2 2 4 0 0 1 1 3 7
"UBE2D1/2/3/4" 5919 4560 5083 4365 4294 4416 6248 6235 6675
"CR352328.3" 116 148 110 160 81 87 110 110 115
"CG10508" 273 211 254 420 249 471 315 251 461
"TRAK1/2" 774 421 440 580 465 545 649 533 629
"KH2013:KH.C13.101" 7 10 8 14 6 8 13 8 11
"KH2013:KH.C13.102_RIPK1" 426 261 300 339 229 332 453 303 312
"FAM129B" 270 93 173 151 71 153 251 181 201
"KH2013:KH.C13.104" 3 2 0 4 5 1 0 0 1
"KH2013:KH.C13.105_PLCD1/3/4" 112 116 88 96 137 78 101 110 117
"GMDS" 9718 6992 6648 6129 5262 5275 9930 10221 8431
"DNM1/2/3" 1080 843 785 1074 961 903 1185 1057 869
"C2" 153 96 70 72 70 59 152 129 77
"RPE/1" 245 121 239 204 125 185 303 152 276
"KH2013:KH.C13.11_EXT2" 424 237 345 500 383 429 408 293 454
"KLF6/7" 591 471 688 976 839 978 719 655 961
"GPD2" 376 285 339 530 459 497 349 291 268
"GET4" 513 402 432 374 402 300 589 538 600
"KH2013:KH.C13.113" 17 9 29 14 12 10 9 11 16
"KH2013:KH.C13.114" 58 41 69 41 35 40 74 53 69
"STXBP1/2" 923 720 862 969 921 1035 744 818 1121
"COL11A1/2" 99320 82572 74145 152564 122218 113816 100752 102197 111975
"KRIT1" 592 387 387 598 382 466 521 500 541
"PGAP2" 1621 1258 1393 1454 1432 1493 1834 1733 2012
"CA12/14/6/9" 495 138 795 587 1160 662 699 737 286
"KH2013:KH.C13.12" 5 1 0 5 2 2 3 4 4
"ATP6V1G1/2/3" 615 451 765 493 517 682 815 725 867
"ZFYVE19" 95 73 140 128 98 78 88 61 105
"KH2013:KH.C13.122_NEK11" 311 351 222 315 499 289 410 384 195
"HORMAD1/2" 83 68 62 77 80 44 36 56 52
"TMCO1" 1202 1045 1211 955 1049 1002 1475 1269 1547
"KH2013:KH.C13.125_SLC31A1" 422 343 341 344 325 194 419 498 362
"RNF34" 2 10 1 2 1 1 5 2 1
"TP53INP1/2" 677 628 618 1263 934 1856 868 550 1031
"ZZZ3" 965 810 863 677 736 740 1058 1149 1203
"KH2013:KH.C13.129_CSMD3" 155 169 152 175 71 60 216 175 174
"SURF4" 2440 2396 2195 2059 2389 2275 2740 2933 3029
"MAP1LC3C" 772 715 583 365 622 458 919 1069 732
"KH2013:KH.C13.131" 3 4 0 7 10 2 6 3 5
"GM1840" 588 380 514 1337 1355 1594 357 341 614
"KH2013:KH.C13.133" 2 5 2 1 2 4 3 2 11
"KH2013:KH.C13.134_THBS1" 941 275 1681 996 528 531 359 289 709
"MTF2" 1444 946 1116 1261 1161 1177 1363 1200 1369
"DHX8" 1968 1158 1277 1325 951 1254 1955 1579 1834
"CREB3L1/2/3" 611 384 477 577 581 532 527 419 810
"PIGG" 240 197 189 211 208 157 251 177 215
"KH2013:KH.C13.14_ANXA7" 1145 430 605 151 59 120 1791 656 1386
"KH2013:KH.C13.140" 740 593 848 648 558 799 862 699 1015
"GLY-12/13/14" 335 250 319 298 203 346 374 342 437
"SEC22" 1218 859 1003 1144 980 957 1094 1111 1135
"ZMYND19" 543 403 501 390 428 413 563 539 519
"Ci-Sp8" 2 7 3 5 11 6 7 9 11
"KH2013:KH.C13.145_NEK11" 28 26 53 45 25 53 34 32 78
"KH2013:KH.C13.146_F58F9.1/6/8/9" 30 28 30 8 16 6 32 18 10
"KH2013:KH.C13.147_ANPEP" 66 53 78 30 94 63 58 90 74
"KH2013:KH.C13.148_CRISPLD1/2" 30 27 20 29 39 28 30 18 23
"METTL21A" 105 84 94 78 73 71 125 121 109
"KH2013:KH.C13.15" 35 28 28 21 18 18 27 32 27
"KH2013:KH.C13.150_MSH2" 190 132 99 85 102 88 175 153 196
"1200016B10RIK" 113 68 68 70 76 56 87 117 57
"KH2013:KH.C13.152_F14B6.6" 690 682 497 1662 1944 1279 482 499 533
"GNL1" 204 86 195 170 205 180 172 205 185
"ULK3" 150 172 157 167 103 127 138 145 182
"CA7" 19 22 8 16 13 15 21 28 14
"ELP2" 317 316 205 195 314 191 335 421 299
"KH2013:KH.C13.157" 4 3 3 0 0 1 2 0 1
"F53F4.1/14" 337 263 240 268 293 209 315 315 367
"KH2013:KH.C13.16_CFP" 895 466 1127 661 2637 352 1670 1538 1267
"KH2013:KH.C13.160" 12 32 11 5 0 1 30 11 5
"COMMD5" 130 133 154 103 124 92 182 166 153
"PIGK" 575 385 539 379 579 573 800 632 759
"PARP2" 661 650 520 813 810 703 636 719 699
"SERPINB1/10/11/13/2/3/4/6/8/9" 230 112 110 110 105 72 147 123 129
"KH2013:KH.C13.166" 5 8 8 2 7 2 3 10 6
"KH2013:KH.C13.167" 11 3 6 3 0 6 8 4 23
"C19H6ORF136" 57 67 89 79 48 62 83 59 63
"QSOX1/2" 252 105 204 199 145 230 220 157 301
"KH2013:KH.C13.17" 24 25 29 16 23 22 17 24 25
"SARS2" 460 325 422 281 343 465 458 445 578
"KH2013:KH.C13.171_CYP11A1" 416 302 301 319 247 223 427 361 343
"KH2013:KH.C13.172" 53 30 50 56 43 54 60 46 50
"STX10/6" 2575 2241 2198 2611 2649 2805 2910 3177 3040
"ACAD9" 532 328 476 431 386 415 532 516 398
"KH2013:KH.C13.175" 43 31 49 31 36 47 41 51 53
"GPR89B" 38 22 43 22 32 36 31 52 51
"KH2013:KH.C13.177_B4GALT2" 9 7 14 10 8 10 10 19 16
"KH2013:KH.C13.178_CRISPLD1/2" 22 13 13 17 17 19 13 19 13
"RRP7A" 1754 1260 1562 1461 1504 1579 1849 1696 1786
"KH2013:KH.C13.18_KRTAP10-1/10/11/12/2/3/5/8/9" 5 4 4 3 6 2 6 7 6
"ZER1" 606 518 494 368 366 324 718 815 708
"KH2013:KH.C13.181_SRPX/2" 15 71 14 4 17 4 17 125 11
"GTF2H4" 770 536 816 565 484 612 770 677 1096
"ZNF703" 599 845 646 671 609 508 689 648 824
"KH2013:KH.C13.184_C47F8.3/5/6" 42 66 96 48 112 71 63 63 93
"KH2013:KH.C13.185" 41 15 26 33 10 20 41 18 38
"KH2013:KH.C13.186" 3 2 5 1 3 8 7 2 7
"KH2013:KH.C13.187_SLC15A1/2" 121 110 107 55 66 65 89 104 82
"KH2013:KH.C13.188" 9 1 3 2 6 2 3 6 3
"KH2013:KH.C13.189" 11 12 4 14 19 6 17 14 5
"TIE1/2" 18679 15215 17879 29853 28739 28696 18758 19310 22932
"MUC2" 75 123 80 52 129 85 102 161 131
"KH2013:KH.C13.191" 3 7 7 0 3 2 6 3 12
"KH2013:KH.C13.192" 12 3 6 1 1 0 4 0 2
"Ci-Noto13" 1978 1314 1425 1568 1154 1146 2073 1590 1889
"KH2013:KH.C13.194" 5 9 8 11 12 14 10 13 5
"UCK1/2" 7994 6947 6632 6031 7023 5961 8265 8778 8714
"KH2013:KH.C13.196" 1 2 0 6 1 1 1 4 3
"PPPDE2" 121 62 85 90 93 109 117 109 101
"KH2013:KH.C13.198" 4 3 2 3 2 5 1 2 2
"KH2013:KH.C13.199_THSD7A" 40 31 49 32 9 40 56 31 35
"TRAK1" 290 166 138 239 182 168 273 219 161
"KH2013:KH.C13.20_CU638714.2" 121 105 88 99 40 77 141 126 132
"SP1/5/6/7/8/9" 35 56 14 10 12 9 37 39 10
"KH2013:KH.C13.23" 35 29 19 47 43 30 19 16 23
"KH2013:KH.C13.24_KRTAP10-1/10/11/12/2/3/5/8/9" 92 178 186 4 23 22 327 623 904
"KH2013:KH.C13.25_GCLM" 177 177 249 210 219 368 149 169 243
"KH2013:KH.C13.26_CFB" 138 41 72 80 41 51 128 69 105
"NAA40" 2456 1991 2300 2079 2076 2480 2830 2851 3311
"KH2013:KH.C13.28" 886 549 817 1295 1278 1783 365 431 446
"RPS5" 4038 5304 5353 4219 6573 5400 5359 7381 6358
"KH2013:KH.C13.3" 89 27 55 95 93 77 122 49 136
"RG9MTD3" 280 205 177 199 266 146 220 228 243
"KH2013:KH.C13.31_SPARC" 28 38 30 28 48 30 26 33 43
"KH2013:KH.C13.32" 18 17 7 9 3 6 15 6 3
"LSM2" 521 475 532 368 492 455 625 717 621
"KH2013:KH.C13.34_LRP1/2" 714 490 416 752 450 473 716 537 461
"LECT1" 645 878 628 484 980 880 973 1342 1749
"CG10237" 80 32 49 157 99 110 56 16 43
"CD27/40" 63 98 93 60 97 110 51 140 148
"CR407547.1" 266 204 244 191 148 229 264 258 391
"KH2013:KH.C13.39" 10 6 4 17 7 25 21 22 8
"DALRD3" 755 574 461 327 406 372 671 662 585
"KH2013:KH.C13.40_SLC15A1/2" 388 288 225 289 171 228 264 337 235
"DUSP11" 410 288 338 235 271 221 450 418 505
"CAMSAP1/2" 1674 1335 1475 1646 1125 1333 1583 1567 1559
"KH2013:KH.C13.43" 4 9 4 11 13 10 10 6 10
"KH2013:KH.C13.45" 14 8 18 12 13 4 4 2 6
"KH2013:KH.C13.46_SULT6B1" 276 147 160 259 146 160 276 168 311
"KH2013:KH.C13.47" 84 42 44 47 51 36 37 46 63
"CDKL1" 103 68 90 91 53 35 85 63 106
"KH2013:KH.C13.49_MCH4/5" 137 50 42 45 100 24 52 49 45
"KH2013:KH.C13.5" 6 14 6 4 15 10 3 12 12
"KH2013:KH.C13.50" 0 2 0 0 0 1 0 5 0
"NR1D1/2" 658 441 274 1183 875 628 483 279 247
"CRB/1" 306 271 350 422 525 455 309 323 284
"GLT25D1/2" 3096 2610 2234 2819 3158 2263 3363 2850 3071
"KH2013:KH.C13.54_CU638714.2" 23 15 5 21 26 28 17 37 17
"K07F5.14" 839 649 815 487 536 583 923 965 1080
"CCDC56" 1018 935 1007 845 1066 901 1129 1110 1273
"KH2013:KH.C13.57" 1021 1002 1016 884 1165 1128 1209 1320 1450
"BOLL" 75 19 84 141 113 58 39 23 27
"MAD2L1BP" 503 354 327 367 307 376 378 383 494
"KH2013:KH.C13.60_C6" 8 12 13 24 11 10 5 8 9
"KH2013:KH.C13.61" 53 59 31 39 8 26 72 60 78
"PDCD5" 316 201 245 294 259 253 374 305 290
"KH2013:KH.C13.63" 1 3 4 0 7 3 3 7 4
"KH2013:KH.C13.64" 1 2 1 4 5 1 1 4 0
"KH2013:KH.C13.65" 4 0 1 1 3 6 2 2 1
"CACNA1A" 222 161 133 174 88 73 266 156 178
"PPA1/2" 2479 2151 2192 2087 2035 2154 2650 2648 2421
"KH2013:KH.C13.68_GCLM" 409 344 434 447 341 407 449 404 414
"KH2013:KH.C13.69" 16 30 0 11 32 13 10 50 2
"AP2S1" 1937 1388 1690 1925 1499 1906 2290 1930 2449
"ACTR10" 435 274 235 407 367 326 412 357 331
"KH2013:KH.C13.71_CFB" 202 148 154 119 100 152 229 170 197
"XRCC6" 76 48 93 70 53 69 103 55 109
"KH2013:KH.C13.73_FNBP1" 11686 10259 9162 8845 7707 9337 13282 13730 13742
"KH2013:KH.C13.74" 3 1 0 3 2 1 2 6 0
"SER-7" 5 13 9 7 8 3 10 10 8
"LPHN1/3" 43 49 59 47 50 47 50 54 97
"DDX18" 2143 1706 1643 938 1049 1205 2234 2307 2451
"KH2013:KH.C13.78_THBS1" 384 124 816 377 261 262 158 169 203
"KH2013:KH.C13.79_CUBN" 1360 615 754 2517 1427 1950 1645 603 1496
"W04C9.2" 225 228 186 174 225 199 219 243 263
"NAV1" 277 307 411 980 1255 1480 239 211 282
"MYOC" 122 75 103 199 176 222 77 71 91
"C9ORF43" 47 40 42 79 21 56 50 56 92
"KH2013:KH.C13.83" 64 63 61 29 46 52 43 61 70
"KH2013:KH.C13.84" 10 25 23 9 19 13 16 23 8
"KH2013:KH.C13.85_YPL279C" 543 352 314 389 366 358 523 506 424
"KCTD17/2/5" 1220 1032 1089 1096 1007 1111 1447 1298 1285
"TLR1/10/18/2/6" 40 100 106 43 48 39 84 23 64
"ERP44" 1482 937 1307 1242 981 1275 1506 1139 1692
"PMPCA" 1953 1624 1332 1589 1811 1425 1881 2074 1721
"KH2013:KH.C13.9_RIF1" 793 663 415 810 719 588 864 760 524
"KH2013:KH.C13.90_NPR1/2" 155 127 262 232 407 329 292 263 289
"FOXRED1" 638 533 473 596 568 370 595 640 717
"SUGT1" 717 465 375 423 477 351 845 623 497
"ALDH9A1" 1150 1053 1013 817 924 918 1062 1346 1435
"KH2013:KH.C13.94" 63 31 165 40 27 24 34 38 59
"TPPP2/3" 117 74 54 48 71 101 45 71 116
"C2H8ORF55" 233 155 218 142 135 130 186 173 215
"CYR1" 39 18 45 34 12 21 34 13 44
"KH2013:KH.C13.98" 78 65 37 38 64 44 54 53 35
"KH2013:KH.C13.99" 2606 2114 2019 2107 2095 2111 2487 2671 2476
"CG14693" 5 6 4 24 26 11 10 7 6
"CROT" 532 513 505 526 568 430 464 536 634
"KH2013:KH.C14.100_PHOX2B" 4 13 2 1 0 1 3 6 2
"KLHL6" 227 98 202 133 88 88 91 98 119
"KH2013:KH.C14.102" 437 342 313 548 489 419 473 478 516
"TMEM131" 7576 4875 6332 8273 5711 6789 7024 5781 7432
"KH2013:KH.C14.104" 185 86 130 122 80 130 175 138 135
"CNOT7/8" 3519 2997 3290 3160 3639 3484 3521 3799 3570
"KH2013:KH.C14.106" 38 12 23 20 15 23 57 29 22
"ATP7A" 1957 1256 1610 1600 1121 1470 1861 1712 1887
"BMP2K" 2490 1353 1548 2396 1548 1430 2339 1728 1952
"UBA5" 393 293 578 314 291 315 456 354 384
"KH2013:KH.C14.11_ALG13" 47 36 38 42 23 36 35 31 51
"PTRHD1" 119 100 102 75 104 103 146 134 109
"KH2013:KH.C14.111" 41 40 44 43 54 29 61 37 24
"DPY-21" 314 282 417 462 497 459 354 341 312
"KH2013:KH.C14.113" 21 9 9 8 6 9 10 8 11
"DNAJC8" 327 299 321 275 344 355 344 375 431
"KH2013:KH.C14.115_SBP1" 6505 6377 5929 6806 7403 7221 8241 8802 9277
"KH2013:KH.C14.116_VWA1/2" 3 21 7 4 21 9 19 10 4
"ARPC3" 2667 1950 2096 2165 1950 1824 2721 2553 2690
"NMGP-1" 887 902 850 913 1062 1240 1068 1560 1553
"KH2013:KH.C14.119" 25 26 9 7 6 1 6 20 16
"KH2013:KH.C14.12" 3737 1848 1824 5286 2964 2787 3326 2602 2911
"RPS24" 2147 2048 2160 1622 2238 1927 2695 2817 2443
"CPT1C" 3343 2332 3263 5514 4070 4360 2819 3099 3604
"KH2013:KH.C14.122" 401 97 525 497 120 174 175 103 225
"DGKI" 234 141 207 326 195 315 230 176 200
"KH2013:KH.C14.124" 785 618 715 597 681 615 740 712 715
"ATP5F1" 474 363 351 343 391 415 541 483 475
"KH2013:KH.C14.126" 7 9 6 6 9 5 24 9 11
"KH2013:KH.C14.127_LPGAT1" 165 113 105 132 121 162 158 134 231
"KH2013:KH.C14.128" 2 5 3 3 19 10 3 4 3
"KH2013:KH.C14.129_TPM1/2/3/4" 39 13 3 30 12 2 21 9 8
"KH2013:KH.C14.13_AXL" 172 155 209 173 235 197 193 185 253
"IGHMBP2" 301 226 297 259 201 244 316 307 332
"IL1RAPL1" 148 108 118 126 96 103 170 131 71
"CHTOP" 1431 1338 1256 1231 1537 1203 1503 1535 1754
"PTP4A1/2/3" 2405 2091 1756 2506 2252 2024 2489 2479 2277
"KH2013:KH.C14.134_AGP1/2/3" 41 37 54 32 23 47 60 36 30
"PIR" 102 95 150 92 102 159 118 142 221
"KH2013:KH.C14.136" 36 19 30 23 18 16 33 33 14
"KH2013:KH.C14.137" 33 26 26 43 11 18 39 37 72
"TRDMT1" 275 168 273 289 201 240 322 299 346
"GABRA1" 19 20 3 17 43 26 26 19 8
"USP35/38" 646 413 484 605 427 555 623 487 634
"CMTM4" 839 555 633 761 569 711 919 706 963
"FYCO1" 1715 1126 1605 1698 1245 1587 1719 1818 2115
"E2F7/8" 564 429 743 754 616 872 485 470 484
"RBM22" 3003 2081 2802 1876 1890 2384 2947 2779 3528
"SETD6" 1047 918 849 649 839 664 1188 1190 1083
"RSL24D1" 3069 3191 3270 2910 3493 3350 3785 4354 4309
"KH2013:KH.C14.146_GLIPR2" 65 37 64 29 36 31 67 60 62
"CG6282" 72 27 74 65 51 54 48 60 67
"KH2013:KH.C14.148_GPR133" 48 90 77 21 12 20 215 509 281
"KH2013:KH.C14.149_F36H2.3" 12 12 17 18 9 8 15 14 9
"KH2013:KH.C14.15" 196 153 195 180 193 173 238 237 276
"CU856140.1" 25 31 23 27 16 10 31 24 32
"TTC35" 907 748 885 885 789 817 970 1051 1207
"KH2013:KH.C14.152_Ci-META4" 6 3 1 9 2 4 5 5 4
"PIM3" 165 257 275 110 161 95 169 69 190
"CNTNAP1/2" 289 309 324 158 258 77 340 173 484
"KH2013:KH.C14.155_TPO1/2/3" 198 253 260 169 189 143 269 214 139
"KH2013:KH.C14.156_LRRN2" 2944 1689 1973 2400 1851 1714 2654 2117 2574
"EIF2B3" 756 519 541 577 549 490 773 624 730
"CG10650" 221 253 292 181 136 143 261 287 211
"KH2013:KH.C14.159" 7 9 10 4 2 3 6 5 7
"GLUD1/2" 1336 800 1147 1142 976 1041 1255 1215 1248
"KH2013:KH.C14.160" 0 6 3 2 0 6 4 2 0
"KH2013:KH.C14.162" 12 14 3 12 10 6 14 12 13
"TTN-1" 137 45 239 65 341 77 329 155 353
"KH2013:KH.C14.164" 394 379 389 530 584 624 427 404 436
"KH2013:KH.C14.165" 13 6 12 7 5 7 14 12 12
"KH2013:KH.C14.166_SLC30A1" 878 828 937 664 876 897 778 900 954
"TFB1M" 1016 629 809 651 524 658 933 816 917
"NUPL1" 1517 1323 1372 1099 1239 1123 1809 1695 1600
"KH2013:KH.C14.169_FMO-1/2/3/4/5" 9 27 15 13 6 2 24 20 22
"KH2013:KH.C14.17_QDR1/2/3" 105 97 167 88 96 54 121 120 127
"KH2013:KH.C14.170_TPMT" 437 779 839 289 902 695 461 831 1060
"KH2013:KH.C14.171" 83 82 44 46 36 37 74 85 79
"CSDE1" 1274 1104 1084 1278 879 1101 1305 1298 1271
"KH2013:KH.C14.173" 130 94 118 100 90 115 137 114 168
"KH2013:KH.C14.174" 26 64 61 28 25 11 29 31 22
"GALT" 565 299 354 588 468 382 551 408 487
"UCHL5" 595 462 509 405 403 460 669 656 679
"RARS" 3268 2528 2626 2546 2360 2138 3180 3231 3040
"HMGB1/2/3" 12181 13714 11439 11779 14760 11976 14553 16773 15113
"KH2013:KH.C14.179_PZF1" 349 295 278 224 264 227 379 348 422
"Y82E9BR.1" 118 72 312 114 79 78 106 60 94
"HSPA4L" 4960 4821 4272 3889 4621 3897 5485 6685 5041
"INF2" 97 113 112 81 98 179 146 115 156
"F1NJH2_CHICK" 2914 2679 2715 2490 2976 2708 3151 3079 3444
"KH2013:KH.C14.183_METTL24" 34 44 30 20 31 49 34 38 28
"KH2013:KH.C14.184" 66 36 40 36 49 18 61 48 60
"KH2013:KH.C14.185_KLHL12/2" 22 6 20 5 9 19 13 11 10
"COPZ1/2" 1563 1550 1584 1427 1676 1291 1674 2147 1915
"KH2013:KH.C14.187_CLEC-190" 2 1 1 1 1 2 1 1 0
"MINPP1" 1901 1844 1716 2167 2155 1929 2729 2895 2583
"KH2013:KH.C14.189_SOD1/3" 86 73 33 196 105 112 95 92 116
"KH2013:KH.C14.19" 1 4 3 4 3 5 3 6 5
"POMP" 634 409 511 460 470 464 700 541 664
"AK2/3" 6956 5909 7047 4701 5015 5483 7933 7208 8691
"PITRM1" 3020 2164 1729 1900 1877 1355 3113 2842 2525
"EIF3J" 912 848 878 615 669 632 1063 1061 1009
"KH2013:KH.C14.194" 2 2 1 0 3 0 2 1 4
"CCDC169" 244 183 166 149 129 146 167 248 250
"KH2013:KH.C14.197_ODC1" 11 15 3 6 4 7 66 13 15
"KH2013:KH.C14.198_GBE1" 14 6 9 9 7 9 13 5 6
"ZC2HC1A" 99 57 82 96 113 66 111 72 89
"C7H11ORF46" 181 117 120 114 140 97 156 203 118
"KH2013:KH.C14.20" 266 162 325 149 71 151 322 197 405
"ATRX" 1717 1572 1758 1680 1576 1724 1751 1962 1858
"KH2013:KH.C14.201_LRP10/12/3" 402 951 712 400 520 116 596 200 591
"KH2013:KH.C14.202" 1654 1277 1882 3711 3379 2774 1436 1733 3032
"PTDSS2" 988 748 722 754 692 702 1091 1013 987
"KH2013:KH.C14.204" 2 1 1 2 0 1 3 2 0
"KH2013:KH.C14.205" 259 201 195 155 112 185 272 243 216
"KH2013:KH.C14.206_IRC24" 623 841 620 398 747 396 1083 1608 1047
"KH2013:KH.C14.207" 277 206 213 202 204 192 306 242 317
"POLD1" 1958 1886 1729 1967 2361 2029 1768 2364 2211
"RPL9" 4869 4794 4946 4268 5334 4728 5626 6790 5621
"APRT" 727 691 855 519 539 657 1005 977 1171
"SLCO3A1" 103 112 58 94 223 155 107 136 125
"STXBP6" 661 558 545 489 500 456 644 653 670
"TOP3A" 290 264 205 320 299 288 280 359 325
"CTNNBL1" 1977 1703 1633 1277 1372 1419 2426 2510 2368
"THOC2" 3322 2637 2796 2985 2536 2614 3408 3313 3530
"KH2013:KH.C14.215" 505 478 571 293 374 419 573 630 592
"KH2013:KH.C14.216" 162 140 240 231 144 202 232 172 231
"KH2013:KH.C14.217_MP1" 10 18 10 2 8 13 17 8 14
"ETFDH" 1013 613 832 824 655 722 986 883 1257
"DNAJA3" 3210 2831 2948 2121 2299 2335 3518 3572 3832
"ATHL1" 752 525 514 562 329 530 730 741 793
"YIPF5/7" 803 559 662 655 566 653 827 723 863
"RBM47" 167 131 517 62 113 56 130 144 200
"PTR-9" 222 193 239 196 199 185 185 215 242
"KH2013:KH.C14.223_TRIP4" 179 179 120 100 127 130 172 172 205
"KH2013:KH.C14.224" 2 1 0 1 0 0 0 1 1
"PWP2" 3991 3644 3703 2425 2858 3145 4483 5011 4846
"EXOC3" 863 575 738 655 603 562 682 697 758
"KH2013:KH.C14.227" 1884 1493 1508 2256 2799 2069 1497 1566 1552
"CXORF41" 371 231 209 272 262 172 462 372 305
"CCDC158" 419 343 417 405 356 378 515 546 675
"KH2013:KH.C14.23" 29 7 4 18 9 7 10 4 1
"KH2013:KH.C14.230_FBXW7" 3004 2687 2380 2886 2999 2579 3127 3512 3294
"RPS14" 2330 2147 2522 1882 2382 2054 2805 3017 2886
"KH2013:KH.C14.232" 773 736 894 686 863 843 913 989 929
"FIP1L1" 4132 3192 3083 2630 2542 2458 4451 4065 4099
"CLU/1" 2262 1806 2573 2062 2643 2326 2547 2587 3276
"Ci-znf054" 9 6 2 85 23 11 13 72 16
"KH2013:KH.C14.236_HSDL1" 2940 2167 2540 1998 1821 2507 3108 3037 3845
"KH2013:KH.C14.237_GAA" 528 330 584 479 372 424 593 469 483
"KH2013:KH.C14.238" 21 14 20 15 4 3 10 20 14
"KH2013:KH.C14.239_C15B12.1/8" 53 58 58 25 36 26 38 77 49
"INTS7" 713 676 726 460 462 467 676 826 869
"CX3CR1" 367 241 437 444 279 481 359 254 676
"KH2013:KH.C14.241" 1 13 7 7 3 2 16 8 16
"KH2013:KH.C14.242" 2 3 1 0 1 1 1 0 1
"SRRT" 1626 1644 1417 1243 1529 1274 1436 1975 1920
"KH2013:KH.C14.244" 18 18 9 12 13 6 14 11 21
"KH2013:KH.C14.245_TMED6" 434 365 627 526 465 672 367 315 635
"KH2013:KH.C14.246_COLEC10/11" 6 3 1 3 2 1 6 2 0
"ELF2" 426 336 374 357 343 319 533 515 377
"C17ORF108" 70 36 44 64 33 77 79 51 50
"KH2013:KH.C14.249_F23B12.4" 11 7 2 4 0 0 7 0 5
"KH2013:KH.C14.25" 306 236 210 177 160 158 300 264 284
"PLRG1" 2736 2400 2211 2121 2223 2205 2807 3014 3068
"LMOD1/3" 512 370 380 2146 1874 875 446 312 233
"DCTD" 191 161 341 202 170 275 198 211 336
"KH2013:KH.C14.253_TFF1" 112 43 154 55 78 447 79 54 144
"KH2013:KH.C14.254" 4 11 8 7 16 5 7 7 8
"KH2013:KH.C14.255" 17 11 13 14 11 17 23 19 15
"KH2013:KH.C14.256_TECTA" 18 90 9 4 37 3 8 49 14
"RTDR1" 60 38 27 22 16 25 30 37 19
"MTHFD2" 967 639 647 1039 983 682 942 811 849
"KH2013:KH.C14.26" 38 26 47 24 15 24 24 14 32
"KH2013:KH.C14.260" 51 61 55 43 43 38 80 77 86
"KH2013:KH.C14.261" 3791 2314 5223 2570 6192 1879 5562 3153 5007
"NEK3/5" 447 300 343 363 371 313 552 397 428
"IL1RL1/2" 786 593 529 1163 1027 651 770 737 618
"BBS7" 201 102 225 149 67 172 227 163 224
"KH2013:KH.C14.265_PPP1R32" 37 18 12 7 3 3 30 13 5
"KH2013:KH.C14.266" 213 152 170 261 225 152 189 159 223
"RP1-139D8.6" 3 3 4 1 5 0 8 6 0
"EIF2B4" 1767 1392 1311 1377 1105 1278 1893 1844 1652
"CYLD" 836 585 536 758 603 528 781 707 671
"KH2013:KH.C14.27" 4 6 3 0 3 5 4 1 1
"KH2013:KH.C14.270_FUT4/7/9" 18 7 23 9 20 11 17 8 21
"GRXCR1/2" 24 23 38 20 44 38 49 34 39
"KH2013:KH.C14.272_PCF11" 2201 1679 2135 2248 1873 2201 2634 2341 2991
"SRP68" 2473 1886 2413 1707 1348 1345 2548 2556 2613
"VAMP7" 487 332 557 435 363 483 441 386 592
"SYVN1" 319 303 257 283 290 238 368 394 292
"KH2013:KH.C14.276_CABZ01035080.1" 18 27 22 8 7 7 15 15 11
"1700008O03RIK" 23 13 7 10 4 7 18 29 11
"AEBP2" 1545 1164 1540 1686 1433 1567 1267 1296 1815
"MAD2L1" 1965 1491 1661 1584 1553 1768 1968 1810 2318
"RCHY1" 273 138 204 157 157 186 260 231 238
"MBTD1" 2349 1855 2187 1538 1531 1761 2456 2369 2960
"KH2013:KH.C14.281_AGPAT5" 316 312 430 301 355 305 375 430 406
"AIM3" 7993 6399 6082 6725 5958 5487 8454 8717 8378
"KH2013:KH.C14.283" 0 3 4 3 4 1 7 6 2
"TMEM33" 711 687 726 588 713 732 885 931 873
"KH2013:KH.C14.285" 260 271 232 38 33 68 430 389 373
"PGM1/2/3" 280 253 388 311 269 302 313 286 438
"PNISR" 1156 1214 1222 1257 1047 1220 1490 1691 1416
"KCNMA1" 870 696 728 986 715 669 761 949 807
"DMAP1" 295 252 181 225 177 195 284 342 360
"TTC39C" 433 282 472 502 288 559 414 410 529
"KH2013:KH.C14.290_GBE1" 18 17 13 7 9 13 13 19 17
"DACH1/2" 556 353 1330 828 767 895 230 270 397
"ACCN4" 75 75 59 59 54 32 70 78 77
"KH2013:KH.C14.293_MATN1" 1065 1038 1985 1565 1500 637 1136 534 2057
"C36B1.13/6" 482 414 448 513 596 436 578 602 494
"KH2013:KH.C14.295_C3ORF30" 6 10 8 5 4 9 7 11 7
"PGK/1/2" 203 161 177 195 235 151 194 262 220
"GOLGA4" 1522 994 1283 1625 1275 1701 1393 1244 1910
"MND1" 311 217 299 249 240 279 319 316 393
"KH2013:KH.C14.299" 1 3 4 1 4 1 3 5 2
"MESDC2" 220 129 215 186 146 159 220 163 193
"KH2013:KH.C14.30" 40 43 28 28 33 14 40 24 43
"KH2013:KH.C14.300_F23B12.4" 9 1 5 3 0 3 8 4 1
"KH2013:KH.C14.301" 3 1 4 2 2 0 1 3 0
"KH2013:KH.C14.302_Y19D10A.12" 9 14 24 15 18 21 20 11 17
"KH2013:KH.C14.303_VHL" 7 4 9 4 10 7 4 4 4
"KH2013:KH.C14.304_WBSCR27" 26 15 18 13 19 7 18 17 15
"KH2013:KH.C14.305" 9 44 35 9 5 10 7 11 4
"IRF1/10/2/5" 191 127 91 90 116 84 177 177 157
"MYF5" 187 71 158 345 189 123 196 65 127
"ATP6V1E1/2" 737 687 876 671 699 791 813 965 945
"KH2013:KH.C14.309_SI:DKEY-222H21.1/10/11/2/3/4/5/6/7/8/9" 415 209 370 428 264 273 430 322 408
"NAA15/16" 2070 1594 1917 1678 1576 1508 2311 2427 2630
"ZCCHC24" 3253 3073 3905 4645 3245 3874 3422 4059 5792
"KH2013:KH.C14.311_EIF4EBP1" 8 14 2 2 1 2 8 4 2
"PDLIM1/2/3/4/7" 1006 596 704 1400 1156 866 1058 880 780
"UBC-20/21" 332 225 260 269 296 315 339 356 311
"D2092.4" 175 151 121 132 129 88 150 154 150
"MRPS35" 1031 834 762 604 666 597 1013 1072 966
"CHST14/9" 24 41 62 17 36 10 40 24 13
"TRAP1" 7479 6742 6100 5361 6079 5035 7449 8758 8410
"RBFA" 193 137 122 130 129 122 246 166 169
"KH2013:KH.C14.32" 3 2 16 4 0 20 7 3 22
"ADCY5/6" 769 485 632 1054 710 722 680 575 833
"BRIP1" 814 716 713 714 687 648 843 955 799
"KH2013:KH.C14.323_WLS" 16 32 26 9 10 31 10 9 23
"CCDC22" 378 351 349 362 254 392 383 412 365
"KH2013:KH.C14.325_SRR" 236 126 218 149 142 212 207 182 175
"KH2013:KH.C14.326_SLC26A4/5/6" 924 764 846 913 810 860 1072 885 964
"TMEM129" 573 367 429 398 368 384 496 572 657
"SEC24A" 2383 1662 1984 2306 1746 2213 2607 2395 2721
"KH2013:KH.C14.329" 1592 1166 1076 1841 1553 1424 2334 1961 1750
"KH2013:KH.C14.33_FAM167A" 270 143 382 243 128 157 153 106 75
"KH2013:KH.C14.330" 1888 1007 705 2952 2661 908 2125 1005 752
"LIX1L" 198 160 185 279 193 261 203 207 163
"KH2013:KH.C14.333" 0 3 1 0 1 0 3 0 0
"TNFRSF22/23/25/26" 14 6 12 5 4 7 11 8 2
"UPB1" 70 52 88 61 50 60 79 70 100
"KH2013:KH.C14.336" 11 12 3 4 3 6 6 8 8
"KH2013:KH.C14.337" 164 148 147 97 200 34 245 224 144
"PET112" 416 330 411 320 328 320 530 460 553
"KH2013:KH.C14.339" 215 168 172 161 149 83 224 241 127
"KH2013:KH.C14.34" 138 129 128 97 92 107 166 184 141
"RAB3IL1" 242 193 168 250 199 165 264 158 216
"KH2013:KH.C14.341_ATL/1/2" 25 0 0 29 0 0 31 0 0
"KH2013:KH.C14.342" 4 2 2 5 3 0 11 13 7
"KH2013:KH.C14.343" 899 575 748 760 650 684 1008 933 1135
"KH2013:KH.C14.344" 5444 4070 5665 3457 3062 3307 5700 5579 5494
"FLT1/4" 627 532 470 467 649 453 495 783 756
"ZMIZ1/2" 775 769 847 806 826 951 830 973 1372
"KH2013:KH.C14.347_AADAT" 267 124 253 233 196 276 258 250 280
"KH2013:KH.C14.348" 29 22 11 10 17 16 16 12 10
"TRIM24/28/33/66" 1124 741 819 1327 930 672 1039 888 881
"RBM26/27" 1121 867 986 751 574 727 1130 1181 1269
"RMI1" 312 310 260 249 319 225 290 370 373
"KH2013:KH.C14.351" 20 25 69 37 13 31 24 5 36
"B0511.11" 1067 1062 1210 974 768 992 1136 1228 1115
"KH2013:KH.C14.353" 14 9 5 6 9 8 7 13 7
"TMEM184C" 230 123 182 342 346 292 316 224 352
"KH2013:KH.C14.355" 748 518 385 1297 1673 977 1359 1122 1088
"KH2013:KH.C14.356" 14573 8566 20312 9596 24009 7460 20468 11801 18511
"KH2013:KH.C14.357_CUZD1" 294 312 293 268 342 218 342 318 447
"KH2013:KH.C14.358_OTOP1/2/3" 31 23 22 21 22 28 30 29 20
"KH2013:KH.C14.359_SI:DKEY-231P15.1" 404 255 261 254 235 269 380 330 363
"KH2013:KH.C14.36" 54 48 35 46 81 57 42 60 29
"KH2013:KH.C14.360" 1243 1236 1403 1058 1400 1220 1674 1628 1254
"ATIC" 6198 7413 4322 6829 10372 5354 6446 8283 5692
"KH2013:KH.C14.363" 0 0 2 7 0 10 1 6 0
"KH2013:KH.C14.364" 1 2 1 3 1 0 1 0 1
"ERG25" 8 10 2 1 9 0 16 10 10
"KH2013:KH.C14.366_Y38C1AB.1/5" 5 3 1 0 5 1 9 8 5
"ARL1" 3170 2664 3425 2821 3087 3177 3490 3422 4199
"KH2013:KH.C14.369_C6/7" 51 48 33 28 40 43 25 35 28
"SLAIN1/2" 479 406 452 429 367 396 463 502 573
"KH2013:KH.C14.370_THSD7A" 20 22 23 15 21 29 32 29 30
"GGCX" 494 430 461 468 301 450 565 605 803
"KH2013:KH.C14.372" 8 8 6 7 1 12 3 3 6
"C11ORF65" 187 86 103 109 95 58 146 94 136
"KH2013:KH.C14.374_ERG11" 31 25 21 21 10 12 18 31 2
"ATL/2" 88 102 86 64 66 28 82 84 82
"ALX1/3" 32 31 31 48 46 69 44 27 9
"KH2013:KH.C14.378_RASL11B" 62 29 12 44 34 7 76 20 39
"KH2013:KH.C14.379_ODC1" 9 15 8 12 1 13 32 4 13
"ARHGAP12/15/27/9" 1624 1212 1557 1441 1154 1455 1708 1491 2038
"KH2013:KH.C14.380" 30 35 30 249 365 205 15 15 32
"APH1B" 677 513 735 672 659 755 749 579 735
"KH2013:KH.C14.382_ATL1/3" 118 205 201 109 214 176 173 256 342
"SP1/3/4/5" 82 63 43 45 75 62 49 54 70
"TRPV5/6" 488 331 452 389 331 387 581 475 584
"KH2013:KH.C14.386_C6/7" 45 61 49 79 48 22 68 50 23
"KH2013:KH.C14.387" 414 368 428 252 326 360 423 523 531
"KH2013:KH.C14.388" 65 64 47 84 78 49 68 113 105
"MITD1" 598 427 359 451 441 388 596 599 640
"C16ORF62" 555 485 603 468 318 582 502 685 740
"SEMA6B" 6860 5679 6678 6290 5313 5601 9186 7958 9343
"WRN" 438 298 286 366 272 301 452 348 327
"KH2013:KH.C14.393_IL1RAPL1/2" 56 38 28 33 37 10 49 29 13
"CABZ01111793.1" 15 7 6 20 7 6 19 9 4
"BPI" 73 80 74 51 48 40 75 86 212
"GALNT7" 727 585 509 626 650 569 723 718 746
"CSGALNACT1/2" 916 644 548 612 565 426 871 640 598
"KH2013:KH.C14.398_SPARC" 4110 3865 5060 5041 5762 6498 4572 5383 7488
"KH2013:KH.C14.399" 4 6 4 1 1 6 4 4 0
"KH2013:KH.C14.4_RGR" 480 109 127 521 874 708 542 342 1026
"TMF1" 973 495 728 1001 552 711 1019 738 1011
"PLD/1/2" 267 209 210 205 160 198 296 246 343
"KH2013:KH.C14.401" 90 30 80 179 73 49 49 46 48
"KH2013:KH.C14.402" 12 10 16 18 7 3 4 4 10
"KH2013:KH.C14.403" 10 3 8 2 5 3 4 5 2
"KH2013:KH.C14.404" 33 19 6 15 14 4 19 18 9
"EIF3K" 3346 3246 3010 2076 2550 2467 4031 4541 3756
"KH2013:KH.C14.406" 0 0 0 1 1 0 3 1 0
"KH2013:KH.C14.407_Ci-META4" 2 1 2 10 1 1 3 0 3
"CDX1/2/4" 76 23 71 70 113 122 77 42 120
"KH2013:KH.C14.409_C7ORF31" 18 13 10 3 3 10 21 18 8
"KH2013:KH.C14.41" 723 243 627 594 266 273 238 189 278
"SUMO2/3/4" 2589 2220 2451 2101 2312 2229 2900 2883 3262
"TPH1" 55 17 36 13 14 15 34 26 19
"TXNDC5" 1278 1027 1384 886 1013 1225 1202 1238 1504
"BX548044.10/12/13/14/15/2/5/8" 46 224 71 82 105 46 131 70 65
"COPB1" 3237 2767 3164 2984 2677 2541 3487 3091 3320
"MAPK10/8/9" 2209 1684 1870 1659 1619 1565 2032 2124 2439
"KH2013:KH.C14.417_QDR1/2/3" 123 133 161 217 107 46 68 225 14
"KH2013:KH.C14.418" 142 101 147 144 115 151 162 120 220
"PAN3" 2752 2368 2482 2235 2193 2146 2737 2950 3192
"KH2013:KH.C14.42_COCH" 7 8 18 6 22 4 20 8 5
"KH2013:KH.C14.420" 9 12 34 10 18 16 16 12 35
"LAMA2" 64 36 60 44 40 34 62 74 60
"IDH3A" 0 1 0 0 1 1 5 3 4
"PHF5A" 784 699 783 588 748 733 902 934 1020
"KH2013:KH.C14.424" 23 17 19 13 13 11 21 25 16
"KH2013:KH.C14.425_SLC5A7" 12 21 15 9 20 17 20 21 59
"TEAD1/3/4" 277 247 266 230 362 330 277 353 301
"FARSB" 2006 1545 1757 1299 1294 1429 1931 2016 2106
"POP4" 204 178 200 149 155 150 212 219 209
"HS3ST5" 3 3 6 4 6 4 4 2 17
"SMA-6" 999 909 823 993 969 829 992 991 975
"PCMT/1" 606 439 519 457 386 435 651 603 648
"SLC10A4" 77 81 115 114 152 134 72 197 168
"DYNC2H1" 473 434 440 375 343 322 529 466 570
"ELMOD1/2" 417 256 347 267 237 262 240 216 296
"KH2013:KH.C14.434" 6 8 6 4 7 5 2 7 3
"ANKRD10" 1839 1408 1785 1134 940 1039 1979 2050 2428
"KH2013:KH.C14.436_A1CF" 116 43 51 128 52 59 153 61 58
"KH2013:KH.C14.437" 2 7 16 0 6 2 8 3 20
"CCDC138" 313 236 268 328 318 276 338 341 385
"KH2013:KH.C14.439" 17 6 14 10 4 11 3 10 19
"KH2013:KH.C14.44" 8 7 3 0 1 0 11 2 3
"TNIP1" 1825 1023 1450 2409 2333 2215 1031 958 1320
"TAF1" 1487 1283 1364 1438 1156 1516 1334 1673 1847
"KH2013:KH.C14.442" 27 15 27 26 36 15 39 26 53
"HYI" 230 197 256 207 217 214 297 230 255
"KH2013:KH.C14.444" 32 25 23 17 19 26 26 24 43
"KH2013:KH.C14.445_MAEL" 261 198 126 139 157 108 234 179 149
"KH2013:KH.C14.446" 150 140 270 119 362 73 292 146 164
"KH2013:KH.C14.447_HTR3A" 19 7 13 12 10 6 6 7 33
"TFAP4" 1169 1136 1347 1136 1282 1321 1267 1170 1762
"CREBBP" 1813 1456 1754 1958 1686 1692 1993 1898 2232
"CRAMP1L" 884 751 700 402 342 431 1218 1143 1195
"MTMR6/7/8" 785 573 735 736 602 587 593 660 900
"SNTG1/2" 1431 1255 1406 1383 1182 1154 1887 1708 1800
"KH2013:KH.C14.452" 22 19 30 28 14 21 35 18 21
"TCTN2" 300 170 232 250 162 248 251 225 324
"SKM1" 230 172 166 267 213 225 238 225 265
"GMEB1/2" 324 219 334 428 513 465 311 302 372
"KH2013:KH.C14.456" 791 726 737 534 604 533 885 890 920
"CCDC94" 413 346 356 256 293 277 417 457 398
"LYRM5" 33 18 58 16 27 28 28 33 38
"KH2013:KH.C14.459" 9 15 6 7 9 3 7 8 4
"ATX-1" 302 220 330 271 237 226 278 319 317
"ATG12" 41 34 49 36 42 30 56 65 62
"RPA1" 2058 1751 1707 1629 1575 1457 2330 2216 2400
"KH2013:KH.C14.462_MATN1/4" 940 639 484 922 543 596 761 743 494
"KH2013:KH.C14.463_WBSCR27" 6 5 8 2 1 2 3 3 2
"FRS2/3" 2132 1535 2040 2484 2067 2343 1650 1532 2806
"KH2013:KH.C14.465_DUR3" 36 38 11 67 222 139 28 19 8
"KH2013:KH.C14.466" 70 35 51 29 26 53 35 48 51
"KH2013:KH.C14.467_LPGAT1" 121 68 136 105 67 189 109 98 146
"KH2013:KH.C14.468" 16 5 10 11 3 1 3 2 0
"KH2013:KH.C14.469" 42 52 16 22 24 26 28 42 18
"PRKCI" 8146 6861 6542 7954 7562 8056 6425 6575 8272
"KH2013:KH.C14.470" 9 15 20 26 11 16 19 6 21
"KH2013:KH.C14.471_MCH2" 612 488 442 651 752 544 502 556 645
"KH2013:KH.C14.472" 123 79 154 107 91 78 124 116 126
"KH2013:KH.C14.473_FET3" 43 42 30 22 36 31 45 46 87
"KH2013:KH.C14.474" 199 73 150 120 114 85 87 112 117
"B3GALT6" 143 96 105 132 57 95 113 153 173
"UNC13C" 23 31 25 13 30 16 31 34 35
"KH2013:KH.C14.477" 1 2 1 1 0 4 5 1 0
"KH2013:KH.C14.478" 5 12 7 13 20 7 11 2 11
"KH2013:KH.C14.479" 97 63 148 155 131 237 121 93 158
"KH2013:KH.C14.48" 5849 2878 3629 6614 4871 4781 5184 4522 5502
"WDR17" 192 164 188 87 134 135 250 165 351
"KH2013:KH.C14.481" 177 193 139 95 17 36 244 157 180
"KH2013:KH.C14.482" 245 166 134 237 222 158 290 249 250
"KH2013:KH.C14.483" 12 47 14 14 19 14 35 12 6
"KH2013:KH.C14.484_DUR3" 33 23 58 69 135 205 18 33 37
"KH2013:KH.C14.485_SORD" 231 158 192 152 172 161 168 207 187
"KH2013:KH.C14.486" 23 16 17 12 11 9 30 17 44
"KH2013:KH.C14.487" 532 572 576 418 610 512 640 790 721
"KH2013:KH.C14.488_ADRB2" 23 21 7 7 9 17 26 16 23
"KH2013:KH.C14.489" 32 15 10 4 1 0 15 20 19
"INPP4B" 929 752 974 952 764 905 1088 937 1293
"KH2013:KH.C14.490_MATN1/4" 74 84 56 42 92 44 96 76 51
"KH2013:KH.C14.491_PRKG2" 33 27 34 20 23 39 49 32 37
"KH2013:KH.C14.492_DCK" 4380 3290 3080 4345 4766 3800 4066 3961 4281
"TRAPPC6B" 312 265 278 285 211 222 310 282 295
"KH2013:KH.C14.494" 6 7 3 5 10 5 7 0 16
"UGDH" 1757 1676 1417 1493 2168 1514 1684 1952 2010
"SLC5A11/6" 10 10 5 5 6 5 18 5 16
"SQRDL" 889 724 754 522 508 627 1118 943 1256
"CHST11/13" 64 41 82 53 100 45 78 62 126
"KH2013:KH.C14.499" 0 2 0 0 0 0 0 0 0
"SLC25A18/22" 482 366 420 621 554 491 491 515 533
"ACAD10" 1381 962 1303 1189 1078 1041 1581 1450 1835
"KH2013:KH.C14.500_SLC5A7" 27 18 13 17 8 14 20 12 21
"FAM171A1/2" 2100 1389 1345 1653 1193 1151 2374 1831 2110
"KH2013:KH.C14.502" 635 679 594 552 531 536 782 742 715
"KH2013:KH.C14.503" 13 4 8 0 0 2 5 2 6
"KH2013:KH.C14.504" 41 42 60 14 25 35 48 67 79
"KH2013:KH.C14.505_THBS1" 79 47 28 33 25 21 40 68 29
"LIN54" 931 652 742 782 595 609 876 757 714
"LRRC59" 307 325 446 272 284 317 429 543 473
"KH2013:KH.C14.508_EXO1" 92 54 54 36 26 75 73 72 62
"KH2013:KH.C14.509_LRRC15" 242 189 222 206 233 186 286 243 163
"KH2013:KH.C14.51_RIPK1/2/3" 103 74 63 66 65 71 70 132 61
"CHST10/8" 117 103 100 25 32 34 145 150 197
"MTMR1/2" 793 414 497 731 438 486 789 503 678
"KH2013:KH.C14.512_PRKG1" 199 141 133 134 85 134 252 133 201
"CBLN1/12/2/3/4" 18 13 3 11 12 6 14 10 10
"KIF4A" 2189 1785 1818 2037 1822 2060 2102 2257 2436
"KH2013:KH.C14.515" 296 325 369 262 410 316 370 427 395
"KH2013:KH.C14.516_RGR" 16 17 16 16 10 16 31 11 27
"SPATA4" 33 30 27 39 47 28 58 33 37
"SI:DKEY-241L7.2/3/4/5/6" 63 48 90 69 32 130 52 30 104
"KH2013:KH.C14.52_EEF1A1/2" 202382 162364 163638 221055 205318 180326 192065 209397 204283
"FOXI2" 127 97 91 91 76 103 167 80 156
"KH2013:KH.C14.521_JMJD5/7" 1342 534 3667 767 817 829 622 542 816
"SCFD2" 372 279 371 205 150 232 478 365 377
"KH2013:KH.C14.523_TMED6" 128 44 216 137 74 126 64 71 104
"EXOSC10" 2062 1591 1585 1084 1073 1077 1948 2085 1770
"SV2C" 563 308 422 431 336 410 529 479 549
"VWA3B" 242 116 163 197 127 146 207 166 187
"KH2013:KH.C14.528_FBN2" 62 105 65 49 37 11 62 48 55
"GTF3C3" 1428 1485 1384 1197 939 1115 1599 1553 1732
"KH2013:KH.C14.53_ARFGAP2/3" 1633 1377 1965 1680 1692 1737 1896 1795 2241
"GDA1" 22 29 39 24 21 23 26 26 44
"CCT2" 6023 5919 5527 4146 5486 4655 7316 8243 7808
"COL11A2" 0 1 0 0 0 0 0 1 0
"KH2013:KH.C14.533_COCH" 11 18 27 14 11 15 23 20 7
"ADCY9" 2025 1792 1882 2001 1674 1908 2202 2004 2507
"KH2013:KH.C14.535" 122 62 157 47 208 56 152 117 129
"KH2013:KH.C14.536" 23 6 6 1 1 3 21 6 0
"KH2013:KH.C14.537" 4 5 3 2 2 1 2 2 2
"SUZ12" 1468 1147 1297 1040 1113 1086 1606 1649 1604
"SCYL" 1421 1328 1237 2747 3675 3562 1107 1068 1455
"CABZ01111729.1" 104 135 129 40 133 39 120 71 102
"KH2013:KH.C14.540_ACAN" 46 53 40 36 43 46 66 60 94
"MED7" 175 185 143 144 207 175 154 197 202
"KH2013:KH.C14.542" 7 12 13 1 4 2 11 8 4
"KH2013:KH.C14.543" 12 9 4 8 5 11 4 7 7
"LDB1/2" 1174 946 825 847 785 741 1280 1247 1166
"KH2013:KH.C14.545" 36 32 11 20 15 31 61 38 50
"KH2013:KH.C14.546_IL1RAPL1/2" 133 138 121 79 66 109 116 127 171
"KH2013:KH.C14.547" 10 13 13 8 4 5 9 12 8
"KH2013:KH.C14.548_OTOP1/2/3" 12 8 16 7 5 10 13 17 4
"KH2013:KH.C14.549" 1899 1170 2903 1119 2977 951 2483 1467 2824
"KH2013:KH.C14.55" 242 316 185 190 215 165 223 230 275
"PSEN1/2" 3204 2721 2455 4465 4524 3579 3327 3967 3216
"NCOA1" 149 109 96 178 133 81 143 106 124
"EXOSC8" 944 978 949 682 772 710 1030 1062 996
"H2AFV" 14716 12620 14218 15274 18517 15723 13991 15460 14435
"HOXA10/3/9" 8 9 4 4 0 7 9 9 13
"TSNAX" 99 59 78 108 54 77 136 95 110
"KH2013:KH.C14.556_AGXT" 27 25 26 9 22 15 42 18 48
"KH2013:KH.C14.557" 5 4 1 7 3 2 6 0 1
"PDS5A" 2329 1596 1978 1878 1659 1809 2086 1964 2353
"KH2013:KH.C14.56_HMCN1" 15 22 17 2 1 2 16 6 30
"KH2013:KH.C14.560_AGPHD1" 26 22 22 26 10 6 18 17 12
"KH2013:KH.C14.562_GPR133" 15 9 4 7 13 3 16 22 3
"KH2013:KH.C14.563" 1 0 0 0 0 0 0 0 0
"KH2013:KH.C14.564_CDKN1B" 578 392 649 571 541 518 487 568 585
"CCKLR-17D1/3" 130 52 80 95 46 45 77 49 82
"KH2013:KH.C14.566_F41E7.1/2" 724 617 500 561 593 527 757 827 662
"KH2013:KH.C14.567_HMCN1" 38 27 22 17 13 14 32 25 11
"GTF2E2" 356 212 294 253 270 275 383 343 365
"KH2013:KH.C14.569" 27 16 22 15 11 23 27 14 22
"C06A5.8" 34 32 38 24 39 22 24 39 21
"C4BPA" 18 23 40 6 6 16 14 26 15
"POMT1/2" 487 359 332 335 387 317 448 548 636
"KH2013:KH.C14.572" 23 15 14 11 12 11 14 11 20
"RP2" 479 329 284 320 361 357 479 409 409
"TALDO1" 3240 2894 3139 2859 3037 3083 3288 3642 3942
"DUSP16/8" 561 474 720 1285 1252 1311 412 457 618
"RBCK1" 398 331 212 285 297 251 344 344 306
"OTOP2" 20 23 15 16 20 23 18 26 44
"VPS11" 257 328 218 248 178 339 244 368 336
"FAM149A" 264 202 301 194 211 230 222 229 304
"KH2013:KH.C14.58" 208 152 190 183 134 162 223 166 251
"KH2013:KH.C14.580" 20 14 23 10 14 15 18 15 15
"PLK4" 449 287 371 420 328 327 393 467 376
"KH2013:KH.C14.582_GBP1/2/3/4/5/6/7" 77 66 98 53 53 59 49 79 124
"DDI1/2" 203 140 170 106 110 109 233 185 265
"KH2013:KH.C14.584_LYG2" 4 9 13 1 12 7 10 9 14
"KH2013:KH.C14.585" 999 701 821 538 582 424 1238 1157 1125
"KH2013:KH.C14.586_MET31/32" 576 371 516 693 467 712 546 425 756
"KH2013:KH.C14.587" 225 176 168 353 318 270 185 188 220
"SMPD4" 1171 1009 1095 867 828 843 1534 1187 1616
"KH2013:KH.C14.589" 24 28 19 7 11 7 16 4 17
"MTPN" 534 417 374 465 415 417 635 499 613
"LDHA" 25 28 36 27 19 78 27 39 56
"KH2013:KH.C14.592" 325 279 105 313 373 96 252 218 141
"CHRAC1" 414 369 366 335 376 346 443 456 440
"KH2013:KH.C14.594_GLCAT-S" 34 28 23 7 16 6 27 17 27
"FGG" 62 48 43 59 55 24 63 40 45
"KH2013:KH.C14.596_CABZ01035080.1" 22 25 27 15 31 50 33 14 22
"KH2013:KH.C14.597_CSMD2" 156 137 214 118 77 134 173 189 221
"IAP2" 93 112 96 44 65 33 114 90 66
"KH2013:KH.C14.599" 8 16 15 28 31 19 15 24 14
"CNOT3" 2719 1938 1904 1822 1622 1657 2628 2441 2713
"KH2013:KH.C14.600" 36 24 13 20 20 12 36 33 14
"SAR1A" 2841 2188 2594 2676 2840 2758 3075 2803 3409
"KH2013:KH.C14.603" 6 22 16 4 26 13 13 13 19
"HAND/1/2" 1914 1741 1191 2048 2215 1540 878 1283 979
"KH2013:KH.C14.605" 8 4 7 2 4 2 7 5 5
"KLHL18/20" 159 100 118 122 211 120 195 95 233
"KH2013:KH.C14.607_TLD" 25 34 28 17 19 12 43 9 23
"KH2013:KH.C14.608_ALOX5" 13 19 10 9 19 7 17 20 14
"ETF1" 4534 3558 4228 2965 3221 3421 4663 4753 5429
"SI:CH73-382F3.1" 789 649 677 620 610 559 793 948 886
"KH2013:KH.C14.610_CRG1" 20 6 8 11 2 7 16 0 25
"INCENP" 3432 2665 2848 4221 3565 3504 3422 3431 3714
"TMEM110" 263 229 246 251 260 268 302 317 300
"METTL22" 28 20 26 8 13 3 33 26 17
"SMARCAL1" 234 162 185 161 130 192 234 193 261
"KH2013:KH.C14.615" 114 66 111 86 93 82 118 84 121
"KH2013:KH.C14.616_COCH" 17 11 30 17 27 23 23 18 24
"KH2013:KH.C14.617_CCDC18" 4 2 3 1 0 1 0 3 0
"KH2013:KH.C14.618" 65 53 50 58 29 29 59 40 72
"KH2013:KH.C14.619" 6 8 15 4 11 13 7 15 21
"KH2013:KH.C14.62" 37 37 23 37 24 22 34 14 24
"TEX26" 22 13 30 18 32 24 24 12 20
"KH2013:KH.C14.64" 8 6 6 1 0 0 6 0 3
"DCDC2B" 1747 1839 1722 1276 1539 1735 1731 1883 2370
"KH2013:KH.C14.66" 61 94 131 66 54 84 57 140 154
"KH2013:KH.C14.67" 8 10 22 14 6 21 14 40 26
"UBL3" 549 456 413 488 459 478 695 675 750
"KH2013:KH.C14.69_WLS" 941 642 857 943 707 817 955 837 1112
"PUM/1/2" 15771 13780 13390 15440 13236 13494 16743 16605 18532
"FGF20" 54 46 26 31 15 33 55 27 24
"KH2013:KH.C14.71" 195 539 192 211 791 247 261 719 235
"BDP1" 456 344 515 416 376 392 504 397 622
"C4ORF27" 709 385 493 609 484 571 832 615 720
"NT5DC1" 220 133 178 115 127 154 214 230 276
"LARP1" 3554 3046 5264 2444 2391 3107 4195 4351 5298
"KH2013:KH.C14.76" 82 40 87 61 67 45 89 48 47
"KH2013:KH.C14.77" 24 60 61 25 18 10 27 24 13
"KH2013:KH.C14.78" 77 37 79 58 49 42 44 50 56
"SIGIRR" 15 8 33 10 11 21 17 18 35
"KH2013:KH.C14.8_PTPRA" 46 68 58 39 54 45 118 61 84
"KH2013:KH.C14.80_SRR" 141 99 81 93 105 82 101 105 98
"4933403F05RIK" 329 263 314 299 299 230 310 341 359
"KH2013:KH.C14.82_GLRX2" 30 17 37 16 12 42 35 21 50
"EIF2B5" 841 621 449 541 507 369 859 796 600
"KH2013:KH.C14.84" 76 53 64 73 78 66 59 68 86
"ZRSR1/2" 267 233 215 170 243 211 215 265 182
"KH2013:KH.C14.86" 3384 2589 2840 2748 2831 2702 3561 3354 3291
"KH2013:KH.C14.87_BHLHA15" 45 16 3 16 3 10 22 11 5
"FAT1/2/3/4" 3809 4005 3498 2833 3577 2833 3238 4400 4054
"KH2013:KH.C14.89_SULT1ST1/2/3/4" 33 21 8 7 40 8 21 14 3
"TOPORS" 557 386 470 543 307 321 613 489 555
"KH2013:KH.C14.90_ATL1/3" 4 13 7 0 24 6 9 13 11
"KH2013:KH.C14.91" 59 64 98 66 75 90 35 67 74
"KH2013:KH.C14.92_CNTNAP2" 8 8 0 1 5 2 2 4 3
"MPI" 664 397 553 659 491 447 609 706 670
"KH2013:KH.C14.94_DP" 7 13 4 0 9 8 9 3 2
"KH2013:KH.C14.95_RASL11B" 279 78 76 88 68 76 837 253 636
"SDCBP/2" 1791 1558 1908 1313 1314 1471 2176 2265 2401
"TDRD3" 68 61 86 57 68 64 85 85 65
"KH2013:KH.C14.98" 1 1 0 0 3 0 0 0 0
"KH2013:KH.C14.99_BBOX1" 15 7 11 7 6 5 23 10 10
"CU041398.1" 288 38 122 110 10 35 246 15 100
"HK1/2/3" 1344 920 850 1973 1343 895 1730 1609 1074
"RBM15B" 2835 2246 2563 2125 1935 1769 3356 3268 3322
"POLR2H" 825 815 714 531 729 606 882 1065 992
"KH2013:KH.C2.1001" 13 15 10 11 5 9 12 7 1
"KH2013:KH.C2.1002" 3 8 2 1 0 1 2 2 1
"KH2013:KH.C2.1003" 105 48 82 79 82 99 72 47 113
"KH2013:KH.C2.1004_AGMAT" 45 52 57 40 37 11 60 58 48
"KH2013:KH.C2.1005" 19 18 14 12 3 8 36 14 4
"CNOT4" 3238 1751 2104 3619 2316 2255 2673 1957 2197
"KH2013:KH.C2.1007_FBXL20" 128 150 118 53 164 132 138 163 220
"KH2013:KH.C2.1008_CASP6" 6 7 13 8 10 2 15 9 19
"SYT1/2" 527 221 332 244 471 461 280 212 266
"KH2013:KH.C2.1010_NPC2" 19 7 10 8 24 12 32 11 35
"KH2013:KH.C2.1011" 4 9 10 1 6 6 6 5 9
"ZGC:172282" 250 161 113 572 441 554 111 144 99
"KH2013:KH.C2.1013_SRPX/2" 130 104 7 107 69 12 132 96 26
"KH2013:KH.C2.1014" 36 17 36 37 20 48 31 18 44
"KH2013:KH.C2.1015" 1 0 3 0 3 0 6 3 4
"Ci-Ari-like" 36 34 41 44 27 31 40 19 92
"SLC30A5" 844 572 708 709 599 523 899 817 1005
"KH2013:KH.C2.1019" 328 236 251 213 160 229 327 250 292
"KH2013:KH.C2.102" 15 9 8 5 3 6 8 8 7
"KH2013:KH.C2.1020" 1069 763 697 943 784 845 978 929 1022
"KH2013:KH.C2.1021" 11 11 8 7 4 13 21 14 11
"ERCC5" 394 291 329 264 301 287 362 342 491
"KH2013:KH.C2.1023" 9 15 14 9 8 5 18 8 5
"HUS1" 297 222 174 267 297 179 278 232 239
"SI:DKEY-241L7.6" 5 28 5 27 17 9 35 51 10
"STARD13/8" 4886 3583 5045 4704 3796 3543 4496 3786 5731
"WDR18" 1937 1792 1865 1324 1500 1556 2274 2503 2129
"KH2013:KH.C2.1029_AGMAT" 332 266 207 239 237 136 378 409 321
"UBE3A" 780 539 681 916 594 593 933 674 773
"KH2013:KH.C2.1030" 11 11 25 19 11 17 13 1 20
"KH2013:KH.C2.1031" 13 8 18 15 6 9 15 7 17
"Q8AYA6_CHICK" 17 6 10 14 3 14 18 6 17
"SOCS2" 14 10 27 3 28 5 14 12 17
"WDR19" 739 531 612 493 454 532 666 596 681
"KH2013:KH.C2.1035_GST-1/10/25/41" 17 15 8 17 17 7 20 16 10
"KH2013:KH.C2.1036_SI:CH211-161H7.5" 18 1 16 4 3 9 5 3 4
"SER-6" 34 22 12 22 22 10 45 32 18
"DEAF1" 754 599 717 950 680 841 1040 866 1140
"KH2013:KH.C2.1039" 0 2 2 0 0 4 3 8 0
"CG30495" 357 272 331 428 431 437 334 356 436
"KH2013:KH.C2.1040" 7 4 3 5 1 0 3 3 3
"PRKD2" 162 99 127 153 94 110 186 157 204
"C16ORF57" 79 66 66 33 44 68 85 94 64
"KH2013:KH.C2.1043" 11 11 9 5 9 3 11 22 4
"KH2013:KH.C2.1044" 39 8 14 84 10 32 62 18 76
"KH2013:KH.C2.1045" 0 5 1 3 0 1 4 2 4
"ARL2BP" 181 120 296 175 94 264 173 117 333
"DCTN5" 224 188 132 147 186 188 225 207 230
"UBOX5" 203 116 104 107 93 103 140 187 172
"CNPY3/4" 39 47 34 21 12 6 32 39 6
"PTPRB" 693 451 549 745 488 604 746 693 850
"NPTX2" 81 95 76 28 148 40 79 57 73
"YOR111W" 129 115 70 172 116 119 141 117 127
"HS3ST4" 1 1 0 1 1 3 3 8 0
"KH2013:KH.C2.1053_WDR49/64" 101 123 84 68 77 11 117 205 82
"KH2013:KH.C2.1054_CES1/2/3" 157 114 71 97 76 43 125 107 96
"KH2013:KH.C2.1055_PLA2G1B" 15 25 22 24 22 9 16 16 35
"RSPO1/2/3/4" 51 70 51 77 96 102 46 52 50
"UBXN1" 248 224 249 173 192 168 263 301 305
"KH2013:KH.C2.1058" 0 1 1 3 4 1 2 3 2
"KH2013:KH.C2.1059" 4 1 2 0 2 0 3 3 0
"SEPSECS" 520 456 521 427 472 428 525 484 603
"CG17260" 448 254 261 480 338 249 413 315 353
"NOL9" 828 624 755 497 411 637 824 727 914
"KH2013:KH.C2.1062" 91 48 29 87 72 40 81 77 67
"CCDC134" 236 104 170 177 97 112 227 194 171
"KH2013:KH.C2.1065" 12 2 3 11 2 4 7 0 12
"KH2013:KH.C2.1066" 11 16 13 8 5 3 16 19 12
"SRBD1" 496 339 338 457 240 350 530 385 452
"SRPK/1/2" 3201 2676 2676 3282 3327 2942 3384 3671 3582
"IM:7138239" 33 92 236 308 629 476 126 170 115
"KH2013:KH.C2.107" 135 62 46 151 102 67 114 110 72
"KH2013:KH.C2.1070_TLL1/2" 12 8 9 8 5 3 6 6 35
"LIPL-1/2/3/5/6" 376 281 429 294 286 342 381 325 435
"PHKA1/2" 1505 981 1083 1346 1340 1296 1381 1493 1404
"SYNRG" 1500 968 1280 1418 1102 1141 1497 1276 1722
"HPS1" 95 97 126 93 136 66 137 79 51
"ITFG2" 871 535 549 607 644 599 883 725 708
"KH2013:KH.C2.1076" 12 3 5 6 6 7 10 7 7
"DHX33" 1823 1434 1487 1162 1005 1007 2051 1984 1927
"NCDN" 1401 984 858 1007 923 846 1567 1371 1296
"STK33" 164 81 72 73 81 41 141 96 122
"RPS3" 10000 10573 10308 8687 11973 9943 12002 14408 12368
"SYS1" 585 381 550 544 528 518 612 526 788
"KH2013:KH.C2.1081" 157 162 150 135 178 162 176 260 189
"KH2013:KH.C2.1082" 9 9 7 5 2 7 17 10 4
"KH2013:KH.C2.1083" 7 0 2 3 10 2 6 5 3
"KH2013:KH.C2.1084_PKD1L2" 17 16 4 9 3 6 11 16 4
"KH2013:KH.C2.1085_FBXL20" 257 208 224 205 202 195 276 206 257
"KH2013:KH.C2.1086_RPN2" 7014 5187 6412 6210 5665 5353 6793 6809 7927
"FITM1/2" 343 298 265 205 196 227 366 377 365
"ZC3HC1" 1719 1441 1506 1440 1455 1426 1842 1795 2084
"DOK/2/4/5/6" 333 229 329 210 222 269 286 297 328
"FKBP6" 435 89 94 408 133 84 406 108 98
"KH2013:KH.C2.1090" 3 1 3 3 0 1 4 0 1
"GCNT2" 30 23 29 14 17 16 15 19 14
"GPR119" 13 12 23 13 6 6 17 11 1
"XPNPEP3" 2188 1799 1784 1522 1862 1854 2285 2172 2313
"EPHB1" 106 47 66 52 20 39 54 45 52
"ASPSCR1" 543 325 302 350 294 175 471 396 407
"KH2013:KH.C2.1097" 17 10 27 7 13 4 42 31 78
"KH2013:KH.C2.1098" 304 177 231 232 247 210 242 200 262
"CLEC-174" 33 44 30 32 27 38 51 29 44
"SLC25A48" 239 255 491 1146 1487 1789 130 253 419
"KH2013:KH.C2.110_GST-11" 19 10 15 6 10 1 15 13 9
"KH2013:KH.C2.1100" 20 14 18 13 14 10 11 19 10
"KH2013:KH.C2.1101" 9 6 2 5 5 7 2 9 3
"CARKD" 338 231 263 262 253 291 324 349 406
"KH2013:KH.C2.1103" 1105 721 977 1356 900 809 879 751 922
"PCDH1/20/7/9" 1320 844 1057 1150 977 928 1347 1144 1402
"KH2013:KH.C2.1105_ITLN1/2" 138 87 39 141 129 25 166 144 32
"ELOVL3/6" 344 201 269 337 231 247 319 328 411
"CXXC1" 505 381 506 413 379 390 528 491 591
"INTS12" 1438 1184 1101 926 1079 951 1035 1316 1250
"HCRTR1/2" 24 11 19 26 10 5 41 16 17
"KH2013:KH.C2.111" 280 186 267 209 210 215 255 236 380
"AARS" 573 412 654 604 426 335 628 472 694
"KH2013:KH.C2.1111" 0 0 1 0 0 1 0 2 3
"OSR2" 27 21 11 1 0 7 13 5 6
"WDR93" 326 153 140 212 180 196 240 188 297
"KH2013:KH.C2.1114" 9 13 11 11 8 3 14 10 4
"TMTC2" 140 112 133 161 154 131 160 136 207
"KH2013:KH.C2.1116" 3 3 1 3 1 1 4 6 5
"KH2013:KH.C2.1117" 45 20 21 46 37 31 28 28 11
"KH2013:KH.C2.1118_CUBN" 17 26 27 12 10 9 25 11 20
"GALC" 889 558 764 869 611 785 940 717 1150
"KH2013:KH.C2.112_SSL2" 232 166 245 186 192 323 288 209 321
"KH2013:KH.C2.1120" 75 66 51 44 37 60 60 65 88
"KIAA1797" 903 503 518 731 402 545 816 688 731
"KH2013:KH.C2.1122" 9 10 6 4 1 2 6 1 4
"THSD1" 119 150 81 160 254 115 158 137 118
"KH2013:KH.C2.1124" 7 8 1 1 4 3 5 2 10
"TXNDC9" 2189 1572 1837 1556 1568 1707 2213 1905 2342
"UBE2D4" 4 10 7 1 13 6 4 10 2
"KH2013:KH.C2.1127" 14 10 11 2 5 4 11 5 14
"GUSB" 46 60 46 48 26 31 63 46 58
"MRPS26" 94 77 109 98 89 83 118 113 144
"KH2013:KH.C2.113_TECTA" 7 17 7 8 19 2 17 12 13
"KH2013:KH.C2.1130_GSTO1/2" 32 29 17 13 26 8 16 36 20
"KH2013:KH.C2.1131" 2 0 5 3 7 2 7 4 1
"CNR1" 1497 760 390 1787 1573 687 1210 755 493
"KH2013:KH.C2.1133_CES1/2/3" 43 29 23 13 75 84 59 51 16
"KH2013:KH.C2.1134_F31D5.4/5" 74 59 109 43 41 106 72 80 93
"Q5ZLQ3_CHICK" 398 228 258 191 194 182 306 292 278
"KH2013:KH.C2.1136_KYNU" 40 25 28 14 28 21 19 66 53
"KH2013:KH.C2.1137" 12 3 8 12 9 13 3 13 16
"KH2013:KH.C2.1138_GJA10" 29 29 4 11 24 16 14 32 35
"KH2013:KH.C2.1139" 14 12 9 19 14 11 14 15 15
"KH2013:KH.C2.114_C20ORF26" 75 41 45 58 21 28 103 66 69
"KH2013:KH.C2.1140" 8 5 10 7 13 0 11 12 20
"KH2013:KH.C2.1141" 0 1 1 1 0 0 1 0 0
"KH2013:KH.C2.1142" 12 15 20 9 13 19 10 16 19
"KH2013:KH.C2.1143" 27 19 32 16 22 17 31 22 30
"KH2013:KH.C2.1144_THBS1" 37 23 12 17 20 27 12 43 23
"KH2013:KH.C2.1145" 51 11 37 6 4 132 21 12 14
"KH2013:KH.C2.1146_RIPK1" 208 136 144 152 119 127 181 185 175
"KH2013:KH.C2.1147_ZGC:152830" 656 438 747 506 539 547 626 661 652
"KH2013:KH.C2.1148" 11 16 12 14 13 9 15 12 2
"KH2013:KH.C2.1149_FBXW7" 216 122 105 163 105 162 161 133 139
"KH2013:KH.C2.115" 6 17 8 6 7 2 9 1 5
"KH2013:KH.C2.1150" 0 3 10 2 2 1 5 3 0
"KH2013:KH.C2.1151" 4 12 11 4 12 7 8 13 10
"KH2013:KH.C2.1152" 35 26 7 6 8 1 23 20 4
"KH2013:KH.C2.1153" 253 308 257 215 111 187 318 339 299
"KH2013:KH.C2.1154" 15 6 20 8 10 7 15 16 10
"KH2013:KH.C2.116_SLC6A15/17" 521 361 406 159 162 163 1131 1130 941
"KH2013:KH.C2.117" 0 0 3 0 0 1 1 0 1
"KH2013:KH.C2.118_ENPP1/2/3" 1952 1176 52 2726 2312 59 2020 1553 109
"CLEC-11" 48 25 36 18 13 8 33 27 24
"KH2013:KH.C2.12_GLIPR2" 154 100 167 313 191 151 168 66 130
"ANKRD49" 138 151 129 180 167 158 175 195 180
"SH3D19" 111 78 76 58 69 78 97 92 140
"KH2013:KH.C2.122_C5ORF4" 406 224 418 357 126 168 257 254 321
"KH2013:KH.C2.123_EFCAB3" 126 102 114 94 92 95 117 117 128
"LCLAT1" 396 318 374 456 432 436 417 368 574
"FGF10/16/20/22/3/7/9" 295 152 139 784 592 526 146 82 200
"MPHOSPH8" 107 54 111 74 37 124 92 74 119
"CCR2/3" 357 222 444 404 236 641 238 190 440
"SDR39U1" 189 140 219 152 150 203 249 203 228
"MRPL44" 80 62 67 37 84 59 72 104 79
"KH2013:KH.C2.131_C08E8.2" 237 262 259 275 242 339 354 293 411
"KH2013:KH.C2.132" 49 7 21 20 2 15 20 9 24
"KH2013:KH.C2.133_HMCN1" 29 278 41 6 24 11 49 19 12
"RNF14" 305 230 327 337 302 335 292 314 466
"PPP6R1/2/3" 6929 5184 5695 6153 4912 5465 7532 6582 7657
"KH2013:KH.C2.136_AGP1/2/3" 155 64 242 47 58 120 97 70 59
"KCTD20" 990 704 714 1092 1023 1120 970 867 1228
"CDK2AP1/2" 608 454 559 628 539 666 577 624 752
"AAED1" 212 93 192 160 83 126 181 168 239
"Ci-R1CiGC26c12" 10 3 3 16 7 1 3 2 9
"TMSB15B1/2" 254 349 464 224 206 211 265 380 375
"RPL17" 5277 5437 5569 4519 6103 5407 6135 7577 6322
"FRG1" 565 391 378 431 470 356 470 501 444
"RAB9B" 104 56 81 109 63 98 130 77 89
"E230025N22RIK" 97 100 89 91 66 131 116 136 68
"USPL1" 1069 873 913 892 677 744 1149 1105 1255
"KH2013:KH.C2.146_NIPAL2/3" 247 208 242 277 230 141 251 210 197
"KH2013:KH.C2.147" 661 447 827 325 236 568 624 425 876
"KH2013:KH.C2.148" 0 4 1 0 0 1 2 0 1
"NCAPD3" 2562 1680 1738 2844 2154 2236 2306 2090 2099
"KH2013:KH.C2.15" 862 809 802 488 669 563 1111 1285 1141
"CIB" 428 467 424 558 536 512 400 259 478
"PAICS" 14845 18971 16682 9875 16629 14266 17756 23715 20960
"KH2013:KH.C2.152" 17 10 6 14 4 18 11 10 22
"KH2013:KH.C2.153_C14ORF166B" 378 269 261 199 256 179 364 350 415
"KH2013:KH.C2.154" 17 5 4 30 1 1 11 5 12
"KH2013:KH.C2.155" 15 13 10 4 5 6 18 8 11
"KH2013:KH.C2.156_PGP-1/9" 111 70 129 99 137 95 169 134 142
"KH2013:KH.C2.157_DUR3" 26 7 57 16 16 18 17 20 3
"KH2013:KH.C2.158_ENPP1/2/3" 200 184 393 229 225 611 115 121 392
"TMTC3" 319 302 348 314 299 222 307 298 480
"DDX27" 2564 1929 1841 1377 1495 1534 2488 2438 2679
"KH2013:KH.C2.160_DMBT1" 75 175 77 243 227 73 32 126 41
"NR1H4/5" 141 87 93 214 183 306 177 132 221
"MAML1/2/3" 2176 2033 1952 2064 2089 1784 2270 2539 2187
"KH2013:KH.C2.163_MUP1/3" 18 14 21 13 14 23 13 24 13
"NGRN" 135 119 112 100 112 100 147 131 142
"KH2013:KH.C2.165" 35 24 28 6 18 17 35 23 35
"PNPLA6/7" 4843 3881 3690 4160 4064 3709 5026 5542 5186
"FAM108B/1" 2055 1671 1820 2291 2052 2291 2093 2298 2485
"LPIN/1/2/3" 1291 809 820 1539 1189 954 1105 716 904
"KH2013:KH.C2.169" 2 3 2 7 1 3 1 3 2
"KH2013:KH.C2.17" 11 7 3 8 3 6 6 12 7
"ODZ1/2/3/4" 2189 2629 2148 4073 3734 3154 2763 3103 2424
"CCDC115" 279 251 251 228 338 331 220 279 344
"UTP15" 481 329 369 265 343 315 485 486 534
"ATR" 510 436 355 569 444 447 549 539 678
"KH2013:KH.C2.174_GLRX2" 241 167 253 182 188 179 223 203 287
"ACTL6B" 365 312 372 363 391 316 393 397 439
"C10ORF11" 180 149 136 176 199 183 294 250 244
"KH2013:KH.C2.177" 2 6 2 0 1 1 0 5 1
"KH2013:KH.C2.178_YWHAH" 18 24 21 26 16 22 29 26 27
"ATP8A1/2" 1003 764 1010 1035 802 1035 1143 971 1332
"CAPS2" 450 316 434 488 403 489 555 430 507
"ARIH1" 1098 884 1040 1166 1052 1166 1227 1125 1479
"C19ORF45" 51 54 79 51 44 95 62 65 83
"MSL3" 283 300 260 229 279 273 284 379 351
"KH2013:KH.C2.184" 261 234 250 149 213 177 290 340 283
"GPN3" 263 277 257 167 241 218 256 341 265
"KH2013:KH.C2.186" 17 16 14 21 13 37 10 20 15
"PAPSS/1/2" 1531 672 1368 1143 1358 930 1492 1061 1485
"AIG1" 170 84 138 192 139 120 171 100 140
"KH2013:KH.C2.189" 174 137 182 133 145 124 247 248 162
"ATG7" 502 341 431 442 410 332 468 514 425
"SIN3A" 1643 1114 1111 1222 1082 799 1719 1472 1385
"KH2013:KH.C2.191" 222 143 169 144 156 147 145 157 171
"MST1R" 1823 1187 1443 1966 1455 1504 1877 1595 1590
"DCAF10" 67 44 33 57 32 14 62 45 64
"SHARPIN" 393 473 408 277 424 268 428 575 498
"KH2013:KH.C2.195_GPR133" 99 69 57 55 38 49 74 94 24
"KH2013:KH.C2.196" 4 6 5 14 3 2 25 2 14
"KH2013:KH.C2.197_CLEC-41/42/43/5/6/7/9" 4 2 0 3 7 0 2 0 0
"RPL3" 20652 20264 18866 17871 23255 18521 22020 26786 22912
"DCHS1" 468 581 440 744 580 279 386 522 299
"WDR55" 1460 1150 1063 908 1018 857 1716 1679 1518
"KH2013:KH.C2.20" 148 120 381 153 99 52 112 74 211
"KH2013:KH.C2.200" 30 13 6 14 6 10 19 21 11
"KH2013:KH.C2.201" 132 83 82 27 383 110 67 104 68
"KH2013:KH.C2.202" 419 358 335 338 387 366 375 466 457
"EFCAB4BB" 164 133 104 132 144 126 191 139 134
"KH2013:KH.C2.204_PDLIM5/7" 1974 1109 1311 4429 2874 2914 1829 1275 1976
"KH2013:KH.C2.205_ODC1" 95 95 151 122 212 77 181 158 112
"CLCA1/2/3/6" 157 144 126 131 106 49 183 396 150
"KH2013:KH.C2.207_Y106G6H.5" 100 94 51 35 17 33 157 118 121
"USP6NL" 606 459 544 564 552 586 591 673 617
"KH2013:KH.C2.209_CALM1/3" 520 615 471 429 462 358 512 697 745
"PAMR1" 95 57 46 56 36 24 63 36 42
"C10ORF57" 0 3 0 5 2 1 3 4 1
"GPR50" 338 151 744 250 130 134 165 114 172
"KH2013:KH.C2.213_CYP4V2/3/7/8" 391 360 389 309 328 284 343 441 466
"BUD13" 658 587 428 453 565 448 632 686 552
"RPLP1" 3615 3739 3801 2943 4589 3568 4348 4777 3870
"KH2013:KH.C2.217_MAM3" 903 845 957 446 429 520 1140 1342 1568
"TMEM169" 955 762 717 630 625 760 1066 994 1236
"KH2013:KH.C2.219" 0 0 1 1 1 1 1 2 0
"KH2013:KH.C2.22" 659 385 396 1716 1520 1203 448 306 472
"KH2013:KH.C2.220_CG2781" 58 68 50 65 82 83 70 73 57
"KH2013:KH.C2.221" 0 1 0 0 0 0 1 1 0
"KH2013:KH.C2.222" 13 10 5 3 11 2 17 13 10
"CAP1/2" 1655 1417 1701 1306 1229 1333 1916 2068 2256
"KH2013:KH.C2.224_TMEM45B" 132 106 96 101 108 62 124 128 73
"KH2013:KH.C2.225" 13 18 4 15 16 1 7 20 11
"SLC39A12/4" 120 56 110 403 363 271 53 42 118
"MRPL3/9" 1757 1178 1529 1127 1126 1298 1723 1565 1683
"KH2013:KH.C2.228_TGFBR3" 601 459 624 726 680 777 557 534 845
"KH2013:KH.C2.229_GPM6B" 861 600 495 984 766 669 774 673 635
"ZNF704" 117 56 45 179 155 122 115 61 106
"CHMP2A" 1337 1023 1455 1117 1064 1400 1442 1321 1888
"RFC1" 244 191 225 337 271 345 204 257 328
"PAOX" 180 191 138 182 115 157 222 180 182
"CR855307.2" 5 16 10 3 3 4 21 11 15
"KH2013:KH.C2.234" 407 219 341 353 276 329 321 267 355
"KH2013:KH.C2.235" 22 11 4 11 18 10 25 19 20
"COL6A1/2/3/5/6" 37 16 12 30 21 6 28 13 13
"TBCC" 258 161 233 169 182 160 203 266 251
"KH2013:KH.C2.238" 335 207 219 281 235 246 316 267 336
"YNR064C" 148 171 113 156 147 132 171 173 175
"TCEB3" 316 269 292 292 321 310 446 452 557
"ATP10B" 1216 714 1193 796 667 499 1211 1176 1444
"KH2013:KH.C2.241" 4 4 4 4 4 1 8 5 1
"DNAH3" 55 22 26 15 18 13 34 32 15
"KH2013:KH.C2.244" 119 88 146 57 93 63 118 74 121
"KH2013:KH.C2.245_B3GNT2/7/9" 646 305 606 1092 885 925 559 465 732
"PDIA6" 735 760 776 817 1052 892 843 1066 1010
"KH2013:KH.C2.247_FUT3/4/5/6/7/9" 590 351 513 550 394 448 616 512 729
"KLHL13/18/9" 578 298 458 300 436 234 501 325 678
"CNGA1/2/3/5" 51 48 29 68 53 117 85 54 50
"FANCD2" 2091 1112 1176 1918 1300 872 1847 1657 1148
"KH2013:KH.C2.250" 5 8 5 2 8 11 3 5 15
"KH2013:KH.C2.251" 149 179 66 111 156 40 320 45 119
"TH" 34 17 17 12 19 20 19 23 12
"KDM1B" 901 520 646 455 450 493 885 629 686
"EPB41L5" 1354 1183 1113 1377 1214 1075 1567 1621 1517
"GEMIN5" 508 498 406 425 391 258 522 520 586
"PRAF2" 375 258 356 389 336 389 370 300 441
"RPS26" 3602 3202 3780 2871 3781 3232 4346 4125 4136
"KH2013:KH.C2.258" 26 23 14 6 5 14 19 23 21
"BX072576.1" 56 35 39 16 18 44 30 31 48
"LARS" 5098 4031 4124 3233 3319 3395 5145 5048 5017
"KH2013:KH.C2.260" 0 1 1 1 0 0 1 1 1
"SI:CH1073-291C23.2" 51 36 40 48 41 23 38 52 40
"IMPA1/2" 338 310 303 218 245 207 397 491 529
"KH2013:KH.C2.263" 1 3 1 1 1 1 4 3 7
"KH2013:KH.C2.264" 32 14 26 19 27 20 27 23 15
"PKLR" 484 312 338 549 423 455 429 477 475
"ZMYND10" 233 158 222 111 114 157 211 227 251
"KH2013:KH.C2.267" 14 14 9 5 11 7 7 6 1
"EGR2" 219 181 237 181 154 219 215 236 265
"CELF1/2" 405 350 272 546 307 498 386 315 403
"KH2013:KH.C2.27_NRP2" 331 287 260 357 358 268 369 393 337
"C11ORF82" 9 11 11 16 9 14 18 18 35
"KH2013:KH.C2.271" 533 442 582 804 698 741 605 493 831
"POLR2J/2/3" 381 308 327 248 268 294 424 452 402
"KH2013:KH.C2.273" 0 1 0 0 0 0 1 0 0
"DDX6" 5385 5146 4138 4122 4359 3956 5785 6959 6340
"KH2013:KH.C2.275" 32 31 40 38 30 44 41 32 45
"PSD/2/3" 855 412 474 799 700 584 706 484 720
"TARDBP" 3580 3883 3907 3617 4423 4164 3955 4449 4896
"UFSP2" 230 128 194 140 86 111 210 174 235
"KH2013:KH.C2.279" 3 1 2 1 1 3 0 5 2
"RPL10A" 7423 6863 6673 7380 8082 6883 8575 8964 8068
"KH2013:KH.C2.280_GSTO1/2" 135 84 127 41 64 56 62 94 165
"KH2013:KH.C2.281" 188 119 207 170 172 165 151 167 200
"KH2013:KH.C2.282_DNAJC27" 347 312 245 330 306 230 341 420 419
"LRRC51/6" 47 39 32 14 9 16 21 29 31
"AIFM1" 1211 933 936 1188 1062 998 1386 1182 1501
"KH2013:KH.C2.285" 77 52 48 31 40 30 58 46 27
"GGT7" 346 331 489 417 496 574 396 410 582
"KH2013:KH.C2.287_DSCAM/2/3/4" 111 70 99 73 69 84 110 100 122
"FTSJ1" 662 529 697 568 612 795 645 727 857
"KH2013:KH.C2.289_QDR1/2/3" 76 40 123 57 38 35 41 37 100
"NSUN7" 249 171 153 199 164 168 262 120 214
"GABPA" 1253 1065 1040 1504 1646 1141 1225 1306 1120
"CYGB/2" 33 35 26 17 16 12 35 30 13
"KH2013:KH.C2.292_ALS2CR8" 2010 1271 1274 1773 1387 1316 2251 1785 1816
"CWF19L2" 400 296 327 301 264 280 434 415 410
"STIM/1/2" 1483 984 1128 1313 1053 1103 1462 1252 1518
"KH2013:KH.C2.295" 2 4 14 7 10 8 9 5 6
"KH2013:KH.C2.296" 425 366 424 413 332 425 567 588 529
"KH2013:KH.C2.297" 107 43 103 86 170 128 71 46 133
"SDF2L1" 2840 2026 2555 2316 2221 2541 2846 2423 3280
"KH2013:KH.C2.299_RGS3" 2418 1935 2327 2039 1883 1904 2709 2685 2614
"CG32039" 166 129 133 158 169 173 228 209 210
"MEICS" 561 463 449 519 555 471 527 526 728
"KH2013:KH.C2.300_CES1/2/3" 71 43 10 23 21 22 52 37 37
"CCDC53" 265 184 166 201 218 177 256 257 202
"TUB" 448 349 526 528 399 541 513 473 582
"KH2013:KH.C2.303_PSMD4" 37 33 34 26 12 4 40 24 34
"PDRG1" 657 499 527 456 508 525 672 685 594
"YIPF6" 100 72 114 109 71 87 132 110 158
"TMEM38B" 1997 1280 1516 1373 1357 1115 2009 1701 1884
"DPYSL2/3" 117 35 27 27 42 56 50 35 13
"KH2013:KH.C2.308_MAM3" 10 10 10 12 14 10 15 20 8
"HINT2" 57 42 39 29 42 31 29 40 17
"REXO4" 856 677 702 499 389 513 946 823 860
"TMEM185B" 709 541 597 542 512 508 805 709 768
"LAMTOR1" 865 634 660 705 677 626 961 825 885
"KHK" 816 469 1401 693 415 582 718 532 850
"IGF1/2" 952 678 597 1252 1377 1188 530 593 683
"KH2013:KH.C2.314" 13 10 3 16 8 1 21 8 18
"LACC1" 33 36 32 43 32 42 49 42 29
"KH2013:KH.C2.316" 37 41 14 48 23 25 26 41 43
"PGRMC1/2" 1597 1256 1375 1321 1104 1137 1591 1457 1636
"POLH" 368 210 257 269 313 312 254 206 369
"KH2013:KH.C2.319" 197 175 163 303 225 195 195 185 177
"KH2013:KH.C2.32_AL954655.1/2/3/4/6/7" 11 3 3 4 6 2 7 8 0
"KH2013:KH.C2.320_ASNS" 31 21 43 23 16 22 69 15 48
"MOB2" 925 742 952 1184 1067 830 992 786 1015
"VHA-1/2/3" 5531 3523 5070 4764 4364 4397 5638 4919 5433
"CATSPER3" 10 19 8 1 7 10 15 7 9
"NUP49/54/57" 1437 1129 1122 891 886 1000 1446 1444 1430
"KH2013:KH.C2.325_MOV10" 50 79 43 31 96 39 30 73 101
"Ci-R1CiGC29d23" 113 38 40 35 192 52 63 41 47
"AFF1/2/3/4" 1682 906 1726 1956 1358 1673 1378 1211 1507
"KH2013:KH.C2.328" 77 58 70 42 38 20 89 58 39
"USP40" 1798 888 1057 1346 793 1029 1514 1249 1453
"ZNF385B" 52 84 41 54 73 72 55 31 168
"KH2013:KH.C2.330_ACP2" 397 280 309 362 395 441 355 450 438
"C20ORF20" 228 185 186 237 223 161 212 258 283
"GCLC" 1324 1048 1027 854 784 1102 1438 1176 1336
"WISP1/2/3" 24 23 40 26 30 21 34 34 33
"SLC35C1" 1399 871 1365 1194 1304 1117 1409 1129 1689
"PIGF" 1249 1087 1015 971 875 948 1457 1568 1554
"BMP5/6/7" 500 490 289 4022 5562 2595 571 492 393
"KCTD16/8" 363 128 96 392 219 124 237 147 96
"CG5844" 360 186 513 351 278 323 235 302 365
"RNF219" 1543 994 1255 1331 972 1070 1552 1104 1567
"MAPK8IP3" 4451 2860 2947 2189 1570 2296 5738 5035 5650
"KH2013:KH.C2.340_AL954655.1/2/3/4/6/7" 1 2 0 1 2 0 2 4 1
"KH2013:KH.C2.341" 9 6 7 5 8 6 3 9 5
"KH2013:KH.C2.343" 341 234 253 274 228 253 390 378 377
"KH2013:KH.C2.344_F57C2.5" 198 110 123 118 102 149 187 142 205
"TM9SF3" 1606 1302 1498 1358 1451 1350 1689 1696 2099
"KH2013:KH.C2.346_SPON1" 100 167 109 79 60 102 165 146 154
"OXR1" 741 493 744 698 521 779 787 748 732
"ZDHHC15/2/20" 957 794 925 907 953 902 995 1090 1454
"KH2013:KH.C2.35" 153 122 132 120 53 64 190 79 128
"KH2013:KH.C2.350_NCOR1/2" 1021 783 857 982 869 1172 909 1029 1124
"KH2013:KH.C2.351" 6 4 8 5 7 3 13 3 2
"KH2013:KH.C2.352" 26 15 31 24 16 19 28 30 63
"FCHSD2" 845 665 732 1262 1204 940 820 732 895
"KH2013:KH.C2.354_ALS2CR8" 109 123 109 148 103 127 114 105 167
"KH2013:KH.C2.357" 4 4 1 2 0 0 0 2 1
"KH2013:KH.C2.358" 79 48 50 63 61 61 87 84 77
"HIVEP1/2" 831 498 666 790 483 420 879 589 729
"FTMT" 9868 6805 9539 10012 9258 10098 9597 8499 10906
"KH2013:KH.C2.361" 11 11 3 11 32 19 1 6 2
"KIF3A" 762 398 572 564 289 491 783 580 664
"CLYBL" 752 494 492 735 587 442 696 491 537
"CRB3" 36 17 20 64 48 42 28 32 26
"ZTE25" 194 148 180 143 186 139 184 200 161
"KIAA1109" 1509 768 1096 1801 993 1503 1425 865 1437
"KH2013:KH.C2.367_VIR-1" 25 30 29 17 37 16 36 17 27
"KH2013:KH.C2.368" 0 2 0 1 0 0 0 0 1
"ACTR6" 352 279 318 220 303 240 399 384 392
"LACTB2" 158 113 113 163 115 150 132 163 141
"KH2013:KH.C2.370_SCRIB" 2399 1713 1680 2477 2086 2291 2316 2151 2450
"KH2013:KH.C2.371_YWHAH" 85 47 86 78 75 78 100 82 92
"KH2013:KH.C2.372" 3 2 1 1 0 1 0 2 0
"KH2013:KH.C2.373_EDE1" 132 137 117 84 164 24 180 141 88
"KH2013:KH.C2.374" 55 70 70 57 36 40 57 47 62
"URB2" 3306 3063 2453 2967 2762 2478 3672 3423 2896
"UBTF" 2948 2614 2531 2550 2865 2604 3295 3364 3266
"KH2013:KH.C2.377_MP1" 131 38 135 47 73 51 99 66 74
"KH2013:KH.C2.378_SI:CH73-343L4.1/3/4/5/6" 3 7 6 11 14 17 5 13 10
"CPSF3/73" 1011 829 880 925 781 785 944 1053 1219
"SLC36A1/2/3/4" 1536 1054 1132 1793 1440 1324 1364 1407 1681
"KH2013:KH.C2.380_LARP6" 100 99 237 144 200 113 145 137 205
"SI:CH211-161M3.4" 202 135 204 189 129 184 243 172 185
"METTL19" 359 276 311 258 237 242 388 332 458
"C4ORF33" 90 67 74 67 59 36 70 84 59
"KH2013:KH.C2.384_TMEM45B" 829 633 810 668 712 726 828 909 1041
"KH2013:KH.C2.385" 22 12 13 29 14 30 41 19 23
"KH2013:KH.C2.386" 11 4 4 1 2 5 9 6 14
"ARHGAP22/24/25" 449 242 438 928 573 523 387 211 402
"KH2013:KH.C2.388" 26 30 28 15 5 10 31 23 13
"KH2013:KH.C2.389_STIP1" 5 5 5 5 4 3 8 4 5
"UTP11L" 333 253 259 207 264 246 327 342 358
"PPAPDC2/3" 12 8 6 15 7 7 11 11 9
"CES2C" 25 17 26 24 12 27 18 20 48
"ADH5" 1073 1019 894 897 1000 866 1054 1113 1333
"GOT2" 1402 844 1075 980 809 1060 1447 1210 1611
"KH2013:KH.C2.394_CDD-1/2" 4 5 0 3 4 3 8 3 6
"KH2013:KH.C2.395" 53 23 15 25 21 25 87 36 50
"KH2013:KH.C2.396_CG8673" 68 58 73 16 25 6 64 110 49
"JLP1" 59 58 52 67 76 84 49 75 87
"HENMT1" 3 3 1 1 2 5 3 0 2
"KH2013:KH.C2.399" 32 17 14 17 31 11 21 27 17
"KH2013:KH.C2.4_MS4A15/2" 1197 987 1007 1466 1269 1077 1232 1157 1188
"KH2013:KH.C2.40_VIR-1" 45 31 23 42 83 52 39 32 24
"VPS8" 628 412 556 560 341 630 628 549 728
"MORF4L1/2" 1306 1099 1108 912 984 889 1500 1491 1380
"MAB21L1/2" 31 46 88 62 47 122 49 41 57
"DNAH17" 789 613 489 912 307 480 916 768 535
"PKD1L3" 58 41 54 36 32 37 54 59 50
"FAM84A" 577 334 340 561 579 559 449 389 649
"GLYR1" 14864 13714 12922 10633 12231 11524 16106 17827 18384
"DOCK6/7/8" 1555 1122 1347 1773 1111 1323 1805 1409 1941
"KH2013:KH.C2.408" 60 57 104 53 24 66 85 89 95
"KH2013:KH.C2.409_MUP1/3" 142 47 150 81 47 61 120 67 108
"APLF" 317 187 158 263 256 258 252 248 219
"KH2013:KH.C2.410_TPM1/2" 298 227 276 328 206 340 367 256 438
"KH2013:KH.C2.411_CUTL-29" 63 80 88 85 112 16 104 20 91
"DBR1" 1118 746 716 1170 641 631 1075 812 775
"KH2013:KH.C2.413" 0 4 3 10 0 0 3 6 0
"RPAP2" 7 3 6 3 8 7 7 6 4
"NDUFS3" 929 678 900 738 796 741 955 872 1170
"KH2013:KH.C2.416" 4 5 7 0 7 2 3 5 4
"GTPBP3" 330 279 215 221 166 211 294 267 285
"FUCA/1/2" 463 340 449 505 439 477 522 429 739
"KH2013:KH.C2.419_PSME3" 3 4 1 1 1 1 4 6 11
"POU4F1/2/3" 27 44 25 21 19 20 19 20 39
"PTPN3/4" 1755 1174 1662 1822 1187 1630 2008 1668 1980
"ADMP" 207 161 198 182 317 154 177 249 380
"TES" 627 472 620 522 669 441 1145 1287 1155
"ALG1" 366 329 349 198 223 289 408 413 482
"YWHAG" 27330 26431 26320 24387 29508 26876 29629 34316 33054
"PPP1R12B" 4518 3625 3591 6068 4603 4707 3887 3881 4546
"NLRC3" 28 40 63 42 44 27 53 72 23
"KH2013:KH.C2.427_COLEC10/11" 13 16 11 13 1 12 18 12 26
"KH2013:KH.C2.428" 22 18 17 7 10 9 13 17 18
"KH2013:KH.C2.429_SCRIB" 26 37 18 6 3 6 14 19 9
"TAG-233" 790 438 631 780 594 656 748 668 670
"METTL18" 124 70 90 44 47 49 109 105 80
"KH2013:KH.C2.431_ACOX2" 274 185 198 239 182 169 269 222 260
"C18H11ORF58" 152 118 148 137 159 128 155 130 183
"GIPR" 149 59 114 216 174 238 118 67 100
"CYP7A1" 201 179 193 184 127 145 256 166 181
"NUP210" 1757 1168 1235 1923 1253 1245 1674 1461 1332
"KH2013:KH.C2.436_FUT8" 237 332 111 344 614 351 149 264 104
"TBC1D1/4" 714 459 819 835 577 911 749 601 762
"PPIL4" 1279 1023 1112 787 788 806 1331 1361 1273
"CRYZL1" 98 80 53 52 64 48 80 73 53
"RRAGD" 1747 1404 1633 1795 1387 1585 1843 1765 1888
"RRM1" 1375 1085 1107 2109 2099 1713 1049 1238 1550
"SLC1A2" 195 52 50 74 74 128 53 109 66
"KH2013:KH.C2.443" 27 11 27 39 34 18 30 28 33
"KH2013:KH.C2.444_AGPAT5" 464 344 406 284 380 428 462 534 740
"FAM195A" 257 168 206 206 251 219 296 297 283
"GNPAT" 1102 712 874 970 749 750 1132 883 941
"KH2013:KH.C2.447_HPDL" 42 41 34 3 29 22 45 38 43
"KH2013:KH.C2.448_NAS-16/17/23/25/27/28/29/31/32" 79 128 61 52 69 20 81 111 38
"RTF1" 722 580 537 533 687 605 709 781 825
"TMEM144" 388 220 291 338 236 291 443 360 411
"KH2013:KH.C2.450" 451 423 431 254 338 361 561 609 568
"RRAS/2" 1138 997 1038 1044 926 850 1210 1182 1426
"KH2013:KH.C2.452_GMPPA" 233 223 175 188 252 178 215 185 254
"KH2013:KH.C2.453_PRKG1" 83 86 53 51 63 9 89 69 137
"KH2013:KH.C2.454_QDR1/2/3" 54 39 71 85 50 103 38 37 78
"TPTE/2" 51 25 43 35 28 27 28 23 26
"KH2013:KH.C2.456_MEP1/2/3" 39 28 286 39 8 20 32 28 34
"KH2013:KH.C2.457" 76 34 35 60 67 76 88 21 65
"IGBP1" 2343 1728 1999 1761 1683 1589 2403 2418 2572
"C6ST-like1" 21 14 9 21 12 17 31 5 6
"MCTS1/2" 1053 936 1097 577 785 648 1090 1254 1084
"KH2013:KH.C2.460" 4 0 7 1 2 1 9 8 2
"FJX1" 25 34 21 11 8 15 34 27 22
"KH2013:KH.C2.462" 688 555 553 726 582 482 883 738 734
"PPME1" 140 136 131 115 130 66 137 129 91
"KH2013:KH.C2.464" 5 0 2 2 5 1 3 1 2
"KH2013:KH.C2.465_GST-1/10/25/41" 14 23 11 7 19 6 11 10 5
"FAM199X" 1515 1244 1243 1006 1083 993 1661 1668 1804
"KH2013:KH.C2.467_MP1" 6 8 18 4 8 6 9 9 4
"KH2013:KH.C2.468_CG14331" 32 23 18 7 21 33 30 30 24
"SFRP2" 2910 4863 1793 1579 3209 1203 2919 4780 2548
"KH2013:KH.C2.47" 89 53 75 56 56 62 103 60 111
"KH2013:KH.C2.470_PKD1L2" 356 237 269 204 232 231 339 343 383
"DDX17/5" 3227 2668 3429 2692 2258 3062 4178 4081 5069
"DNAJC12" 50 52 44 45 47 36 70 80 51
"KH2013:KH.C2.473_UXS1" 739 653 738 680 609 535 803 817 1072
"KH2013:KH.C2.474_PTPRA" 118 112 89 79 85 68 98 139 116
"TRPV1/4/5/6" 372 299 360 408 334 351 455 402 341
"CYP11B1/2" 40 66 44 28 38 40 50 46 28
"KH2013:KH.C2.477_DUOX-2" 399 384 391 277 262 242 374 526 377
"KH2013:KH.C2.478" 34 4 6 11 16 4 10 6 0
"RDL2" 121 55 77 130 147 145 112 99 102
"KH2013:KH.C2.48" 363 330 362 446 253 487 386 354 661
"NR1H2/3" 311 229 216 284 290 356 306 260 306
"SLC25A15/2" 985 727 703 616 570 672 1046 1002 971
"KH2013:KH.C2.482" 5 7 10 9 1 2 4 2 0
"MFN1/2" 2715 2157 2242 2390 2163 1995 2772 2877 3026
"histone" 0 0 0 0 1 0 0 0 0
"KH2013:KH.C2.485" 0 0 0 0 0 0 1 0 0
"NPC1" 6190 5168 5183 6357 5153 6292 6897 6781 7992
"VF13D12L.3" 785 773 809 958 1188 1176 849 882 998
"PRELID1" 262 203 240 171 233 214 289 275 318
"KH2013:KH.C2.489" 496 530 371 461 593 415 573 610 471
"KH2013:KH.C2.49" 140 165 93 152 193 124 156 229 163
"LYAR" 383 263 233 236 210 207 376 297 282
"KH2013:KH.C2.491" 16 17 51 5 8 10 25 16 9
"EXT1" 1765 1390 1553 2772 1658 2241 1860 1600 2186
"KH2013:KH.C2.493" 11 8 1 2 1 0 14 6 0
"PSMD13" 2511 2254 2793 2374 2449 2810 2724 2878 3838
"ASB11/13/5/9" 199 166 193 92 76 73 276 280 259
"C7ORF50" 2 8 3 7 2 2 4 1 1
"WBP2" 273 187 277 303 249 336 302 265 369
"FICD" 256 178 227 265 313 175 259 213 191
"KH2013:KH.C2.499_NPC2" 839 581 1148 804 1150 1551 978 911 2222
"ARAP1/2/3" 727 376 676 564 424 491 578 436 628
"SPRA" 475 398 463 264 227 300 636 583 742
"KH2013:KH.C2.500" 28 16 7 9 4 15 17 21 22
"FAM113A" 487 295 399 366 303 407 482 363 562
"KH2013:KH.C2.502_CU694453.2" 18 24 35 17 19 20 19 33 17
"LOXL2" 34 42 34 23 2 6 31 22 8
"KH2013:KH.C2.504_IGFALS" 48 38 39 32 28 9 86 52 56
"C2ORF68" 731 679 607 627 760 587 848 974 907
"DHCR7" 135 77 156 169 145 234 147 152 196
"CTRB1" 63 54 48 68 74 35 94 32 44
"KH2013:KH.C2.508" 8 3 3 2 6 6 11 5 2
"RAB26/37" 217 156 188 218 278 214 209 170 175
"NCBP2" 476 435 404 320 446 389 471 553 486
"C9H2ORF15" 979 681 989 583 613 790 956 914 1199
"POLR2C" 1028 951 954 709 877 823 1015 1214 1156
"ASAP1/2" 632 476 546 630 496 478 677 718 740
"KH2013:KH.C2.513" 226 161 129 205 103 122 174 117 128
"KH2013:KH.C2.514_ENPP1/2/3" 238575 197854 303549 353256 393469 532695 205189 212408 361581
"KH2013:KH.C2.515_SLC5A12/8" 29 23 18 21 12 9 22 16 17
"KH2013:KH.C2.516_CACHD1" 265 249 203 280 222 208 299 251 279
"KH2013:KH.C2.517" 44 35 33 34 34 25 34 25 18
"DNAJB2/3/6/7/8" 741 544 561 522 704 523 874 834 661
"POMT1" 183 234 172 226 248 170 243 180 158
"KIAA0319" 1082 605 939 961 605 821 1068 889 1021
"NOM1" 2623 2002 2095 1420 1446 1410 2710 2681 2831
"CU896603.1" 30 25 38 70 71 30 39 18 16
"KH2013:KH.C2.522" 1 0 0 0 0 0 0 0 0
"KH2013:KH.C2.524" 5 19 10 11 2 0 9 13 1
"HMMR" 366 384 372 423 307 348 432 502 604
"SLC32A1" 90 60 54 43 85 22 75 56 73
"UBN1/2" 1471 1030 1058 1065 929 909 1580 1486 1379
"KH2013:KH.C2.528_ANAPC1" 399 415 432 277 333 321 532 615 430
"KH2013:KH.C2.529" 204 194 65 209 224 55 254 279 51
"SEPN1" 1693 1384 1311 1361 1547 1325 1560 1754 1864
"SMG6" 732 544 497 435 424 340 791 687 608
"EFHA2" 1332 906 1226 1933 1466 1824 1221 1200 1713
"KH2013:KH.C2.532" 217 194 188 229 216 229 194 198 200
"KH2013:KH.C2.533" 513 355 371 373 377 314 474 425 446
"CHIC1/2" 595 557 572 444 495 526 657 701 700
"KH2013:KH.C2.535" 4 0 1 0 1 2 1 1 1
"KH2013:KH.C2.536" 39 40 62 36 94 76 31 24 61
"UBXN11" 290 195 195 193 166 160 302 321 241
"KH2013:KH.C2.538" 11 4 14 7 4 11 12 0 11
"KH2013:KH.C2.539" 37 55 37 11 7 16 35 40 12
"ADRA1A" 20 8 20 11 7 9 31 12 25
"KH2013:KH.C2.540" 3 1 0 2 2 0 0 0 0
"TMEM30B" 2338 1892 2124 2531 2160 2175 2535 2585 2756
"KH2013:KH.C2.542" 88 30 36 99 65 47 44 29 37
"PDE10A" 33 26 11 12 8 4 13 31 9
"Ci-osm9-related2" 5 12 12 3 18 16 23 20 41
"PAH" 53 52 83 92 56 44 59 43 47
"PFDN2" 901 655 709 731 657 675 885 863 864
"ZFAND2A" 171 119 141 183 157 143 344 141 193
"SRL" 120 110 123 164 146 119 106 109 128
"ASL" 868 675 688 693 709 648 816 795 1003
"ODF3B" 107 53 85 67 86 44 108 59 36
"POLR2D" 20 17 8 5 15 0 11 16 5
"RPL31" 1626 1683 1872 1428 1946 1654 2255 2184 1866
"KH2013:KH.C2.552" 8 4 3 2 5 2 16 1 0
"KH2013:KH.C2.553" 1 0 1 0 0 1 0 1 0
"KH2013:KH.C2.554_SRD5A3" 60 58 74 32 19 23 71 63 121
"KH2013:KH.C2.555" 60 56 57 56 40 73 69 61 55
"SLC35A3" 1102 944 955 808 797 769 1150 1287 1322
"CHM" 862 557 583 836 708 661 734 724 791
"KH2013:KH.C2.558" 52 48 43 51 25 36 58 43 50
"KH2013:KH.C2.559_TPCN1" 131 67 74 109 74 67 119 72 149
"PCYOX1" 348 222 314 304 242 322 230 259 374
"KH2013:KH.C2.560_MYF5/6" 19 16 25 15 21 20 27 28 33
"YWHAG/1" 451 295 594 573 509 627 322 284 401
"TYR-1/2/3/4/5" 220 206 175 242 185 201 269 208 228
"KH2013:KH.C2.563" 2 0 5 2 4 2 1 2 4
"MICAL1/3" 1097 639 1072 879 908 753 786 822 1096
"SPCS3" 4737 3330 4321 2793 2525 2862 5121 4669 5229
"KH2013:KH.C2.566_PGP-1/9" 232 172 81 201 128 44 301 270 111
"TBC1D8/9" 1483 670 1357 1091 589 917 1542 911 1527
"KH2013:KH.C2.568_GDF2" 109 11 12 107 13 6 180 15 7
"KH2013:KH.C2.569_NMUR1/2" 16 15 20 8 20 7 33 20 11
"YTHDF1/2/3" 3267 2189 2803 3224 2572 2593 3373 2890 3200
"KH2013:KH.C2.570_PTPRA" 65 82 65 68 72 71 82 88 66
"C01B12.3/5" 221 129 280 198 118 135 385 435 208
"KH2013:KH.C2.572_CLEC-150" 16 14 14 13 3 17 10 6 2
"SMAD1/5/9" 1207 873 1040 890 907 991 980 990 1158
"MARCO" 113 29 104 192 101 120 63 13 51
"UQCRQ" 291 203 297 247 242 213 325 268 240
"TMA16" 316 273 333 151 110 169 396 355 477
"KH2013:KH.C2.577" 15 23 21 17 14 16 19 43 19
"IBTK" 5591 4171 4270 3499 3239 4094 5559 5509 6081
"SRSF7" 3805 3251 3066 2212 2506 2530 3995 4112 4010
"NEK1" 367 315 278 316 243 295 303 281 420
"KH2013:KH.C2.580" 1 5 1 6 1 2 1 3 0
"KH2013:KH.C2.581" 13 13 7 2 0 0 5 10 4
"C7ORF25" 638 410 508 497 461 548 626 513 558
"PHF10" 727 501 588 560 506 587 803 785 899
"WNT2/4/6" 85 56 48 22 21 19 67 82 42
"MTERFD1" 306 221 294 237 174 190 283 239 238
"GM11435" 64 57 86 44 41 57 69 59 62
"MTCH/1/2" 1360 1241 1545 1185 1167 1203 1655 1743 2030
"KH2013:KH.C2.588_SULF1/2" 2625 2303 2250 839 804 1007 3905 4383 4158
"KH2013:KH.C2.589" 5 11 6 14 1 1 5 3 1
"ABCD1/2" 392 374 325 414 316 335 468 429 502
"KH2013:KH.C2.590_MTBP" 265 149 163 227 227 165 245 151 206
"KH2013:KH.C2.591_C5ORF4" 478 254 385 501 361 574 425 439 608
"HACL1" 188 116 102 206 81 117 119 142 129
"HIL-2/3/4/5/6" 9 12 11 10 9 9 10 12 26
"KH2013:KH.C2.594" 1145 463 1120 547 784 220 584 378 2252
"ARHGAP18/28/40" 401 342 463 428 284 361 356 324 513
"STARD10" 80 51 81 52 42 51 86 73 78
"KH2013:KH.C2.597" 1110 1081 1264 904 744 1045 1352 1387 1695
"GEN/1" 245 198 254 304 203 224 274 214 332
"FOLR1/2/4" 688 480 625 628 546 579 757 638 746
"POLR1D" 245 253 259 219 144 154 219 196 270
"KDSR" 476 376 419 411 509 446 470 536 482
"HIF1AN" 720 476 608 437 329 828 1008 886 1083
"TTC29" 50 26 30 23 11 40 40 40 16
"KH2013:KH.C2.602_C5ORF4" 43 6 15 64 17 16 45 4 49
"NDST1/2/3/4" 2418 1863 2028 1731 1537 2153 2014 2016 3189
"KH2013:KH.C2.604" 53 2 61 66 0 23 23 7 5
"HHIP" 8 11 5 1 10 7 5 9 13
"EIF2S1" 2861 2335 3193 2024 2240 2182 3427 3451 3661
"SH3BP5" 25 19 12 19 17 11 21 12 17
"TRAPPC2" 252 231 204 229 244 200 247 289 281
"C37C3.12" 12 13 16 5 9 11 12 11 26
"KH2013:KH.C2.61_SRD5A1" 0 5 2 4 14 2 3 2 1
"KH2013:KH.C2.610_IRC24" 36 7 16 6 3 4 31 21 13
"KH2013:KH.C2.611_GLIPR2" 3 5 6 3 5 6 4 4 21
"SLC3A2" 30919 22589 25072 28258 23714 26130 31890 31882 33306
"SLC30A9" 1495 1123 1316 1285 1082 1375 1550 1556 1900
"ADA" 47 44 29 29 13 12 33 28 5
"KH2013:KH.C2.615_KIFC3" 762 555 593 832 699 860 704 736 1001
"HARS/2" 567 602 482 361 468 374 675 597 595
"KH2013:KH.C2.617" 13 8 16 10 4 5 8 4 8
"GSPT1/2" 8093 6311 7491 5218 4963 5849 8729 8845 9767
"KH2013:KH.C2.619" 44 25 33 59 36 60 29 34 23
"KH2013:KH.C2.62_MGAT4B" 43 46 43 63 43 53 67 51 76
"EIF2AK3" 982 680 518 1537 1271 1011 869 706 488
"FAM8A1" 233 175 232 248 244 231 242 224 220
"KH2013:KH.C2.622" 6 5 2 4 3 1 5 4 5
"KH2013:KH.C2.623_YBR139W" 373 222 350 467 451 229 342 372 398
"PTPRG" 567 445 525 453 394 381 651 553 675
"KH2013:KH.C2.625" 94 49 95 61 37 21 217 133 139
"KH2013:KH.C2.626_GDPD1" 2333 2170 2164 1950 2132 2078 2461 2899 2953
"THEG" 39 52 22 27 32 18 42 32 29
"DAPK1/2/3" 266 154 129 188 176 124 255 226 310
"KH2013:KH.C2.629_FAM167A" 10 17 30 36 6 9 41 15 11
"KH2013:KH.C2.63" 99 71 54 67 65 27 72 61 43
"CTU1" 652 416 472 452 456 365 686 519 615
"RPL30" 2760 2603 2676 2233 3058 2391 3247 3557 2976
"CSTF3" 912 631 742 658 522 609 935 675 856
"DDX46" 1202 1218 1258 1024 1261 1261 1449 1509 1792
"KH2013:KH.C2.634_ASPA" 360 231 342 416 284 274 398 253 274
"KH2013:KH.C2.635" 9 4 9 5 4 2 2 1 10
"Ci-TRPC-related4" 15 10 26 12 3 3 11 13 20
"KH2013:KH.C2.637_B3GALT1" 43 69 56 83 39 23 34 54 37
"KH2013:KH.C2.638_MOV10" 203 112 124 82 115 91 181 116 85
"KH2013:KH.C2.639_Y38H8A.5" 840 735 568 722 670 619 737 906 747
"KH2013:KH.C2.64_SLC6A6" 4894 6674 6496 4469 4910 4332 8744 12087 11735
"TECR" 1732 1205 1476 1494 1328 1451 1766 1876 1909
"KH2013:KH.C2.641_PLBD1/2" 443 138 531 451 207 192 336 231 205
"KH2013:KH.C2.642" 108 31 101 84 57 85 118 52 99
"ADRM1" 1909 1802 1478 1219 1442 1091 1767 2443 1771
"KH2013:KH.C2.644_NPTX1/2" 2 16 14 0 3 2 11 16 13
"CG10804" 2204 1618 2320 1737 1444 1849 2219 2126 2820
"KH2013:KH.C2.646" 1730 1281 1741 919 632 1200 2070 1864 3012
"KH2013:KH.C2.648_DNMBP" 46 42 38 35 23 35 52 33 32
"KH2013:KH.C2.649_COL12A1" 198 118 234 149 143 158 231 139 234
"KH2013:KH.C2.65_C14ORF166B" 79 109 77 98 60 97 95 101 78
"UIF" 358 772 364 196 222 147 423 455 421
"ARHGAP6" 67 70 72 54 19 48 50 79 121
"CKAP2" 737 516 547 870 702 758 697 676 867
"KH2013:KH.C2.653" 328 234 216 348 348 323 298 310 363
"DHX36" 2113 2320 1805 2930 3072 2290 2051 2940 2056
"TMTC1/4" 66 44 93 29 55 61 74 26 52
"KH2013:KH.C2.656_CYP4V2/3/7/8" 94 90 100 117 121 103 80 61 65
"KH2013:KH.C2.657" 12 9 4 9 4 6 8 10 7
"KH2013:KH.C2.658" 28 18 32 20 23 37 21 20 35
"ZCCHC7" 3317 2327 2898 2188 1937 2255 3454 3463 4160
"FBXL13/14/2" 172 120 182 177 114 141 221 119 197
"PTGS2" 167 122 186 87 149 208 174 198 371
"ZK563.2" 11 32 11 28 22 12 37 9 21
"LRPPRC" 1528 877 872 954 706 802 1511 1124 1208
"KH2013:KH.C2.663" 14 30 23 17 11 18 18 28 18
"KH2013:KH.C2.664" 6 5 4 1 0 0 1 1 0
"PDZD11" 420 343 362 475 329 453 493 437 611
"KH2013:KH.C2.666" 4 5 1 5 3 1 10 8 3
"KH2013:KH.C2.667_FN1" 673 599 302 1286 1335 676 558 728 473
"KH2013:KH.C2.668_SLC38A9" 2564 2216 1612 4514 5145 4388 2128 1924 2645
"VCPIP1" 353 225 222 244 204 276 313 286 344
"KH2013:KH.C2.67_A2LD1" 312 175 237 285 196 258 281 227 268
"NARS2" 565 468 434 294 305 319 558 630 476
"C4ORF45" 221 210 165 171 161 121 229 241 196
"PBP2" 2225 1798 1683 1997 2131 1895 2267 2370 2448
"GLRX-10" 620 700 784 617 635 660 724 872 937
"GCY-32/34/35/36/37" 286 91 125 162 105 413 178 115 101
"CCDC12" 602 491 419 374 368 296 696 712 500
"ARHGEF17" 305 236 197 595 495 399 360 299 329
"KH2013:KH.C2.677_MTBP" 3 9 8 3 6 11 2 0 16
"BX510316.1" 200 136 144 164 148 153 165 192 108
"KH2013:KH.C2.679" 0 0 0 0 1 0 0 0 0
"KH2013:KH.C2.68" 32 66 13 20 40 16 12 14 10
"KH2013:KH.C2.680" 20 1 9 8 7 7 8 5 9
"KH2013:KH.C2.681" 25 38 38 30 24 19 25 33 23
"DNALI1" 41 20 33 32 21 26 22 24 38
"EIF2C1/2/3/4" 5795 5749 4650 4702 5083 3422 6260 7301 6055
"DCTN1" 2281 1812 1904 2181 1636 1942 2409 2187 2588
"ZDHHC16" 341 272 329 318 329 281 407 378 341
"KH2013:KH.C2.687_VDR" 1603 1222 1139 2787 2400 2319 1886 1753 1902
"KH2013:KH.C2.688" 478 460 496 304 389 426 496 501 571
"KH2013:KH.C2.689_SQSTM1" 22 6 14 13 17 10 25 13 2
"AQP1/2/4/5/6" 1373 930 1151 1154 804 967 2364 2182 2370
"TMEM41B" 1152 931 1158 1017 1127 1031 1199 1162 1243
"FAM48A" 525 476 446 545 503 467 539 610 599
"RPS3A" 7201 7732 7528 6710 8885 7473 8579 10256 9831
"KH2013:KH.C2.694_CUZD1" 210 247 408 135 446 78 294 231 278
"CLPS" 5 2 4 3 7 5 7 6 6
"KH2013:KH.C2.696_F56H6.13/4" 17 12 26 5 6 14 13 13 11
"KH2013:KH.C2.697" 95 29 69 66 53 51 99 57 77
"INTS9" 1091 713 851 752 742 762 1106 953 1006
"SLX4" 422 413 407 437 438 419 412 542 299
"KH2013:KH.C2.7" 5 4 8 11 13 3 17 7 12
"PPM1D" 1839 1612 1636 1967 1709 1611 1925 1842 2256
"KH2013:KH.C2.700_FUT3/4/5/6/7/9" 10 17 18 14 5 7 14 16 16
"FAM96B" 580 574 570 433 635 448 686 822 679
"ARHGAP1/8" 361 246 395 334 228 355 445 379 426
"KH2013:KH.C2.703_CUBN" 25 18 34 23 4 8 21 19 1
"KH2013:KH.C2.704_CUBN" 6 9 2 4 6 5 10 2 3
"DAGLA" 1126 898 784 935 746 859 1071 1066 1083
"KH2013:KH.C2.707" 0 0 0 0 0 0 0 0 1
"C17ORF28" 961 737 972 992 828 946 959 945 1036
"KH2013:KH.C2.709" 28 18 5 3 11 9 10 12 10
"SNX4/5/6" 523 455 650 580 547 533 547 567 717
"BTZ" 5 6 1 4 3 3 8 0 3
"KH2013:KH.C2.711" 15 19 16 7 3 3 23 22 23
"KH2013:KH.C2.712" 0 2 1 3 0 0 0 2 2
"KH2013:KH.C2.713" 45 51 38 37 50 42 48 51 44
"DCAF13" 3059 2837 2773 1935 2124 2118 3284 3824 3533
"KH2013:KH.C2.715" 16 20 7 9 16 12 18 20 6
"PAM16" 1725 1537 1331 1045 1519 1146 1849 2008 1592
"KH2013:KH.C2.717_ADRB2" 66 80 50 15 15 32 61 58 63
"TBC1D15/17" 808 756 941 752 864 1204 919 1109 1404
"USP22/3/44/51" 363 359 391 315 330 319 418 361 455
"ADAM17" 504 403 417 476 522 428 488 470 539
"KH2013:KH.C2.720" 370 414 183 443 548 294 403 491 365
"LACTB" 358 356 374 290 425 326 447 458 437
"RGN" 89 100 131 132 124 93 91 137 117
"DUS3L" 1315 1163 1132 703 812 809 1416 1399 1541
"SOLH" 775 389 453 463 356 438 603 419 577
"KH2013:KH.C2.725_RBPJ" 1005 750 1199 1520 1187 1429 998 1057 1474
"KH2013:KH.C2.726" 213 188 146 149 194 104 271 257 185
"HEATR4" 116 70 85 69 74 70 130 120 72
"DDX56" 3356 2334 2614 1776 1782 1899 3297 2907 3156
"FBXO8" 287 227 261 355 283 286 279 276 245
"NKAIN/1/2/3/4" 459 413 454 333 320 471 517 522 565
"KH2013:KH.C2.730_RNF149" 935 634 819 1437 1092 1297 1023 997 1202
"KH2013:KH.C2.731_TECTA" 18 24 24 38 30 6 15 51 7
"KH2013:KH.C2.732" 8 15 11 23 8 6 25 17 12
"KH2013:KH.C2.733" 6 5 0 2 1 0 2 2 2
"SYT7" 66 36 88 59 31 29 52 34 44
"KH2013:KH.C2.735" 17 21 23 4 9 9 9 23 12
"KH2013:KH.C2.736" 39 19 18 40 23 13 23 19 16
"KH2013:KH.C2.737_SBK1/2" 86 37 69 41 63 40 58 45 32
"KH2013:KH.C2.738_CWH43" 522 382 490 443 401 422 531 451 679
"KCNQ/2/3/4/5" 130 100 59 57 76 57 157 208 231
"KH2013:KH.C2.74_MCH4/5" 651 340 588 420 241 212 581 363 553
"KH2013:KH.C2.740" 792 629 755 345 289 207 672 831 488
"EPB41L4A" 892 570 657 743 689 717 805 644 783
"KH2013:KH.C2.742" 6 11 4 3 8 3 6 3 1
"KH2013:KH.C2.743_GLIPR2" 19 18 2 27 49 22 26 19 39
"RPL21-PS10/11/12/13/14/3/4/6/7" 2664 2599 3014 2011 2659 2542 3289 3390 3429
"KH2013:KH.C2.745" 11 6 20 20 12 54 12 8 8
"ZNRD1" 268 270 256 152 199 204 258 326 237
"PIGA" 204 187 180 163 166 149 247 239 160
"KH2013:KH.C2.748" 22 9 7 6 11 7 15 14 17
"UBR5" 3643 2779 2904 2586 2216 2405 3872 3509 3528
"IGF1" 4 2 28 4 1 1 14 4 1
"C2ORF29" 959 744 760 744 652 603 925 952 892
"LIN9" 324 247 315 271 301 241 274 237 259
"KH2013:KH.C2.752" 20 13 11 7 5 13 11 9 20
"KH2013:KH.C2.753" 339 198 205 223 154 180 335 186 252
"KH2013:KH.C2.754_AASDH" 932 652 654 771 553 443 992 863 1069
"KH2013:KH.C2.755" 32 12 18 12 31 17 31 32 40
"TRPC3/6/7" 39 20 32 26 26 25 41 35 19
"CAMK2D/1/2" 3540 3270 2698 5128 5080 4135 3374 3832 3555
"C2ORF81" 118 76 73 59 74 67 144 89 131
"ARL5B" 65 60 89 111 37 106 92 72 48
"KH2013:KH.C2.760" 8 15 6 6 21 16 19 13 24
"KH2013:KH.C2.761_CERS1" 52 66 74 55 87 113 73 57 193
"SYT15" 26 42 22 16 27 7 49 12 24
"MUTED" 102 70 53 56 77 39 89 85 85
"SNX25" 4142 3330 3536 2968 2883 2825 4064 4447 4806
"RIMS1/2" 317 237 369 455 292 437 298 272 416
"CNOT2" 2332 2203 2090 1866 1760 1931 2640 2892 3072
"KH2013:KH.C2.767_ADRB1/2/3" 7 7 7 11 8 4 13 5 2
"CHEK2" 1549 1092 1322 726 670 930 1547 1504 1886
"KH2013:KH.C2.769" 191 118 199 257 177 195 193 129 152
"RPL7" 3870 3532 3619 3329 4164 3824 4449 4960 4599
"EFHC1" 61 46 37 55 34 68 63 45 44
"KH2013:KH.C2.772" 124 81 83 107 101 90 140 100 112
"KH2013:KH.C2.773" 16 15 18 12 16 14 20 14 29
"CG12698" 62 41 47 31 43 27 82 52 32
"USP47" 4126 3163 3454 3737 2890 3089 4545 4275 4537
"MID1/2" 575 312 433 535 555 602 940 719 641
"KH2013:KH.C2.777_MOXD1" 32 21 29 77 42 26 18 14 26
"MLF1" 387 287 492 354 200 445 402 321 533
"KH2013:KH.C2.779_ACP2" 792 524 561 900 721 826 737 608 754
"SCOC" 549 439 658 463 416 603 698 696 989
"KH2013:KH.C2.780_SBP1" 4445 3976 3969 3372 4269 3507 4811 5476 5026
"NFXL1" 978 770 771 813 606 843 929 866 935
"MBOAT1/2" 362 326 266 334 231 330 346 324 465
"C8ORF34" 121 79 54 85 81 58 81 75 87
"CALM4" 31 25 18 27 37 28 18 22 26
"VASN" 675 565 497 560 614 713 522 582 622
"KH2013:KH.C2.786_IRC24" 13 19 16 8 13 10 11 17 47
"KH2013:KH.C2.788" 0 3 1 0 1 0 1 0 0
"ANAPC10" 305 352 281 229 344 212 295 460 266
"SYTL2/3/4/5" 302 347 355 242 288 250 331 373 511
"RBM42" 3652 3027 2786 2850 2705 2487 3677 3940 4039
"KH2013:KH.C2.791_TTC28" 6 5 8 4 7 3 10 4 15
"KH2013:KH.C2.792_CG9550" 26 11 10 21 23 28 32 28 11
"TBCK" 553 463 477 435 405 387 561 557 491
"KH2013:KH.C2.794" 118 88 127 104 187 187 139 109 217
"POLR2L" 1222 1129 1142 791 1139 930 1325 1367 1330
"KH2013:KH.C2.796" 17 16 21 5 10 6 9 17 12
"KH2013:KH.C2.797" 38 24 21 42 36 26 47 39 25
"KH2013:KH.C2.798_YPC1" 39 34 39 40 27 23 41 39 45
"EIF2B2" 916 886 774 710 855 753 959 1148 985
"KH2013:KH.C2.8" 2 8 0 3 3 5 4 5 4
"C2ORF55" 728 423 619 757 784 636 649 454 522
"KH2013:KH.C2.800_FGFR2/3" 35 7 22 22 10 23 32 14 19
"KLP-3" 508 388 423 301 278 338 413 438 443
"KH2013:KH.C2.802" 12 22 25 25 26 12 12 16 38
"ITIH4" 58 114 62 46 43 43 96 83 82
"KH2013:KH.C2.804_SLC6A13" 27 15 9 13 7 13 30 19 3
"KH2013:KH.C2.805" 128 154 109 80 63 54 207 247 206
"C2CD3" 1602 1329 1156 1419 1288 1131 1583 1535 1688
"KH2013:KH.C2.807" 11 15 13 4 4 6 7 11 10
"QARS" 3165 2666 2848 2084 2041 2012 3155 3599 3023
"CYP27B1" 17 25 25 5 111 14 13 23 11
"ALDH16A1" 661 484 405 402 363 428 712 507 698
"SERINC1/2/3" 1185 951 1147 1292 1442 1424 1268 1472 1544
"SVOP" 667 610 565 670 643 716 646 703 881
"PLEKHB1/2" 87 107 106 106 168 138 105 158 159
"KH2013:KH.C2.813" 2 3 2 1 7 1 2 6 1
"SPATA5" 531 358 364 224 202 228 595 480 447
"OSTM1" 934 709 709 789 690 721 1030 1045 1118
"SLC10A7" 302 232 271 259 247 331 385 307 425
"SGSH" 370 337 349 311 293 264 373 500 532
"KH2013:KH.C2.818" 2 2 0 0 6 1 1 1 0
"CORO7" 715 616 501 750 581 628 684 669 689
"KH2013:KH.C2.82" 613 425 656 444 411 448 622 661 813
"KH2013:KH.C2.820_MUP1/3" 7 15 13 11 3 3 10 5 2
"CCNA1/2" 17681 13594 13090 19415 17293 15618 16853 16271 18584
"E2F/1/2/3" 1983 1582 1487 1886 2217 1720 1926 2172 2009
"RP9" 240 194 184 209 224 174 232 292 223
"TGOLN1" 374 245 427 322 382 395 391 380 366
"SPRY1/2/3/4" 1333 1010 1491 1114 869 976 5060 4465 3892
"TCP11L1/2" 1191 572 981 1381 989 1003 1257 840 1065
"6-Mar" 1360 707 978 1009 724 888 1135 967 1142
"PDCL" 599 455 448 619 669 511 451 529 439
"ESD" 535 473 431 548 707 407 604 706 548
"MICAL/2/3" 1811 1393 1492 2057 2270 1563 1647 1578 1576
"KH2013:KH.C2.830_C20ORF152" 17 12 7 11 6 12 16 19 27
"LRTOMT" 63 33 37 23 31 41 42 43 48
"CUX1" 2239 1543 1482 2142 1579 1731 2339 1903 1840
"KH2013:KH.C2.834_ACHE" 26 52 61 22 32 13 72 57 75
"MOS" 59 57 77 33 31 45 74 82 45
"KH2013:KH.C2.836" 14 10 9 39 4 18 18 10 6
"CEP135" 1673 1229 1182 1392 1302 1540 1662 1366 1948
"KH2013:KH.C2.838_F23F1.6" 352 262 277 399 274 360 341 309 307
"GSTZ1" 75 65 86 86 81 107 95 86 118
"PAWR" 678 535 626 594 584 744 671 638 827
"KH2013:KH.C2.840_C08E8.2" 70 67 103 56 63 108 71 82 126
"CG18853" 413 360 281 316 241 292 411 447 383
"ARID2" 962 675 677 602 502 505 1023 957 901
"KH2013:KH.C2.844" 868 986 718 527 812 528 1279 1104 991
"KH2013:KH.C2.845" 7 3 4 2 3 4 9 7 3
"KH2013:KH.C2.846_F14B6.6" 4182 3760 4255 3469 3901 3900 3945 4636 5804
"C16ORF78" 18 13 4 3 9 5 16 8 9
"KH2013:KH.C2.848_TECTA" 53 101 44 42 139 51 50 103 84
"KH2013:KH.C2.849_CACYBP" 23 23 12 12 15 4 16 10 27
"TMCO4" 206 199 187 170 108 96 216 189 237
"NUP37" 1090 875 1040 736 905 1018 1163 1271 1348
"EXTL3" 463 391 339 357 301 353 478 530 437
"KH2013:KH.C2.852_GST-11" 2994 2319 3078 2851 3201 2693 3818 3088 4490
"KH2013:KH.C2.853" 11 4 106 9 12 76 10 9 101
"KH2013:KH.C2.854_FUT8" 180 76 660 133 124 187 129 48 98
"IKBKB" 318 231 228 267 197 223 349 251 220
"KH2013:KH.C2.856" 1782 1807 1753 1802 2116 2223 1990 2409 2389
"KH2013:KH.C2.857" 54 44 42 73 51 41 75 72 115
"CYB5R4" 480 349 289 304 221 313 385 428 438
"FUCA/1" 495 349 322 365 331 302 450 422 431
"KH2013:KH.C2.86" 15 14 13 12 1 3 11 14 10
"AAGAB" 254 175 321 162 211 236 244 293 361
"CORIN" 91 92 57 182 257 85 71 91 75
"KH2013:KH.C2.863_SLC22A15" 240 135 243 285 256 240 213 156 231
"NBR1" 224 174 302 276 232 456 289 272 295
"CCKAR" 20 25 10 28 33 21 21 11 0
"KH2013:KH.C2.866" 15 15 3 10 5 10 19 14 25
"KH2013:KH.C2.867" 31 19 50 12 47 19 53 69 44
"CG17272" 444 387 548 355 384 459 445 503 730
"KH2013:KH.C2.869_GDPD1" 36 37 46 16 13 20 34 19 27
"ELMOD3" 800 443 468 684 593 635 813 577 625
"NAE1" 573 477 248 500 508 252 523 599 301
"UBR7" 916 662 856 600 716 622 858 853 1010
"KH2013:KH.C2.872_GPA1" 92 134 283 117 65 100 81 64 180
"SDCCAG8" 710 559 539 545 535 502 661 669 748
"KH2013:KH.C2.874_NRBF2" 231 127 161 141 98 178 238 162 245
"KH2013:KH.C2.875_PSMD4" 2916 2447 2465 2236 2260 2226 3069 2976 3073
"KH2013:KH.C2.876" 2 3 1 3 0 1 1 0 1
"KH2013:KH.C2.877_DUR3" 45 194 26 26 210 32 48 289 36
"KH2013:KH.C2.878_ADRB2" 9 11 3 6 11 8 15 5 9
"NAPRT1" 204 252 171 122 184 190 212 288 204
"CDC27" 1700 1205 1230 1349 1272 1213 1737 1575 1582
"ASCL3/4" 34 17 17 9 7 22 39 17 19
"AVT5/6/7" 471 445 545 543 416 488 478 541 817
"KH2013:KH.C2.882" 1 2 0 0 1 1 2 3 3
"KH2013:KH.C2.883_DHRS2/4" 147 83 110 74 108 78 127 136 106
"MOGAT1/2" 2374 2041 1684 4412 5200 4691 1632 1540 1916
"KH2013:KH.C2.885" 41 25 21 22 21 7 28 25 34
"SEC31B" 3289 2411 2799 3129 2293 2564 3548 2867 3199
"LRBA" 3174 2730 3180 2931 2164 2521 3510 3487 3391
"KH2013:KH.C2.888" 4 4 2 2 4 2 1 4 2
"KH2013:KH.C2.889" 434 386 254 357 436 350 467 489 551
"TNPO3" 1549 1111 1414 1292 1000 1010 1625 1434 1649
"GPCPD1" 187 160 149 162 152 170 203 176 196
"KH2013:KH.C2.891" 6 3 5 9 0 2 3 3 3
"KH2013:KH.C2.892_ACOX2" 326 207 288 174 187 215 165 267 332
"CTTN" 325 275 331 291 222 257 373 368 419
"KH2013:KH.C2.894_SLC17A5" 593 408 700 446 367 465 520 511 529
"COPS8" 179 130 170 141 157 142 182 200 156
"KH2013:KH.C2.896_CASP6" 36 62 25 19 28 6 37 126 22
"KH2013:KH.C2.897" 55 42 36 53 51 33 46 50 34
"CXORF22" 175 150 168 89 65 109 213 205 97
"KH2013:KH.C2.899_BRK1" 731 730 754 579 742 772 870 934 945
"KLHL12/17/18" 47 19 24 35 18 11 29 21 11
"TRAM/1/2" 7312 3369 10655 5928 4224 5346 5216 4577 6698
"VAV/2" 85 42 66 102 47 89 84 61 78
"KH2013:KH.C2.901" 3 1 0 0 0 0 2 1 0
"CAMKMT" 262 220 255 213 203 241 232 219 306
"EIF3G" 3830 2966 3502 2404 2266 2473 4001 4107 4303
"XNP" 1043 898 1024 899 874 952 1507 1193 1144
"KH2013:KH.C2.906" 3 1 7 0 0 1 3 2 0
"KH2013:KH.C2.907" 628 475 419 877 658 732 509 476 518
"CCDC34" 30 41 40 45 19 61 30 36 64
"DNAH12" 17 46 49 26 19 25 63 54 32
"KH2013:KH.C2.91_TPO1/2/3" 167 63 109 102 113 220 71 54 82
"KH2013:KH.C2.910_CLDND2" 6 4 2 1 6 0 6 4 3
"MARS2" 965 621 744 349 404 432 953 869 915
"KH2013:KH.C2.912" 5 4 6 2 4 2 3 8 0
"INTS5" 1495 1426 1043 1103 1513 1082 1447 1840 1248
"KH2013:KH.C2.914" 0 4 5 6 1 1 4 9 3
"PCBD1/2" 135 110 147 86 73 101 160 158 151
"KH2013:KH.C2.916" 17 11 12 11 5 6 15 4 1
"HOXA5/6/7" 49 58 34 24 16 33 89 84 111
"USE1" 252 236 208 145 174 179 255 262 214
"CG7102" 57 52 115 38 76 31 80 56 97
"AGFG1/2" 1122 852 1105 931 899 1180 1092 1146 1390
"KH2013:KH.C2.920_YPC1" 182 148 177 160 126 145 155 196 137
"KH2013:KH.C2.921" 567 458 400 335 404 359 504 510 466
"KH2013:KH.C2.922_HMCN1" 442 1069 314 510 912 132 586 541 328
"TSSC1" 215 193 299 163 166 202 251 321 350
"KH2013:KH.C2.924_TPO1/2/3" 68 23 52 77 57 34 66 31 24
"SDC/1/2/4" 6274 5414 5693 7111 6775 7138 6922 7222 8702
"CG6154" 36 45 39 26 22 17 43 43 35
"KH2013:KH.C2.927_CLDND2" 1 2 7 8 1 0 3 4 2
"KH2013:KH.C2.928_Y19D10A.12" 43 31 44 51 22 21 47 29 37
"KH2013:KH.C2.929_F57C2.5" 227 143 254 191 253 203 237 201 343
"PICK1" 1355 1101 1041 1185 1083 889 1657 1297 1177
"PTC2/3" 461 392 227 310 311 317 577 492 440
"KH2013:KH.C2.931" 0 0 1 1 0 3 2 2 0
"COL6A5" 14 13 17 10 4 4 22 24 10
"TMEM216" 154 122 146 180 124 158 158 111 165
"KH2013:KH.C2.934_CUBN" 23 19 21 31 28 3 33 15 34
"KH2013:KH.C2.935_S1PR1/2/3/4/5" 8536 8380 4765 3305 4841 3923 8491 9322 6717
"4933411K20RIK" 175 115 127 190 151 98 154 138 130
"KH2013:KH.C2.937" 3 0 4 0 0 6 5 10 0
"KH2013:KH.C2.938" 6 3 1 2 4 6 3 8 11
"DPYS" 2824 1945 2538 2154 1767 1972 2586 2579 2828
"KH2013:KH.C2.94" 2087 1185 2248 1695 1270 1667 2173 1597 2599
"ALMS1" 1132 790 678 1127 746 569 1046 969 993
"ARHGAP28/40" 326 201 217 262 187 217 244 188 259
"PGLS" 306 174 219 221 138 188 324 195 348
"DNAJC5B" 2349 1804 2176 2076 1959 2153 2327 2373 2790
"TMEM186" 180 92 128 76 91 71 167 144 181
"ATP11B" 17 10 26 11 11 7 27 32 23
"MED11" 182 130 168 161 163 140 178 165 199
"MED24" 469 345 393 294 136 299 356 344 304
"ACSF3" 112 93 74 47 61 59 108 77 125
"KH2013:KH.C2.95" 157 62 87 77 64 86 107 40 121
"KH2013:KH.C2.950" 249 20 98 87 239 27 223 32 495
"PHOSPHO1/2" 450 281 505 306 259 383 559 410 592
"KH2013:KH.C2.952" 157 129 104 93 158 137 156 170 151
"KH2013:KH.C2.953" 1 0 0 1 3 1 4 0 0
"KH2013:KH.C2.954" 11 14 15 2 2 6 11 5 0
"SI:CH211-59M15.3" 216 176 162 154 169 98 209 226 184
"KH2013:KH.C2.956" 72 48 38 26 26 6 30 30 62
"MSX1/2/3" 37 11 36 165 253 227 77 24 189
"RGS6/7" 1771 1154 1545 2154 1594 1660 2016 1619 2219
"KIAA1033" 419 256 241 381 299 309 317 350 239
"KH2013:KH.C2.96" 18 5 2 45 17 23 6 6 0
"DIDO1" 2707 2758 2956 2139 2565 2789 3057 4053 3998
"KH2013:KH.C2.961_PZF1" 834 777 766 721 754 688 848 849 1037
"KH2013:KH.C2.962_FGFR2/3" 39 35 14 21 6 24 47 28 44
"KH2013:KH.C2.963" 72 74 47 81 112 143 65 57 64
"KH2013:KH.C2.964" 6 4 8 6 4 8 10 5 25
"GLP1R" 20 28 40 22 10 12 30 23 6
"KH2013:KH.C2.966_CG3038" 7 16 8 5 7 3 12 19 0
"TRIB1/2/3" 3891 2787 3465 3562 3060 3316 3983 3487 4504
"TUBGCP2" 907 918 774 734 661 696 878 1002 1212
"KH2013:KH.C2.969" 11 13 2 6 14 6 11 17 11
"PARVB" 1287 1058 1230 921 1063 843 1376 1616 1711
"KH2013:KH.C2.970_SRD5A3" 83 47 54 34 23 27 90 100 80
"HMOX1/2" 278 317 195 184 315 219 318 401 244
"KH2013:KH.C2.972" 21 14 20 8 8 7 40 30 11
"KH2013:KH.C2.973_MET31/32" 317 216 250 325 83 151 323 226 237
"MKI67" 4985 4335 4175 4300 4469 3831 5163 5627 4805
"KH2013:KH.C2.975_PTPRA" 59 34 56 50 33 20 112 69 58
"IRC5" 24 19 5 28 23 8 31 28 31
"KH2013:KH.C2.977" 0 2 0 0 0 2 2 3 2
"KH2013:KH.C2.978_FUT8" 92 83 58 14 20 27 79 110 68
"KH2013:KH.C2.979" 8 5 2 2 0 3 7 4 1
"TBC1D30" 458 364 284 341 382 283 571 489 481
"SC4MOL" 393 235 494 327 230 310 437 396 614
"RAD9A" 1452 920 1186 794 484 874 1496 1190 1678
"KH2013:KH.C2.983_DHRS2/4" 86 61 53 53 75 74 71 93 68
"KH2013:KH.C2.984" 0 0 0 0 0 0 1 0 0
"KH2013:KH.C2.986_TLL1/2" 17 12 8 1 4 1 8 4 0
"KH2013:KH.C2.987" 27 7 11 12 8 7 9 23 6
"KH2013:KH.C2.988" 14 76 18 19 47 23 15 64 19
"KH2013:KH.C2.989" 21 14 25 14 9 11 22 20 30
"PRODH/2" 1080 1264 822 2510 2375 1701 934 1112 810
"KH2013:KH.C2.990" 23 16 8 7 9 9 23 10 15
"KH2013:KH.C2.991" 25 24 21 16 15 17 24 34 34
"KH2013:KH.C2.992_SPON1" 83 48 150 182 235 134 126 85 134
"CATSPER4" 3 0 0 3 1 1 4 4 0
"KH2013:KH.C2.994_RNF149" 7562 7964 6516 7477 9532 8275 11006 12115 10500
"KH2013:KH.C2.995_MYH1/13/2/3/4/6/7/8" 7412 4373 6286 9123 6973 5987 7626 5370 7185
"KH2013:KH.C2.996" 131 48 79 132 119 109 133 61 86
"KH2013:KH.C2.997_DHDH" 338 342 298 275 297 318 446 364 410
"RABL2" 201 159 210 215 221 199 221 260 257
"KH2013:KH.C2.999_FN1" 56 30 60 68 24 68 64 40 83
"KH2013:KH.C3.1_FUT4/7/9" 13 17 9 4 13 9 12 12 12
"CENPE" 4108 3586 3067 4451 4266 4069 4054 4280 4522
"MSGN1" 36 14 14 16 21 13 38 20 18
"EXD1" 135 112 99 108 72 79 113 157 137
"DAP2" 20 29 32 20 11 18 32 31 9
"ARID4A" 2721 1739 2110 3135 2442 2693 2754 2222 2917
"PSMB5" 2202 2264 1998 1750 2241 1836 2587 2887 2442
"KH2013:KH.C3.105" 11 11 10 15 4 4 15 14 5
"RBBP8" 212 133 129 158 115 129 232 228 267
"PPP1R3D" 31 58 106 91 147 239 39 56 49
"KIAA1644" 643 329 471 753 648 776 690 515 561
"ANO10" 245 182 169 209 190 174 235 232 219
"C46A5.4" 57 40 45 15 24 10 62 65 65
"RAPSN" 237 119 139 323 172 102 255 133 183
"KH2013:KH.C3.112" 20 19 7 11 6 14 24 18 7
"ERO1L" 414 278 488 383 300 368 438 345 524
"TATDN1" 333 240 271 260 312 300 427 307 407
"KH2013:KH.C3.115_C11E4.1/2" 17 25 23 4 8 16 15 19 12
"1110008L16RIK" 2084 1933 1615 1345 1533 1231 2547 2961 2805
"KH2013:KH.C3.117_THBS3/4" 44 51 83 88 36 71 72 71 106
"KH2013:KH.C3.118" 17 30 54 27 17 43 23 9 17
"REXO2" 162 121 181 110 143 163 160 175 219
"ANKRD60" 378 291 252 229 307 183 496 359 346
"C22ORF39" 132 104 101 123 99 107 179 128 142
"MRPS5" 622 495 429 395 355 388 629 638 675
"APOD" 164 125 256 1542 1392 920 54 42 64
"CLEC16A" 609 495 452 598 512 648 669 529 640
"CPL-1" 9626 6469 8075 7687 6308 7155 10325 9906 12870
"KH2013:KH.C3.125" 4 0 2 0 1 2 2 0 2
"KH2013:KH.C3.126_BC006779" 27 26 39 39 5 33 41 56 88
"KH2013:KH.C3.127" 9 13 11 5 3 2 11 11 8
"KH2013:KH.C3.128_HXK1/2" 112 69 230 103 97 55 131 73 94
"KH2013:KH.C3.129" 654 686 536 507 595 474 738 910 663
"CHRDL1/2" 51 17 17 52 34 13 35 28 36
"WDR54" 1029 713 817 869 731 819 966 896 1044
"KH2013:KH.C3.131_XKR4/6/7" 369 368 334 345 420 309 355 397 463
"DAD1" 2530 1936 2144 2007 2264 2058 2884 2544 2885
"NFAT5" 1406 1130 1271 2063 1414 1434 1409 1429 1655
"DMP1" 1579 754 1778 4911 4213 3930 684 657 1163
"FARS2" 657 325 427 620 351 450 636 265 559
"ARHGAP17/44" 635 465 516 534 411 466 675 566 411
"ATF4B1/2" 1664 1536 1642 1769 2033 1798 2085 2081 1919
"MIA3" 1874 1370 2074 1811 1524 2146 2153 1812 2305
"DNAJA1/4" 15462 13614 12685 12700 12438 12628 16463 18064 16759
"TLN1/2" 16044 14956 12346 20226 18638 16582 20432 18492 17077
"PIP5K1A" 1083 708 894 935 789 1007 1135 924 1145
"PMM2" 1244 914 1270 791 788 990 1527 1218 1728
"KH2013:KH.C3.144" 9 12 13 20 12 15 14 15 13
"TADA2B" 198 103 92 117 136 85 143 111 145
"FIGNL1" 135 115 121 141 72 131 123 108 176
"KH2013:KH.C3.147" 470 399 491 380 412 467 531 570 526
"HSP90AB1" 62823 58875 52095 59239 67847 58443 71430 80528 69613
"KH2013:KH.C3.149_SCRM-1/2" 228 269 300 163 357 116 297 222 298
"KH2013:KH.C3.15_DCXR" 225 178 200 200 221 188 246 260 216
"PMFBP1" 442 339 388 484 393 629 577 455 595
"KH2013:KH.C3.151" 91 25 111 155 53 30 82 25 51
"SSRP/1" 3477 3210 2618 2707 3417 2979 3415 4163 3776
"KH2013:KH.C3.153" 269 199 308 215 270 277 267 261 431
"GALK1" 538 431 406 431 387 517 549 499 629
"YTHDC1" 2352 1990 1955 1412 1618 1571 2716 2651 2537
"KH2013:KH.C3.156" 21 6 16 12 7 7 13 12 5
"KH2013:KH.C3.157_KIP3" 134 92 67 67 50 70 119 153 112
"KH2013:KH.C3.158" 3 10 9 7 10 5 7 4 0
"ZC3H7B" 1729 1359 1311 1302 1188 1239 1636 1613 1826
"KH2013:KH.C3.16" 206 101 206 177 156 205 185 193 240
"KH2013:KH.C3.160_ZP4" 26 18 18 10 11 13 29 15 15
"KH2013:KH.C3.161_MDGA2" 42 76 91 249 176 102 48 59 78
"SPHK1/2" 712 539 647 700 523 540 885 764 798
"GRIA2" 58 15 38 35 14 12 35 29 37
"PAPD5/7" 985 862 938 1125 845 774 1197 1194 1353
"ZNF341" 469 271 361 438 226 372 402 312 286
"LARS2" 1503 1282 805 1051 1155 817 1738 1918 1208
"KH2013:KH.C3.167_CG6969" 159 145 67 36 99 37 183 111 176
"SIPA1L1/2" 264 117 152 186 124 142 160 174 182
"RORB" 9566 9080 8402 8600 8830 8267 10467 10720 11727
"FOXF1/2" 2539 2562 2488 1669 1738 1612 4722 4474 3989
"KH2013:KH.C3.171_MUC7" 3 8 1 4 1 0 4 6 3
"CYBA" 158 178 150 128 153 107 163 209 200
"KH2013:KH.C3.173_WDR90" 465 359 368 379 324 373 378 420 580
"HMGN5" 389 358 980 397 347 1302 525 530 1759
"CPEB1" 73 48 35 51 18 24 69 28 82
"BATF/3" 377 281 324 299 336 308 439 384 366
"KH2013:KH.C3.177_IRF3" 536 238 187 445 214 170 434 300 332
"SCGN" 29 17 31 16 11 18 18 26 19
"KH2013:KH.C3.179" 2519 2154 2368 2188 2478 2544 2794 2910 2817
"KH2013:KH.C3.18" 14 11 15 8 15 13 16 22 12
"KH2013:KH.C3.180" 5 6 4 3 7 5 7 2 8
"TPX2" 3442 3124 3375 3555 3936 3966 3823 4216 4609
"TACO1" 1147 727 889 914 724 880 1322 930 1210
"KH2013:KH.C3.183_RXFP1" 60 31 32 61 64 27 49 28 10
"KH2013:KH.C3.184" 194 143 129 153 139 164 199 192 145
"KH2013:KH.C3.185_CG14331" 45 46 41 48 30 26 29 36 31
"KH2013:KH.C3.186_FCN1/2/3" 40 23 25 23 8 13 51 38 8
"KH2013:KH.C3.187" 225 227 223 590 525 542 205 168 189
"KH2013:KH.C3.188" 0 0 6 2 1 2 1 1 2
"KH2013:KH.C3.189" 400 305 338 337 233 347 408 359 508
"NOP2" 7565 7411 7066 5427 6413 5939 8503 10174 9190
"APCDD1L" 57 44 23 56 35 75 45 50 13
"KH2013:KH.C3.191_WBSCR27" 487 624 680 180 419 591 550 848 1056
"EIF2S2" 5827 4932 5152 4425 4816 4794 6301 6365 6346
"LSM14B" 7517 5729 5127 5572 5169 4659 8080 7079 6774
"NUP75/85" 1162 921 911 725 840 939 1098 1088 1267
"SOCS7" 381 222 335 307 221 304 342 279 435
"CYCS" 28 40 47 28 21 39 27 36 18
"EXOSC4" 4478 4633 4939 2114 2270 2813 6057 7276 7825
"KH2013:KH.C3.198" 18 5 14 15 20 15 11 3 41
"PSMC6" 3812 2893 3264 3185 2871 3234 4014 3759 4242
"CCDC102A" 193 146 158 178 111 172 163 161 128
"KH2013:KH.C3.20" 5 6 1 11 4 1 5 4 2
"KH2013:KH.C3.200_PIPOX" 8 19 53 6 22 11 8 18 11
"GMPS" 5032 3833 3825 3664 3743 3753 4749 4801 5524
"KH2013:KH.C3.202_EFNA1/2/3/4/5" 233 144 150 916 954 473 168 155 137
"KH2013:KH.C3.203_SULT6B1" 104 66 43 72 129 86 80 72 97
"SRSF3" 745 842 715 722 951 925 956 1195 957
"KH2013:KH.C3.205" 64 66 42 52 73 37 84 80 31
"KH2013:KH.C3.206_BMP1" 29 19 22 9 6 12 12 30 13
"CDO1" 74 43 95 95 50 51 88 37 34
"TMEM64" 223 299 350 319 252 255 302 369 360
"KH2013:KH.C3.209" 967 825 785 688 661 638 1146 1249 1003
"KH2013:KH.C3.21_HSPG2" 1154 806 674 1560 1424 1575 757 807 1614
"HAGH" 759 565 654 602 513 519 805 647 763
"KH2013:KH.C3.211" 2419 2222 2021 1664 1988 1749 2805 2899 2487
"KH2013:KH.C3.212_MS4A12" 783 622 666 1669 1466 1208 758 775 1030
"RANBP1" 3743 2885 2935 2649 3035 3125 3940 3952 4024
"SYPL/1/2" 3813 3559 3960 3908 3938 4502 4511 4686 5585
"QSER1" 242 132 185 217 206 194 246 185 165
"KH2013:KH.C3.216_CSAD" 1006 522 924 801 592 489 855 628 583
"FA2H" 564 477 684 738 622 571 641 555 698
"AXL2" 29 29 22 20 15 12 30 32 11
"KH2013:KH.C3.219_MET31/32" 64 63 42 57 69 36 52 98 74
"NEDD9" 892 654 678 763 594 576 844 774 813
"KH2013:KH.C3.220" 10 11 4 7 10 2 5 10 9
"KH2013:KH.C3.221" 1 1 4 1 2 2 0 1 0
"KH2013:KH.C3.222_CAPSL" 9 18 10 4 3 4 3 8 4
"KH2013:KH.C3.223_ZNFX1" 1499 1214 1817 4722 5823 3883 1056 1160 1437
"KH2013:KH.C3.224_UMOD" 17 15 5 6 8 5 24 20 5
"FBN1/2/3" 1405 888 838 2343 1675 1263 1436 828 1016
"KH2013:KH.C3.226_VIT" 249 262 73 233 351 89 312 405 113
"FDXR" 393 363 329 400 340 347 442 480 408
"ACLY" 1858 951 1417 965 781 807 2235 1707 2336
"COQ5" 774 750 689 669 743 573 890 929 925
"SPCS1" 1255 988 1213 980 968 965 1201 1292 1297
"SMAD6/7" 114 150 137 123 161 173 146 210 290
"KH2013:KH.C3.231_FRRS1" 35 130 76 17 80 20 90 45 67
"KH2013:KH.C3.232" 309 222 375 925 1142 911 143 226 247
"CMPK2" 59 41 48 30 24 22 45 39 77
"NSRP1" 515 434 366 309 323 377 510 475 447
"TAF4" 1652 1361 1322 1584 1576 1255 1750 1715 1385
"RPL7A" 4571 4190 4223 4296 5159 4578 4992 5791 5716
"TELO2" 848 826 374 540 635 310 837 945 510
"KH2013:KH.C3.239_AIFM2" 177 154 171 194 168 198 256 150 212
"EPHX1" 93 73 142 65 64 114 104 78 115
"KH2013:KH.C3.240" 19 5 5 6 2 3 13 10 3
"NUDT9" 596 448 611 547 479 642 684 742 736
"VAPB" 1618 1295 1447 1545 1390 1504 1622 1701 2013
"MPP5" 1133 925 1094 1666 1362 1557 1478 1296 1520
"KH2013:KH.C3.245_HMCN1" 39 118 39 39 54 41 71 34 29
"SELT/2" 4401 4471 5295 2442 2380 2953 6091 7694 8471
"KH2013:KH.C3.247" 13 5 1 66 29 12 15 15 25
"RPS27" 2505 2694 2953 2390 3127 2606 3309 3605 3275
"RFESD" 499 355 457 418 397 498 506 473 580
"KH2013:KH.C3.25" 38 18 19 18 15 30 45 47 36
"KH2013:KH.C3.250_CUBN" 14 21 17 2 13 7 13 5 10
"KH2013:KH.C3.251_MDGA1" 88 55 150 80 97 35 75 44 126
"HRH2" 27 11 18 14 7 9 37 14 16
"ERCC6L" 2196 1562 1451 2598 1903 1788 2033 1938 2293
"KH2013:KH.C3.254" 21 21 25 24 17 11 19 15 6
"CERS5" 133 66 140 203 69 96 114 94 76
"KH2013:KH.C3.256_BIRC7" 49 13 34 29 25 40 56 18 31
"SPTBN1/2/4" 8902 8066 6734 12524 9254 8798 9600 9132 9393
"BMH1/2" 3654 3749 4131 3456 4508 4186 4389 5522 5574
"OSTF1" 319 219 306 330 292 305 305 280 469
"KH2013:KH.C3.26" 2 4 6 6 3 5 8 11 13
"KH2013:KH.C3.260" 239 154 107 122 138 101 204 208 250
"YIF1B" 2362 1977 1848 1909 1921 1674 2489 2411 2623
"KH2013:KH.C3.262" 3 6 10 2 0 0 1 2 1
"GLG1" 2298 1586 2159 2066 1473 1718 2179 2031 2134
"KH2013:KH.C3.264_GPA33" 855 647 718 755 798 677 853 818 931
"EXOC7" 590 398 524 449 452 518 624 592 854
"SIRT7" 484 562 536 428 459 462 602 784 776
"NOX5" 395 282 431 218 143 190 597 548 830
"C16ORF80" 903 696 810 792 662 829 972 824 1115
"RNF2" 651 549 507 387 434 417 630 735 599
"UBP1" 300 269 287 340 263 421 288 306 471
"KH2013:KH.C3.270" 94 58 82 76 76 92 115 95 105
"KH2013:KH.C3.271" 10 17 3 34 29 16 16 15 13
"CTNNA/1/2/3" 6186 5087 5176 6021 5501 5672 6888 6931 7885
"NRXN1/2/3" 66 71 60 114 82 105 93 129 106
"KH2013:KH.C3.274" 1741 1202 1214 2162 1702 1395 1689 1388 1650
"kinesin-like" 11 6 10 6 6 10 13 9 10
"ACO1/2" 218 186 195 248 231 150 235 212 276
"KH2013:KH.C3.277" 50 33 85 31 24 38 47 41 47
"KH2013:KH.C3.278_BMP1" 28 37 30 17 28 33 25 37 20
"PGAP1" 2378 2032 2002 1232 1663 1304 2309 2617 2437
"SLC6A20A" 30 35 21 16 21 26 30 26 24
"KH2013:KH.C3.280" 186 157 120 148 136 124 185 226 131
"KH2013:KH.C3.281_GNRHR/1/2/4" 94 56 150 189 72 131 94 36 100
"SELPLG" 345 416 252 722 712 481 388 489 340
"KH2013:KH.C3.283" 885 886 914 741 895 961 977 1214 1123
"FBXL17" 421 390 430 437 424 345 461 463 439
"TEKT2/4" 166 152 154 145 107 139 187 168 211
"LIG4" 115 146 137 128 149 182 220 165 177
"MRE11A" 488 372 323 460 547 451 464 419 508
"GNPNAT1" 1571 1136 1352 1455 1235 1561 1654 1411 1576
"D430042O09RIK" 582 397 477 692 475 422 595 565 560
"KH2013:KH.C3.29" 537 308 354 408 332 283 509 351 493
"KH2013:KH.C3.290_ERN1/2" 1140 802 700 995 561 739 1035 1017 1127
"KH2013:KH.C3.291_ECM38" 120 72 92 124 73 76 99 99 102
"UQCRFS1" 213 181 187 198 199 176 305 250 220
"CUL2/3" 549 322 431 434 358 354 556 490 563
"HEATR2" 1056 734 949 616 544 725 960 1039 1239
"KH2013:KH.C3.295_TRY-1" 38 42 35 12 1 17 47 38 30
"ISOC2" 961 944 713 757 978 783 1010 1108 1098
"UBE2QL1" 1637 507 1603 1694 816 1100 1484 1148 1179
"SEPT12/3/9" 1858 1006 1243 2976 2169 1622 1124 911 941
"KH2013:KH.C3.299" 133 107 92 129 114 100 142 118 119
"MIPEP" 804 635 512 620 629 586 759 680 764
"SRCAP" 39692 32330 27723 28157 24613 22265 40719 40895 35185
"SLC9A3/5" 2091 1485 1624 2012 1459 1805 2143 1824 2218
"CSNK2A1" 6177 5371 5088 5902 5786 5415 6969 6823 6849
"KH2013:KH.C3.302_C07E3.9" 30 55 46 13 19 18 31 24 22
"IGSF9B" 166 69 217 261 153 170 179 112 310
"KH2013:KH.C3.304_RGS3" 192 152 81 267 159 146 215 137 127
"KH2013:KH.C3.305" 43 29 39 31 36 38 43 36 57
"KH2013:KH.C3.307_RAB8B" 13 15 6 14 18 14 23 25 9
"KH2013:KH.C3.308_BHLHA15" 562 161 1005 347 189 205 238 243 230
"4930422G04RIK" 381 234 365 384 343 353 378 341 365
"OPRK1" 80 69 76 64 29 100 112 108 116
"NSUN2" 1778 1860 1599 1211 1503 1375 1946 2258 2029
"KH2013:KH.C3.311" 14 12 4 10 9 4 10 9 7
"HES1/4/5" 10802 8452 12277 9318 7940 11030 16406 13750 17612
"Y38F2AR.12" 263 221 217 320 225 215 229 208 253
"KH2013:KH.C3.314" 2 8 2 3 13 0 13 12 12
"KH2013:KH.C3.315" 11 13 8 50 35 24 14 3 13
"KH2013:KH.C3.316_TSP" 4551 4806 2684 3229 4836 3585 3813 6817 4594
"AIDA" 271 200 160 201 216 211 291 210 279
"KH2013:KH.C3.318" 5 1 8 4 0 5 0 4 7
"KH2013:KH.C3.319" 41 43 74 27 34 43 55 52 30
"KH2013:KH.C3.32" 17 17 26 2 17 11 30 14 4
"ENTPD5/6" 2386 1838 2160 2064 1821 1765 2305 2536 2721
"PML" 137 77 69 96 33 69 138 57 126
"KH2013:KH.C3.322" 1 1 0 0 2 0 0 0 0
"KH2013:KH.C3.323_PGAM5" 1512 1122 1452 1115 1121 1259 1718 1497 1889
"SLC17A8" 18 25 16 15 18 7 10 12 18
"KH2013:KH.C3.325" 1 0 4 0 2 0 3 0 0
"POLR3A" 881 691 862 763 781 701 1046 871 1123
"CTDP1" 1181 973 1088 777 818 883 1418 1438 1574
"KH2013:KH.C3.328" 132 124 118 388 346 294 102 68 70
"AHCY/13" 3237 3301 3247 3706 4043 3407 3323 3959 3749
"KH2013:KH.C3.33_CLEC-41/42/43/5/6/7/9" 9 13 6 1 2 1 13 9 5
"TOX/3/4" 1312 894 1187 856 965 1098 1137 847 1377
"LENG8" 2212 1232 1312 2403 1106 1243 2039 1501 1733
"PSMB3" 1089 796 858 773 886 791 1154 1058 1224
"ANKS6" 230 169 235 141 96 135 226 226 193
"CHST1" 14 6 41 13 13 0 16 12 28
"KH2013:KH.C3.335" 1 1 3 1 10 1 2 4 0
"KH2013:KH.C3.336" 54 46 27 20 37 23 61 38 21
"TSHZ1/2/3" 1701 1283 1411 1359 1011 1210 1717 1696 2156
"DPEP1/2/3" 81 63 42 68 33 78 81 72 24
"RABGGTA" 601 258 289 549 279 261 590 385 359
"SCLT1" 558 443 483 463 372 381 746 625 520
"TMEM189" 344 296 269 337 333 405 397 431 585
"CEP152" 739 476 573 545 449 438 719 587 762
"KH2013:KH.C3.343" 155 132 113 416 366 280 121 193 143
"KH2013:KH.C3.344_COL4A3BP" 71 48 86 79 56 56 96 61 57
"KH2013:KH.C3.345" 49 31 31 28 33 21 54 28 33
"KH2013:KH.C3.346" 39 4 5 26 7 2 32 8 0
"PLEKHG4" 2932 2440 2416 3483 3042 2819 2976 2870 3364
"TCF12/3/4" 3295 2421 2421 2803 2517 2679 3394 3089 3609
"ECHS1" 1559 1032 1207 1092 1069 1274 1487 1247 1391
"LLGL1/2" 3243 2938 3050 4088 3298 3680 3615 3508 3894
"ZC3H18" 1917 1643 1794 1528 1707 1786 1876 1958 2150
"KH2013:KH.C3.351" 38 24 12 13 19 3 15 14 16
"KH2013:KH.C3.352_KIAA1161" 25 45 49 21 48 33 24 58 26
"KH2013:KH.C3.354" 813 648 738 886 522 648 896 944 1234
"TAKL2" 35 11 11 145 123 83 25 15 21
"KH2013:KH.C3.356_HSD17B14" 26 18 41 27 49 33 49 32 44
"KH2013:KH.C3.357_ALDH3A1/2" 190 186 171 265 199 221 251 199 184
"KH2013:KH.C3.358_ALDH5A1" 650 610 585 589 585 642 697 533 734
"BROX" 840 637 925 664 763 850 908 754 1076
"ZW10" 1465 843 1010 1344 1195 1097 1338 1257 1406
"KH2013:KH.C3.360_THBS1" 61 25 107 14 29 34 39 29 63
"NT5C1A" 223 189 235 268 150 148 273 187 231
"SNAMA" 1599 1231 1062 1610 1123 946 1618 1475 1439
"GPATCH1" 564 374 289 445 356 297 484 446 450
"KH2013:KH.C3.365_GLRX3" 1693 1412 1201 1473 1181 1362 1818 1506 1567
"RSPRY1" 1141 872 898 914 830 959 1452 1329 1388
"Ci-znf025" 8 4 4 5 3 3 6 5 4
"E1BS80_CHICK" 271 153 238 320 316 269 224 179 222
"PMS1" 1052 756 654 959 647 731 1195 995 950
"KH2013:KH.C3.37" 12 18 6 12 13 43 37 18 8
"KH2013:KH.C3.370_CRG1" 187 156 97 95 151 102 251 266 180
"KH2013:KH.C3.371" 535 272 281 300 300 293 629 461 504
"KH2013:KH.C3.372" 4 12 0 11 10 0 7 18 2
"KH2013:KH.C3.373_C6/7" 10 8 20 24 13 32 27 9 63
"SPAG1" 2148 1510 1717 2071 1589 1565 2091 1846 2271
"KH2013:KH.C3.375_ZGC:171731" 928 773 681 702 634 569 827 986 846
"PRKAG1/2/3" 2114 1550 1854 1933 1679 1620 1904 1960 2206
"KH2013:KH.C3.377_PKD2" 76 24 31 39 22 28 56 19 55
"C09D4.1" 2145 1786 2528 4609 3213 5062 1821 1870 2655
"ITIH5" 31930 26696 24666 24001 23195 25894 33695 33974 34392
"MRPL11/19" 595 511 574 392 445 484 620 682 795
"KH2013:KH.C3.380_ZP4" 81 125 119 65 165 104 111 145 115
"KH2013:KH.C3.381" 12 4 24 8 11 43 5 11 15
"KIN/17" 335 236 248 198 167 211 318 264 259
"ANP32E" 5659 5201 5597 3971 3960 5145 5976 6075 7525
"4632415K11RIK" 474 322 533 312 315 363 489 441 460
"JMJD6" 1096 775 810 844 641 675 1108 1013 1090
"ANKRD28" 53 20 38 30 30 18 56 33 57
"WDR49/64/95" 61 67 75 48 61 45 81 70 108
"KH2013:KH.C3.388" 133 78 94 119 121 113 121 109 160
"RAB2A" 2328 1938 2183 1995 1831 2070 2452 2534 2869
"E1BW83_CHICK" 13 5 8 8 18 6 8 3 6
"KH2013:KH.C3.390_DSCAM/2/3/4" 103 65 111 89 30 50 121 61 105
"MBIP" 375 306 310 268 337 258 434 492 391
"KH2013:KH.C3.392_CLEC-45/46/47" 216 189 95 116 172 107 180 182 168
"KH2013:KH.C3.393" 2 6 13 5 6 1 10 10 19
"KH2013:KH.C3.394_CDC34" 709 528 603 708 567 713 833 680 770
"KH2013:KH.C3.395_FUT3/4/5/6/7/9" 115 86 165 115 139 123 164 74 198
"TRIM71" 492 320 354 514 394 410 457 443 500
"RPGRIP1L" 527 383 460 443 342 541 406 421 580
"USP7" 5856 4767 4806 5570 4418 4408 6472 5963 6371
"KH2013:KH.C3.4_CNTNAP2" 13 18 19 3 13 20 22 3 8
"KH2013:KH.C3.40_WDR90" 1737 1345 1490 1791 1517 1539 1722 1843 2033
"HECW1/2" 1390 1018 1360 1679 1476 1525 1463 1132 1510
"KH2013:KH.C3.401" 12 19 9 6 7 4 14 17 26
"KH2013:KH.C3.402_IRF3" 41 63 37 39 83 30 50 71 44
"KEL1" 10 3 4 0 0 0 4 2 0
"KH2013:KH.C3.404_C17ORF98" 5 4 1 4 0 3 2 0 4
"SETD3" 884 598 693 1094 681 598 961 768 613
"KH2013:KH.C3.406_CKM" 1040 250 1748 2106 913 1188 670 259 531
"RECQL4" 304 217 218 205 208 228 294 201 282
"KH2013:KH.C3.408" 577 478 412 485 485 458 628 631 644
"CEP112" 390 248 299 279 261 285 371 327 443
"KH2013:KH.C3.41" 1 1 0 1 2 0 1 0 0
"KH2013:KH.C3.410_NCOR1/2" 405 392 397 363 200 285 543 495 376
"LEFTY1/2" 116 97 58 463 980 220 77 107 205
"KH2013:KH.C3.412" 1 0 0 0 0 1 2 1 1
"KH2013:KH.C3.413_PDCD6" 2157 1929 1919 2060 2081 2090 2494 2361 2613
"KH2013:KH.C3.414_UBE2J1" 63 59 71 69 38 39 79 64 50
"KH2013:KH.C3.415_ANKRD12" 65 53 63 37 48 55 57 32 71
"CRIM1" 578 453 464 102 70 126 1341 944 1139
"KIRREL3" 11 12 5 8 8 3 10 9 4
"WIPI2" 200 139 200 336 190 311 250 183 232
"KH2013:KH.C3.42" 65 21 42 35 26 40 56 17 37
"KH2013:KH.C3.420_IPPK" 2 0 0 2 0 0 0 0 0
"KH2013:KH.C3.421_MFSD6" 88 29 101 105 146 133 129 66 220
"KH2013:KH.C3.422" 63 60 35 64 78 26 47 53 71
"FAM200A" 173 132 161 162 235 136 218 155 236
"CIAPIN1" 1179 868 958 925 937 1033 1206 1150 1202
"CDKAL1" 2023 1525 1664 1677 1483 1391 2162 1909 2211
"F08F8.10/9" 118 118 115 122 146 81 161 146 149
"KH2013:KH.C3.427" 18 25 25 11 22 24 27 21 19
"KH2013:KH.C3.428_JMJD5/7" 13 13 21 21 16 16 8 16 20
"HSPA9" 9742 8684 7166 6194 6790 5167 11480 12069 9856
"KH2013:KH.C3.43" 56 9 21 197 148 99 47 23 34
"KH2013:KH.C3.431" 153 74 119 136 137 132 147 118 127
"AFG3L1/2" 2453 1851 2074 2282 2428 2256 2466 2432 2690
"KH2013:KH.C3.433" 4 6 3 1 4 0 6 7 4
"RMND1" 215 192 144 146 182 139 161 232 196
"KH2013:KH.C3.435_QDR1/2/3" 119 12 34 291 8 10 93 36 23
"GARS" 1005 777 768 916 977 775 1031 1061 1007
"KARS" 3816 3049 3810 2561 2540 3385 4294 4336 5262
"KH2013:KH.C3.438_SELP" 413 226 466 204 1442 193 1944 204 519
"CDCP2" 721 559 836 966 1309 1694 814 845 1255
"CCP110" 1912 1323 1445 1704 1301 1705 2043 1603 1958
"KH2013:KH.C3.440" 20 11 15 11 6 7 23 11 18
"SBDS" 537 369 357 331 294 243 523 539 464
"FBXO11" 586 421 505 578 536 330 652 555 654
"ZFHX2/3/4" 10458 11347 7403 6141 7392 6357 13322 17138 11368
"PEX6" 634 444 421 400 355 435 744 721 660
"NALCN" 97 75 75 71 57 111 83 91 93
"KH2013:KH.C3.446_PTGS1/2" 26 7 9 17 0 21 13 8 23
"DUS2L" 578 309 388 361 252 325 478 434 528
"CYC1/7" 1095 592 902 1235 948 828 1143 870 944
"GRID2IP" 92 69 47 29 50 19 64 67 83
"PRKCA" 1478 798 1015 1878 1580 1354 1042 842 1429
"KH2013:KH.C3.450" 4 4 12 5 3 3 7 7 13
"NDE1" 490 296 426 465 336 372 487 355 413
"MSTO1" 927 766 777 776 746 680 1146 992 860
"HDR" 742 406 523 641 461 856 673 456 1022
"KH2013:KH.C3.454" 36 42 29 22 33 27 34 31 61
"SNX13" 1757 1216 1649 1147 836 1054 1610 1453 1901
"JPH1/2/3" 969 709 563 994 821 603 720 962 769
"KH2013:KH.C3.457" 3258 3134 2846 2832 2993 2897 4070 4350 3964
"KH2013:KH.C3.458" 10 5 14 2 0 0 9 13 38
"TSEN34" 94 72 77 80 62 111 104 113 111
"KH2013:KH.C3.46" 5 2 2 9 5 0 4 5 1
"TRMT12" 376 160 182 190 163 141 317 267 190
"C18H12ORF23" 1326 944 1355 1423 1357 1502 1422 1268 1691
"KH2013:KH.C3.462" 73 56 49 104 117 185 89 88 82
"SIPA1L1/2/3" 528 330 382 453 330 319 416 361 388
"KH2013:KH.C3.464" 0 1 0 0 0 0 0 0 0
"WARS" 1024 791 803 795 756 779 1069 974 1076
"TMEM188" 1016 703 863 767 597 739 1213 915 1113
"KH2013:KH.C3.467" 24 31 18 24 23 20 32 36 17
"KH2013:KH.C3.468_FLVCR2" 53 22 98 24 21 28 26 39 29
"KH2013:KH.C3.469_HEBP2" 1335 1597 557 606 1022 362 1552 2167 727
"KH2013:KH.C3.47_VTI1A" 791 1054 755 427 572 669 1626 1654 1616
"TBL3" 2280 1974 1994 1299 1548 1495 2850 2696 2737
"ANGEL1/2" 500 378 663 805 558 752 494 455 757
"LHFPL2" 891 981 940 909 1084 1054 1571 1433 1656
"KH2013:KH.C3.473" 1 1 3 2 2 5 2 2 13
"KH2013:KH.C3.474_MDGA1/2" 51 50 38 42 22 54 62 50 52
"TMEM85" 1305 996 1213 1021 1022 1115 1448 1315 1567
"WIBG" 629 446 686 510 462 540 641 563 712
"VAC14" 225 148 135 287 169 157 199 189 210
"KH2013:KH.C3.48" 1280 783 1218 966 752 1036 1204 925 1446
"KH2013:KH.C3.480" 172 86 84 148 118 87 180 103 37
"VPS25" 426 373 385 450 559 437 473 488 498
"PRPF39" 2675 2237 2396 2202 2211 2440 2832 3108 3494
"KH2013:KH.C3.483_AIFM2" 20 16 18 18 13 14 28 29 26
"KH2013:KH.C3.484" 21 3 11 21 6 20 19 16 15
"KH2013:KH.C3.485" 13 12 9 6 5 13 10 10 12
"KH2013:KH.C3.486_CLEC-45/46/47" 40 58 43 16 13 32 61 87 41
"SLC16A12/8" 268 196 275 77 35 53 670 522 710
"KH2013:KH.C3.488_DYNC1H1" 4722 3773 3559 4387 3244 3890 4623 4605 3949
"KH2013:KH.C3.489_LARGE" 550 423 485 575 660 537 584 573 753
"SCCPDH" 417 275 315 292 336 351 412 363 484
"KH2013:KH.C3.490" 3 3 0 1 0 1 5 3 0
"FBXO41" 434 334 356 317 244 342 517 403 477
"TEX11" 41 37 40 20 27 24 48 50 46
"PLCG1/2" 418 284 399 427 362 436 393 330 289
"OLF413" 164 68 53 153 73 80 109 74 90
"C50D2.5" 2958 2518 2629 2279 2764 2664 3052 3103 3309
"PAXIP1" 1079 712 871 904 709 674 987 774 1071
"KH2013:KH.C3.498" 293 180 400 257 242 432 291 295 418
"KH2013:KH.C3.499_ASGR1/2" 12 7 6 4 6 0 4 7 1
"LBR" 4237 3735 3905 3005 2962 2904 4577 4433 5276
"CABP1" 7 13 11 6 7 12 3 11 6
"KH2013:KH.C3.500" 3 0 0 0 1 0 1 1 3
"KH2013:KH.C3.501" 1553 786 589 3536 2369 2090 1400 611 803
"SYNE1/2" 5719 4341 4853 4333 4250 4802 6591 6501 7374
"EPPK1" 263 139 412 139 209 122 227 163 219
"KH2013:KH.C3.504_T05B4.12/13/8" 76 71 47 100 82 94 96 66 100
"KH2013:KH.C3.505" 159 164 194 134 193 185 165 212 217
"ESAMA" 40 28 51 18 43 126 8 12 32
"KH2013:KH.C3.508" 96 45 74 38 26 47 64 58 98
"SNRPA" 200 170 212 163 195 224 211 233 245
"KH2013:KH.C3.51_RAB11A" 3116 2604 2990 3027 2935 3190 3221 3076 3907
"CG14223" 25 6 9 5 13 14 30 21 31
"KH2013:KH.C3.511_CG33099" 17 40 37 9 35 11 36 18 37
"EIF2S3" 84 66 101 58 79 86 85 127 108
"KH2013:KH.C3.513_FBXL3/8" 106 107 125 134 107 127 108 79 119
"MMD/2" 161 91 110 163 161 123 121 111 119
"KH2013:KH.C3.515" 90 100 110 78 59 73 80 160 104
"KH2013:KH.C3.516" 45 64 30 14 16 18 84 144 85
"UBE2C" 1335 1225 1440 1135 1291 1052 1555 1637 1337
"GPAA1" 1247 983 906 1019 891 715 1340 1170 1127
"KH2013:KH.C3.519" 16 12 19 17 22 15 10 20 22
"KH2013:KH.C3.52_EFNA1/2/3/4/5" 98 113 108 318 294 238 71 63 94
"KH2013:KH.C3.520" 10 13 14 4 14 9 21 10 23
"KH2013:KH.C3.521" 130 65 107 74 89 59 71 67 113
"CG9338" 227 262 206 17 35 27 475 515 399
"GCN1L1" 2079 1533 1573 2014 1291 1246 2172 2011 1906
"KH2013:KH.C3.524_SCRM-1/2" 19 28 11 20 16 19 11 21 28
"F1NXC0_CHICK" 552 386 479 399 271 319 560 468 517
"RASGRP1/2/3/4" 106 182 194 151 209 152 180 116 245
"KH2013:KH.C3.527" 168 174 169 162 137 136 175 161 180
"KH2013:KH.C3.528" 0 2 2 5 0 1 2 4 2
"KH2013:KH.C3.529" 11 6 4 2 5 5 6 6 0
"BBS4" 498 342 305 412 246 368 425 421 368
"KH2013:KH.C3.530_FCN1/2/3" 29 14 29 0 0 3 44 18 37
"KH2013:KH.C3.531_T05B4.12/13/8" 43 88 94 61 51 55 62 90 118
"LIPE" 144 76 189 234 153 245 191 96 248
"UBE2S" 1037 1033 1138 1083 976 1061 1374 1502 1605
"KH2013:KH.C3.534" 57 30 22 52 36 12 42 47 27
"KH2013:KH.C3.535_MFSD7" 13 21 14 14 19 4 13 21 0
"KH2013:KH.C3.536" 1 7 5 6 5 2 8 1 5
"KH2013:KH.C3.537_GCY-31" 176 74 80 46 204 26 69 88 85
"PITHD1" 123 114 84 95 105 101 110 137 135
"LRRC30/63/7" 283 150 172 199 126 165 213 164 230
"KH2013:KH.C3.54" 212 122 100 136 102 83 160 102 149
"SYCP3" 34 32 35 23 49 30 39 47 53
"ECI1/2/3" 361 314 326 296 292 277 341 406 386
"KH2013:KH.C3.542_YPC1" 26 2 21 6 6 9 16 1 5
"KH2013:KH.C3.543" 3 2 2 0 0 1 2 2 1
"KH2013:KH.C3.545_B4GALT2" 287 170 317 186 269 173 349 274 294
"KH2013:KH.C3.546" 14 12 12 19 19 21 29 16 21
"KH2013:KH.C3.547" 11 3 11 10 3 5 8 7 3
"OXNAD1" 279 215 222 234 246 237 337 320 320
"GEL" 72 42 105 104 81 211 94 65 181
"KH2013:KH.C3.55" 32 54 30 34 24 33 32 34 38
"CCDC61" 373 336 428 422 387 367 341 351 336
"PELI1/2/3" 1490 1028 1201 1119 982 1060 1576 1459 1946
"KH2013:KH.C3.552" 9 2 31 10 2 9 9 7 1
"SIX1/2" 70 41 57 52 119 47 17 51 154
"KH2013:KH.C3.554" 8 1 2 2 0 7 5 5 1
"KH2013:KH.C3.555" 97 73 85 66 75 108 56 70 105
"KH2013:KH.C3.556" 9 13 8 10 1 3 24 11 8
"TRIM36/46/9" 86 43 71 92 100 127 43 46 69
"KH2013:KH.C3.559" 17 9 13 7 16 3 22 25 16
"GPR137B" 183 106 142 281 132 178 186 117 152
"PEX11G" 200 162 182 143 140 145 206 192 242
"KH2013:KH.C3.561_ACTG1" 47 35 36 77 51 59 32 28 49
"MYO10" 929 670 833 473 416 378 1261 1168 1273
"KH2013:KH.C3.563_ACT1" 5 3 1 25 12 22 7 10 13
"SYNE1" 661 383 277 721 429 273 492 374 326
"KH2013:KH.C3.565_ACS-10/14/6" 360 172 445 248 179 393 329 217 435
"KH2013:KH.C3.566_KIF5C" 2365 2121 2362 2247 1808 2007 2960 2737 2932
"KH2013:KH.C3.567_IGSF9" 79 45 79 158 76 114 99 59 147
"SLC9A8" 871 626 929 782 587 789 862 691 931
"THAP5" 829 631 630 820 634 744 1005 952 1114
"KH2013:KH.C3.57" 10 4 5 4 3 2 3 9 3
"KH2013:KH.C3.570_THADA" 702 469 452 553 490 406 643 555 618
"2410042D21RIK" 256 185 234 172 172 233 233 226 299
"KH2013:KH.C3.572" 28 20 16 8 45 7 13 14 19
"ZNF318" 2144 1814 1622 2256 1645 1460 2235 2016 2216
"HGD" 563 373 537 631 518 522 511 533 550
"KH2013:KH.C3.575" 90 71 62 64 45 64 88 81 103
"KH2013:KH.C3.576" 0 1 0 0 1 0 1 0 0
"PPP2R3C" 569 511 463 358 423 349 616 580 668
"DDA1" 107 74 87 105 81 69 130 108 201
"KH2013:KH.C3.579_ASTE1" 35 62 18 23 25 10 27 49 30
"KH2013:KH.C3.58_DCXR" 9 3 9 24 6 9 9 10 3
"C16ORF52" 138 75 87 100 78 107 126 96 106
"KH2013:KH.C3.581" 38 28 25 8 3 3 25 26 26
"UBE2O" 1118 952 920 1073 1028 1113 1360 1239 1322
"TMX3" 2275 1717 1915 1828 1668 1822 2422 2398 2332
"KH2013:KH.C3.584" 5 5 2 7 3 1 2 4 2
"KH2013:KH.C3.585_SCRM-1/2" 695 142 285 911 121 251 543 152 281
"PSKH1" 284 285 315 267 203 285 355 354 376
"RPN6" 8908 7374 6765 7172 7810 7594 9679 10359 9627
"KH2013:KH.C3.588_ALDH5A1" 643 413 648 440 428 623 663 669 854
"GCSH" 1616 1374 1647 1453 1405 1477 1798 1758 1995
"ZFPL1" 660 473 633 683 577 671 772 575 618
"TEX2" 1611 1113 1497 1386 849 1240 1701 1525 1619
"KH2013:KH.C3.591" 46 29 86 50 38 55 61 51 41
"KH2013:KH.C3.593" 25 15 18 11 11 8 31 31 16
"KH2013:KH.C3.594" 13 13 10 19 15 11 15 17 5
"HERPUD1/2" 865 608 678 866 810 800 850 923 869
"NKD1/2/3" 1521 1234 1510 1333 1278 1201 1340 1340 1356
"KIF22" 493 331 371 477 376 392 470 416 565
"KH2013:KH.C3.598_MS4A12" 44 40 61 57 71 24 101 56 85
"KH2013:KH.C3.599" 2 1 1 1 0 0 2 2 3
"KH2013:KH.C3.6_A2LD1" 139 122 113 139 159 96 170 138 203
"KH2013:KH.C3.60_PRKDC" 477 225 226 323 200 266 357 299 254
"KH2013:KH.C3.600_T05B4.12/13/8" 20 33 21 21 25 33 40 32 25
"KH2013:KH.C3.601_GSR" 473 345 432 436 294 317 439 407 513
"WDR45" 500 339 401 332 253 379 508 444 463
"DNAAF2" 500 348 409 370 399 473 486 464 604
"KH2013:KH.C3.604_CERS2/3/4" 669 502 594 536 668 521 789 582 965
"KH2013:KH.C3.605" 125 107 131 90 122 85 176 112 102
"CCDC25" 798 354 613 661 389 650 798 415 743
"GPS1" 1007 681 992 816 744 826 962 976 1079
"C11ORF2" 1191 904 983 756 664 780 1113 1034 1233
"KH2013:KH.C3.609" 15 11 3 27 10 18 14 9 15
"BAG1" 273 228 255 172 189 231 352 290 318
"PALB2" 393 290 270 349 254 417 417 299 324
"KH2013:KH.C3.611" 352 286 812 289 413 192 454 275 436
"METTL5" 239 184 154 180 170 136 248 256 152
"KH2013:KH.C3.614" 17 13 6 11 11 19 5 13 9
"KH2013:KH.C3.615" 1 1 2 0 1 0 6 1 3
"KH2013:KH.C3.616_GNRHR/1/2/4" 392 216 293 759 738 557 318 295 215
"INE" 590 435 409 294 364 383 571 694 453
"ADAP1/2" 115 90 146 169 85 206 173 88 179
"FMNL2A" 73 63 62 79 43 76 87 54 62
"ATG9A" 520 284 380 566 298 419 500 303 537
"PAPLN" 276 213 221 1961 1767 1160 208 135 255
"KH2013:KH.C3.621_FAM55C" 27 12 11 29 13 10 55 16 9
"ATP6V0D1" 663 492 813 629 520 857 713 523 802
"KIF15" 3441 2422 2154 3281 2539 2393 3211 2959 2880
"USF1/2" 2774 2099 2387 2289 1990 2757 2829 2505 3074
"2310008H04RIK" 207 184 177 168 136 174 227 211 207
"RRN3" 1666 1695 1648 923 1047 1191 1671 1826 2352
"SLC6A18/19" 188 93 116 101 87 75 242 130 120
"MEGF8" 1625 1326 1517 1681 1746 1328 1697 1701 1802
"KH2013:KH.C3.629" 11 29 34 10 26 39 27 15 26
"SI:CH211-284E13.2" 14 16 6 24 9 9 11 1 8
"KH2013:KH.C3.630" 10 25 7 6 5 7 12 13 4
"KH2013:KH.C3.631" 158 125 137 148 89 158 161 159 173
"TRRAP" 3342 2681 2328 2276 1700 1782 3195 3353 3268
"KH2013:KH.C3.634_FUT8" 9 22 25 0 11 27 11 18 28
"CALCR" 72 39 55 37 25 15 90 31 48
"MSH6" 1094 735 690 1107 913 954 1012 1000 782
"TECPR2" 347 190 234 451 299 331 336 220 245
"KH2013:KH.C3.638_GPR112" 58 40 47 39 8 27 50 47 37
"KH2013:KH.C3.639_MAPKAPK5" 535 453 443 389 386 356 496 544 628
"KH2013:KH.C3.64" 26 16 10 15 15 7 18 29 13
"SLC38A1/2/3/4" 8660 6058 6321 5761 4517 4561 11321 9345 11885
"ZDHHC22" 118 69 83 91 57 72 108 81 129
"CTBS" 844 578 568 559 488 454 748 713 889
"TXN2" 378 315 248 284 348 282 380 369 289
"DBP" 436 393 549 444 554 652 668 576 676
"KIF1C" 83 50 43 41 67 22 66 56 36
"WDR59" 583 315 323 473 400 308 579 464 341
"KH2013:KH.C3.647_PRKDC" 249 216 225 273 106 162 307 220 251
"SECISBP2L" 392 288 318 353 281 299 388 415 451
"DECR2" 32 60 69 33 42 77 24 68 83
"KH2013:KH.C3.65" 645 699 686 415 417 449 982 1242 1255
"KH2013:KH.C3.650" 6 12 9 7 59 2 14 10 7
"KH2013:KH.C3.651_IRF4" 481 392 310 342 303 226 533 447 533
"KH2013:KH.C3.652_CG14331" 13 12 6 7 5 2 16 13 0
"TNFAIP6" 70 18 39 20 32 32 39 27 50
"KH2013:KH.C3.655_COL4A3BP" 863 609 662 892 568 769 1069 813 1071
"MPRIP" 2959 2417 2240 2687 2536 2505 3318 3373 3393
"SLC25A27" 572 435 511 658 612 476 738 618 594
"RRS1" 2622 2524 2615 1632 2127 2180 2878 3605 3293
"EEFSEC" 489 442 323 312 385 258 526 452 347
"BIRC5" 742 678 670 738 666 749 906 775 893
"GALR1" 11 9 8 25 18 72 18 23 29
"KH2013:KH.C3.661_TPM1/2" 13141 11423 14460 26076 26085 24688 14049 16203 17822
"KH2013:KH.C3.663_BAI3" 43 61 45 10 26 72 79 54 54
"KH2013:KH.C3.664" 6 3 0 1 3 0 4 5 2
"KH2013:KH.C3.665_ZAN" 3936 3842 3232 1577 2955 2700 5053 5668 5257
"KH2013:KH.C3.666_PDE9A" 927 218 211 187 1460 104 215 296 321
"KLHL13/20/26" 242 219 190 147 177 132 191 298 272
"PGAP3" 83 48 59 58 49 36 80 60 74
"KH2013:KH.C3.669_FUT8" 66 31 285 30 42 65 29 31 32
"CAUP" 32 32 22 50 25 26 34 12 18
"STUB1" 299 290 229 135 263 198 250 414 317
"SLC25A19" 659 558 569 601 584 567 709 726 713
"SLC38A7" 568 479 474 580 503 598 634 620 873
"C16ORF42" 383 300 323 257 260 220 466 417 346
"LRRC48" 165 109 100 124 86 135 129 108 118
"WDR35" 571 360 446 486 394 546 611 524 638
"KH2013:KH.C3.676" 1745 1408 1792 1603 1530 1816 2410 1940 2923
"DHODH" 1091 736 798 594 568 479 817 755 746
"KH2013:KH.C3.678" 100 94 92 136 124 106 93 115 82
"KH2013:KH.C3.679" 84 95 138 83 78 76 117 85 115
"KH2013:KH.C3.68" 0 1 2 4 3 4 4 0 0
"KH2013:KH.C3.680" 17 13 3 8 6 7 11 5 12
"KH2013:KH.C3.681_CDIPT" 64 96 59 63 82 69 80 83 82
"MRPL36" 145 126 122 103 115 99 157 170 150
"KH2013:KH.C3.683" 205 161 199 121 142 151 211 175 163
"FET3/5" 47 32 32 12 4 21 39 42 14
"POLR2G" 22 17 12 18 19 24 24 30 11
"KH2013:KH.C3.686" 47 37 52 26 14 34 47 51 52
"TAF13" 227 178 193 183 158 188 231 242 259
"PLDN" 236 167 216 189 183 219 259 249 276
"YWHAE/1/2" 12168 11208 10451 10808 12368 10646 13933 15374 15049
"NAF1" 2420 1747 1972 1252 1084 1473 2571 2302 2854
"IPO7/8" 3529 2972 2872 2673 2944 2412 3590 3630 4280
"KH2013:KH.C3.692" 234 123 166 218 182 146 261 186 204
"MYLK2/3/4" 157 76 229 346 196 410 102 32 32
"KH2013:KH.C3.694" 1531 1006 1052 1151 935 1187 1578 1269 1622
"Y116A8C.26" 379 210 320 212 180 195 325 328 281
"KH2013:KH.C3.696" 1508 1057 1640 897 491 725 2767 2363 3821
"KH2013:KH.C3.697_ZNF236" 592 527 576 539 476 589 635 676 661
"RG9MTD1" 642 599 491 500 507 372 665 727 642
"ABCG1/4" 1467 1133 1239 1154 1407 1352 1143 1097 1374
"EDC4" 2592 1872 1935 1942 1586 1580 2421 2314 2350
"KH2013:KH.C3.70" 11 2 10 4 4 2 5 9 4
"FES" 298 257 300 311 283 304 295 312 466
"KH2013:KH.C3.701" 48 34 31 39 30 20 22 45 33
"KH2013:KH.C3.702" 3 1 2 3 2 1 1 1 0
"KH2013:KH.C3.703" 22 9 19 13 4 23 20 9 4
"NOC4L" 2812 2066 2307 1460 1551 1451 2885 2813 2837
"KH2013:KH.C3.705_GNRHR/1/2/4" 164 102 133 326 196 294 127 92 109
"KH2013:KH.C3.706_BAI3" 160 28 293 33 48 47 59 28 101
"CG13890" 114 54 100 110 102 156 113 111 172
"KH2013:KH.C3.708_F41E7.1/2" 14 12 9 11 5 27 12 4 9
"ABHD2" 75 61 78 76 41 59 105 84 60
"PEX3" 244 201 136 263 166 225 306 239 248
"C8ORF83" 99 40 84 60 70 46 80 47 103
"KH2013:KH.C3.711" 17 2 7 4 0 1 11 13 8
"C15ORF48" 24 11 11 44 19 14 20 18 29
"P53" 1453 1263 1147 1113 1212 1132 1520 1674 1488
"KH2013:KH.C3.714" 5 4 3 2 4 5 7 5 3
"KH2013:KH.C3.715_ANKRD12" 126 100 70 235 217 160 74 104 160
"KH2013:KH.C3.716_EFNA1/2/3/4/5" 653 676 548 600 773 873 238 324 469
"ELAVL2/3/4" 2640 2198 2036 1703 1751 1750 2775 3099 2910
"SI:DKEY-238O13.4" 141 148 173 68 175 64 167 133 216
"ABCF2" 2483 1609 1894 2026 1604 1400 2777 2312 2300
"NOTCH1/3" 91 125 93 41 42 62 83 95 75
"E1C1D1_CHICK" 249 210 324 322 288 351 279 302 386
"KH2013:KH.C3.721" 16 39 13 21 10 4 18 31 16
"KH2013:KH.C3.722" 34 27 27 51 19 17 30 3 7
"MRPL18" 168 142 222 173 162 177 219 217 168
"TGFB2/3" 272 156 410 1022 812 1123 211 125 209
"KH2013:KH.C3.725_TSSK1/2/3/6" 1 13 9 5 10 6 2 5 9
"KH2013:KH.C3.726" 5 7 4 5 6 4 7 8 2
"C2H14ORF119" 155 145 158 185 192 165 151 183 187
"CYB5A" 690 559 686 614 732 734 763 737 838
"KH2013:KH.C3.729_HMCN1" 76 37 73 62 28 81 121 53 91
"KH2013:KH.C3.73_CG3038" 17 44 12 17 34 5 22 78 21
"VTI1B" 325 279 277 282 281 288 320 294 349
"KH2013:KH.C3.731" 4 0 6 1 4 1 4 0 8
"KH2013:KH.C3.732_CERS2/3/4" 720 605 704 861 785 621 1058 685 984
"KH2013:KH.C3.734" 14 4 15 7 8 17 11 8 16
"KH2013:KH.C3.735" 84 148 85 40 81 65 71 157 67
"KH2013:KH.C3.736_TUB1/3" 2195 4347 1844 3358 6121 3299 2288 3927 2209
"KH2013:KH.C3.737_PLB1/2/3" 18 29 39 8 6 21 16 8 5
"2700049A03RIK" 307 225 343 376 331 275 368 265 307
"PHLDB1/2" 3137 2774 2369 3178 2564 2710 3931 3871 3371
"KH2013:KH.C3.740_EXD2" 224 196 194 162 178 168 269 236 253
"OPA3" 178 170 202 148 159 184 283 177 214
"KH2013:KH.C3.742_C54C8.2" 23 29 40 13 36 18 31 32 18
"KH2013:KH.C3.743" 402 313 278 382 324 254 407 392 376
"KH2013:KH.C3.744_NEK11" 849 576 689 636 464 520 798 785 784
"KH2013:KH.C3.745" 45 41 49 21 21 26 49 33 70
"KH2013:KH.C3.746_TTC26" 607 517 431 336 316 318 563 588 715
"PTPRS" 56 42 23 50 27 17 43 29 12
"C6ORF211" 894 655 682 719 804 778 962 947 940
"TEX10" 627 446 704 431 334 518 634 624 918
"KH2013:KH.C3.75_MBOAT7" 114 111 118 90 63 122 137 133 156
"DDOST" 4866 4047 3990 3741 3989 3693 5267 5110 5599
"ZKSCAN1/14/17/2/3/6" 43 24 56 181 134 95 16 7 80
"KH2013:KH.C3.752" 0 0 0 0 1 0 0 4 1
"ALCAMB" 54 69 41 21 24 34 59 90 55
"KH2013:KH.C3.754_PLA2G1B" 608 489 446 768 910 722 591 661 586
"KH2013:KH.C3.755" 21 15 42 27 11 56 38 21 26
"KH2013:KH.C3.756" 112 24 154 184 127 370 51 15 25
"NIPBLB" 52 37 14 41 53 30 64 59 10
"EGAL-1" 505 265 291 454 288 251 466 336 367
"KH2013:KH.C3.759" 30 6 4 5 7 11 25 14 7
"KH2013:KH.C3.76" 377 359 378 328 380 436 343 451 537
"KH2013:KH.C3.760_MUC7" 2 3 3 3 1 2 2 2 1
"EFNA1/4" 175 228 123 508 646 427 127 190 150
"KH2013:KH.C3.763" 2 1 3 1 2 0 2 2 2
"KH2013:KH.C3.764_SLC31A1" 11 3 5 15 17 5 11 6 15
"CTSH" 779 451 916 937 463 682 689 548 1067
"TICAM2" 101 80 132 61 81 65 115 97 73
"XYLT1/2" 1191 746 822 1273 876 869 1135 1118 1441
"DNAH8" 449 281 357 338 262 314 598 275 318
"KH2013:KH.C3.769" 803 552 590 485 372 503 753 715 734
"ADAMTS16/18" 177 89 167 486 386 446 93 67 172
"KH2013:KH.C3.770" 34 44 9 31 49 30 41 51 32
"KH2013:KH.C3.771_FCN1/2/3" 17 5 16 9 1 9 12 5 9
"KH2013:KH.C3.772" 76 55 40 56 26 41 72 60 52
"TBX21/4" 53 37 23 22 20 17 36 43 32
"MYO-1/2/3/5" 201 109 77 144 86 35 167 85 54
"KH2013:KH.C3.775" 5 5 5 2 1 1 4 9 0
"NUP93" 2425 2058 2126 1591 1769 1600 2625 2804 2563
"KH2013:KH.C3.777" 8 5 12 4 4 4 13 20 21
"KH2013:KH.C3.779" 25 28 7 12 17 4 22 30 11
"NUMB" 1385 943 1189 1394 1180 1210 1457 1262 1697
"KH2013:KH.C3.781_IFA-1/3/4" 946 162 662 322 1436 393 1126 830 1076
"KH2013:KH.C3.782" 2 2 1 1 2 1 5 9 4
"THNSL2" 427 194 165 443 289 267 277 205 243
"KH2013:KH.C3.784" 28 35 20 17 11 21 45 45 37
"ROMO1" 208 201 179 163 211 181 218 274 226
"KH2013:KH.C3.786" 1 10 1 5 9 0 0 6 1
"KH2013:KH.C3.787" 5 8 2 4 1 0 6 6 0
"UNC13B" 936 843 796 1252 941 909 1395 1067 1140
"CALM1/2/3" 435 362 319 511 499 414 486 459 477
"KH2013:KH.C3.790_C6/7" 31 16 30 15 25 10 24 18 34
"GGT1/2" 549 360 477 462 428 505 444 431 548
"KH2013:KH.C3.792" 2 5 1 3 1 3 3 5 9
"KH2013:KH.C3.793_PLLP" 125 368 138 76 221 48 196 603 150
"KH2013:KH.C3.794_BHMT/2" 100 258 179 56 273 108 133 316 213
"KH2013:KH.C3.795_C6/7" 5 12 2 3 4 14 10 16 13
"SART1" 1399 1222 1271 1151 1072 1208 1651 1683 1940
"SI:DKEY-119M17.2" 356 295 287 242 274 302 286 353 477
"KH2013:KH.C3.798_CAV1/3" 7 15 2 8 10 11 5 17 0
"KH2013:KH.C3.799" 69 50 47 59 58 74 74 93 80
"EEF1B2" 2075 1715 2064 1575 1660 1594 2520 2408 2321
"FAM71A" 40 46 52 31 46 122 65 51 57
"NCBP1" 3397 2597 2465 2111 2227 2245 3568 3435 3376
"KH2013:KH.C3.801_TRPA-1" 218 213 244 196 204 215 264 261 375
"KH2013:KH.C3.802" 62 53 215 78 72 75 60 34 114
"KH2013:KH.C3.803" 4 2 0 0 0 2 1 3 3
"KIAA0895L" 44 41 35 43 60 43 56 55 39
"KH2013:KH.C3.805_CG14331" 27 20 15 25 21 9 29 23 1
"KH2013:KH.C3.806_IGSF9" 13 23 37 7 28 80 10 8 13
"SNX14" 505 474 449 623 487 467 488 442 595
"KH2013:KH.C3.808" 2 0 4 5 1 1 2 2 2
"ACO1" 2252 1949 1890 1880 1810 1853 2201 2298 2858
"KH2013:KH.C3.81" 20 16 24 25 18 21 26 21 20
"KH2013:KH.C3.810_HTR3A" 106 173 33 334 465 225 64 83 26
"Ci-4domain" 34 34 27 40 26 33 40 33 34
"KH2013:KH.C3.812" 16 13 18 5 25 24 22 22 27
"GDF11" 98 96 97 90 125 58 163 143 68
"KH2013:KH.C3.814_TPM1/2/3/4" 4010 1378 4393 15015 11224 9764 2705 1632 3689
"DSEL" 2046 1786 1334 1465 1687 1406 1897 2185 1926
"DHX38" 1762 1752 1648 1253 1335 1419 2136 2132 2181
"GOLGA5" 631 510 508 447 405 520 633 643 748
"ZNF407" 897 736 562 697 650 625 831 822 963
"LIG1" 940 891 691 737 895 740 867 1008 880
"MAP1LC3B/2" 1188 777 1035 1303 1115 1311 1304 1063 1375
"PABPN1" 3409 2973 2921 2594 3176 2927 3722 3918 3637
"KH2013:KH.C3.821" 1 0 7 1 2 8 3 8 0
"C8ORF37" 221 209 192 190 191 161 187 249 268
"KH2013:KH.C3.824" 1 5 5 6 8 5 11 0 2
"XKR6/7" 295 250 250 263 240 187 243 284 317
"ACAA2" 596 613 570 537 594 538 653 731 721
"Y51H4A.1" 415 294 452 293 325 321 504 378 503
"COIL" 397 338 342 356 300 260 462 423 470
"KH2013:KH.C3.829" 1 7 2 4 12 5 2 3 0
"SIX4" 226 194 184 215 158 175 203 231 162
"KH2013:KH.C3.830_SULT1A1/2/3/4" 204 137 210 351 528 356 228 119 271
"SSB" 857 789 1030 537 720 757 977 1001 1222
"AIPL1" 1975 1609 1863 1767 1714 1987 1979 1972 2487
"KH2013:KH.C3.833" 1 0 0 1 0 3 1 2 0
"KH2013:KH.C3.834" 10 3 5 7 6 10 2 7 7
"KH2013:KH.C3.835_CYYR1" 380 268 276 370 323 335 459 388 369
"GSS" 385 257 384 481 303 544 661 452 603
"KH2013:KH.C3.839" 51 48 47 41 23 52 55 21 45
"HNF4A" 2000 1551 1802 1573 1594 1866 2313 2249 2700
"ANK1/2" 22 18 15 8 4 1 14 21 15
"TRAPPC2L" 423 377 431 348 404 403 448 476 571
"USP10" 2567 2190 2254 2477 2196 2744 2909 2792 3242
"Irx-C;" 43 17 23 78 98 34 33 36 55
"ST14" 6 5 6 8 5 9 8 6 5
"LRPAP1" 517 455 361 472 404 411 524 606 469
"TTLL13/6" 51 69 35 21 26 17 38 67 53
"KH2013:KH.C3.847" 5 7 15 10 6 17 12 8 16
"AARSD1" 48 20 24 32 34 30 38 42 34
"IDUA" 282 155 141 206 209 152 177 189 150
"KH2013:KH.C3.85_PPP1R16B" 106 64 125 80 83 95 88 90 137
"KH2013:KH.C3.850_FBXL3/8" 27 25 19 14 19 27 28 34 25
"KH2013:KH.C3.851" 22 29 19 3 9 3 43 87 44
"KH2013:KH.C3.852" 18 13 25 14 27 24 17 29 29
"KH2013:KH.C3.853" 4 3 10 9 5 11 5 7 7
"KH2013:KH.C3.854_PIPOX" 7 4 12 0 1 3 2 3 6
"USP31/43" 541 421 569 547 558 529 714 636 675
"KH2013:KH.C3.856_ABCC12/5" 631 459 621 655 456 528 812 630 779
"KH2013:KH.C3.858" 6 3 1 4 0 0 2 4 2
"VPS26B" 2992 2467 2377 2248 2223 2269 2977 3152 3018
"RHPN1/2" 350 243 318 537 545 348 222 226 309
"EIF3B" 10114 7207 7398 6381 5900 5750 10363 10135 9277
"WDTC1" 230 152 213 176 140 175 220 215 154
"KH2013:KH.C3.862_MAPKAPK5" 34 4 42 25 6 29 32 10 69
"KH2013:KH.C3.863_CLCA1/2/3/4/5/6" 63 77 40 24 65 23 97 102 43
"KH2013:KH.C3.864" 1 4 4 2 0 0 2 4 0
"KH2013:KH.C3.865" 151 126 156 117 85 122 167 165 174
"SYTL5" 6 8 2 5 2 6 25 6 11
"KH2013:KH.C3.867_NPC2" 25 22 21 9 20 13 38 19 20
"MID1" 78 51 67 73 61 92 70 38 101
"SNRNP200" 12475 11393 11663 9085 9285 10543 13935 15107 15961
"ATP5B" 3049 1927 1877 2517 2460 2070 3067 2503 2729
"SLC39A11" 272 357 278 320 276 288 308 370 433
"TMEM27" 241 241 189 160 163 207 266 246 234
"OTUD6B" 562 461 387 352 387 353 591 597 564
"KH2013:KH.C3.873" 5 2 3 7 1 8 7 1 4
"KH2013:KH.C3.874" 8 14 19 13 17 10 15 10 20
"CEP72" 789 540 615 556 516 556 778 680 923
"KH2013:KH.C3.876" 431 370 377 401 488 382 478 530 526
"SI:DKEY-154P10.3" 478 324 349 361 360 397 429 367 456
"KH2013:KH.C3.878_SIAE" 251 231 240 206 243 299 240 325 372
"SOCS6" 1224 884 965 1438 1219 1360 1222 1162 1406
"KH2013:KH.C3.88" 39 50 34 56 133 99 49 64 32
"KH2013:KH.C3.880_SIAE" 49 34 34 71 33 61 66 34 64
"KH2013:KH.C3.881" 9 3 5 5 2 9 12 10 4
"KH2013:KH.C3.882" 2 2 2 3 2 6 8 6 1
"TCTEX1D4" 20 8 10 9 11 49 11 34 15
"KH2013:KH.C3.885_CRG1" 409 391 441 186 206 285 443 493 683
"KH2013:KH.C3.886" 10 9 13 9 14 8 16 14 1
"KIAA1407" 118 112 115 113 100 142 130 133 208
"ATP5E" 173 140 198 104 152 118 219 189 182
"MMS19" 4011 2823 2823 3183 2580 2937 3740 3409 3648
"PATL1" 1054 648 688 809 680 719 935 923 880
"KIAA1147" 211 125 176 240 102 186 241 168 192
"KH2013:KH.C3.891_ALDH3A1/2" 76 65 59 112 61 77 80 64 81
"FAM100B" 1236 968 1310 1491 1078 1431 1512 1414 1844
"KH2013:KH.C3.894" 0 0 0 0 0 0 2 0 1
"KH2013:KH.C3.895_CALM1/2" 5 8 11 8 42 67 24 20 51
"NOTCH1" 40 34 34 25 31 18 30 23 40
"Y46G5A.29" 24 31 30 20 16 18 29 41 29
"ADAM10" 2022 1502 1778 1874 1640 1686 1999 1952 2387
"KH2013:KH.C3.899" 0 0 0 0 0 0 3 1 0
"PRPSAP1/2" 3398 2836 3379 1639 2037 2405 3763 3982 4640
"MRPL43/51" 431 418 427 356 376 353 487 568 487
"KH2013:KH.C3.900_HTR2A" 3 1 2 6 1 0 3 5 0
"ATPAF2" 1728 1598 1738 948 1316 1235 2049 2250 2132
"IFT81" 276 212 192 174 156 175 245 278 202
"ALDH/2" 1163 870 986 1210 1010 1156 1264 895 1345
"KH2013:KH.C3.904" 2 1 2 0 1 0 1 0 3
"KH2013:KH.C3.905_LRRC24" 128 99 185 127 255 284 192 172 259
"SCPEP1" 122 76 127 92 92 80 107 106 107
"ACDH-11" 558 516 359 524 488 365 645 513 375
"KH2013:KH.C3.908_FUT4/7/9" 14 16 7 7 0 4 18 15 4
"KH2013:KH.C3.909_MS4A12" 6 10 6 1 6 2 4 4 3
"IFT140" 737 515 721 606 335 758 791 550 868
"PPP6C" 212 167 117 183 174 223 215 186 180
"KH2013:KH.C3.911" 82 77 88 53 46 35 102 78 84
"KH2013:KH.C3.912_MS4A12" 6 3 3 3 2 1 4 15 2
"KH2013:KH.C3.913_FLVCR2" 4 5 16 1 5 3 0 3 7
"ARL6IP1" 897 679 1050 906 810 1059 992 943 1554
"MDM1" 201 145 222 193 150 249 203 209 243
"KH2013:KH.C3.916_TRAF7" 42 20 55 32 23 50 30 33 12
"BTBD17" 1111 613 756 797 612 508 1072 771 894
"KH2013:KH.C3.918_CG14331" 17 20 14 21 15 11 31 15 3
"KH2013:KH.C3.919_NPHP1" 174 131 159 117 90 129 128 131 209
"KH2013:KH.C3.92_SIAE" 291 192 235 301 208 237 238 215 225
"MFSD6L" 1098 677 821 728 508 643 1094 675 680
"KH2013:KH.C3.921_JMJD5/7" 702 187 894 483 279 331 313 204 361
"KH2013:KH.C3.922_SULT1A1/2/3/4" 17 13 17 21 46 16 9 10 50
"MKL1/2" 700 622 680 532 519 567 759 737 867
"KH2013:KH.C3.924_MC4R" 24 17 31 7 5 23 7 8 6
"DCW1" 19 21 3 8 3 10 12 4 9
"PREP" 727 532 497 606 548 465 719 708 622
"KH2013:KH.C3.927" 709 759 725 631 821 676 820 1033 919
"SAYSD1" 113 112 114 130 127 90 143 139 148
"TTYH1/2/3" 736 679 543 747 532 723 782 719 642
"KH2013:KH.C3.930" 4 2 1 0 1 0 0 3 1
"KH2013:KH.C3.932" 25 32 17 8 12 5 24 18 21
"NUT1" 22 14 15 14 10 15 29 20 43
"KH2013:KH.C3.938" 4 1 17 4 4 23 11 5 2
"JMJD-5" 25 4 98 80 35 42 14 23 13
"KH2013:KH.C3.95" 29 26 37 9 16 41 28 35 13
"KH2013:KH.C3.952_SVEP1" 4 4 4 2 5 4 8 8 9
"KH2013:KH.C3.96_JMJD5/7" 118 22 502 221 62 221 80 98 275
"KH2013:KH.C3.965" 8 5 1 4 3 1 5 4 3
"KH2013:KH.C3.966" 2 3 3 2 3 0 5 4 6
"KH2013:KH.C3.967" 1 0 2 0 0 0 2 3 0
"KH2013:KH.C3.97_GLB-13/18/7" 17 10 6 6 19 5 21 6 10
"CG10877" 3 4 3 2 6 3 10 6 9
"SPIRE1/2" 6518 5186 4717 2629 2601 3287 7779 7156 7717
"KH2013:KH.C4.1" 27 21 36 14 7 10 32 30 47
"ECM22" 95 59 153 93 28 27 52 44 94
"KH2013:KH.C4.101" 22 14 33 12 13 14 11 7 6
"ADAMTS12/7" 348 415 645 1623 2591 1790 467 361 868
"KCNJ12" 143 91 66 127 70 69 134 39 155
"KH2013:KH.C4.104" 5 3 3 0 3 10 5 3 4
"KH2013:KH.C4.105_SARDH" 2211 1344 2142 4080 4201 4265 2047 1413 2790
"KH2013:KH.C4.106" 168 167 106 32 56 54 240 226 172
"KH2013:KH.C4.107" 6 8 2 1 5 4 2 3 3
"KH2013:KH.C4.108_STIP1" 94 83 100 121 100 110 105 96 59
"ULK1/2" 586 484 552 615 431 477 387 535 502
"NPEPL1" 2286 2068 2139 2176 2165 2187 2589 2697 3013
"TIMM8A/1/2" 3195 2410 2572 1997 2250 2298 3273 3085 3230
"DDX3Y" 13007 10303 10619 7342 5800 7389 14569 13646 16334
"KH2013:KH.C4.112_TPO1/2/3" 32 26 46 14 27 25 32 11 22
"CDK9" 537 392 463 371 312 389 533 523 593
"PIGM" 1952 2024 2195 1509 1797 1731 2231 2537 2621
"Ci-R1CiGC26p03" 83 54 170 97 167 234 119 69 75
"KH2013:KH.C4.116_CHSY1/3" 1252 912 929 873 933 662 1913 1549 1650
"CAMTA/1/2" 1350 657 966 1170 855 948 1070 893 1399
"STT3A" 2789 2279 2364 2083 2167 1793 2528 2464 3081
"KH2013:KH.C4.120" 2683 1258 5611 1754 1508 1861 1619 1653 2339
"KH2013:KH.C4.121_ATP6V0A1" 615 433 490 405 405 466 582 575 690
"KH2013:KH.C4.122" 32 46 19 4 3 19 42 36 28
"PRKAB1/2" 2351 1974 2084 1842 1907 2241 2971 2755 2855
"KH2013:KH.C4.124_C14ORF135" 141 104 122 92 91 102 129 113 82
"KH2013:KH.C4.125_BMP2/4" 3805 4277 3581 882 1061 1533 8590 9491 8675
"PPIP5K1/2" 748 480 523 684 466 475 800 722 615
"LGALS4/8/9" 247 539 321 311 311 168 288 229 254
"NPC1L1" 869 338 690 795 236 527 787 338 667
"TSPAN1/11/18" 71 94 57 41 55 43 85 67 121
"F2RL1" 130 47 91 100 36 57 78 44 61
"FAM82A1/2" 541 439 544 540 496 515 503 533 608
"TNRC6A" 2726 2070 2208 2156 1406 1827 2605 2676 3045
"GPR21" 8 14 14 2 1 5 28 9 7
"RABGEF1" 386 259 305 271 237 206 317 345 174
"KH2013:KH.C4.134_NRP1/2" 27 36 19 22 96 70 61 35 74
"PPTC7" 1357 952 1385 1473 1288 1585 1487 1362 2018
"SSR1" 4987 3730 4047 3305 3276 2940 5612 5532 5419
"KH2013:KH.C4.137" 86 58 100 78 50 64 63 90 89
"PRKD1/2/3" 1030 739 756 766 689 816 1160 980 1164
"KH2013:KH.C4.139_T15B7.1" 49 40 41 37 36 39 43 63 60
"KH2013:KH.C4.14" 14 24 17 11 20 21 23 20 10
"ARF1/2/3/6" 11 2 4 6 9 8 6 5 6
"BTBD3/6" 613 401 526 517 470 493 575 489 677
"KH2013:KH.C4.143_Y106G6H.5" 332 172 172 377 200 230 213 212 198
"LONP1" 4897 4233 3792 3254 3643 3193 5156 5599 5100
"COA5" 95 98 86 62 99 78 126 123 103
"ZGC:112160" 94 646 182 91 200 157 298 70 226
"CCDC86" 572 436 517 353 420 373 593 527 601
"TBC1D25" 621 407 634 588 443 539 461 456 575
"1110059G10RIK" 377 342 268 257 360 285 434 374 379
"KH2013:KH.C4.15_MSANTD3" 14 16 20 8 7 53 24 20 25
"KH2013:KH.C4.150_NRP1" 34 22 55 15 30 14 35 29 32
"BAZ1A" 2829 2355 2243 1671 1730 1802 2781 3054 3262
"SPRY7_CHICK" 282 170 241 267 256 255 279 239 272
"KH2013:KH.C4.153" 6 5 3 23 14 6 8 12 5
"PRO3" 175 157 179 132 252 197 152 204 208
"KH2013:KH.C4.156" 29 12 10 25 16 29 24 29 47
"EIF3D" 4559 3099 4164 2604 2264 2710 4374 4106 4861
"KH2013:KH.C4.158" 33 61 20 23 32 12 91 76 43
"KIAA0355" 711 441 433 643 533 477 745 673 695
"LRRC61" 211 123 176 211 144 179 262 168 286
"BCL6" 32 40 40 21 15 45 35 27 18
"KH2013:KH.C4.161_SLC23A1/2" 22 14 19 19 5 4 27 14 13
"KH2013:KH.C4.162_ALS2CR8" 927 820 716 832 757 725 848 861 872
"KH2013:KH.C4.163" 741 759 745 588 768 797 817 1087 1046
"KH2013:KH.C4.164" 24 12 8 18 15 15 18 16 5
"KH2013:KH.C4.165_C3ORF30" 11 19 23 15 14 14 17 21 24
"CG14270" 1212 908 853 756 738 661 1260 1190 1193
"GFM2" 515 419 375 490 421 414 493 501 540
"TBC1D16" 672 560 632 774 637 660 865 728 1017
"KH2013:KH.C4.169" 6 2 0 7 14 3 0 4 1
"CADM1/2/3/4" 698 396 562 1043 944 1124 679 559 1013
"KH2013:KH.C4.170_TAGLN/2/3" 11 15 10 19 2 16 12 8 15
"KH2013:KH.C4.171" 0 1 1 2 1 1 0 1 2
"KH2013:KH.C4.172_UNC93A" 46 54 120 84 109 81 53 52 133
"VANGL1/2" 1930 1313 1784 2080 1429 1817 1746 1673 2329
"ZMYM3" 1063 747 587 859 723 773 1005 926 978
"CYP2K22" 5 14 11 12 9 10 10 13 12
"KH2013:KH.C4.176_TAGLN/2/3" 2119 1914 1969 1723 2000 1795 2367 2517 2421
"LIMS1/2" 1754 1503 1319 2187 2113 1806 1631 1758 1898
"KH2013:KH.C4.178" 9 18 7 3 0 2 16 19 3
"KH2013:KH.C4.179" 180 123 186 149 152 182 161 166 207
"ANKRD5" 246 213 189 178 102 184 190 218 256
"ELF1/2" 53 21 48 40 11 17 24 17 20
"SLC22A21/4/5" 43 32 34 39 78 18 38 28 30
"ZFP36L1/2" 32616 23115 23776 39163 37733 34109 31439 29472 37114
"C4ORF34" 811 716 901 944 699 863 950 872 1002
"RGP1" 1215 967 813 936 890 678 1251 1197 1173
"KH2013:KH.C4.185" 5 8 1 1 2 4 12 4 1
"AL928650.2/3/5" 190 198 200 219 211 170 257 255 205
"C6ORF70" 86 45 48 52 51 46 84 41 62
"ZNF532" 3072 1901 2014 2915 2116 2065 2694 2197 2351
"UBA52" 2309 2424 2288 1882 2724 2390 3015 3086 2626
"TRMT5" 864 752 863 558 652 737 857 915 1057
"MYO1C" 1710 876 1059 1695 1132 1242 1631 1227 2008
"SLCO2B1" 294 240 213 148 221 186 431 258 333
"C4H7ORF59" 260 165 215 245 225 200 301 210 229
"KH2013:KH.C4.194" 1 1 1 0 1 1 3 1 0
"HAO1" 143 210 94 126 130 110 173 221 112
"ZNHIT2" 248 231 221 199 147 190 304 252 313
"KXD1" 174 162 152 181 163 152 242 209 251
"KH2013:KH.C4.198_HEXA" 518 518 397 452 539 537 496 663 463
"TOMM40L" 9615 7293 6520 5449 5997 5527 10733 9599 10334
"KH2013:KH.C4.2" 186 66 137 120 50 178 165 72 258
"KH2013:KH.C4.20" 58 34 23 30 18 20 64 40 20
"KH2013:KH.C4.200" 3 2 9 1 1 4 4 0 5
"KH2013:KH.C4.201" 22 26 23 12 22 19 42 10 14
"KH2013:KH.C4.202_PCF11" 563 314 515 386 441 380 538 469 787
"KH2013:KH.C4.203" 20 20 20 5 2 68 24 15 9
"KH2013:KH.C4.204" 51 31 51 28 28 30 46 33 36
"ABCC4" 527 325 369 164 167 337 707 708 937
"NFKBIA" 3624 2292 3004 4030 3931 3209 3458 3503 3692
"KH2013:KH.C4.207_STIP1" 6011 5071 3857 4277 4678 3905 6284 6749 5151
"2-Sep" 3120 2519 2663 2717 2748 2843 2954 2931 3280
"COL6A4" 69 8 5 10 37 6 18 9 38
"KH2013:KH.C4.21_ECT2" 964 665 846 963 586 857 1040 791 1033
"KH2013:KH.C4.210_TRY-1" 49 33 28 31 38 26 49 38 40
"KH2013:KH.C4.211" 72 34 51 184 238 102 38 49 21
"CCNB1/2" 9848 8024 8670 8939 7795 8791 9871 9563 11599
"GPA2" 29 44 31 27 28 28 49 25 20
"KH2013:KH.C4.215_PHYHD1" 10 8 10 12 2 5 18 10 2
"KH2013:KH.C4.216" 1 5 0 2 8 10 2 8 9
"FAM184A" 450 317 400 512 353 448 537 387 528
"KH2013:KH.C4.218" 6 1 1 0 5 3 1 2 0
"RPGRB" 356 248 304 113 51 90 490 353 278
"MINOS1" 935 771 792 754 812 744 1001 923 928
"KH2013:KH.C4.220" 7 3 4 0 4 0 3 3 3
"RG9MTD2" 355 278 232 173 236 217 291 308 275
"CNTLN" 461 466 532 391 430 467 567 513 613
"NUP133" 1404 1028 908 1000 748 710 1322 1335 1284
"ALCAM" 3351 2664 2563 8906 7606 6727 2190 1231 3263
"MICU1" 839 669 597 815 720 695 1095 850 785
"KH2013:KH.C4.226" 845 341 608 636 426 705 1084 433 807
"KH2013:KH.C4.227" 138 92 130 68 56 66 112 122 147
"KH2013:KH.C4.228" 4 1 0 2 0 1 1 0 0
"KH2013:KH.C4.229" 9 2 1 4 6 4 8 5 1
"KH2013:KH.C4.23_PANX1/2/3" 607 284 412 551 316 489 486 332 614
"KH2013:KH.C4.230_TAGLN/2/3" 960 759 1315 1571 1579 1587 1075 963 1276
"BX005256.5" 1000 584 722 1208 1053 845 885 758 1158
"KH2013:KH.C4.232" 612 470 457 421 545 430 720 527 654
"MXR2" 32 31 53 29 53 40 30 41 35
"SLC39A9" 143 116 123 128 101 138 135 123 228
"TYRP1" 47 15 62 68 10 10 25 38 30
"EHF" 366 216 382 257 218 180 335 288 342
"ETFB" 1170 1067 1166 752 1087 1019 1253 1402 1511
"KH2013:KH.C4.238" 4 6 9 4 1 3 16 12 5
"ACTB" 2026 1799 2704 1242 1152 3251 2258 2715 3820
"ARCN1" 3841 2931 3631 2903 2552 2594 4428 3848 4363
"KH2013:KH.C4.240_CLEC-190" 55 26 30 33 41 40 56 29 55
"KH2013:KH.C4.241_PARP14" 131 92 69 104 79 87 143 121 72
"KH2013:KH.C4.242_C15B12.1/8" 16 6 24 15 4 12 21 11 12
"KH2013:KH.C4.243" 11 12 18 11 10 15 6 14 8
"KH2013:KH.C4.244" 120 111 179 88 112 171 115 128 203
"TTC27" 1885 1459 1720 937 941 1159 2068 2203 2391
"KH2013:KH.C4.247_VIT" 446 64 535 203 610 137 427 781 142
"IGSF21" 31 10 27 33 29 39 24 24 30
"NHS" 853 602 750 878 878 884 998 762 1121
"ACAD8" 376 292 367 357 446 337 362 360 601
"DDX24" 2306 1990 1942 1237 1275 1428 2675 2472 2441
"GTF2H3" 648 400 414 446 327 351 634 479 389
"DBNL" 823 722 615 763 881 751 988 859 958
"KH2013:KH.C4.254_ATP8B2/4" 497 391 460 598 503 376 578 404 590
"RIOK1" 1444 1058 964 782 722 751 1441 1459 1401
"SVS3B" 42 71 30 38 85 24 31 55 21
"PTPLAD1" 835 639 743 691 751 809 969 872 1069
"GK/2" 3203 2420 2989 3053 2649 2960 3122 2962 4174
"KH2013:KH.C4.259_HEXA" 33 38 20 32 31 29 26 15 31
"KH2013:KH.C4.26_ITGA6B" 1557 317 880 2190 1273 658 1206 444 582
"PLEKHA4/5/6" 322 299 200 307 392 425 216 180 373
"KH2013:KH.C4.261" 536 417 437 560 679 589 505 526 714
"SEPT10/11/6/8" 2938 2297 2774 3137 3040 2997 3037 3084 3874
"LEKR1" 62 47 88 62 35 46 74 55 69
"KH2013:KH.C4.264" 796 485 568 634 435 540 659 640 738
"CALD1" 1491 1100 1517 1688 1543 1889 1615 1637 2009
"IMMP1L" 503 557 556 552 693 656 666 730 700
"KH2013:KH.C4.267_GJA10" 17 8 32 3 1 9 13 12 12
"KH2013:KH.C4.268_NKPD1" 36 44 37 14 43 21 36 33 57
"KH2013:KH.C4.269_NRG4" 106 63 163 77 48 62 112 80 70
"KH2013:KH.C4.27_TMEM47" 678 200 546 1761 1102 878 498 214 323
"KH2013:KH.C4.270" 8 2 2 1 2 1 9 3 4
"LASS1" 66 41 83 64 23 28 55 34 73
"KH2013:KH.C4.272" 4 2 1 1 0 3 3 2 3
"ALKBH4" 294 223 173 200 139 178 282 290 252
"TRAF3IP2" 548 463 436 455 416 469 614 581 715
"CG4679" 1672 1265 1135 1219 1313 1178 1693 1547 1591
"CEP120" 1335 932 1082 1196 960 1223 1267 1174 1134
"KH2013:KH.C4.278" 645 477 562 398 401 419 690 631 782
"PTS" 130 112 106 105 57 120 115 136 128
"MRPL40" 272 227 246 168 206 161 281 290 257
"KH2013:KH.C4.281" 106 150 110 68 79 46 125 110 131
"KH2013:KH.C4.282" 1353 1193 947 990 1250 960 1470 1675 1396
"KH2013:KH.C4.283" 2042 1687 1359 1678 1729 1311 2100 2091 1772
"PPFIBP1/2" 2360 2129 2013 2656 2379 2121 2806 3115 2954
"CKMT1/2" 164 39 355 139 23 89 78 43 64
"DDX49" 1365 1054 1185 847 947 1093 1281 1416 1412
"KH2013:KH.C4.287" 1 1 0 0 0 0 4 0 0
"BCKDHA" 1179 875 982 1032 915 971 1138 1068 1146
"KH2013:KH.C4.289" 5 6 5 4 1 2 6 5 3
"USP25/28" 1462 797 987 2385 1443 1367 1192 828 1058
"KH2013:KH.C4.290_GRHPR" 159 119 90 100 46 89 130 174 123
"SLC37A1/2" 645 500 587 447 401 433 647 597 758
"C9ORF82" 2431 1772 1956 1783 1507 1880 2619 2276 2348
"KH2013:KH.C4.294" 163 155 121 112 147 133 164 171 222
"CSNK1G1/2/3" 1790 1484 1310 1657 1463 1717 1926 1697 1999
"KIAA0825" 348 205 257 286 279 237 295 200 301
"DCLRE1B" 243 156 147 217 170 138 177 155 226
"KH2013:KH.C4.298" 1 1 3 0 3 1 4 5 4
"KH2013:KH.C4.299" 24 21 8 21 26 21 22 34 26
"KH2013:KH.C4.3" 27 16 29 12 15 12 17 19 22
"AKT1/2/3" 2980 2317 2314 2589 2548 2535 3034 2925 3462
"TAF1A" 769 673 806 530 645 556 834 748 830
"G6PD/2" 333 332 309 307 227 282 359 341 349
"LCTL" 149 99 145 187 191 254 216 151 277
"KH2013:KH.C4.303" 1205 1081 1190 662 902 931 1309 1414 1545
"C2CD4C" 45 31 70 21 54 49 60 28 52
"ZK899.2" 380 171 349 257 206 331 223 223 303
"KPNA2/7" 5435 5046 5221 3379 3648 3934 6713 7253 6899
"KH2013:KH.C4.307_GJC1" 49 50 60 31 45 46 77 75 43
"KH2013:KH.C4.308_HPSE/2" 5 11 0 2 8 6 4 4 6
"Ci-pannexin1" 36 13 69 45 47 38 29 11 57
"GLRX5" 622 525 386 452 612 400 613 724 573
"KH2013:KH.C4.310" 2256 1636 1742 1671 1627 1542 2155 1920 1941
"KH2013:KH.C4.311" 6 5 6 2 3 15 12 6 6
"C2CD2" 528 374 390 406 372 439 538 478 701
"KH2013:KH.C4.313" 9 5 2 9 2 12 6 12 11
"KH2013:KH.C4.314" 1 0 0 0 0 0 1 0 0
"CENPC1" 1479 1138 1502 1768 1710 1852 1600 1636 2339
"TBL1XR1" 1083 899 1079 1055 1174 1270 913 1096 1225
"ZK637.14" 710 397 641 791 400 759 905 519 1022
"EIF4G2" 5568 4755 5119 4912 4139 4399 6448 6505 6674
"F13A1" 202 109 188 178 209 190 239 152 213
"INO80E" 90 68 92 84 65 102 103 92 121
"KH2013:KH.C4.320" 7 17 10 1 2 3 41 15 31
"KH2013:KH.C4.321" 21 18 20 21 19 38 9 19 38
"KH2013:KH.C4.322" 15 4 10 7 6 1 14 6 15
"SBNO1" 3814 2492 3052 1743 1649 1575 4653 4490 5254
"4922501L14RIK" 85 75 110 56 36 44 92 60 86
"KH2013:KH.C4.325" 0 5 0 3 3 0 4 2 1
"DEF6" 2006 1275 1140 2853 2836 2135 1346 1202 1596
"KH2013:KH.C4.327_RIF1" 520 622 551 628 572 473 665 685 871
"KH2013:KH.C4.328" 534 508 475 395 461 425 621 668 683
"KH2013:KH.C4.329" 12 12 69 12 26 73 10 10 72
"KH2013:KH.C4.33" 2 1 2 1 0 5 4 3 0
"KH2013:KH.C4.330_SLC23A1/2" 120 55 52 35 16 55 309 92 26
"RFX/1/4" 30 20 17 18 16 15 23 30 12
"CROCC" 217 135 126 176 134 486 251 158 236
"AASDHPPT" 173 163 157 122 112 128 148 157 94
"KH2013:KH.C4.334" 8 6 1 1 4 0 4 2 4
"LRP4/8" 2968 2885 2625 12810 10383 8899 1199 1026 2055
"KH2013:KH.C4.336_NUD1" 59 32 58 115 27 46 40 34 88
"KIF6" 112 75 94 79 90 133 90 120 147
"PAM" 1155 816 1054 1161 921 1294 1388 1078 1210
"KH2013:KH.C4.339_ABCC12/5" 259 184 194 172 171 166 333 203 214
"BCAT1/2" 1951 1229 1362 2453 2182 2773 1825 1462 1559
"KH2013:KH.C4.340" 2 6 6 4 2 11 4 4 3
"KH2013:KH.C4.341_FOXN1" 92 34 142 98 68 238 118 72 66
"MLLT1/3" 1274 1246 1268 1116 1308 1220 1501 1461 1587
"KH2013:KH.C4.343_ACTA1" 4199 3610 4140 2539 2237 5346 4454 5090 6357
"KH2013:KH.C4.344" 15 7 15 21 8 18 21 7 17
"TBCE" 1564 1068 1205 1313 1058 1073 1587 1423 1655
"KAT8" 1225 1263 884 907 981 869 1301 1731 1175
"KH2013:KH.C4.347_ARMC4" 93 82 34 65 91 50 81 104 75
"KH2013:KH.C4.349" 11 8 10 11 11 11 16 9 18
"LGMN" 118 111 131 145 103 193 154 151 246
"NAHODA" 90 46 100 73 42 106 106 101 103
"KH2013:KH.C4.351_Mech3" 28 5 29 56 43 11 10 7 85
"KH2013:KH.C4.352" 6 3 0 0 1 0 4 3 3
"KH2013:KH.C4.353_GDPD1" 78 116 77 55 57 44 92 92 126
"MRPS17" 208 217 218 146 213 228 264 353 255
"KH2013:KH.C4.355_DNHD1" 117 107 97 80 66 79 122 98 140
"KH2013:KH.C4.356_HEBP2" 15 78 22 17 21 15 41 27 23
"PYGO1/2" 441 321 384 340 352 388 463 457 625
"KH2013:KH.C4.358_THBS1/2" 78 40 74 61 45 73 39 67 58
"KH2013:KH.C4.359_GPA33" 3034 2613 2602 3674 3366 3628 3793 3797 3973
"KIF12" 2974 2351 1948 1959 2463 2221 2741 2962 2894
"CUL7/9" 441 284 255 279 171 315 407 341 331
"GLIPR1" 3 5 1 0 2 2 6 10 3
"PDDC1" 791 541 529 620 408 506 799 640 797
"MGAT2" 701 489 671 586 527 577 733 804 763
"KH2013:KH.C4.364_CERS1" 2141 1941 1937 1469 1748 1600 1968 2403 2587
"KH2013:KH.C4.365" 203 162 188 153 183 165 211 260 337
"ERF" 3247 2847 2025 3519 3557 3536 3692 4330 3548
"KH2013:KH.C4.367_DNHD1" 170 133 73 67 10 67 169 145 95
"KH2013:KH.C4.369" 13 9 5 11 4 5 11 9 10
"PRADC1" 335 304 317 230 225 335 400 439 510
"ADAMTSL5" 1141 736 716 963 995 880 1218 1023 1146
"KH2013:KH.C4.371_NPHP3" 20 42 22 11 2 6 15 27 6
"KH2013:KH.C4.372_FBXW7" 260 153 205 138 124 173 284 314 423
"KH2013:KH.C4.373_IL1RAPL1/2" 129 62 58 295 229 137 44 30 53
"CYC1" 710 461 647 622 482 483 792 654 717
"KH2013:KH.C4.376_UNC93A" 4 5 6 12 6 3 2 7 3
"LYSMD1/2" 263 233 233 266 276 290 270 235 415
"INSM1B" 27 35 50 12 25 59 68 94 79
"KH2013:KH.C4.379" 230 224 193 170 168 159 248 253 205
"KH2013:KH.C4.38" 8 5 0 5 1 3 8 6 5
"KH2013:KH.C4.380" 102 56 73 39 59 41 57 63 70
"PLCB1/2/3" 496 368 495 516 342 453 440 323 659
"KH2013:KH.C4.382_BDS1" 76 99 71 14 20 96 69 108 124
"SLC25A10" 638 423 535 514 510 608 630 668 683
"FNBP4" 785 712 681 660 727 731 756 773 818
"C11ORF63" 143 69 137 134 79 112 178 107 178
"KH2013:KH.C4.386_PARP14" 32 34 69 44 103 56 36 58 143
"EXOSC6" 989 798 855 563 624 626 998 1015 1083
"KH2013:KH.C4.388_NLRP1/10/11/12/13/14/2/3/4/5/6/7/8/9" 337 243 314 208 123 344 384 363 531
"NAA25" 1607 1140 1387 1230 993 1318 1722 1444 1528
"SH3GL1/2/3" 793 676 752 896 759 972 898 899 911
"NFYA" 925 757 670 768 854 682 865 969 985
"KH2013:KH.C4.391_FRMD4A" 9144 7182 8146 6699 5708 7063 12463 13097 12679
"MEN1" 518 427 362 338 467 306 423 562 491
"KH2013:KH.C4.393_DNAI1" 86 79 100 106 96 147 148 128 118
"TRAF4" 771 608 924 891 1096 1066 423 376 726
"ITIH1/3/4/5/6" 65 82 52 1148 853 577 113 76 136
"C19ORF63" 789 769 723 661 720 743 818 1012 936
"KH2013:KH.C4.397_C2ORF61" 15 17 14 12 14 9 22 14 10
"KH2013:KH.C4.398_HEXA" 117 78 97 120 101 128 117 103 137
"ITGB1BP3" 11 8 9 5 9 10 7 9 6
"AGTPBP1" 596 353 348 630 331 439 482 466 589
"KH2013:KH.C4.40_CTR9" 3461 3072 3197 3079 3436 3257 3695 3789 3729
"FBL" 4999 5001 4580 3394 4219 4029 5638 6133 5451
"GALR2" 18 7 62 24 44 57 29 26 29
"F49D11.3/6" 67 43 69 29 37 33 43 60 71
"KH2013:KH.C4.404" 4957 6043 2393 576 709 403 10713 12878 6154
"KH2013:KH.C4.405" 25 29 16 8 29 8 21 31 10
"KH2013:KH.C4.406_MTNR1B" 21 9 30 4 8 5 24 22 24
"KH2013:KH.C4.407_KIF1B" 1151 722 931 1472 1103 967 1081 937 1083
"CBS" 2476 1852 1685 2027 1734 1456 3003 2519 2199
"CHAC1" 38 40 30 38 37 36 35 17 21
"PI4KB" 2206 1773 1803 1735 1555 1558 2302 2225 2229
"ALYREF/2" 4260 4345 4152 3651 4417 4293 5081 5481 5924
"MLKL" 38 36 27 29 20 41 71 34 304
"KH2013:KH.C4.412" 12 20 13 4 8 13 13 12 2
"KH2013:KH.C4.413" 12 13 14 3 8 8 12 10 15
"GGA/1/2/3" 369 296 268 285 244 216 409 450 309
"KH2013:KH.C4.415" 113 92 42 101 137 71 55 99 75
"SH2B1/2/3" 468 415 383 530 701 579 555 510 709
"KH2013:KH.C4.417" 34 38 31 12 22 25 39 22 25
"OTOF" 184 346 256 284 145 156 247 620 312
"KH2013:KH.C4.419" 16 6 14 19 21 157 17 7 10
"CAPN1/11/2/3/8/9" 700 632 525 783 648 584 823 644 894
"SNRPG" 6933 5309 6003 5444 6077 5739 7663 6960 7592
"KH2013:KH.C4.421_MUC5B" 385 297 284 306 216 185 286 367 172
"KH2013:KH.C4.422" 4 3 7 4 25 0 1 18 1
"KH2013:KH.C4.423_PLEC" 43 136 35 28 122 25 47 154 82
"KH2013:KH.C4.424" 25 18 10 25 14 2 22 14 17
"KH2013:KH.C4.425_RHCG" 18 7 10 12 3 4 12 12 16
"UBQLN1/2/4" 3842 2612 3099 3568 3028 3222 4034 3816 4264
"KH2013:KH.C4.427" 13 8 6 14 2 15 24 2 4
"T07H6.4" 107 130 67 60 73 71 131 109 109
"KH2013:KH.C4.429" 18 18 12 17 7 16 27 6 14
"NDUFA10" 669 434 655 669 575 745 801 633 904
"KH2013:KH.C4.430_PROX1" 110 92 75 68 72 43 84 59 38
"MLH3" 5 1 2 3 1 0 28 1 4
"TTC16" 106 94 122 77 75 39 88 98 102
"KH2013:KH.C4.433" 9 8 2 2 1 2 12 6 4
"SNX27" 649 397 673 676 451 492 652 478 821
"ARHGEF4/9" 2366 1678 1874 3139 2929 2849 1333 1297 1909
"TMEM145" 149 159 207 123 93 178 197 134 244
"CAMK4" 177 133 127 411 207 280 121 110 161
"KH2013:KH.C4.438" 5 7 7 5 4 8 7 8 7
"KH2013:KH.C4.439_Mech3" 14 2 23 46 51 6 2 46 119
"GALNT4" 562 819 470 286 424 361 657 836 678
"SBF/1/2" 1864 1392 1501 1628 1251 1084 2013 2035 2035
"D630045J12RIK" 257 204 209 276 169 228 260 237 298
"KH2013:KH.C4.442" 8 10 6 11 4 6 13 17 2
"BRF/1" 537 371 611 367 356 511 486 598 797
"LRP11" 2585 1921 1802 2262 2004 2087 2636 2496 2557
"KH2013:KH.C4.445" 2 7 0 0 0 0 0 1 9
"KH2013:KH.C4.446" 31 28 34 30 24 20 33 43 40
"KH2013:KH.C4.447" 9 18 17 20 12 18 10 10 11
"GSTCD" 395 277 245 197 294 205 326 322 414
"ADAMTSL1/3" 317 389 294 298 325 243 253 364 233
"SMURF1/2" 8602 6639 6756 2466 2423 3464 13277 12663 13620
"KH2013:KH.C4.450_F36H2.3" 991 424 132 2868 1486 39 653 501 173
"KH2013:KH.C4.451" 0 2 0 1 1 0 2 1 3
"ADAMTS20" 62 55 209 39 30 22 24 42 15
"KH2013:KH.C4.453_CG32191" 748 616 698 875 913 949 732 692 979
"KH2013:KH.C4.454" 10 11 6 10 4 7 19 18 5
"AKR1B15/8" 723 178 1670 411 419 449 205 265 404
"MYADML2" 31 30 32 34 56 14 28 40 26
"KH2013:KH.C4.457_UNC93A" 9 6 15 6 4 9 15 4 6
"ADIPOR1/2" 915 596 856 989 775 859 812 739 1051
"KH2013:KH.C4.459_RIPK1" 66 58 72 56 62 55 59 58 77
"KH2013:KH.C4.46_NFU1" 2739 2374 2640 1837 2109 2183 3094 3182 3888
"SNX32/5/6" 629 508 655 598 408 561 642 591 675
"ULK4" 616 570 548 739 453 560 861 694 713
"CCDC28B" 110 81 77 132 115 97 99 74 86
"KH2013:KH.C4.463" 32 16 12 14 10 10 35 35 26
"NAT10" 5863 4539 5161 3645 3447 4676 6178 6347 7349
"KH2013:KH.C4.465" 3 0 1 1 0 0 5 1 4
"C12ORF52" 557 490 481 485 396 411 633 686 785
"KH2013:KH.C4.467_MUP1/3" 533 613 852 1956 1641 1717 346 523 713
"ACSS2" 2180 1653 1714 1736 1704 1568 2167 2095 2375
"DRG1" 1567 1201 1255 1063 1183 955 1580 1775 1431
"CSPG4" 878 734 639 946 992 737 819 1019 992
"EIF3F" 5901 4535 5086 4802 4349 4522 6343 6121 6661
"AKAP1" 2846 1703 2137 1793 1444 1687 3262 2616 2750
"KH2013:KH.C4.472_MSMP" 9 15 16 15 12 12 17 8 9
"NIT2/3" 101 103 133 63 111 145 130 132 151
"FAM188B" 279 244 251 202 224 185 211 310 381
"IKZF5" 552 420 542 487 406 456 644 584 818
"THAP1/2/3/4" 361 304 395 333 246 265 462 426 436
"C10ORF112" 347 365 346 205 173 295 416 319 274
"FSCB" 8 34 0 11 5 17 18 4 8
"EIF3M" 5299 4435 4806 3578 4162 4026 5376 5813 6482
"KH2013:KH.C4.48" 393 239 325 378 310 299 362 404 563
"KH2013:KH.C4.480" 2183 2059 1710 1875 2418 1893 2497 2774 2236
"UBAP2L" 3523 2994 2976 2275 2273 2654 3827 3828 3974
"UNK" 794 670 674 667 797 798 975 966 1113
"KH2013:KH.C4.483" 3 7 8 8 4 3 7 11 2
"APOPT1" 543 397 405 454 473 426 540 533 476
"SLC25A4/6" 1141 1188 932 1028 1017 857 1578 1700 1263
"KH2013:KH.C4.486" 118 86 83 88 79 67 148 117 117
"KH2013:KH.C4.487_ATP8B2/4" 89 49 52 32 38 49 109 65 54
"PRKCB" 21 16 29 19 7 19 35 16 19
"NADSYN1" 314 341 219 508 550 327 338 347 426
"SMARCB1" 2953 2163 2434 2917 2657 3006 2754 2704 3085
"KH2013:KH.C4.490" 14 4 6 3 8 9 12 12 5
"BCL7A" 406 375 350 285 283 297 489 395 445
"PLEKHA5" 4023 4111 3327 4234 4851 3398 3195 3447 3665
"CPNE4/7" 256 177 156 302 339 290 373 308 361
"SIGLEC1" 201 133 116 118 104 141 242 138 139
"E1BRZ4_CHICK" 106 65 55 35 15 20 69 50 38
"ARHGAP19" 1240 1127 1056 915 893 742 1481 1382 1620
"SEMA4E" 195 161 102 304 237 180 205 176 302
"KH2013:KH.C4.498" 33 40 21 11 18 18 46 32 23
"KH2013:KH.C4.499" 14 8 10 7 8 9 5 7 4
"KH2013:KH.C4.5_CCDC33" 45 51 48 40 33 22 62 63 33
"1500011H22RIK" 65 39 57 24 29 70 42 66 90
"KH2013:KH.C4.500_PROX1" 57 38 38 15 18 15 43 43 3
"KH2013:KH.C4.502_CLEC-41/42/43/5/6/7/9" 29 27 24 25 23 17 34 40 12
"FOXM1" 633 482 461 632 445 447 548 565 476
"TRMT2A" 973 829 774 618 722 737 955 957 1006
"KH2013:KH.C4.506_HMCN1" 4107 4054 4411 15548 13215 17537 4273 3367 8275
"KH2013:KH.C4.507" 5 13 7 0 5 9 11 21 12
"KH2013:KH.C4.508_SARDH" 51 19 13 51 32 21 37 30 34
"ASH1L" 2732 2417 2260 5493 4993 4426 2662 2371 2646
"KH2013:KH.C4.51_PTPRE" 92 108 63 63 88 75 113 123 44
"KH2013:KH.C4.510_SRPX/2" 35 30 34 27 10 27 44 21 35
"KH2013:KH.C4.511" 25 29 17 37 41 22 38 44 57
"CWC22" 2705 2222 2248 2038 1931 2254 2848 2903 3146
"Ci-R1CiGC27a04" 65 46 72 54 83 52 84 43 228
"KH2013:KH.C4.514_SLITRK1/2/3/4/5/6" 124 97 91 93 62 81 118 71 87
"SLIT2/3" 35 33 57 9 26 16 50 35 63
"KH2013:KH.C4.516_XBP1" 6131 4103 4872 7728 6039 6561 5855 4634 5579
"KH2013:KH.C4.517_HMCN1" 227 80 104 412 246 250 77 69 92
"SPAG17" 318 175 300 220 149 197 307 206 300
"KH2013:KH.C4.519_ATP6V0A1" 757 497 735 760 641 704 637 596 651
"KH2013:KH.C4.52" 64 65 68 130 202 103 63 48 98
"GALNS" 65 49 56 36 60 73 67 86 73
"KH2013:KH.C4.521_TAGLN/2/3" 29 14 15 38 12 27 30 13 65
"NQM1" 9 7 4 10 9 4 6 6 6
"MRPL17/46" 2708 2365 2434 1694 1924 2006 2870 3208 3317
"DNAJC4" 54 24 53 44 40 49 48 42 37
"KH2013:KH.C4.525" 7 1 2 7 7 2 14 3 2
"KH2013:KH.C4.526" 376 208 186 321 223 352 388 279 399
"KH2013:KH.C4.527" 15 24 9 8 9 6 7 15 13
"KH2013:KH.C4.528" 35 34 24 25 40 17 43 36 15
"MRPL20" 300 300 218 209 261 266 327 376 289
"C8H11ORF31" 390 381 338 262 403 331 517 521 456
"KH2013:KH.C4.530_DUR3" 31 47 18 19 15 8 37 10 17
"TIMM10" 867 687 786 630 791 763 877 1041 1046
"FLOT2" 1580 1214 1155 1418 1558 1329 1398 1522 1462
"KH2013:KH.C4.533" 91 34 105 93 57 38 59 23 81
"GM949" 57 52 42 43 37 41 75 43 54
"CPD" 1094 855 1024 1304 1048 1125 1250 1111 1349
"TOP3B" 493 478 329 531 554 363 535 619 405
"C3ORF15" 135 80 132 123 70 131 129 79 117
"KH2013:KH.C4.538_SLITRK1/2/3/4/5/6" 2423 2089 2145 1939 1999 2484 2625 2617 3457
"KH2013:KH.C4.539_FLI1" 1214 496 1690 907 308 487 510 366 451
"KH2013:KH.C4.54" 22 25 18 24 14 23 51 31 54
"KH2013:KH.C4.540" 157 140 146 146 186 130 191 209 267
"NOTCH2/3/4" 87 93 65 57 52 50 86 88 91
"NKIRAS1/2" 232 188 249 154 193 236 234 203 325
"GNPDA1/2" 321 235 274 305 236 309 337 342 332
"KH2013:KH.C4.545" 151 96 110 152 145 119 138 128 129
"Y43F4A.1" 251 222 278 270 196 278 232 243 336
"KH2013:KH.C4.547_BMP2/4" 598 1171 500 573 1531 856 567 886 821
"SPTSSA" 1161 959 1146 1044 746 1048 1637 1653 1711
"PACSIN1/2/3" 667 508 649 661 633 712 626 647 773
"IQGAP1" 64 90 29 55 48 56 49 80 84
"CYP2D40/6" 75 68 79 53 47 95 143 119 81
"EHBP1" 996 816 835 1078 875 873 881 982 1338
"KH2013:KH.C4.552" 6 6 4 8 5 4 12 2 16
"C12ORF5" 239 207 257 156 162 233 273 225 321
"KH2013:KH.C4.554" 57 39 45 55 93 72 49 41 53
"KH2013:KH.C4.555_ZNFX1" 194 96 132 113 41 119 174 134 192
"SNCAIP" 44 29 45 14 45 25 29 16 14
"PGGT1B" 885 727 871 878 848 905 977 881 1112
"KH2013:KH.C4.558_PHYHD1" 41 23 26 19 27 45 40 23 42
"KH2013:KH.C4.559_TAGLN/2/3" 26 64 22 28 26 38 40 98 45
"CRYL1" 233 199 239 221 218 149 303 205 258
"ZGC:114034" 53 40 56 49 36 39 49 48 94
"KH2013:KH.C4.562" 65 71 63 40 42 29 50 53 62
"KH2013:KH.C4.563" 6 7 2 15 13 3 10 10 7
"SELS" 449 350 435 364 382 409 443 448 519
"FPGT" 1247 954 1247 888 796 799 1544 1223 1408
"KH2013:KH.C4.567" 2 0 0 0 0 0 1 0 0
"MBTPS2" 696 456 461 529 377 371 836 670 491
"KH2013:KH.C4.569" 815 652 619 725 578 709 826 753 826
"TNNT1/2/3" 6593 5983 4581 8280 9181 6075 7413 8504 6769
"GLY-3" 29 50 10 12 18 21 25 21 16
"DOPEY1/2" 878 865 642 799 737 688 799 974 787
"ARMC6" 603 351 464 459 354 463 577 448 656
"ABCC1/6" 41 51 52 73 175 90 72 82 55
"TUBGCP5" 503 429 485 445 423 363 598 619 314
"CTHRC1" 10 12 13 8 5 1 16 9 7
"KH2013:KH.C4.576" 253 170 231 229 182 211 259 214 277
"TXNDC16" 10966 3241 25037 8613 5216 5396 3811 4248 6087
"KH2013:KH.C4.578_MTNR1B" 27 20 55 22 16 17 26 30 11
"CLK2/3" 3030 2503 2654 3194 3353 3094 2828 2999 3107
"BTBD1/2" 690 693 753 585 658 778 783 861 989
"KH2013:KH.C4.581_PLAC8" 19 8 8 7 2 12 18 5 22
"LRRC69" 48 30 67 68 19 39 46 56 81
"PEX11A" 61 30 37 45 42 44 36 42 75
"TMED3/7" 921 579 837 830 723 687 907 743 1071
"KH2013:KH.C4.585_TRPC4/5" 98 66 73 55 90 74 112 90 117
"KH2013:KH.C4.586_TSSK1/2/3/6" 2 1 6 3 3 5 6 4 3
"GM1568" 191 173 157 161 137 160 195 203 170
"KH2013:KH.C4.588" 9 4 1 5 1 0 3 8 3
"KH2013:KH.C4.589" 26 31 28 35 30 33 20 32 50
"KH2013:KH.C4.59_CG2767" 75 47 44 60 50 56 61 46 50
"KH2013:KH.C4.590" 47 58 51 42 58 38 68 71 64
"SRPR" 469 382 561 399 411 442 368 449 527
"KH2013:KH.C4.592" 22 29 19 14 28 37 30 27 87
"KH2013:KH.C4.593_RIPK2/3" 16 10 17 8 10 13 38 19 22
"VWDE" 180 56 93 8 14 12 109 75 97
"KH2013:KH.C4.595" 0 0 0 0 1 0 0 1 0
"KH2013:KH.C4.596_TAF9" 469 334 360 283 280 313 538 497 525
"POLR1B" 1212 1059 1277 601 760 1060 1250 1214 1579
"KH2013:KH.C4.598_MET31/32" 20 6 4 6 9 8 18 9 6
"AP3B1/2" 2073 1662 1859 1837 1687 1998 2121 1903 2103
"KH2013:KH.C4.6_PANX1/2/3" 1596 891 755 94 117 67 1538 653 862
"KH2013:KH.C4.60" 168 125 169 227 341 227 178 181 320
"GINS1" 496 407 389 493 510 460 598 521 462
"KH2013:KH.C4.601_CCDC33" 75 117 84 99 40 40 68 96 103
"KH2013:KH.C4.602_RXFP1" 173 104 720 196 163 121 194 98 44
"RSU1" 1629 1287 1368 1436 1169 1378 2008 1811 2282
"CPR1" 453 449 475 346 358 453 499 468 571
"MDH1/2" 339 256 255 293 286 205 371 299 303
"KH2013:KH.C4.606_BDS1" 89 98 81 63 63 102 81 85 108
"CTXN3" 49 29 30 71 28 25 44 28 26
"KH2013:KH.C4.608_CYP-33C1/11/12/3/4/5/6/7/8" 265 153 230 174 125 198 246 178 293
"KH2013:KH.C4.609" 956 796 928 744 732 768 1069 1042 1068
"KH2013:KH.C4.61_AGXT" 23 8 31 12 10 14 15 18 13
"CCNB1IP1" 54 39 71 11 20 24 27 40 19
"KH2013:KH.C4.611_ETHE1" 282 213 297 222 221 314 360 330 418
"KH2013:KH.C4.612" 3 8 1 4 1 7 5 4 5
"CHAF1A" 1138 1051 856 1177 1231 953 1061 1214 1080
"MRPL10" 404 354 336 315 293 320 395 392 431
"KH2013:KH.C4.615_COL6A3" 17 8 14 14 15 6 48 12 7
"KH2013:KH.C4.616_MRC1" 26 23 8 9 8 10 9 8 3
"CRTC1/2/3" 1464 1166 1279 1556 1274 1195 1486 1364 1619
"KH2013:KH.C4.618" 464 121 633 498 192 142 158 135 157
"NAP1L1/4" 4130 3388 3435 2865 3184 3152 4544 4439 4743
"M7.12/8" 12 5 0 11 14 50 14 10 5
"USP48" 904 520 461 1077 989 592 758 758 501
"MCM8" 346 305 343 344 307 382 407 381 386
"NPRL3" 356 355 341 267 287 337 436 383 410
"PSMD2" 2699 2040 2106 1963 1780 1989 2893 2991 2574
"KH2013:KH.C4.624_BSC6" 18 81 22 12 38 24 18 97 70
"KH2013:KH.C4.625_PSG1/11/2/3/4/5/6/7/8/9" 14 17 17 17 14 16 12 17 11
"KH2013:KH.C4.626" 33 63 64 34 75 66 106 48 30
"KH2013:KH.C4.627" 10 8 6 1 5 4 7 7 20
"PTPN13" 179 91 148 174 115 122 215 142 291
"DAK/1/2" 597 419 424 479 284 357 684 570 679
"KH2013:KH.C4.63" 14 12 16 10 3 5 17 14 1
"GNBP1/2" 21 8 25 23 23 38 22 7 7
"KH2013:KH.C4.631_TAGLN/2/3" 35 16 20 40 14 45 37 29 28
"C2ORF56" 408 331 348 246 307 313 461 481 368
"PAFAH1B2/3" 424 345 284 313 282 233 459 430 355
"EFEMP1" 24 14 21 10 10 4 19 23 20
"CASQ1/2" 43049 26427 21741 32854 27502 21509 40012 35098 34642
"KH2013:KH.C4.636" 1 3 4 3 1 3 5 2 2
"DCAF5" 151 101 116 98 60 44 138 93 128
"KH2013:KH.C4.638" 6 5 4 5 4 2 0 11 4
"HSF/1/5" 40 27 7 17 27 6 25 14 13
"DGKQ" 412 342 365 400 370 446 391 418 667
"HHIPL1/2" 230 99 158 268 159 208 234 150 127
"KH2013:KH.C4.641_FAHD2A" 40 22 14 21 24 11 29 28 13
"GDPD2/4/5" 333 202 250 237 202 163 305 273 323
"KH2013:KH.C4.643" 1 2 4 2 6 1 6 4 0
"KH2013:KH.C4.644" 25 27 29 35 38 33 37 21 37
"KH2013:KH.C4.645" 15 8 21 16 9 5 17 16 25
"ERGIC2" 1308 1012 1175 980 768 939 1334 1376 1662
"KH2013:KH.C4.647" 5 2 5 0 6 3 0 1 8
"KH2013:KH.C4.648_RHCG" 8 10 11 10 12 7 16 10 13
"NHLH1/2" 34 10 59 10 60 96 44 39 23
"KH2013:KH.C4.65" 49 45 45 40 59 36 32 56 39
"KH2013:KH.C4.650" 5 3 2 9 0 2 3 1 1
"KH2013:KH.C4.651_EPI-1" 1760 943 1261 1406 852 1198 1633 1223 1654
"KH2013:KH.C4.652" 21 15 33 10 10 22 46 23 21
"KH2013:KH.C4.653_STAB1/2" 938 813 666 482 308 373 1085 1037 1004
"TASP1" 536 302 245 354 285 322 443 362 450
"KH2013:KH.C4.655_F23B12.4" 12 7 8 4 3 8 10 7 9
"KH2013:KH.C4.656_BSC6" 21 14 5 10 10 7 31 20 5
"TIPIN" 229 216 180 193 266 219 199 288 238
"KH2013:KH.C4.658_C14ORF135" 274 211 156 170 151 122 231 178 279
"KH2013:KH.C4.659" 8 7 4 4 0 9 4 4 3
"KH2013:KH.C4.66_SCL-1/10/11/12/13/14/15/17/18/19/2/20/3/5/6/7/8/9" 14 10 18 10 13 15 10 9 8
"KH2013:KH.C4.660_GBA" 12 22 34 24 16 26 25 15 29
"KH2013:KH.C4.661_WBSCR27" 18 23 29 17 20 17 21 13 14
"SPPL2B" 558 442 526 575 413 485 557 555 636
"KH2013:KH.C4.663" 25 28 66 52 50 24 29 22 52
"ZC3H10" 1724 1087 1270 1322 1003 1298 1806 1487 1711
"WDR83" 548 491 432 242 298 273 537 494 517
"TJP1" 16 11 10 20 3 10 20 7 3
"KH2013:KH.C4.667_SPTLC2/3" 911 806 929 927 753 848 869 840 869
"CD59" 13 36 24 25 18 5 20 21 27
"KH2013:KH.C4.669" 1 1 2 1 2 0 2 0 2
"KH2013:KH.C4.67" 11 12 12 13 12 16 20 13 16
"DDX42" 759 848 789 731 792 575 947 1071 1006
"SALL1/3/4" 184 103 129 277 126 146 173 118 256
"STYXL1" 24 6 14 7 5 30 14 14 8
"KH2013:KH.C4.673" 10 7 5 3 3 6 11 9 8
"TRE1" 26 25 25 14 14 36 36 23 49
"STON1/2" 925 605 780 885 790 772 988 809 1048
"MFSD5" 370 348 417 373 343 352 390 430 426
"KH2013:KH.C4.678" 52 64 81 185 80 100 57 13 96
"KH2013:KH.C4.679" 15 14 21 7 4 10 23 14 14
"GCOM1" 89 79 91 83 91 124 116 116 168
"ACTA2" 13 17 24 7 10 3 16 23 12
"HGSNAT" 400 325 421 443 299 408 451 445 749
"MED21" 347 269 245 224 242 245 319 381 286
"KH2013:KH.C4.683" 64 67 98 100 98 88 113 114 143
"TREX1" 174 113 102 130 166 117 173 178 105
"KH2013:KH.C4.685_ITLN1/2" 9 10 4 10 11 11 18 9 30
"KH2013:KH.C4.686" 10 8 60 4 16 56 8 10 102
"KH2013:KH.C4.687" 221 143 111 187 157 184 214 165 299
"KH2013:KH.C4.688" 1 0 5 5 5 3 2 0 1
"GTF3C6" 288 283 281 230 275 244 260 335 313
"NKAT-1/3" 1639 1222 1520 1203 1089 1370 1587 1520 1975
"ELP4" 609 435 560 336 374 476 593 542 870
"KH2013:KH.C4.691" 724 808 1051 550 697 844 903 1028 1385
"4933403G14RIK" 585 345 311 510 407 384 430 422 359
"KH2013:KH.C4.693" 9 16 22 9 16 10 17 8 40
"KH2013:KH.C4.694" 2 1 4 0 3 1 1 3 2
"KH2013:KH.C4.695" 40 54 65 33 33 51 80 63 73
"IFT74" 316 209 362 187 172 246 370 325 405
"KH2013:KH.C4.697_ALD4/5/6" 1016 331 350 399 420 1121 838 388 706
"RILPL1" 147 90 162 151 127 144 131 140 140
"F41E6.1" 1445 1117 1389 1244 895 1322 1674 1567 2355
"KH2013:KH.C4.7_CSMD3" 173 134 83 55 69 95 381 286 175
"KH2013:KH.C4.70_F56H6.13/4" 25 16 18 6 9 10 23 26 23
"ADAMTSL4" 247 263 141 465 681 330 192 199 137
"NCX-10/7/8/9" 155 94 123 116 91 137 132 81 170
"PSD-1" 84 77 70 23 33 41 125 123 71
"TUBGCP3" 1065 824 717 670 708 646 1094 1009 1084
"CXCR1/2/3" 2 3 3 1 8 0 0 3 3
"KH2013:KH.C4.705" 8 2 0 1 5 3 5 1 7
"KH2013:KH.C4.706" 4 2 18 1 22 1 6 1 10
"QRICH2" 143 104 141 91 81 182 126 132 162
"KH2013:KH.C4.708_KIF1B" 386 281 290 542 384 410 357 363 514
"AKT1/2" 41 39 30 26 36 20 24 50 42
"HS3ST3L" 44 134 111 52 144 59 114 66 89
"KH2013:KH.C4.710" 14 13 14 21 16 20 22 18 30
"FOPNL" 211 167 197 147 191 160 283 208 195
"KH2013:KH.C4.713_WBSCR27" 30 26 48 38 57 50 52 47 50
"KH2013:KH.C4.714" 6 11 37 9 20 50 19 12 11
"TNKS2" 28 10 1 20 2 0 9 14 3
"KH2013:KH.C4.716_FASN" 336 237 291 194 242 282 342 290 185
"KH2013:KH.C4.717" 12 5 8 15 5 14 9 11 21
"C3ORF70" 99 36 106 176 93 129 74 45 224
"SEMA-1A" 202 261 276 214 306 373 169 192 130
"KH2013:KH.C4.72" 102 118 107 146 91 98 103 91 143
"C9ORF64" 131 149 155 106 96 191 109 112 166
"KH2013:KH.C4.721" 49 21 35 38 23 28 59 34 43
"GSC" 273 330 287 409 282 267 276 343 427
"RALGAPA1/2" 674 468 365 600 531 533 587 578 415
"KPNA3/4" 6529 6084 6043 5965 5697 5875 7248 7736 8894
"KH2013:KH.C4.725" 1623 1582 1795 1399 1416 1571 1915 2011 1903
"ASB3" 654 468 434 401 457 328 699 746 487
"VHA68-1/2" 2503 1937 2576 2143 1624 2216 2667 2465 2886
"SRW-44" 42 26 37 52 25 35 47 20 32
"KH2013:KH.C4.729_DUR3" 35 19 5 11 13 9 22 14 1
"KH2013:KH.C4.73_COCH" 4 2 4 2 2 0 0 2 3
"KH2013:KH.C4.730" 22 35 28 13 12 8 41 36 30
"ZGC:193811" 41 31 31 45 50 49 39 17 34
"ORC5" 219 155 168 168 115 152 213 214 234
"C15ORF33" 120 89 47 85 58 71 115 71 55
"KH2013:KH.C4.734_GPR128" 101 95 111 70 50 29 83 62 57
"GCFC1" 1260 861 862 977 647 866 1219 1057 1207
"CG1632" 17 12 31 7 42 12 32 13 16
"WDHD1" 3072 2319 1746 2388 2475 1893 2690 2920 2466
"GKAP1" 125 128 85 118 96 94 154 127 100
"CIC" 2843 2134 2507 3114 2475 2708 3248 2804 3241
"KH2013:KH.C4.74" 1 6 7 3 8 9 7 7 2
"KH2013:KH.C4.740_KIAA0564" 372 212 216 389 153 206 383 295 315
"KH2013:KH.C4.741_RAB27B" 1144 810 859 907 884 1019 1059 903 1179
"LRRC43" 52 16 29 21 21 16 30 25 23
"F35E8.10/13/6" 1 10 8 0 12 0 7 1 5
"MED23" 623 567 515 537 455 448 675 684 681
"PKDREJ" 198 216 219 101 111 89 229 180 147
"KH2013:KH.C4.746" 528 446 387 355 393 336 513 514 474
"Fli/ERG-d" 96 112 129 141 195 121 68 91 149
"SNRK/1" 709 512 764 724 566 657 664 561 739
"KH2013:KH.C4.749_LPHN1/2/3" 143 67 74 96 98 71 151 121 63
"USP2" 817 482 744 1096 837 772 743 601 797
"KH2013:KH.C4.750_GLRX2" 0 1 2 0 1 0 1 3 1
"KH2013:KH.C4.752" 9 8 6 7 7 3 7 8 3
"SH3BGR" 328 297 425 1174 1477 1227 311 271 453
"PAX7" 32 10 7 18 19 20 6 4 4
"KH2013:KH.C4.755" 10 4 10 6 8 3 3 6 9
"HUWE1" 10539 8767 6811 9691 8187 6731 10533 10872 8208
"CG1578" 243 153 290 162 203 188 237 275 344
"UFC1" 906 678 839 773 788 748 1002 936 979
"AKR1A1" 17 11 20 37 43 4 11 20 13
"LINS" 6706 5559 5930 4604 5019 4909 7470 7425 8163
"CDK5R1/2" 865 555 719 1009 691 877 1181 1050 1252
"KH2013:KH.C4.761_ADH1/2/3/5" 43 33 44 29 32 66 43 24 35
"KLHL12/28" 509 325 308 371 417 339 489 486 513
"KH2013:KH.C4.763_TPCN1" 26 47 31 21 35 15 41 30 40
"KH2013:KH.C4.764" 2 9 6 0 5 6 4 11 3
"SPAG8" 87 70 78 60 37 68 96 78 95
"IQCC" 124 66 67 63 59 63 114 57 102
"KH2013:KH.C4.767_KIAA0564" 1171 754 836 884 583 575 949 813 1061
"KH2013:KH.C4.768_ALS2CR8" 301 205 239 210 180 234 306 244 246
"KH2013:KH.C4.769" 17 8 12 6 10 10 6 13 11
"ANKRD39" 93 74 64 68 86 67 88 101 70
"MYBBP1A" 6007 4741 5159 4210 4219 4310 6364 6389 6187
"MTR" 1458 1110 1277 1142 1179 1216 1506 1556 1631
"CG13449" 122 76 64 82 28 76 105 73 120
"YIPF4" 390 311 297 413 403 374 529 400 451
"KH2013:KH.C4.775_WBSCR27" 25 39 25 26 21 13 34 17 19
"KH2013:KH.C4.776" 9 6 9 20 17 14 9 7 15
"KH2013:KH.C4.777_KRTAP9-1/2/3/4/6/7/8/9" 102 103 121 107 91 76 125 112 105
"IFT80" 341 269 332 404 218 281 408 290 372
"KH2013:KH.C4.779_SLC17A3/5" 670 720 520 64 50 121 2015 1777 2305
"SEL1L/2" 15 18 6 21 4 6 26 12 6
"KH2013:KH.C4.780" 38 35 28 36 37 30 37 15 39
"KH2013:KH.C4.781" 33 20 20 53 30 16 34 29 21
"KH2013:KH.C4.782" 133 75 101 112 117 92 117 111 100
"ENPP4/5" 711 499 613 633 571 519 706 721 766
"MIS18BP1" 1805 1277 1369 1398 1362 1644 1893 1472 2015
"KH2013:KH.C4.785_THADA" 773 583 435 648 426 395 692 647 705
"TMEM245" 515 362 407 555 350 484 523 463 399
"SLC22A21/5" 66 55 120 43 63 32 53 50 46
"MMP25" 83 56 79 177 13 60 40 49 42
"RP3-369A17.5" 5 4 0 0 2 16 5 13 0
"C3ORF75" 155 136 129 96 98 84 134 223 181
"KH2013:KH.C4.791" 0 0 0 0 0 1 0 1 1
"FAM63A" 134 142 129 169 167 139 169 135 192
"YIR042C" 58 47 60 58 34 83 50 51 82
"BAX" 1120 921 752 903 885 899 1209 1043 1172
"CACNA1C" 1094 679 628 993 831 1265 1117 900 890
"KH2013:KH.C4.796" 262 193 193 202 205 270 278 221 327
"KH2013:KH.C4.797_FRRS1" 27 20 19 117 46 164 41 31 18
"DNAJC11" 1008 886 831 786 854 753 1027 1094 1021
"KH2013:KH.C4.799" 60 74 47 46 48 34 54 46 117
"TCF7" 146 133 60 54 87 74 195 181 170
"ARRDC2/3" 662 464 521 613 586 696 706 608 900
"KH2013:KH.C4.800" 1574 1099 1355 1059 1013 1060 1884 1432 1976
"KH2013:KH.C4.801" 136 47 71 69 23 46 73 44 34
"KIAA0240" 1753 1363 1364 1299 1483 1226 1697 1683 1781
"KH2013:KH.C4.803" 3 2 3 4 0 3 4 4 1
"KH2013:KH.C4.804_GJC2" 116 77 81 81 31 41 69 71 62
"KH2013:KH.C4.805" 2427 2174 2026 1687 2039 1821 2757 2947 2780
"KH2013:KH.C4.806" 1 5 5 4 5 8 5 8 18
"KH2013:KH.C4.807" 0 5 5 1 0 0 2 5 5
"KH2013:KH.C4.808" 841 577 574 695 519 458 755 650 613
"IQCH" 75 57 58 38 22 49 104 68 29
"TWISTNB" 1495 1257 1378 1000 1034 1239 1788 1616 1893
"Ci-HSF" 393 373 519 447 466 430 512 557 436
"UNC119B" 886 695 910 829 713 738 1021 896 1028
"PSMD8" 935 741 819 758 725 828 896 1090 1167
"HIF1A" 3434 2760 2576 3790 4044 3496 5972 4614 2828
"OTX1/2/5" 563 292 557 593 598 909 186 218 415
"POU2F1/2/3" 265 190 227 302 227 240 210 243 295
"KH2013:KH.C4.86_CG2767" 370 301 297 295 315 246 367 428 327
"TTC37" 708 428 528 752 484 579 765 469 645
"RANGAP/1" 3565 2857 2854 2471 2418 2471 3575 3836 3996
"KIAA1429" 3361 2559 2762 2392 1860 2538 3566 3214 3528
"ARV1" 1017 793 880 584 751 721 1028 1074 1293
"C2ORF18" 2739 2415 2624 1930 1535 2214 3123 3655 3700
"SET-11/2/23" 1579 1242 1259 1565 1329 1182 1549 1457 1527
"KH2013:KH.C4.92" 36 29 45 49 63 60 36 39 34
"KH2013:KH.C4.93_NRP1/2" 15 16 4 5 9 6 13 7 3
"SI:CH211-202H22.8/9" 617 623 343 667 568 332 972 886 568
"TMEM136" 456 365 466 511 457 493 589 516 601
"KH2013:KH.C4.96" 23 26 24 13 23 12 22 22 17
"KH2013:KH.C4.97" 1 2 3 4 2 3 1 1 3
"KH2013:KH.C4.99" 2 0 1 0 0 0 0 0 0
"ATPAF1" 1151 803 920 223 163 300 2058 1851 2030
"KH2013:KH.C5.10_ILF2" 63 55 80 49 53 60 53 105 83
"LRRC45" 230 188 211 148 101 124 224 194 253
"CHMP2B" 652 441 605 438 533 512 783 644 670
"KH2013:KH.C5.102" 10 9 16 7 6 15 15 7 8
"WSCD1" 12 5 18 11 4 3 7 8 5
"KH2013:KH.C5.104_SRSF4/6" 2095 1590 1522 1292 1246 1317 2014 1850 2363
"FGGY" 105 92 84 83 123 79 128 142 103
"KH2013:KH.C5.106" 3 6 3 2 4 0 4 4 3
"KH2013:KH.C5.107" 785 659 940 837 876 1118 802 810 1134
"KH2013:KH.C5.108_EEF2" 25694 21338 22642 19814 20991 20894 25657 26799 28782
"RAP1A" 9463 8897 10383 9305 9166 10447 12470 12431 14382
"KH2013:KH.C5.11" 3 1 3 5 3 3 3 4 6
"KH2013:KH.C5.110_RPN2" 227 166 182 218 209 189 274 280 263
"KH2013:KH.C5.111" 6 6 3 4 2 3 4 14 9
"DPYD" 552 325 671 431 283 309 380 399 519
"KH2013:KH.C5.113" 8 15 11 2 2 2 8 13 7
"SEC61A1/2" 2664 1968 2094 2277 2188 1833 2759 2515 2685
"CRHR2" 17 26 28 24 20 29 26 20 12
"SKP2" 177 129 137 185 138 198 172 148 131
"F1NVL8_CHICK" 39 34 54 21 29 22 22 44 29
"CACNA2D1/2" 967 725 858 1113 873 978 905 875 1048
"CTRB1/2" 11 14 11 6 1 1 9 6 6
"CDC25A" 2290 1480 1745 1552 1436 1455 3334 2910 3485
"KH2013:KH.C5.120" 2 3 24 13 56 2 4 51 41
"AC114947.1" 304 275 310 275 331 284 312 324 289
"KH2013:KH.C5.122_GAL10" 1456 906 988 923 892 930 1485 1422 1394
"ANKS1B" 69 15 80 35 21 39 31 26 16
"CLDN16/17/19" 74 66 40 56 84 93 82 92 163
"CABZ01080599.1" 28 104 43 10 86 14 29 119 48
"KH2013:KH.C5.127_FMO1" 85 78 151 144 42 12 256 106 430
"PDE4D" 538 353 426 589 499 389 403 386 434
"KH2013:KH.C5.129" 1 0 1 0 1 0 0 3 0
"KH2013:KH.C5.13_NRP1" 120 106 129 89 172 55 162 116 213
"KR-H1" 590 401 379 571 306 423 395 416 520
"POC1A" 799 589 590 592 574 545 730 687 807
"PORCN" 555 367 471 387 422 384 488 521 455
"KH2013:KH.C5.133" 165 119 104 122 135 144 146 167 162
"NUCB1/2" 819 492 934 632 589 601 794 760 939
"PYC1/2" 3677 2456 3264 3675 2705 3455 3633 3098 3979
"DPH2" 840 555 607 590 503 710 768 747 885
"RPRD1A" 1236 1201 1170 854 927 990 1651 1683 1673
"POLE4" 329 273 338 222 320 290 394 344 401
"KH2013:KH.C5.139" 11 10 5 9 2 0 5 1 4
"SLC35E1" 953 552 741 579 489 461 851 748 920
"KH2013:KH.C5.140_CYP-33C1/11/12/3/4/5/6/7/8" 75 64 68 44 86 25 92 75 91
"ZCCHC11/6" 1965 1695 1798 1818 1599 1625 2126 2069 2163
"ASF1A" 512 395 485 512 570 460 448 469 648
"DUSP6/7/9" 2007 1263 1486 1547 1140 1296 3780 2831 3007
"PDZK1IP1" 6 5 9 3 4 3 7 5 4
"FAM193A" 792 572 676 866 637 630 821 748 737
"HEATR1" 4268 3236 3252 3134 2591 2771 3903 3710 4302
"KH2013:KH.C5.147_MYO7A" 209 171 74 141 175 113 190 143 144
"SH3BGRL/2" 569 496 553 1002 896 739 637 728 653
"MVP" 575 437 443 503 460 600 651 584 529
"USMG5" 191 161 211 168 214 156 285 209 192
"FOXE1/3" 45 28 37 47 25 45 66 24 58
"MAP7D1/2/3" 100 59 89 91 69 111 84 65 45
"KH2013:KH.C5.152" 853 667 806 921 1003 1089 1015 923 1089
"KH2013:KH.C5.153" 75 64 94 93 91 79 83 77 86
"KLF5" 69 37 22 39 90 19 41 28 41
"KH2013:KH.C5.155" 1001 673 875 1034 785 1063 990 909 1345
"KH2013:KH.C5.156" 12 18 24 9 15 19 7 20 20
"KH2013:KH.C5.157" 184 159 156 189 168 143 230 227 190
"NOP14" 4350 3535 3861 2695 2561 2867 4218 4420 5383
"KH2013:KH.C5.159" 14 0 11 6 3 4 10 6 6
"CD109" 12894 14104 15480 5680 5713 4465 23075 24033 28393
"KH2013:KH.C5.160_CLCN7" 12 15 6 9 1 5 22 6 0
"KH2013:KH.C5.161_PRMT5" 1573 1230 1456 675 618 739 1793 1677 2324
"MIF4GD" 1046 830 574 661 594 573 1074 895 1026
"DMXL1/2" 877 486 743 647 376 623 945 821 822
"ALG6" 222 193 237 155 217 126 243 265 248
"UBE2NL" 1709 1409 1469 1544 1533 1431 1922 1946 2020
"RPL32" 1511 1667 1798 1317 1786 1547 1948 2097 2023
"KH2013:KH.C5.167" 0 2 0 0 2 2 1 4 0
"ADAR" 34 44 33 24 37 27 48 46 20
"RFC3" 743 613 692 924 836 708 868 757 1034
"LIPI" 48 71 55 40 50 44 48 57 35
"FAM105B" 657 356 462 640 490 560 605 516 552
"KH2013:KH.C5.172" 38 26 26 27 26 31 82 39 38
"GDF5/6" 30 38 30 33 11 12 55 38 38
"KH2013:KH.C5.174_BSC6" 675 337 501 635 407 359 437 380 705
"DDX31" 1541 1276 1593 791 770 997 1779 1820 1942
"CiEnds1" 12 8 21 10 15 15 27 17 53
"HIAT1" 1564 995 1315 957 677 922 1697 1317 1832
"WDPCP" 420 402 548 326 343 460 404 447 925
"KH2013:KH.C5.179" 10 3 6 4 10 3 5 5 5
"SOWAHB" 354 209 352 333 295 277 386 316 495
"KH2013:KH.C5.180" 37 25 26 61 48 52 46 38 24
"TOE1" 376 328 306 269 262 220 375 385 419
"ELOVL1/7" 43 33 38 22 51 41 36 32 47
"PTPRD" 2505 2004 2054 2818 2113 2471 2781 2644 2692
"RPS2" 13258 12705 11670 11262 15187 12195 13710 16100 14740
"MAN2C1" 395 365 336 308 320 320 327 444 454
"KH2013:KH.C5.186_GLCAT-S" 4 23 14 10 3 11 11 6 1
"KH2013:KH.C5.187" 14 9 7 9 9 10 12 12 7
"KH2013:KH.C5.188_CHODL" 12 16 22 10 20 15 29 18 7
"KH2013:KH.C5.189_ALS2CR8" 771 583 705 661 723 676 699 660 783
"KH2013:KH.C5.19_SH3PXD2B" 853 494 624 781 718 726 1388 855 1518
"KH2013:KH.C5.190" 409 307 300 314 330 237 515 402 349
"PSMA5" 1374 1028 1171 935 907 1095 1551 1418 1418
"NDUFB6" 542 454 549 434 529 551 659 682 733
"ATP6V0E/1/2" 207 135 206 181 155 142 245 206 208
"KH2013:KH.C5.194" 8 5 7 5 2 6 4 8 4
"KH2013:KH.C5.195" 8 9 15 3 6 12 8 5 13
"KH2013:KH.C5.196" 20 33 24 25 15 12 37 43 24
"S1PR1/4" 66 31 89 62 49 58 61 33 190
"C16ORF93" 9 4 2 2 1 3 3 10 2
"KH2013:KH.C5.199" 12 11 17 6 17 11 8 18 15
"ALKBH8" 1245 1044 703 857 684 517 1258 1109 896
"KH2013:KH.C5.20" 17 11 17 19 9 23 13 30 30
"NACP60E" 434 416 336 420 238 223 336 228 380
"PXK" 680 471 628 486 483 461 604 573 787
"TWIST1" 610 224 672 676 176 422 313 249 559
"KH2013:KH.C5.203" 4 0 0 1 0 0 7 5 10
"KH2013:KH.C5.204" 3 5 9 4 7 0 2 4 8
"CG3759" 29 23 43 21 5 21 19 22 32
"KH2013:KH.C5.206" 2 1 4 1 1 4 3 5 1
"MUL1" 516 359 271 298 266 240 454 366 348
"KH2013:KH.C5.208" 36 160 71 54 64 20 106 43 40
"KH2013:KH.C5.209" 130 107 101 104 130 62 93 114 105
"KH2013:KH.C5.21_CUBN" 147 185 170 87 212 123 197 187 133
"KH2013:KH.C5.210_PRDM16" 825 568 666 694 599 826 841 817 1183
"ACOT11/12" 421 297 375 551 625 433 395 484 449
"COX4I1/2" 1518 1106 1246 1135 1201 1142 1484 1456 1644
"ARNT/2" 456 301 732 431 429 808 473 415 863
"KH2013:KH.C5.214" 782 585 567 452 536 463 910 795 800
"ADD1/2/3" 3938 4427 3545 5986 5397 5680 4568 4418 5279
"TRIM23" 193 192 143 229 117 140 210 169 171
"CASKIN1/2" 1979 1217 1354 1399 990 1119 1666 1478 1583
"KH2013:KH.C5.218" 24 18 35 42 45 32 44 22 31
"KH2013:KH.C5.219" 165 136 153 193 182 134 199 164 186
"KH2013:KH.C5.22_AGPHD1" 64 81 84 77 69 77 65 83 71
"KH2013:KH.C5.220" 3 10 12 2 3 0 8 8 11
"NAGK" 252 198 246 231 182 164 295 230 309
"TNPO1/2" 1927 1525 1425 1779 1324 1578 2234 1835 1997
"C18H16ORF70" 86 98 108 111 92 87 100 88 72
"ZBBX" 52 36 51 47 31 43 93 32 44
"NOTCH2/3" 287 170 250 208 243 186 247 267 299
"LRRC71" 184 150 237 182 189 173 162 252 243
"KH2013:KH.C5.227_F56C4.4" 6665 13770 5887 7224 29526 11647 4319 12399 6999
"KH2013:KH.C5.228_JMJD5" 1204 457 2572 604 721 774 406 455 649
"FH/1" 482 277 377 373 295 322 411 377 453
"OGT" 14249 10315 13968 13626 12184 13949 14278 13891 18406
"KH2013:KH.C5.230" 6 4 7 5 10 0 6 3 0
"ELAVL1/2/3/4" 887 581 1044 579 390 557 1367 1130 1367
"TIMP4" 2118 2259 1575 2131 2899 1752 1855 1988 1528
"KEK6" 21 11 32 9 8 17 18 30 38
"SAC3D1" 91 81 62 50 49 44 80 92 121
"KH2013:KH.C5.235_KRTAP10-4/6/7" 1334 1102 905 1940 5377 2818 1537 851 1270
"MMP21" 197 108 233 245 350 229 218 134 134
"KH2013:KH.C5.237" 37 40 22 31 21 18 28 20 17
"Ci-TRPA2" 16 11 4 4 2 1 4 6 9
"SLK" 2568 1858 2038 2110 1675 1928 2586 2464 2922
"TMEM9" 896 721 972 661 710 871 956 952 1396
"KH2013:KH.C5.240_LRP5/8" 551 554 1047 575 753 178 671 385 690
"KH2013:KH.C5.242" 10 6 4 3 3 0 3 2 0
"GADD45GIP1" 169 148 185 162 191 178 190 189 211
"KH2013:KH.C5.244_MBL1/2" 1 9 2 1 7 1 10 10 22
"KH2013:KH.C5.245_KLHL12" 155 33 124 158 41 134 160 53 120
"KH2013:KH.C5.246_PIPOX" 108 87 105 88 72 84 121 93 142
"EIF4B" 2459 1993 2464 1928 1674 1890 2761 2774 3149
"KH2013:KH.C5.248" 10 6 7 4 2 10 5 9 7
"ARHGEF10L" 1048 672 642 1041 694 723 1112 961 1043
"KH2013:KH.C5.25_SLC25A4/5/6" 1311 890 1009 1039 979 954 1256 1225 1293
"PDE8B" 2326 2052 1760 2222 1772 1820 2691 2360 2689
"RRP36" 558 373 323 383 357 277 598 519 400
"KH2013:KH.C5.252" 3 0 58 2 8 13 1 7 7
"KCNIP1/2/3/4" 96 40 55 122 38 35 91 29 67
"FYB" 164 149 100 174 169 122 176 203 179
"KH2013:KH.C5.255_NFIL3" 399 308 287 202 256 229 399 476 471
"KH2013:KH.C5.256" 7 10 5 2 5 6 7 5 5
"MCM10" 564 557 435 614 662 501 595 685 559
"KH2013:KH.C5.258_RNF38/44" 5743 4862 5133 6807 5379 5866 6457 6336 7169
"DGCR8" 591 500 510 380 371 434 673 684 483
"KH2013:KH.C5.26_CSAD" 118 52 150 94 80 81 80 98 115
"KH2013:KH.C5.260" 33 10 44 50 10 19 35 32 23
"CYP1A/1" 129 97 100 95 157 63 65 56 100
"KH2013:KH.C5.262" 1 1 1 1 0 1 2 1 1
"POFUT1" 715 616 677 633 550 701 748 753 823
"KH2013:KH.C5.264" 13 6 10 24 10 13 6 4 3
"CLCN1/2" 444 294 388 315 249 357 383 320 342
"KH2013:KH.C5.266" 18 15 18 6 7 11 23 28 15
"LTA4H" 345 146 195 197 119 166 307 223 147
"RAB3GAP1" 679 495 739 631 392 520 795 516 863
"TMEM56" 2025 1446 2090 1419 1223 1776 2139 2254 3421
"KH2013:KH.C5.27_FUT3/4/5/6/7/9" 13 16 18 5 8 12 21 7 23
"KH2013:KH.C5.271_PLB1" 16 23 21 12 10 11 14 16 9
"KH2013:KH.C5.272" 32 40 33 36 48 28 65 49 59
"RRP15" 1159 1096 932 600 825 767 1218 1485 1317
"AK3/4" 311 135 280 399 357 404 251 215 396
"KH2013:KH.C5.275_NRP2" 32 31 43 25 31 29 52 28 51
"TSSC4" 589 495 378 433 359 370 634 583 787
"VCP" 6334 4460 4313 5032 4494 4348 6657 6353 5867
"VEZT" 160 126 131 159 188 192 154 137 173
"KH2013:KH.C5.279" 3 4 3 6 4 4 3 2 2
"AGPAT6/9" 709 499 700 990 775 901 731 616 892
"KIAA0494" 1451 960 1155 1420 1047 1230 1525 1131 1385
"ANKRD13C" 378 250 323 255 249 294 351 335 372
"KH2013:KH.C5.283" 3 3 6 2 1 2 2 4 11
"KH2013:KH.C5.284" 332 196 80 106 100 84 175 125 116
"WDR1" 1357 919 1373 1317 1115 1270 1308 1037 1764
"ATP5D" 1117 819 967 865 847 866 1135 1093 1203
"PRKCQ" 248 172 248 290 184 167 220 265 260
"KH2013:KH.C5.288" 29 17 31 21 9 13 14 9 28
"ALAS/1/2" 1229 784 743 1213 1172 863 1006 927 780
"GLDC" 1876 1576 2249 1640 1480 1846 1972 2265 2871
"HCCS" 414 303 330 276 365 304 377 444 496
"KH2013:KH.C5.291_CYP-33C1/11/12/3/4/5/6/7/8" 61 82 67 142 209 88 171 167 145
"TDRD12" 200 202 127 145 133 89 205 255 135
"KH2013:KH.C5.293" 315 211 243 221 139 208 324 261 306
"KH2013:KH.C5.294" 71 60 49 44 32 33 78 61 68
"AMDHD1" 94 66 106 71 96 48 89 84 71
"KH2013:KH.C5.296_PLB1" 12 19 25 11 5 20 16 20 20
"KH2013:KH.C5.297" 95 70 50 61 79 60 93 85 93
"TCEAL3/5/6" 9650 9009 9399 6983 9165 8338 10533 12141 12032
"KH2013:KH.C5.299_CAPSL" 680 577 445 640 646 598 615 649 742
"CALR" 7261 5019 6704 5497 5016 5836 7014 6867 8526
"KH2013:KH.C5.30" 384 335 273 383 430 302 429 442 495
"KH2013:KH.C5.301" 21 15 5 28 9 5 6 8 5
"BLVRB" 116 57 162 311 331 172 129 72 159
"MAGEB10/16/17/18/4" 374 354 364 294 386 371 390 369 515
"ALOX12" 702 318 624 484 394 668 719 400 840
"KH2013:KH.C5.305_C7ORF72" 65 51 47 38 43 31 64 57 49
"NAGPA" 182 131 151 158 168 182 233 241 216
"KH2013:KH.C5.307" 8 1 7 5 2 1 7 7 4
"KH2013:KH.C5.308" 311 238 268 271 262 298 249 303 378
"KH2013:KH.C5.309_CYP-33C1/11/12/3/4/5/6/7/8" 105 80 88 81 105 64 86 101 126
"CTSB" 1917 1765 1774 1760 1961 1970 2013 2375 2548
"VBP1" 1041 683 804 751 706 761 1079 884 993
"KMO" 844 538 496 487 396 504 807 703 714
"KH2013:KH.C5.313" 6 3 7 8 2 3 5 4 4
"KH2013:KH.C5.314_C07E3.9" 10 15 23 13 14 14 15 21 8
"PAIP1" 817 470 688 533 506 553 784 515 967
"KIAA0368" 563 350 392 598 321 368 567 302 426
"ORAOV1" 450 349 426 379 303 365 484 449 444
"KH2013:KH.C5.318" 39 20 41 27 27 19 31 15 32
"CSMD1/2/3" 1264 2037 1465 326 752 604 1753 2942 2147
"KH2013:KH.C5.320" 2248 1568 2159 3118 2523 2753 2275 2206 2830
"DDHD1" 792 408 1049 679 570 883 734 590 907
"KH2013:KH.C5.322" 911 629 698 577 468 492 832 760 671
"SCP2" 285 262 265 176 322 357 205 334 304
"TRPM/1/3/6/7" 1349 975 1355 1008 752 1040 1497 1332 1792
"KH2013:KH.C5.325_MGST1" 55 28 78 28 36 14 70 33 98
"KH2013:KH.C5.326_FUT8" 36 73 29 15 30 22 55 23 21
"KH2013:KH.C5.327_TRY-2" 76 11 22 10 41 37 29 51 24
"KH2013:KH.C5.328_C20ORF152" 25 29 16 12 18 19 26 23 29
"KH2013:KH.C5.329" 268 193 285 239 166 218 348 251 316
"KH2013:KH.C5.33" 380 219 296 303 302 316 275 271 375
"KH2013:KH.C5.330" 95 111 129 156 136 127 95 93 32
"IWS1" 1331 1221 1177 1001 1044 1275 1580 1914 1941
"KH2013:KH.C5.332_XDH" 821 672 659 453 423 382 1130 1117 2004
"KH2013:KH.C5.333" 903 666 646 757 553 643 899 865 948
"KH2013:KH.C5.335" 7 2 5 11 4 5 3 5 1
"BNIP2" 66 46 77 73 64 65 90 92 83
"KH2013:KH.C5.337" 19 14 23 18 5 9 36 18 7
"KH2013:KH.C5.338_LRP5/8" 59 60 71 40 36 47 64 49 43
"RX1/2/3" 23 9 8 23 20 27 28 15 66
"FBXW4" 103 115 67 99 99 57 118 126 98
"STK3/4" 2442 2098 1896 1654 1675 1948 2668 2566 2590
"EIF5B" 1716 1317 1616 1182 1140 1323 1684 1554 1817
"TRUB2" 333 213 264 240 205 271 375 298 427
"KH2013:KH.C5.345_TMEM180" 126 109 200 148 129 246 138 183 268
"KH2013:KH.C5.346_DDC" 279 128 145 196 143 116 287 157 391
"SMG9" 602 440 377 326 316 255 474 549 559
"KH2013:KH.C5.348_EPS15" 2301 1811 1693 2436 2254 2042 1910 2131 2394
"PIGV" 184 138 106 160 135 144 213 170 191
"UMPS" 3267 2563 2705 3070 2840 3109 2967 2904 3675
"ERM" 39 40 36 7 8 7 40 31 22
"KH2013:KH.C5.351_PSG1/11/2/3/4/5/6/7/8/9" 100 53 150 127 239 158 33 156 171
"HUM-4" 112 85 103 92 70 84 128 97 173
"KH2013:KH.C5.353_CYP-33C1/11/12/3/4/5/6/7/8" 39 47 18 31 28 20 57 42 33
"APBB1/2" 135 92 114 156 79 79 189 166 213
"KH2013:KH.C5.356_F23F1.6" 604 507 692 988 1713 1006 407 308 639
"DNAH12/7" 295 198 237 163 98 131 268 182 171
"DMTF1" 1517 1260 1449 1160 1007 1196 1650 1421 2202
"FANCI" 847 768 952 864 916 1122 818 974 1248
"ZNF280B" 803 571 570 870 620 700 754 638 632
"KH2013:KH.C5.360" 40 24 24 16 11 20 21 37 25
"DUSP16" 171 127 86 242 151 140 154 106 135
"CIR1" 846 675 696 866 794 844 928 906 1001
"KH2013:KH.C5.363_GPR161" 117 119 169 153 138 141 152 227 245
"TCEB2" 209 170 201 217 203 247 209 239 227
"ZFYVE16/9" 286 214 190 347 208 270 272 202 231
"U2SURP" 2832 2594 2556 2324 2027 2230 3266 3317 3490
"LRP2" 69 111 108 47 73 95 114 49 73
"KH2013:KH.C5.368" 11 14 17 10 11 10 10 16 14
"DEPDC1B" 1881 1468 1607 1615 1548 1577 1929 1991 2168
"KH2013:KH.C5.37" 150 114 153 150 134 112 129 76 178
"KH2013:KH.C5.370_SLC38A9" 677 626 587 584 578 553 668 850 781
"CCDC164" 169 154 170 121 143 162 172 191 166
"RAD54L2" 1320 696 959 1077 802 1152 1395 1052 1299
"MAX" 1393 1196 1220 1038 1094 1000 1530 1529 1588
"STOML2" 1470 977 919 940 966 926 1462 1370 1292
"PCCA" 1215 1079 1111 878 968 859 1354 1571 1538
"SPATA17" 119 69 85 130 63 58 97 63 78
"LMBRD2" 281 206 178 274 255 236 233 238 341
"C9ORF93" 571 459 466 439 388 433 602 504 536
"CEP41" 198 137 172 158 132 176 208 177 176
"CG5098" 387 303 413 659 495 573 451 477 453
"MRPL37" 961 660 733 573 533 484 965 838 1092
"DOT1L" 1320 883 1107 1045 815 1024 1343 1059 1139
"DOCK1/2/5" 1695 1249 1189 1520 1333 1438 1775 1796 1854
"KH2013:KH.C5.383" 17 31 14 12 39 5 43 56 50
"FNDC1" 605 566 569 595 763 703 630 582 608
"SUSD2" 194 112 280 775 168 234 106 42 143
"REXO1" 339 233 285 224 211 259 400 321 321
"KH2013:KH.C5.387" 1 1 0 1 0 0 2 0 0
"C1ORF177" 30 35 36 25 17 17 29 21 29
"Ci-TK;" 25 16 14 10 25 16 31 23 23
"KH2013:KH.C5.39" 3 7 1 0 0 0 1 1 1
"KH2013:KH.C5.390_AGBL2/3" 63 60 81 38 40 37 84 61 52
"KH2013:KH.C5.391" 150 86 99 122 56 39 99 91 105
"IDH3B" 297 193 331 344 288 355 345 271 416
"DAO" 175 139 220 169 145 226 219 205 265
"BUB3" 3237 2807 2706 2529 2823 2806 3447 3472 3812
"KH2013:KH.C5.395" 20 16 14 18 15 4 10 13 13
"LRRC23" 13 11 9 17 14 23 10 14 14
"PAD-2" 53 69 125 114 156 45 84 77 87
"RFX/1/2/3" 1193 888 1168 698 534 735 1241 1086 1407
"KH2013:KH.C5.4" 202 132 172 172 147 144 190 188 163
"RSP-1" 4334 4274 4591 3453 4687 4503 4713 5800 5503
"KH2013:KH.C5.400" 4 3 3 3 2 3 5 2 1
"CCDC91" 333 316 241 213 212 227 346 353 379
"KH2013:KH.C5.402_CYP-33C1/11/12/3/4/5/6/7/8" 59 23 47 154 98 88 50 34 39
"FAM151B" 96 70 81 63 51 66 72 101 66
"KH2013:KH.C5.404_MBL1/2" 6 9 4 3 7 1 13 8 3
"KH2013:KH.C5.405" 65 11 45 106 25 59 26 19 45
"PODXL" 969 432 227 2761 2349 1350 485 260 163
"FBXL12" 156 125 100 97 124 128 173 161 150
"KH2013:KH.C5.408" 358 254 243 279 284 315 458 400 377
"KH2013:KH.C5.409" 20 14 11 13 1 11 19 6 11
"RERGL" 77 58 131 31 23 25 208 172 184
"KH2013:KH.C5.410" 9 9 9 9 5 9 13 9 9
"NGLY1" 408 221 236 378 277 284 315 275 238
"KH2013:KH.C5.412" 63 50 33 27 9 43 56 45 63
"KH2013:KH.C5.413_ECM38" 1216 1001 1197 1017 1021 788 1254 1364 1565
"KH2013:KH.C5.414" 679 335 505 546 404 478 699 409 683
"PDHB" 344 260 327 370 313 337 356 361 388
"KH2013:KH.C5.416_FER3" 21 13 12 31 48 16 10 30 11
"CR848761.1" 195 117 169 97 87 102 189 136 229
"ARFRP1" 260 117 253 239 183 264 250 172 288
"KIF21B" 1348 1121 1341 1363 1275 1117 1305 1473 1409
"KH2013:KH.C5.42" 731 737 718 605 678 643 945 835 860
"KH2013:KH.C5.420_MCO3" 48 36 30 23 46 36 41 47 31
"KH2013:KH.C5.421_ITLN1/2" 59 20 29 67 14 27 97 37 20
"MANF" 920 909 907 774 822 667 997 1105 1201
"KH2013:KH.C5.423" 30 31 32 35 32 22 22 50 30
"KH2013:KH.C5.424" 4 8 18 1 4 1 1 9 0
"ZMYM2/3/4" 291 175 179 211 216 220 222 236 209
"KH2013:KH.C5.426" 65 13 22 73 43 24 67 32 88
"CHTF8" 256 187 143 222 268 204 271 243 177
"CCNJL" 134 127 152 143 106 149 162 173 167
"DPH5" 421 336 401 234 283 367 470 467 541
"KH2013:KH.C5.43" 17 11 12 5 9 3 9 14 6
"ZNF410" 451 269 326 497 326 404 363 428 552
"RANBP3" 1148 987 874 942 1042 731 1161 1147 1132
"KH2013:KH.C5.432" 4 5 3 1 0 1 6 4 2
"KH2013:KH.C5.433" 56 45 41 33 12 41 39 21 30
"KH2013:KH.C5.434_EEF2" 2820 2992 3334 2232 2972 2724 2977 3971 4196
"DHDDS" 243 168 196 240 220 210 287 250 291
"KH2013:KH.C5.436_CLEC-80/84" 7 3 4 0 3 0 1 0 1
"KH2013:KH.C5.437" 52 54 35 35 17 48 87 39 21
"KH2013:KH.C5.438" 1 0 0 2 1 0 2 1 1
"PHLDB2" 4 8 31 6 12 18 27 9 26
"KH2013:KH.C5.44_YPR114W" 2602 2398 2876 2252 2014 2595 2916 3070 3815
"LRRN3" 21 24 19 10 6 8 14 17 8
"FBXO18" 1712 1333 1419 1118 1165 1277 1831 1840 2525
"C10ORF137" 2194 1652 1074 1916 1522 969 2759 2195 1347
"KH2013:KH.C5.443" 3 7 2 5 5 4 9 4 15
"KH2013:KH.C5.444" 258 283 292 340 283 352 365 349 295
"KH2013:KH.C5.445_FMO1" 27 12 24 12 9 4 10 12 39
"KH2013:KH.C5.446" 7 8 12 7 0 20 15 9 7
"SNF4" 236 144 154 235 216 157 188 185 252
"ADPRHL2" 283 228 266 255 185 280 299 230 290
"RETSAT" 15 164 14 11 198 25 17 137 1
"GDH1/3" 625 526 492 526 424 553 686 472 511
"KH2013:KH.C5.450" 3 1 2 2 0 0 0 1 0
"SPINT1/2" 23 12 15 3 32 11 18 8 11
"KH2013:KH.C5.452" 33 34 28 26 15 20 40 36 33
"KH2013:KH.C5.453_SPTLC1" 807 670 679 732 507 623 878 800 717
"RIOK3" 758 606 782 929 806 859 671 647 863
"SKIV2L2" 4622 3251 3079 2968 2482 2471 4808 4547 4372
"KH2013:KH.C5.456_SLC1A1" 19 10 27 23 35 19 14 14 13
"CG4377" 12 8 8 4 7 14 14 6 28
"VPS17" 3 13 8 2 7 6 7 9 2
"CLPTM1" 1367 1171 1203 1129 1178 1104 1485 1564 1795
"PPAPDC1B" 289 446 271 208 387 291 408 588 486
"CR847844.1/2/4" 2 7 14 2 0 3 4 4 3
"SARS" 3143 2721 2535 2293 2648 2179 3086 3701 3490
"KIAA0101" 1630 1417 995 1276 1348 1061 1530 1605 1331
"GCHFR" 504 586 550 517 543 469 621 645 584
"KH2013:KH.C5.464_MCH4/5" 395 207 263 571 272 377 423 258 323
"RELN" 157 108 67 78 66 23 162 107 74
"KH2013:KH.C5.466_SIP1" 378 281 218 327 269 175 367 323 340
"RUVBL2" 3157 2624 2769 1717 1935 2032 3809 3634 3755
"KH2013:KH.C5.468" 6 3 5 8 5 5 4 7 3
"KH2013:KH.C5.469_LRP4/5" 267 288 291 256 295 315 295 385 446
"KH2013:KH.C5.47_YPR114W" 64 39 43 82 36 57 88 69 59
"MCCC2" 1372 1190 1296 1165 1280 1080 1506 1870 1492
"TRMU" 408 316 453 239 265 348 441 493 615
"KH2013:KH.C5.472" 6 2 1 2 5 1 7 4 4
"HAPLN2/3/4" 645 575 1016 524 636 1059 633 768 1482
"KH2013:KH.C5.474" 5 6 8 1 3 5 5 1 1
"KH2013:KH.C5.475" 13 18 12 8 7 3 8 9 6
"KH2013:KH.C5.476_PLAC8" 20 14 4 17 15 6 19 20 12
"KH2013:KH.C5.477" 33 37 34 23 19 27 42 41 13
"KH2013:KH.C5.478_LRRC6" 217 134 152 174 166 141 228 182 255
"KH2013:KH.C5.479" 626 496 579 382 450 461 707 625 750
"KH2013:KH.C5.48" 187 307 145 258 360 176 251 229 285
"KH2013:KH.C5.480_GLCAT-S" 14 7 15 6 3 7 14 19 13
"BSN" 61 23 35 50 37 37 56 36 32
"KH2013:KH.C5.482_FUT3/4/5/6/7/9" 35 16 25 16 22 7 25 13 26
"KH2013:KH.C5.483_CLDN1/18/2/5/8" 17 28 25 20 32 5 26 26 18
"KH2013:KH.C5.484" 25 27 25 33 59 31 47 57 35
"KH2013:KH.C5.485_DCT" 66 75 73 41 23 117 84 85 60
"ATPIF1" 296 205 306 263 281 347 360 278 397
"TOLLIP" 962 747 812 617 757 769 976 1109 1279
"ENO4" 49 141 50 28 132 60 52 223 41
"TTNA" 32 21 21 38 34 15 28 15 5
"KH2013:KH.C5.49_SLC35G1" 250 223 273 237 367 319 135 168 224
"KH2013:KH.C5.490" 632 345 211 542 568 292 658 538 166
"2410002O22RIK" 246 197 339 248 177 290 236 257 361
"KH2013:KH.C5.492" 12 10 4 1 2 6 14 3 6
"Y47G6A.21/22" 133 158 184 120 129 136 198 163 161
"KH2013:KH.C5.494_FAHD2A" 10 20 12 12 8 7 5 10 8
"KH2013:KH.C5.495_PTPRA" 3808 2800 2669 5294 4165 3789 3565 2986 2746
"DYNC1LI1/2" 975 744 791 907 928 974 1010 1076 995
"KH2013:KH.C5.497" 29 13 22 9 18 18 31 16 24
"NAA38" 563 496 553 444 561 460 601 571 659
"PRPF38A" 2243 1903 1795 1883 2054 1831 2224 2331 2473
"FGF19/21/23" 17 17 24 38 21 7 15 13 23
"ZNF207" 3509 2915 3076 2756 2803 2917 3578 3723 3616
"ZAR1L" 56 59 51 70 54 50 68 66 57
"KH2013:KH.C5.501_GSTE1/10/2/3/4/5/6/7/8/9" 11 3 4 2 2 0 12 6 1
"NKX6-1/2/3" 96 15 41 38 42 38 40 30 45
"RWDD3" 63 41 40 40 24 40 65 39 61
"EAF/1/2" 466 442 465 453 485 510 466 522 501
"FET5" 68 53 62 52 65 47 72 65 71
"KH2013:KH.C5.506" 146 152 59 110 64 63 156 132 107
"KH2013:KH.C5.507" 6 10 3 6 6 0 14 13 4
"KH2013:KH.C5.508_RAB27B" 403 154 484 200 126 151 228 141 292
"KH2013:KH.C5.509" 6 12 5 1 1 8 6 8 1
"DYNC2LI1" 531 270 424 421 293 434 573 343 559
"TAX1BP3" 796 794 666 579 534 666 907 1080 1386
"ZSWIM2" 155 170 200 110 59 105 178 146 195
"ZGC:103759" 319 192 205 266 255 264 342 231 295
"CHPT1" 1875 1273 1920 1714 1206 1476 1757 1747 2420
"KH2013:KH.C5.514" 23 7 10 16 13 4 16 11 8
"C3ORF20" 137 132 165 158 179 111 132 172 187
"PPP1R2" 616 419 597 644 536 495 676 644 593
"KH2013:KH.C5.517_GXYLT1/2" 348 303 348 275 233 199 395 399 458
"KH2013:KH.C5.518" 4 0 1 2 4 0 7 3 0
"KH2013:KH.C5.519_B4GALT7" 145 50 224 118 171 55 166 104 132
"FAM26E" 1341 1172 1168 559 857 408 1734 1287 1297
"KH2013:KH.C5.520_NFIL3" 19 27 19 11 30 33 19 24 33
"RAD17/24" 178 178 144 113 198 124 207 250 185
"KH2013:KH.C5.522_SLC6A13" 401 182 470 427 217 324 405 388 340
"TCP1" 6140 5402 3773 3765 5056 3156 7459 8083 5321
"NTN4" 367 164 275 420 161 207 307 215 401
"KH2013:KH.C5.525_PRDM16" 227 154 123 133 96 31 163 198 102
"KH2013:KH.C5.526" 2 3 0 0 0 0 3 1 0
"KH2013:KH.C5.527" 10 3 5 5 2 1 2 1 1
"KH2013:KH.C5.528" 18 21 17 16 18 13 29 27 26
"KH2013:KH.C5.529" 17 21 16 13 17 28 26 28 27
"GLIS1/3" 26 21 19 14 9 27 36 27 19
"ORC1" 313 334 314 350 478 354 428 443 400
"KH2013:KH.C5.531_SLC35E3" 4 21 12 9 8 0 25 17 20
"KH2013:KH.C5.532_TTC28" 304 321 200 270 244 340 365 310 333
"HMGCS1/2" 658 499 549 585 794 563 612 643 891
"CDC20" 3452 2440 2762 2147 2024 2223 3614 3058 3594
"TJP1/2/3" 4778 4628 4266 6375 6137 5938 4765 5246 6358
"KH2013:KH.C5.536" 5 3 4 2 1 1 2 0 3
"KH2013:KH.C5.537_CG9550" 46 58 50 33 43 18 77 42 67
"ORC4" 420 310 345 330 285 300 367 367 411
"KH2013:KH.C5.539" 5 2 1 5 0 5 6 4 2
"ERCC8" 268 180 198 215 223 207 213 252 280
"KH2013:KH.C5.540" 11 4 1 6 1 0 1 2 2
"HS2ST/1" 466 342 421 439 441 488 463 454 460
"RHOT1/2" 2149 1768 1706 1426 1285 1277 2047 2398 2359
"KH2013:KH.C5.543_THBS1/2" 33 42 17 13 21 13 15 28 6
"DHH" 12 43 15 45 12 13 20 7 7
"FAM98B" 180 120 286 133 155 269 222 134 367
"SACM1L" 754 412 707 555 509 672 878 572 719
"KLHL13/9" 2075 1656 1673 1948 1732 2041 1883 2017 2224
"CKB" 170 67 320 285 132 270 140 82 262
"KH2013:KH.C5.549_ALOX5" 82 106 55 106 95 54 107 132 42
"KH2013:KH.C5.55" 83 95 106 66 85 89 82 54 177
"PAPD4" 384 369 397 177 259 190 400 424 493
"ZFYVE20" 490 448 502 474 455 623 660 713 663
"RTP4" 3289 952 6600 1841 1125 1315 1083 1098 1346
"KH2013:KH.C5.553_FMO1" 133 96 155 268 57 76 169 112 312
"KH2013:KH.C5.554_FER3" 15 8 5 8 56 5 5 12 4
"KH2013:KH.C5.555" 30 40 19 9 23 11 29 38 31
"NNT" 3230 2520 2960 2277 2413 2449 2964 2930 3533
"KH2013:KH.C5.557_GLCAT-S" 86 45 39 56 25 27 117 72 61
"RIMBP2/3" 225 155 186 239 171 287 218 179 254
"DAB1/2" 16 23 36 40 15 30 27 38 61
"CNN2/3" 1477 1253 1337 1341 1477 1345 1566 1623 1687
"KH2013:KH.C5.560" 24 12 8 15 4 11 21 26 30
"KH2013:KH.C5.561_TLX1/2/3" 1 1 5 5 0 0 4 1 0
"DAG1" 431 163 290 584 227 358 303 159 536
"CG5390" 14 13 21 16 15 10 17 18 47
"GIPC1/2/3" 219 149 159 101 121 155 191 247 163
"GTF2H1" 452 356 286 272 237 243 582 411 358
"COPA" 4155 3306 3489 3289 2702 3156 3818 4172 4615
"DEGS1/2" 1003 742 818 997 909 740 1005 977 1128
"TBC1D24" 360 172 222 324 245 309 287 239 302
"KH2013:KH.C5.569" 3 4 5 5 2 1 4 2 2
"MPDZ" 812 577 714 941 685 963 827 598 687
"POLE" 1888 1767 1558 1936 1840 1607 1726 2136 1845
"KH2013:KH.C5.571" 764 681 805 600 729 722 829 843 948
"LZTS1/2" 727 686 737 731 674 685 1037 1186 1053
"ANKUB1" 27 19 29 18 12 10 17 19 23
"ANKRD20A1/2/3/4" 1065 767 906 1250 1213 1168 918 884 1068
"CCDC147" 111 65 65 69 70 91 110 81 115
"KH2013:KH.C5.576" 23 21 20 37 49 60 17 14 16
"KH2013:KH.C5.577" 6 6 3 4 14 0 4 9 1
"MYO15B" 94 99 77 51 78 57 79 62 81
"KH2013:KH.C5.579" 1305 996 1429 1015 934 1227 1236 1457 1572
"ACTR1B" 2515 2229 2131 1953 2357 2236 2421 2617 2715
"KH2013:KH.C5.580_FUT8" 42 56 30 16 34 7 57 40 40
"TIMP1/2/3/4" 156 137 174 250 350 280 303 368 266
"MLYCD" 164 126 121 135 149 168 147 183 93
"KH2013:KH.C5.584_FUT3/4/5/6/7/9" 36 61 79 28 42 36 21 48 24
"KH2013:KH.C5.585" 3 2 2 7 2 3 3 2 2
"KH2013:KH.C5.586_T15B7.1" 49 62 54 40 59 35 17 45 17
"TRAPPC5" 526 377 572 417 449 371 548 610 727
"KH2013:KH.C5.588_MGST1" 43 43 32 34 48 41 41 25 74
"KH2013:KH.C5.589" 0 8 2 3 0 2 4 6 3
"KH2013:KH.C5.59_ZNF598" 743 487 447 500 404 591 645 652 782
"KH2013:KH.C5.590_FAM166B" 9 6 5 0 3 0 5 3 7
"KH2013:KH.C5.591_FET3" 36 29 31 34 26 24 60 31 30
"KH2013:KH.C5.592_MGAT4B" 1196 807 952 1239 847 934 1047 1098 1028
"SPEF2" 131 63 52 55 18 84 89 62 72
"KH2013:KH.C5.594" 21 16 3 6 1 9 16 6 4
"FDXACB1" 251 133 240 168 145 190 192 143 186
"SI:DKEYP-75B4.10" 91 425 102 47 91 33 168 57 91
"LAT-1/2" 3101 1985 2400 1893 1517 1732 2946 3122 3637
"CARM1" 1187 846 952 625 687 819 1188 1197 1165
"IARS" 1464 1071 1602 1084 701 1293 1404 1398 2017
"TYSND1" 130 141 117 104 119 128 104 110 194
"PPARGC1A" 1991 1457 2019 1410 1379 1635 2184 2184 2743
"ERBB2IP" 1004 881 791 1218 1030 862 1343 1157 1225
"KH2013:KH.C5.601" 12 7 2 151 168 5 1 2 4
"C2ORF65" 19 31 27 17 27 7 26 31 5
"SSX2IP" 90 46 77 56 38 63 54 48 83
"VPS33B" 500 389 331 437 467 303 520 439 432
"FGFRL1" 75 20 55 107 113 23 100 29 57
"FOLR1/2/3/4" 18 4 4 9 5 3 11 4 3
"ARMC9" 1063 833 883 877 853 1084 1068 1018 1156
"RAVER1/2" 2703 2080 2340 1918 1850 1768 2826 2760 3204
"CLEC11A" 90 108 105 20 50 15 174 199 289
"ISY1" 1223 1085 1093 727 860 1065 1255 1297 1479
"JUN" 669 834 964 2013 2220 1235 776 917 956
"ABHD4/5" 254 162 252 177 194 179 353 241 342
"KH2013:KH.C5.612" 92 65 55 39 75 57 57 89 119
"RABL5" 242 189 179 222 133 183 260 223 233
"KH2013:KH.C5.614_NMUR1/2" 30 30 39 21 5 15 26 28 20
"SUL-3" 20 18 10 23 9 29 18 23 20
"KH2013:KH.C5.616_CYP-33C1/11/12/3/4/5/6/7/8" 427 453 455 516 864 535 496 807 763
"HTT" 1323 1549 999 976 985 701 1696 2485 1282
"CYP-34A9" 39 45 44 37 62 35 53 64 71
"AP3M1/2" 467 323 390 417 285 512 464 404 439
"KH2013:KH.C5.62_ODF3L2" 26 105 85 227 57 92 84 29 28
"KH2013:KH.C5.620_SVEP1" 1579 2176 1006 494 504 511 1902 2667 2006
"KH2013:KH.C5.621" 6 5 6 2 2 2 4 2 5
"C11ORF30" 334 250 267 299 275 298 309 275 368
"KH2013:KH.C5.623" 4 10 3 2 1 0 12 2 0
"KH2013:KH.C5.624" 36 38 66 35 14 45 37 41 62
"KH2013:KH.C5.625_KLHL12/3" 23 25 42 11 27 30 41 30 74
"USP19" 2054 1050 1357 1379 938 1339 1816 1382 2060
"LTBP2" 22 29 21 6 18 5 24 18 41
"KH2013:KH.C5.628_FAHD2A" 61 40 44 62 52 37 53 49 51
"STK39" 659 450 518 514 403 478 681 526 607
"NASP" 694 661 676 536 718 704 764 833 981
"KH2013:KH.C5.630" 68 50 65 74 47 25 97 59 64
"KH2013:KH.C5.631" 24 26 20 20 18 30 32 28 27
"THOC3" 1559 1291 1314 1124 1329 1239 1743 1796 1736
"ECM2" 16 21 32 19 8 10 21 15 27
"TMEM205" 742 608 569 448 476 631 982 902 937
"FOLR1" 9 11 12 10 32 18 12 15 7
"KH2013:KH.C5.637_SLC35E3" 254 158 296 181 158 270 209 226 343
"WNT4/6" 14 18 7 4 6 4 15 4 8
"ALKBH7" 367 198 153 221 157 200 351 181 312
"ZNF367" 953 649 801 815 640 707 832 809 1090
"KH2013:KH.C5.640" 2 0 3 0 1 0 0 0 0
"NFIC" 149 107 73 202 326 147 62 89 72
"TSSK5" 38 53 38 9 11 9 52 40 37
"KH2013:KH.C5.643" 6 7 6 14 6 19 5 9 0
"KH2013:KH.C5.644_JMJD5" 1326 1224 902 841 1072 822 1413 1682 1201
"KATNAL2" 198 145 183 126 80 208 247 174 227
"ATP9A" 2145 1250 1126 2267 1585 1569 1916 1552 1885
"KH2013:KH.C5.647" 167 42 219 54 24 34 128 51 258
"LRRC1" 722 661 579 940 688 673 1083 1069 774
"KH2013:KH.C5.649" 175 118 90 95 142 91 165 113 88
"CDK16/17/18" 2665 1654 2193 2907 2359 2693 2052 1936 3063
"KH2013:KH.C5.650_QDR1/2/3" 9 5 7 8 5 6 5 6 6
"PTCH1/2" 1728 1701 1253 1016 1207 1221 2279 2370 1907
"NUDT12" 280 210 281 274 241 229 304 279 374
"KH2013:KH.C5.653_CYP-33C1/11/12/3/4/5/6/7/8" 89 89 92 61 92 82 169 161 246
"SI:CH211-151O1.2" 655 145 348 917 519 283 337 183 337
"ITLN1" 12 9 10 14 7 12 7 8 5
"KH2013:KH.C5.656" 2009 1602 1702 1223 1151 1452 2174 2306 2190
"GM9047" 20 12 15 10 6 13 16 16 10
"KH2013:KH.C5.658" 1 2 0 0 1 3 1 1 5
"AMY2A/2/3/4/5" 20 25 39 18 26 31 40 34 63
"KH2013:KH.C5.66_ARHGAP21/23" 2651 2221 2360 3278 2644 2740 2719 2354 3134
"KH2013:KH.C5.660_NLRP1/10/11/12/13/14/2/3/4/5/6/7/8/9" 270 171 180 220 204 317 208 195 186
"KH2013:KH.C5.661" 6 4 2 0 4 4 3 7 1
"SASS6" 613 506 447 562 506 457 731 650 613
"PLK1/3" 232 217 239 102 166 104 207 223 289
"KH2013:KH.C5.664_PSMD10" 829 676 570 563 563 562 880 798 798
"KH2013:KH.C5.665" 15 8 124 8 26 3 8 9 16
"KH2013:KH.C5.666" 1 1 0 2 0 1 2 3 2
"KH2013:KH.C5.667" 72 92 71 69 68 54 104 106 96
"KH2013:KH.C5.67_IRC24" 27 15 25 39 42 53 32 17 56
"CLIP3/4" 337 219 250 273 226 330 361 304 445
"MAPK7" 327 222 254 192 122 134 305 318 289
"SURF6" 1544 1486 1676 1100 1231 1363 1810 2012 1947
"KH2013:KH.C5.70" 4 24 2 2 8 9 4 24 0
"EFCAB7" 221 186 196 177 128 137 255 162 193
"TMEM66" 269 262 326 277 282 341 333 287 331
"UBXN4" 115 118 106 107 108 113 104 102 152
"FOXG1" 5006 3950 3755 6090 5376 4608 5989 5621 6828
"KH2013:KH.C5.75_ITLN1/2/3" 52 86 106 31 63 113 37 69 107
"BTRC" 2391 2143 2096 2559 2239 2351 2858 2567 2993
"KH2013:KH.C5.77_SPTLC1" 1307 965 1330 1155 776 963 1193 1186 1277
"PAIP2" 208 198 190 179 222 172 250 296 202
"VSTM2A" 38 39 19 37 84 37 38 16 16
"SYN/1/2/3" 67 44 44 50 98 35 51 48 66
"C2H19ORF29" 1176 960 1060 1030 698 993 1293 1297 1232
"T24B8.4" 2069 2164 2137 1785 1923 2148 2424 2990 3068
"SUMF1/2" 193 102 93 101 157 97 113 93 145
"KH2013:KH.C5.83" 48 140 73 27 42 25 56 35 29
"KH2013:KH.C5.84" 289 218 277 168 83 200 525 462 579
"KH2013:KH.C5.85_GBP1/2/3/4/5/6/7" 11 51 33 8 32 41 12 59 39
"AASS" 4876 3919 3591 4156 3896 3519 4644 4610 4839
"KH2013:KH.C5.87_CYP-33C1/11/12/3/4/5/6/7/8" 16 13 40 13 12 17 16 27 20
"KH2013:KH.C5.88" 1 4 4 0 5 4 1 2 0
"KH2013:KH.C5.89_T15B7.1" 16 25 26 23 14 12 29 11 34
"C7ORF63" 385 153 340 392 138 360 343 201 534
"CBFB" 243 155 201 197 193 213 269 285 244
"CNOT1" 12213 10991 10688 10839 9390 9981 14359 14679 15408
"RNF123" 1599 1120 1048 1946 1443 1305 1583 1403 1293
"KH2013:KH.C5.93_SLC6A1/13/8" 112 88 180 89 64 338 106 141 271
"KH2013:KH.C5.94_TRPA-1" 102 100 61 87 60 75 122 112 107
"KH2013:KH.C5.95" 609 396 453 481 312 372 465 434 701
"MACC1" 97 119 83 96 104 103 98 64 113
"NDUFB7" 168 140 142 121 153 167 175 176 159
"ATP6AP1" 2708 1986 2683 2015 1716 2200 2816 2499 3626
"KH2013:KH.C5.99_CU570977.1" 187 97 147 118 52 114 155 71 95
"BOP1" 4070 3576 3226 2075 2260 2206 4371 4835 3877
"NR5A1/2/5" 141 70 64 81 53 38 131 91 87
"PAAF1" 102 118 124 99 83 68 152 137 88
"RAPGEF2/6" 3100 2719 2545 3963 3269 3302 2549 2500 2903
"PRSS16" 425 202 561 331 339 419 284 250 353
"KH2013:KH.C6.103_OSBPL9" 1331 959 886 480 504 396 1997 2369 1881
"DLG5" 880 623 726 742 721 554 848 826 1034
"TSPAN5" 30 18 9 20 13 19 20 19 17
"KH2013:KH.C6.106" 65 58 96 26 41 26 24 57 21
"KH2013:KH.C6.107" 676 538 561 645 562 559 775 696 795
"CDK4/6" 4150 3210 3441 2361 1957 2580 4549 4579 4920
"TMEM181" 581 385 619 561 409 456 500 405 568
"Ci-VP" 3 6 6 7 0 2 9 12 11
"KH2013:KH.C6.110" 330 171 329 565 387 678 200 86 292
"KH2013:KH.C6.111" 4 2 4 3 2 1 4 1 0
"LONRF1/2/3" 376 307 358 385 410 295 316 316 337
"SFT2D1/2" 1274 857 1250 847 922 918 1345 1284 1593
"KH2013:KH.C6.114_IPPK" 455 380 430 658 513 599 546 568 442
"MCFD2" 150 136 193 150 223 169 174 152 211
"BBS10" 193 150 190 92 104 69 143 194 216
"SMAD4" 1219 1117 1110 1195 1009 1327 1454 1428 1478
"ARIH2" 1062 737 694 802 533 693 899 777 1053
"KH2013:KH.C6.12_THBS1/2" 521 317 1143 378 979 526 954 676 674
"KH2013:KH.C6.120_XDH" 54 26 81 33 14 22 93 73 81
"KH2013:KH.C6.121_ARF1/2" 865 751 763 773 817 691 1038 990 882
"KH2013:KH.C6.122_FLVCR1/2" 40 12 9 19 25 18 124 19 28
"KH2013:KH.C6.123_CIITA" 80 67 88 54 50 50 90 67 73
"SIRT1" 666 542 489 646 564 565 763 680 925
"KH2013:KH.C6.125_KDM2B" 955 609 622 639 618 665 870 715 960
"KH2013:KH.C6.126_KLHL10" 33 33 34 11 21 14 24 35 21
"KH2013:KH.C6.127_SLC2A1/5/9" 39 27 91 66 18 32 40 21 16
"CELF3/4/5/6" 1468 1259 1774 2041 1816 1929 1101 915 1590
"HLH-4" 727 223 858 1623 1093 1981 756 583 1406
"CELSR1/2/3" 2146 1845 1528 2328 1710 1821 2419 2205 2634
"TPK1" 254 256 191 235 176 150 254 358 273
"KH2013:KH.C6.131_CABZ01079804.2" 54 23 30 47 10 19 43 16 17
"PHB2" 3444 3073 3315 2422 2889 2746 4008 4112 4051
"ADK" 1016 912 1153 856 1261 998 959 1164 1323
"KH2013:KH.C6.134_CLEC-41/42/43/5/6/7/9" 30 32 24 23 12 26 50 35 30
"DKFZP564O0523" 172 114 138 164 106 120 211 185 202
"RPS6KA1/2/3/6" 2024 1443 2052 1782 1200 1455 1772 1560 1925
"WTAP" 2668 1887 2287 1738 1725 1759 2888 2749 2920
"KH2013:KH.C6.138" 50 54 41 40 53 39 49 44 36
"KH2013:KH.C6.139" 6 6 6 4 5 9 5 1 6
"RNMTL1" 175 170 101 116 147 130 189 198 235
"ATP5O" 1472 1147 1352 1219 1166 1230 1615 1536 1715
"KH2013:KH.C6.141_COL6A6" 99 86 92 93 101 54 82 83 96
"CYP1" 15 25 17 6 7 11 25 13 10
"KH2013:KH.C6.143_ARF1/2/3" 3143 2678 2668 2787 2926 2783 3353 3456 3298
"KH2013:KH.C6.144" 138 102 110 121 154 102 168 119 99
"CHRD" 113 136 71 151 119 209 123 207 164
"W03G11.3" 1277 1006 994 1135 960 754 1214 1164 1136
"GRM1/3/5" 94 103 67 60 45 51 73 92 56
"KH2013:KH.C6.148_CABZ01079804.2" 39 21 17 19 16 12 19 5 8
"A7UH64_CHICK" 35 16 18 47 62 90 34 22 45
"KH2013:KH.C6.15_METTL24" 62 79 103 90 119 134 30 89 108
"KH2013:KH.C6.150" 8 33 14 15 22 20 28 20 40
"TRAPPC10" 576 527 433 673 437 552 649 575 645
"LATS1/2" 930 608 627 1398 965 964 816 702 907
"KH2013:KH.C6.153" 9 13 8 3 9 21 7 4 14
"KH2013:KH.C6.154" 28 32 66 17 24 16 59 39 41
"KH2013:KH.C6.155_FLRT1/2/3" 1412 1247 1312 2776 2945 2758 1260 1411 2221
"KH2013:KH.C6.156_KYNU" 339 360 465 213 227 347 373 523 648
"FUN26" 101 50 131 63 46 45 73 59 55
"RPL24" 1471 1509 1693 1342 1916 1544 1770 2185 1810
"KH2013:KH.C6.159" 33 20 22 21 24 20 37 37 25
"KH2013:KH.C6.16_CD36" 60 45 31 20 34 34 56 56 33
"KH2013:KH.C6.160_NUDCD3" 56 27 22 33 33 30 44 41 33
"KH2013:KH.C6.161" 8 3 3 2 0 3 5 8 2
"FZD4" 621 475 610 392 522 611 386 338 636
"KH2013:KH.C6.163_FLRT1/2/3" 1241 751 1095 1652 1353 1382 1231 1200 1494
"KH2013:KH.C6.164_THBS3/4" 401 676 399 485 895 402 411 927 1130
"RASGEF1C" 857 616 708 779 791 486 693 842 1085
"KH2013:KH.C6.166_GPR84" 30 19 23 18 33 15 26 19 11
"LRP2/8" 418 262 533 1016 673 936 281 164 654
"MEPCE" 741 578 739 480 451 455 755 752 886
"KH2013:KH.C6.169" 672 561 445 421 398 323 663 659 709
"KH2013:KH.C6.17_SLC2A1" 224 194 194 121 94 111 328 206 276
"KH2013:KH.C6.170" 19 18 20 8 20 15 28 32 22
"C3ORF26" 414 265 337 253 263 247 443 429 441
"TAF12" 921 649 703 793 593 640 802 730 723
"NOSTRIN" 818 660 625 785 549 551 846 716 753
"TEX264" 332 334 303 358 275 316 465 327 455
"NUDT16L1" 185 169 154 180 165 143 186 212 210
"KH2013:KH.C6.176_SIP1" 52 55 94 44 83 21 108 50 80
"NPR-15" 200 138 219 107 73 105 146 192 160
"CHRW" 9 7 10 21 25 21 17 20 29
"KH2013:KH.C6.179" 367 125 243 157 113 129 324 95 87
"CCDC58" 384 329 380 316 347 419 403 372 420
"KH2013:KH.C6.180" 1 28 1 1 6 5 11 5 15
"OSH2" 48 50 48 23 21 25 62 38 37
"KH2013:KH.C6.182" 6 8 1 0 4 0 4 4 3
"TAB2/3" 423 329 364 422 288 297 445 409 538
"KH2013:KH.C6.184_RXFP3" 51 29 51 28 31 12 47 30 12
"ONECUT/1/2/3" 250 85 206 215 480 323 229 126 307
"C12ORF65" 447 365 286 238 220 228 548 490 409
"KH2013:KH.C6.188" 44 30 11 10 26 21 40 15 5
"CABZ01048958.1" 271 148 145 211 170 120 218 156 190
"KH2013:KH.C6.19_HMCN1" 2 8 4 0 2 0 4 2 6
"SF3A3" 2223 1845 1795 1673 1684 1607 2161 2413 2499
"ZDHHC3/7" 211 162 154 170 171 164 185 195 196
"KH2013:KH.C6.192_NOTCH2" 51 39 27 29 18 31 34 19 17
"KH2013:KH.C6.193_C20ORF26" 246 237 168 194 181 213 254 293 328
"NOX1/3" 415 235 423 327 255 252 351 249 458
"KH2013:KH.C6.195" 3 12 3 11 14 11 9 7 10
"KH2013:KH.C6.197_HMCN1" 507 741 407 416 1256 221 1190 428 1233
"KH2013:KH.C6.198_HMCN1" 2301 2624 3896 1591 3126 1355 3377 1878 2105
"KH2013:KH.C6.199_GJA10" 12 12 6 10 6 3 10 16 5
"GABPB1/2" 2458 1870 1825 1952 1812 1801 2484 2437 2306
"SNRPD1" 2684 2302 2390 2059 2449 2425 2897 2942 3083
"EIF5A/2" 9608 7570 8647 7692 7220 7881 10410 10160 11636
"KH2013:KH.C6.201" 98 149 156 112 79 102 95 148 141
"PRSS23/35" 343 122 110 731 471 501 100 56 90
"KH2013:KH.C6.203_KLHL12/20" 224 157 94 162 187 120 176 167 118
"CG13101" 18 17 8 6 8 9 16 8 15
"LONRF2" 26 21 56 41 14 40 50 47 36
"FABP2" 39 23 26 30 46 22 48 31 36
"FAM21C" 406 232 382 424 301 426 344 395 425
"KH2013:KH.C6.208_DHFR" 60 34 100 45 22 44 67 61 61
"KH2013:KH.C6.209_TPM1/2" 2773 2001 2028 2503 2479 2258 3137 2711 3028
"ABHD14B" 373 212 263 368 313 296 363 241 359
"SNIP1" 454 353 423 395 346 376 487 415 522
"LTBP2/4" 381 220 157 244 207 127 341 284 198
"RINT1" 678 379 384 512 398 380 521 509 469
"KH2013:KH.C6.213" 1 11 2 4 1 4 6 3 2
"GDAP2" 1216 838 845 1034 896 949 1274 1079 1241
"KH2013:KH.C6.215_YPL279C" 115 83 113 266 49 71 97 26 125
"KH2013:KH.C6.216_B0393.5" 50 104 53 81 56 39 51 61 50
"CHST13" 17 9 17 7 3 10 31 16 10
"KH2013:KH.C6.218" 20 19 13 15 22 14 28 27 22
"KH2013:KH.C6.219_FLRT1/2/3" 196 125 255 635 581 733 109 97 351
"SMA-2" 648 465 609 622 495 594 700 617 731
"KH2013:KH.C6.220" 52 36 40 58 41 56 40 47 48
"DHRS12" 113 48 62 51 46 66 82 55 44
"KH2013:KH.C6.222" 79 25 21 79 77 6 98 29 37
"E2F2/4/5" 1064 936 922 915 860 929 1218 1244 1206
"KH2013:KH.C6.224_GBE1" 65 82 79 72 53 64 196 77 130
"STAMBPL1" 137 93 130 107 117 131 153 123 124
"FILIP1" 412 144 350 561 379 390 376 142 636
"KH2013:KH.C6.227" 3 2 9 2 1 8 5 4 5
"SPIB" 88 58 56 171 133 48 40 47 24
"KH2013:KH.C6.229_PHYH" 129 66 70 78 122 82 95 80 114
"MCRS1" 636 553 547 460 460 459 616 649 803
"KNDC1" 617 477 626 563 430 610 663 568 879
"C16ORF48" 124 96 54 105 75 102 152 113 132
"KH2013:KH.C6.232_IFI30" 462 306 374 399 262 299 423 388 381
"CYP4F13/14/15/16/17/18/40" 459 254 293 521 357 395 446 266 315
"KH2013:KH.C6.235" 5 11 13 2 4 4 9 15 12
"SPG7" 403 310 284 401 327 309 386 418 442
"KH2013:KH.C6.237" 7 1 9 2 2 6 5 9 4
"KH2013:KH.C6.238" 7 3 1 3 0 10 6 4 10
"MTTP" 8313 6810 5858 10470 8839 7707 9185 7598 8930
"KH2013:KH.C6.24_CLEC-54/55/56/57" 16 7 12 3 4 10 22 18 11
"C3ORF78" 542 426 361 366 418 348 611 609 485
"KH2013:KH.C6.241" 12 3 8 16 12 7 4 14 23
"SYTL1/2/4/5" 75 47 88 77 51 44 73 48 59
"N4BP1" 323 248 195 290 239 269 271 239 330
"KH2013:KH.C6.244_TNNC1" 359 59 454 989 455 470 293 76 207
"KH2013:KH.C6.245" 16 8 17 15 6 10 11 5 5
"PSMG1" 307 237 258 195 183 230 316 268 266
"KH2013:KH.C6.247" 25 34 13 12 10 10 25 35 18
"KH2013:KH.C6.248" 3 3 0 0 0 0 0 2 0
"F1NYK6_CHICK" 127 145 124 97 102 93 122 189 180
"WNT2/4/5" 68 44 27 22 8 15 72 71 65
"FEM1B" 1120 829 1011 1100 1049 1237 1019 1076 1205
"KH2013:KH.C6.252_KBTBD12" 1188 971 700 687 834 445 792 1141 679
"KH2013:KH.C6.253_MET31/32" 464 337 444 345 317 385 451 468 559
"FBXO3" 374 284 245 218 299 233 361 335 239
"SMYD4" 274 230 206 163 192 143 275 303 239
"S1PR2/4" 160 100 89 132 70 120 155 162 154
"RP3-402G11.5" 599 517 634 597 610 593 600 695 806
"FAM116B" 631 485 595 683 647 491 572 587 726
"KH2013:KH.C6.26_GJA4" 32122 21755 24328 64424 50848 53724 26666 23502 35389
"KH2013:KH.C6.260_DIT2" 58 26 64 40 23 23 71 27 34
"KH2013:KH.C6.261" 58 41 83 47 40 88 50 61 83
"KH2013:KH.C6.262" 4 1 3 2 1 1 1 1 1
"GLUL" 3804 2835 3413 4309 4232 3846 3144 3475 4283
"KH2013:KH.C6.264_DAF-36" 124 80 143 122 107 114 89 103 117
"ARL15" 440 336 453 406 368 580 431 456 407
"KH2013:KH.C6.268_JMJD7" 1574 474 3797 1594 1074 1207 681 647 1379
"PRSS8" 40 19 25 17 27 18 32 22 22
"KH2013:KH.C6.27_ZFP64" 78 36 55 38 34 40 83 80 85
"KH2013:KH.C6.270" 27 10 28 21 16 33 24 18 19
"KH2013:KH.C6.271" 89 49 59 61 84 21 75 63 42
"KH2013:KH.C6.272" 679 558 502 680 477 561 663 596 620
"KH2013:KH.C6.273_NOX4" 5 9 13 18 9 16 10 9 10
"PSMC2" 1424 963 1366 1154 1164 1239 1491 1472 1626
"KH2013:KH.C6.275" 9 8 8 6 5 12 6 7 0
"KIAA1524" 1085 812 766 984 863 878 1096 948 1233
"PARD6A" 636 478 589 727 513 680 689 636 742
"KH2013:KH.C6.279" 3 6 3 1 1 0 1 2 0
"KH2013:KH.C6.28_CRISPLD2" 151 60 173 92 91 135 204 102 96
"MCM2" 1916 1701 1515 1525 1831 1657 1748 1958 2370
"KH2013:KH.C6.281_LTK" 20 9 22 8 18 11 9 6 9
"TIPRL" 732 736 505 574 796 532 780 1046 606
"MTAP" 2328 1976 1612 1190 1396 1264 2345 2765 2349
"KH2013:KH.C6.284_TMEM150A" 95 90 66 50 58 37 69 100 79
"KH2013:KH.C6.285_ENV9" 45 49 53 77 65 56 37 33 72
"KH2013:KH.C6.286" 78 37 39 66 56 43 74 65 59
"KH2013:KH.C6.287" 2 4 0 0 1 1 4 2 1
"KH2013:KH.C6.288" 47 28 33 26 30 40 24 49 30
"KH2013:KH.C6.289" 18 22 31 14 17 34 21 21 25
"PSPC1" 1707 1132 1373 1814 1593 1594 1816 1633 1905
"KH2013:KH.C6.290_NOX4" 189 140 155 366 368 376 221 135 323
"MTUS2" 173 165 124 163 189 237 99 130 124
"KH2013:KH.C6.292" 4 27 6 3 20 12 15 10 10
"LDHD" 165 86 117 141 145 77 116 94 145
"KH2013:KH.C6.294" 46 27 31 29 15 27 56 30 44
"ANKRD29" 8 12 10 10 11 8 9 5 7
"KH2013:KH.C6.296_DHFR" 668 563 508 291 370 357 784 791 707
"KH2013:KH.C6.297" 3 1 1 1 0 0 0 0 0
"YGR054W" 90 55 97 84 81 72 66 78 111
"KH2013:KH.C6.299_DYNC1H1" 80 35 26 61 21 12 72 55 70
"KH2013:KH.C6.3" 5 1 23 2 3 7 18 6 12
"KH2013:KH.C6.30_CD63" 158 99 55 52 54 46 135 92 91
"SCARA3" 32 17 35 15 15 14 22 20 40
"KH2013:KH.C6.301" 6 11 12 1 1 0 5 12 13
"NDUFAF1" 729 555 544 404 540 436 719 776 581
"KH2013:KH.C6.303" 1 1 3 1 2 1 0 1 1
"TSPAN3" 1726 1056 1533 1786 1533 2158 1813 1586 2334
"FIBP" 316 222 359 250 247 178 279 259 259
"GRIK2" 24 41 9 17 12 26 36 47 67
"KH2013:KH.C6.307_POPDC2/3" 3 4 3 3 5 2 2 2 1
"SI:DKEY-261L7.2" 365 276 321 285 244 289 394 369 349
"KH2013:KH.C6.311" 49 48 31 11 36 12 44 39 32
"KH2013:KH.C6.32_POPDC2/3" 143 79 144 229 174 94 142 135 128
"HAO1/2" 87 58 46 39 11 11 79 57 76
"MAP3K7" 288 211 247 260 195 213 227 244 219
"KH2013:KH.C6.35" 17 9 8 10 18 7 35 16 11
"DYRK2/3/4" 93 77 76 60 78 65 88 69 22
"KH2013:KH.C6.37" 81 40 34 31 37 96 43 42 125
"NOTCH1/4" 4896 4194 5605 172 466 386 10137 12183 10951
"COX4NB" 871 611 799 569 593 636 1000 891 1006
"KPNA1/5/6" 1405 1024 974 892 778 795 1332 1214 1226
"KH2013:KH.C6.40_ANKAR" 475 389 494 390 302 400 515 487 899
"MAN1A/1/2" 1123 835 1019 1226 964 962 990 1069 1127
"OCRL" 770 602 570 585 446 509 921 906 1080
"KH2013:KH.C6.44_KCNK10/2/4" 328 254 187 293 407 274 304 293 203
"BVES" 19 16 11 15 21 8 14 14 10
"RPL13A" 4638 4678 4544 3945 5411 4029 5791 6681 5423
"KH2013:KH.C6.47_FUT8" 653 579 635 517 525 504 619 615 748
"DDX20" 202 181 212 198 224 174 230 237 228
"LGALS3/4/8" 31 22 56 8 13 29 50 61 61
"LPAR3" 92 94 60 99 43 73 80 49 78
"KH2013:KH.C6.50_HMCN1" 10 6 6 7 6 2 21 8 8
"MAN2B1/2" 352 242 288 283 291 230 424 224 253
"URB1" 5077 3451 3493 3545 2768 3008 5102 4533 4850
"KH2013:KH.C6.53" 4 5 1 0 0 1 5 8 1
"KH2013:KH.C6.54" 1 0 0 0 0 0 0 0 0
"CR626889.1" 256 174 342 317 207 332 255 199 269
"KH2013:KH.C6.56_RAB8B" 626 384 585 488 415 512 518 514 598
"TPK-1" 548 352 557 598 429 358 589 434 609
"LACE1" 869 719 752 759 822 771 816 856 841
"MAP4K3" 114 105 114 96 90 123 151 138 141
"KH2013:KH.C6.6_DIT2" 73 46 77 68 74 58 63 51 81
"KH2013:KH.C6.61_ARF1/2/3" 2553 1992 1882 2132 2038 1748 2688 2831 2736
"STK38L" 639 415 511 797 604 668 572 583 670
"KH2013:KH.C6.63" 237 168 249 205 117 217 211 250 217
"KH2013:KH.C6.64_CYP1B1" 8 7 25 6 3 5 6 3 5
"CACNA1H" 574 385 415 901 552 546 484 349 413
"TSPAN8" 212 113 130 139 141 164 166 124 216
"TK1" 74 50 60 89 96 66 54 60 77
"WARS2" 97 104 78 74 131 100 115 156 105
"KH2013:KH.C6.69" 17 25 22 7 16 12 10 31 19
"E1BS39_CHICK" 638 487 418 716 412 391 548 564 577
"KH2013:KH.C6.70" 14 11 3 9 10 3 9 9 0
"TCF7L1/2" 2429 2652 2000 1725 2036 2181 2970 3706 3226
"L(2)K09913" 568 369 511 547 510 586 583 525 703
"KH2013:KH.C6.73_CYP-33C1/11/12/3/4/5/6/7/8" 34 31 30 21 2 19 55 27 40
"SYNPO/2" 650 108 468 1297 521 512 355 62 280
"CEP57" 458 331 325 403 326 353 379 316 316
"KH2013:KH.C6.76_Y40B10A.2/6/7" 63 29 76 106 120 78 54 41 52
"KH2013:KH.C6.78_HMCN1" 122 45 79 36 34 40 121 52 112
"PARP4" 224 243 183 259 218 179 173 287 171
"GATAD1" 493 483 355 314 432 266 501 578 482
"TFG" 1744 1620 1330 1531 1586 1400 1859 2054 1796
"DCDC2" 845 821 755 688 846 652 880 1120 903
"MRM1" 1448 1379 1292 815 1024 922 1548 1745 1761
"OPA1" 598 414 559 674 540 560 705 509 482
"KH2013:KH.C6.84" 4 8 2 2 2 5 1 2 1
"HSPD1" 22112 21338 19449 15880 19554 16924 25041 29088 25256
"KH2013:KH.C6.86_ARF1/2" 36 23 42 38 17 17 27 28 26
"LGALS3L" 8 9 27 10 2 1 15 16 28
"DYN2" 106 77 128 115 83 136 87 94 126
"KH2013:KH.C6.89" 1 3 1 3 5 1 2 4 3
"KH2013:KH.C6.9" 45 19 8 131 202 27 19 14 25
"CCDC83" 143 104 102 108 69 111 102 121 144
"KH2013:KH.C6.92" 9 16 10 9 5 7 31 8 3
"KH2013:KH.C6.93" 3 1 3 5 1 6 6 6 1
"TP53I11" 4371 3707 3797 1500 1690 2289 5891 6110 5687
"TEKT1" 159 129 164 141 122 155 207 129 110
"KH2013:KH.C6.96" 54 44 40 43 29 13 57 41 40
"KH2013:KH.C6.97" 31 29 14 48 40 13 33 34 13
"UNG/1" 4162 3444 3888 4269 4156 4669 4617 4450 4968
"ZMPSTE24" 3904 3431 3290 2834 3045 3238 4095 4417 4870
"KH2013:KH.C7.1" 1 3 0 1 0 0 2 2 0
"RPL35A" 1326 1446 1676 1214 1853 1533 1926 2027 1733
"KH2013:KH.C7.100_CABZ01079804.2" 220 309 365 108 90 74 254 543 742
"SFN" 98 84 118 90 49 119 146 117 120
"CHD1/2" 2020 1544 1593 1833 1707 1815 2216 1879 1934
"ZK507.6" 26 17 9 6 8 17 45 28 16
"KH2013:KH.C7.104" 322 311 323 231 265 336 387 348 490
"KH2013:KH.C7.105_KRAKEN" 389 266 269 295 238 270 360 309 377
"MACF1" 3429 2216 2775 2815 2305 2865 3210 2292 3013
"PTPN1/2" 3205 2692 2257 2231 2315 2123 3186 3405 3155
"ERCC3" 1756 1217 1183 1337 930 1325 1727 1738 1512
"SLC30A2/8" 353 343 692 226 110 229 619 423 866
"KH2013:KH.C7.11" 16 15 17 12 10 7 14 22 16
"AKT1S1" 388 253 319 326 193 334 395 301 322
"SUPT4H1" 821 743 687 635 839 744 853 957 867
"KH2013:KH.C7.112" 14 11 16 13 11 33 22 17 16
"SCYL1" 829 563 592 755 441 637 663 738 733
"KH2013:KH.C7.114" 116 108 118 81 82 110 86 91 135
"LZIC" 126 87 127 119 125 123 136 141 132
"KH2013:KH.C7.116_SLC6A7" 159 157 306 285 290 420 325 149 655
"KH2013:KH.C7.117" 3 0 0 0 0 0 0 0 0
"DAZAP2" 106 65 78 124 64 102 174 96 127
"UBE2I/2" 1544 1160 1294 1374 1327 1380 1752 1570 1656
"KH2013:KH.C7.12" 46 46 45 60 34 42 30 22 32
"GIGYF1/2" 3302 2808 2604 2533 1929 2042 3595 3521 3480
"CNGA1/5" 121 68 99 129 94 103 114 66 112
"KH2013:KH.C7.122_SULT6B1" 21 3 8 26 48 6 30 13 23
"UMODL1" 230 147 160 155 111 129 203 171 170
"KIF9" 68 37 26 63 37 39 71 27 65
"MMGT1/2" 2309 2159 2310 1962 2387 2284 2435 2552 3255
"KH2013:KH.C7.126" 23 40 25 18 13 13 78 32 45
"PBRM1" 4144 3214 3628 4088 3627 3502 4518 4438 4493
"PTK2" 896 739 844 996 838 1011 772 846 874
"KH2013:KH.C7.129_IRC24" 14 12 23 18 15 11 12 12 10
"KH2013:KH.C7.13" 18 11 27 20 6 9 30 15 16
"KH2013:KH.C7.130_SULT1ST1/2/3/4" 36 16 9 10 11 30 22 22 14
"ADRA2C" 389 580 397 79 154 97 485 1018 902
"NETO2" 35 6 8 10 14 19 29 19 7
"KH2013:KH.C7.133_SULT1ST1/2/3/4" 516 343 378 496 525 430 559 502 517
"POLR1A" 2581 2420 2544 2186 2080 2506 2767 3050 3266
"KH2013:KH.C7.136_CRG1" 11 7 9 15 2 4 8 6 3
"FNDC3A" 843 592 700 832 547 832 1045 808 752
"SLC5A1/2/4/9" 254 374 470 240 584 415 317 368 547
"KH2013:KH.C7.139_SEC61G" 2561 2019 2196 1954 2192 2052 2519 2537 2559
"RTN4IP1" 373 265 276 240 240 241 345 288 275
"KH2013:KH.C7.140" 653 404 733 734 999 1268 496 468 1612
"FBXO45" 1870 1365 1368 2035 1964 1906 2137 1925 2107
"GNS" 385 382 306 245 317 323 334 555 589
"KH2013:KH.C7.143" 9 17 16 14 5 10 10 23 6
"KH2013:KH.C7.144" 6 23 11 5 5 9 15 10 8
"KH2013:KH.C7.145" 0 1 0 0 3 0 0 0 1
"TERF1" 536 447 376 520 454 495 390 481 353
"Q5ZIK5_CHICK" 444 332 322 405 342 326 407 405 354
"KH2013:KH.C7.148" 134 89 141 92 69 165 120 63 157
"F49C12.1/12" 885 564 869 831 698 857 1037 792 1052
"WDSUB1" 234 173 290 183 159 338 228 226 268
"KH2013:KH.C7.150_SLC35G1" 5 7 4 2 0 3 17 12 4
"TNFRSF1A" 42 51 40 22 38 23 48 21 84
"WNK2" 869 685 695 971 687 641 1026 867 872
"KH2013:KH.C7.153_FABP1/6" 34 22 17 60 66 38 49 26 23
"KH2013:KH.C7.154_UXS1" 741 378 1568 718 1448 300 923 501 1366
"COPS4" 594 485 501 361 443 392 650 653 671
"KH2013:KH.C7.156" 188 107 145 104 101 118 163 160 202
"KH2013:KH.C7.157_ID1/2/3/4" 298 107 687 561 503 1268 137 165 594
"BOKB" 44 41 69 20 26 79 50 19 76
"LSM7" 719 671 465 411 622 537 791 892 692
"PUS1" 1354 1081 1314 873 1018 1084 1463 1632 1642
"FAM109B" 384 269 481 323 253 373 397 355 461
"PRPF6" 3439 2484 2360 2480 2137 2118 3128 2848 2900
"KH2013:KH.C7.162" 13 28 21 8 19 21 8 39 18
"KH2013:KH.C7.163" 5 2 2 4 4 6 2 10 1
"CD46" 4537 1866 6678 3975 6086 3031 5585 3665 4502
"DDX43/53" 516 409 343 345 409 294 494 467 459
"KH2013:KH.C7.166" 141 102 93 110 103 110 161 111 73
"LAMC1/3" 18030 14396 14197 18451 12965 16618 20351 20154 24153
"KH2013:KH.C7.168_KIF13B" 172 103 148 150 136 151 174 172 205
"HSD11B1L" 321 184 249 286 213 279 385 258 323
"PRSS28/29/34/47" 81 69 51 89 60 46 108 101 85
"CEP76" 707 580 771 676 769 659 794 774 965
"MKRN1/3" 2890 1354 1891 3378 1915 2368 2633 1809 2553
"SLC7A14" 156 113 114 94 95 100 145 131 127
"KH2013:KH.C7.174_ALD4/5/6" 46 26 53 59 34 31 43 31 60
"UBE4B" 1272 870 1121 1204 1037 1404 1254 1061 1315
"KH2013:KH.C7.176" 1 1 9 6 0 4 7 5 10
"KH2013:KH.C7.177_MFI2" 1502 1500 1398 1047 1057 1251 1710 1856 2218
"HECTD2" 1603 1282 1263 1561 1336 1543 1402 1454 1855
"SPATS1" 23 16 28 30 13 20 39 15 36
"BIN1/2" 946 671 743 586 578 695 988 837 1242
"KH2013:KH.C7.180_S1PR1/2/3/4/5" 29 42 22 32 25 9 39 43 28
"SLU7" 1018 857 742 830 933 795 1067 995 1270
"KH2013:KH.C7.184" 25 14 15 6 17 5 27 9 19
"KH2013:KH.C7.185" 377 299 319 321 333 340 459 425 439
"KH2013:KH.C7.186" 21 6 9 10 7 6 12 18 4
"RHO1" 8643 8153 7673 8291 9250 8865 9831 10972 10797
"CSNK1E" 1940 1312 1777 3888 2597 2716 1939 1778 2228
"FAM194B" 698 175 128 651 185 176 750 194 209
"TPT1" 1933 1788 2119 1476 1866 1655 2284 2559 2509
"OTUD5" 715 447 576 644 571 561 650 553 816
"KH2013:KH.C7.192" 1 0 5 1 4 4 1 1 3
"KH2013:KH.C7.193" 61 36 27 20 22 27 50 37 37
"GFM1" 1513 1264 1045 1050 928 972 1488 1489 1691
"KH2013:KH.C7.195_CYP24A1" 291 274 477 384 269 427 321 266 553
"RPL36" 480 472 547 393 540 477 641 592 491
"KH2013:KH.C7.197_ALD4/5/6" 110 23 32 140 45 22 142 30 31
"KH2013:KH.C7.198_PLXNB1/2/3" 125 82 94 142 92 96 114 87 106
"SLC23A1/3" 33 100 95 27 54 52 23 51 77
"FAM54A" 81 49 53 47 36 33 71 80 60
"KH2013:KH.C7.20_E1C120_CHICK" 17 20 45 72 88 107 51 20 15
"CABZ01111926.1" 8 4 1 4 4 3 2 0 2
"VPS41" 371 239 245 253 214 261 279 316 342
"KH2013:KH.C7.203_ZGC:171731" 76 44 63 65 49 87 75 83 72
"NDUFB5" 629 550 616 544 646 606 704 686 796
"KH2013:KH.C7.205_ASB2" 9451 8471 8924 11457 11106 13496 9989 10979 12058
"ZNF622" 1836 1989 2218 935 1057 1440 1851 2343 2632
"FOXP1/2/4" 339 409 330 303 317 258 588 564 616
"KH2013:KH.C7.208_GJC1" 27 65 30 42 47 76 43 57 129
"DCLK3" 204 119 285 283 140 219 223 202 225
"PALLD" 2109 1338 1824 3896 3491 3236 2005 1725 2353
"KH2013:KH.C7.210_PDZK1" 217 203 190 154 157 145 228 230 270
"Putative" 874 627 1129 484 958 285 927 569 1576
"MCCC1" 349 295 484 243 288 383 346 408 518
"KH2013:KH.C7.213" 24 22 23 4 20 11 24 34 28
"LMBR1" 1268 942 1104 1258 1083 1173 1381 1256 1578
"NFKB1/2" 4740 4023 3834 4304 4150 3449 4483 4260 3953
"KH2013:KH.C7.216" 1004 681 689 747 666 761 816 875 784
"SEC24C" 1206 914 1473 983 813 1435 1344 1077 1791
"KH2013:KH.C7.218" 19 10 67 12 26 10 13 26 30
"AURKA" 3802 3263 3049 3744 4360 3573 3897 4633 4472
"TNFSF12/13" 27 41 44 21 22 41 45 36 41
"UBE2G1" 851 641 837 787 680 817 1020 903 876
"KH2013:KH.C7.221" 1916 1471 1497 1068 1290 1385 1997 1969 2161
"SPAG16" 225 130 200 252 150 421 136 132 251
"P4HA2/3" 55 18 117 15 21 15 15 43 34
"ANK2/3" 266 190 320 295 333 311 199 186 238
"NRBP1/2" 1285 974 1083 1293 1296 1265 1346 1154 1418
"CAPZA1/2" 2326 1756 1988 2212 2203 2225 2384 2376 2482
"TMPRSS3" 21 32 18 11 11 24 40 32 27
"KH2013:KH.C7.228" 660 565 567 617 666 565 635 745 620
"EXOC8" 555 384 445 562 457 451 539 502 631
"KH2013:KH.C7.230" 525 386 760 651 913 724 665 602 949
"KH2013:KH.C7.231_PSMD10" 7 5 5 40 6 2 4 5 4
"CHMP4C" 862 704 869 776 811 874 963 867 1018
"KH2013:KH.C7.233_TRPA-1" 47 54 14 16 27 30 48 38 43
"IQCG" 45 31 25 32 33 30 51 38 42
"CHST9" 11 15 6 9 27 14 6 31 6
"MRPL33" 391 323 455 246 338 329 455 460 486
"Ci-eag/HCN/CNG-diverged_3" 1 1 1 0 0 0 1 1 1
"KH2013:KH.C7.238" 726 548 818 532 500 597 714 641 1099
"FAM32A" 959 797 788 831 816 852 1091 1093 1050
"ATP6AP2" 974 814 1135 1140 798 1123 1090 1100 1324
"Y55F3AM.10" 312 257 368 423 352 617 354 352 681
"KH2013:KH.C7.241" 11 3 5 5 1 1 3 0 7
"KH2013:KH.C7.242_ENPP7" 23 21 32 10 11 13 25 23 23
"LAB" 11 17 10 0 8 7 16 9 22
"KH2013:KH.C7.244" 4 9 10 5 8 6 2 4 14
"KH2013:KH.C7.246_TRIM2/3" 13 14 6 5 9 6 11 6 1
"KH2013:KH.C7.247_PLXNB1/2/3" 576 404 295 697 432 459 564 485 414
"UPF2" 1146 831 916 1024 882 875 1165 980 897
"AZI1" 249 181 242 198 176 201 263 227 211
"SNRNP27" 1282 937 1045 1076 1072 984 1209 1311 1235
"KH2013:KH.C7.250_CUZD1" 14 83 9 3 53 9 11 35 18
"MAGI/1/2/3" 1331 1002 1184 1722 1304 1234 1363 1253 1611
"KH2013:KH.C7.252" 275 247 204 134 211 216 332 298 306
"PXDN" 3051 3182 2905 3529 3639 2931 4878 6109 5916
"ATRIP" 631 528 547 512 523 519 654 559 725
"KH2013:KH.C7.255" 249 135 130 192 200 121 235 217 218
"COLEC11" 17 39 34 16 15 17 26 39 35
"KH2013:KH.C7.257" 443 304 456 413 370 342 559 535 537
"C9ORF173" 74 36 51 97 17 69 65 56 89
"TYW5" 111 82 115 88 81 79 98 116 128
"KH2013:KH.C7.26" 57 26 30 27 14 16 47 10 34
"KH2013:KH.C7.260_TPM1/2" 887 487 909 1932 1815 1963 897 813 1171
"KH2013:KH.C7.261_SLC6A15/17" 1161 1494 1191 1327 1244 1225 2584 2765 1890
"TFPI/2" 204 133 329 158 142 208 308 287 634
"TRAPPC12" 379 329 205 264 253 202 357 341 248
"RPS12" 5368 6724 6409 5273 8226 6206 6585 8872 7533
"NUP205" 1656 1309 1234 1263 1011 1059 1521 1627 1550
"T09E11.10" 16 25 15 15 19 10 20 18 30
"ARFGAP1" 777 584 615 757 813 615 735 744 650
"RNF4" 273 187 230 165 145 185 261 303 184
"Ci-R1CiGC09b24;" 2179 1061 3653 4936 4243 6412 1906 1899 4698
"CACNG1" 58 39 56 40 32 58 83 76 87
"KH2013:KH.C7.270_SLC5A12/8" 21 12 12 15 13 5 24 12 15
"TM9SF4" 3489 2607 3418 3719 3017 3120 3933 3671 4565
"HPCAL4" 37 13 9 34 36 97 17 19 13
"YEATS2" 1130 826 1218 1156 991 1051 1154 1183 1408
"KH2013:KH.C7.274" 57 31 62 22 84 50 40 33 44
"KH2013:KH.C7.275_BATH-1/10/13/15/2/20/24/27/29/3/31/33/35/36/38/39/4/5/7/9" 2816 2208 2441 2623 2175 2607 2763 2826 3210
"FBXO42" 209 135 148 162 132 177 223 185 184
"SMC4" 2672 2082 2124 2591 2818 2636 2475 2628 2749
"PRESTIN" 285 241 258 299 153 338 248 271 319
"ATAD3A" 3736 3313 3344 2136 2195 2729 4239 4741 4857
"TMC5/6" 538 343 377 376 324 512 555 455 708
"KH2013:KH.C7.280" 30 36 11 21 17 21 26 24 12
"KH2013:KH.C7.281_SLC6A7" 541 183 730 270 1334 280 643 542 1148
"KH2013:KH.C7.282" 450 380 429 368 475 442 515 573 606
"KH2013:KH.C7.283" 47 30 36 92 75 30 37 27 38
"KH2013:KH.C7.284" 3 4 3 3 3 0 0 1 0
"CHRNA1" 986 1058 717 702 746 700 1015 1652 1203
"TJAP1" 249 164 213 242 167 264 280 243 348
"KH2013:KH.C7.287_CRG1" 20 13 9 9 9 4 11 9 7
"BX511021.4" 741 529 490 498 658 830 902 636 1089
"KH2013:KH.C7.289_SLC31A1" 8 5 3 5 5 6 6 4 2
"UBXN10" 117 86 103 73 55 108 99 72 106
"RP11-305M3.3" 10 15 10 10 3 15 14 15 5
"KH2013:KH.C7.291" 0 0 1 2 0 0 1 1 2
"KH2013:KH.C7.292" 1 3 2 0 2 3 2 4 1
"CU633740.1/2" 142 57 70 151 61 34 133 90 66
"ZIP-3" 288 154 654 437 452 427 680 485 635
"HAUS5" 1174 829 801 770 792 682 1037 1095 1145
"KH2013:KH.C7.296" 10 10 6 9 6 5 9 7 3
"KH2013:KH.C7.297_TPO1/2/3" 160 96 149 118 98 151 133 142 194
"KH2013:KH.C7.298_R05H10.1/7" 420 383 563 351 289 548 502 527 746
"OSBPL1A" 651 441 569 601 505 511 710 543 604
"AHI1" 268 264 221 245 186 284 299 322 266
"KH2013:KH.C7.30" 4 6 6 6 3 3 6 9 7
"IFT46" 590 371 498 463 295 343 554 388 481
"2310011J03RIK" 133 106 90 104 136 113 155 168 137
"PEX1" 737 537 582 512 439 572 671 609 828
"KH2013:KH.C7.303" 14 5 7 11 18 18 6 6 9
"KH2013:KH.C7.304" 12 8 7 21 20 23 12 4 12
"CENPI" 446 356 168 303 322 241 365 481 278
"KH2013:KH.C7.306_R02F2.8" 32 36 38 13 19 32 38 32 22
"F1NWX6_CHICK" 43 30 17 9 20 20 32 24 28
"STK24/25" 1795 1320 1484 1718 1352 1764 1785 1707 2018
"LPP" 1351 1261 1644 2582 2017 2691 1539 1502 1827
"CPSF3L" 2163 1348 1408 986 795 1099 1868 1839 2338
"KH2013:KH.C7.310" 586 563 584 424 552 568 716 814 719
"TIR-1" 31 23 33 20 17 22 56 32 42
"DNAPOL-GAMMA35" 80 53 76 78 73 69 63 68 40
"PI4KA" 1231 1179 1065 1447 1110 1060 1299 1492 1609
"MED30" 155 151 100 137 170 97 180 151 123
"KH2013:KH.C7.315" 0 8 1 2 0 2 1 4 0
"KH2013:KH.C7.317" 274 269 248 260 214 294 312 395 335
"FAM122B" 646 662 568 414 443 454 845 911 892
"ZDHHC6" 424 312 304 317 312 345 394 395 439
"TMEM127" 470 452 436 439 408 522 490 661 513
"RALBP1" 1004 786 847 793 626 699 1215 945 1153
"CEP19" 132 134 162 95 116 169 152 173 155
"KH2013:KH.C7.322_SLC6A11/13" 32 31 28 44 33 35 47 51 22
"TCTEX1D2" 57 48 101 40 40 62 65 49 67
"ROCK1/2" 1442 1040 1495 1499 1352 1392 1527 1466 1447
"MAPRE1/2/3" 1133 1131 995 1039 1095 1099 1265 1364 1384
"CG32354" 44 26 16 13 13 5 45 36 11
"Ci-TRPP-related4" 251 155 171 183 213 163 242 273 204
"KH2013:KH.C7.328_PLA2G7" 258 186 303 229 154 286 322 153 328
"ISCU" 1981 1369 2033 1924 1426 2165 2228 1884 2713
"C2ORF70" 19 8 10 19 2 9 19 23 8
"HAUS7" 401 248 264 258 260 253 347 241 180
"TLF-1" 1830 1192 1313 1581 1164 1245 2028 2059 2269
"PIK3C2B" 254 248 145 239 306 146 360 352 245
"GPR157" 130 75 107 98 80 89 105 100 103
"GLI1/2/3" 397 302 299 1207 891 671 288 253 213
"WDR69" 953 506 720 643 526 632 956 645 1282
"KH2013:KH.C7.336" 184 175 196 401 472 420 268 310 261
"CDAN1" 847 464 674 639 374 593 768 623 1009
"IKBKG" 16 10 21 9 17 17 15 8 17
"C17ORF104" 57 53 79 71 51 48 75 47 98
"KH2013:KH.C7.34" 13 20 8 10 19 12 11 10 21
"KH2013:KH.C7.340_FBN1" 255 218 212 163 153 222 245 230 260
"KH2013:KH.C7.341" 2 0 1 1 0 0 0 0 0
"GPKOW" 1715 1363 1495 1315 1444 1327 1802 1833 1932
"VSNL1" 6 2 1 5 3 41 0 5 2
"KH2013:KH.C7.344" 230 205 253 243 216 304 322 313 380
"LRTM1/2" 230 279 389 88 107 73 752 679 886
"DLX1" 15 18 31 1 10 7 22 6 24
"KH2013:KH.C7.347" 34 12 29 20 25 16 36 37 32
"PLXNA1/2/3/4" 2021 1597 1429 1882 1424 1424 2270 2018 2124
"KH2013:KH.C7.349" 44 16 22 26 24 61 34 24 31
"TIAL1" 3973 2755 2768 2788 2256 2365 4292 3857 3584
"KH2013:KH.C7.350" 163 115 83 168 103 126 162 113 83
"RNF10" 5280 4098 4229 5665 4886 5040 5728 5706 5720
"KH2013:KH.C7.352" 7 3 16 6 1 7 12 2 8
"NSFL1C" 572 472 482 398 355 482 629 630 699
"KH2013:KH.C7.354" 75 23 178 60 167 20 66 196 104
"KH2013:KH.C7.355_WSCD1/2" 671 479 497 729 647 583 797 629 528
"GOLT1B" 666 476 675 427 416 437 701 691 776
"GCKR" 47 35 36 47 47 42 44 32 20
"KH2013:KH.C7.358_FCN1/2/3" 19 24 21 17 18 15 33 30 18
"LZTFL1" 482 327 320 512 406 466 399 407 300
"ASXL1/2" 520 405 376 624 445 497 569 489 518
"KH2013:KH.C7.360_NMUR1/2" 9 1 0 8 4 9 16 4 6
"RCC1" 2375 1507 2116 1659 1424 1832 2474 2120 2707
"KH2013:KH.C7.362" 5 3 1 0 0 1 1 2 0
"CG42342" 253 276 257 166 114 234 191 257 327
"PRKX" 174 128 212 164 141 153 173 149 223
"KH2013:KH.C7.365" 6220 5399 5209 4852 6110 5660 6653 7152 7308
"TRNT1" 770 570 588 542 548 579 809 700 788
"KH2013:KH.C7.367_NIPAL2/3" 50 44 78 22 28 57 52 69 46
"DDX5" 2030 1848 1708 1131 1454 1180 2503 2563 2147
"KH2013:KH.C7.369" 10 6 8 2 0 2 7 3 3
"KH2013:KH.C7.37_GPR84" 26 18 42 211 123 152 11 14 23
"KH2013:KH.C7.370" 31 39 32 41 42 30 29 41 32
"CCNT1/2" 4764 3693 4122 4538 3980 4823 5133 4584 5983
"CCDC13" 109 134 102 109 131 103 152 124 155
"KH2013:KH.C7.373" 17 21 9 5 5 6 5 10 28
"USP9Y" 1799 1532 1571 1575 1003 993 1957 1642 1983
"KH2013:KH.C7.375_SULT1ST1/2/3/4" 0 6 5 0 2 5 1 5 11
"C2ORF43" 61 49 43 41 83 71 72 75 64
"DSP" 14345 10824 10196 14958 12277 12906 13097 12703 11766
"KH2013:KH.C7.378" 28 18 9 16 19 18 31 28 18
"KH2013:KH.C7.379" 249 221 214 237 223 218 279 228 271
"MICALL1/2" 471 378 347 500 410 458 426 385 439
"FBXW10" 47 61 48 47 50 36 63 67 32
"KH2013:KH.C7.381_CLEC-190" 6 5 4 7 2 8 0 5 20
"KH2013:KH.C7.382" 28 25 26 49 8 14 30 13 33
"KH2013:KH.C7.383" 19 21 20 15 22 19 27 16 26
"KH2013:KH.C7.384_SVEP1" 83 79 72 67 65 71 92 51 65
"LPAR1" 23 12 5 14 23 5 11 11 20
"MRPL14" 331 246 289 208 260 210 391 393 295
"KH2013:KH.C7.387_CPB1/2" 24 26 16 23 23 24 31 31 15
"KH2013:KH.C7.388_CHRNB1" 92 51 73 104 47 61 100 81 84
"ARMC7" 1810 1474 1330 1629 1490 1417 1941 1826 1628
"C6ORF170" 156 161 134 96 108 169 211 238 98
"KIAA1731" 143 111 131 96 83 127 118 75 140
"KH2013:KH.C7.391_F56C4.4" 231 57 226 165 153 324 245 115 347
"PFDN6" 1142 842 962 880 973 845 1153 1253 981
"KH2013:KH.C7.393" 29 34 22 46 41 39 48 25 20
"KH2013:KH.C7.394_YES1" 123 88 156 108 99 45 102 77 66
"KH2013:KH.C7.395_PCOLCE/2" 5 5 1 9 5 6 11 4 8
"POLR3E" 1368 1007 1076 1025 819 826 1667 1574 1438
"KH2013:KH.C7.398_SRC" 11 9 16 3 0 7 8 11 11
"KH2013:KH.C7.399" 4 6 47 1 4 0 8 3 4
"SLC16A10" 1623 637 1167 1391 487 825 1527 1025 1884
"LRRK/2" 262 291 158 178 129 152 191 244 133
"KH2013:KH.C7.400" 1881 1726 1580 1581 1785 1535 2105 2386 2114
"KH2013:KH.C7.401_B0393.5" 121 86 117 142 115 93 113 154 82
"GHITM" 2080 1581 1587 1727 1623 1780 1960 1939 2251
"KH2013:KH.C7.403" 0 0 0 1 0 0 1 0 2
"KH2013:KH.C7.404" 5 3 2 8 0 0 6 6 10
"KH2013:KH.C7.405" 146 98 93 148 121 127 134 126 109
"SOX15/17/18" 20 39 18 14 15 21 58 14 29
"TMEM65" 344 305 211 268 280 279 338 309 292
"KH2013:KH.C7.409" 449 357 471 446 391 362 559 505 598
"KH2013:KH.C7.41_B0393.5" 26 41 37 7 13 8 17 12 12
"KH2013:KH.C7.410_SLC6A5" 44 76 79 28 30 23 41 41 74
"CELSR2" 2 3 3 0 0 2 0 2 0
"CDC42SE1/2" 984 986 1154 1213 966 1154 1133 1203 1384
"4933427G17RIK" 507 407 535 477 417 467 539 649 733
"C25HXORF38" 274 56 151 563 169 185 270 58 237
"KH2013:KH.C7.415" 3 1 2 5 3 3 2 1 6
"KH2013:KH.C7.416_IL17RA" 87 82 102 115 71 81 109 111 149
"CG11498" 77 50 83 68 51 93 94 49 89
"TTLL1" 262 144 257 158 85 245 295 190 452
"PPP1R8" 674 581 565 504 651 510 721 840 932
"CYHR1" 428 106 455 847 395 521 412 134 313
"ARL16" 128 64 76 132 104 137 116 87 144
"KH2013:KH.C7.422_SCL-1/10/11/12/13/14/15/17/18/19/2/20/3/5/6/7/8/9" 10 5 0 3 0 0 6 3 2
"PREB" 712 527 671 532 367 501 898 629 702
"KH2013:KH.C7.424" 8 9 7 15 3 3 2 9 6
"KH2013:KH.C7.425_SLC35E3" 695 809 718 631 794 606 840 849 769
"BCCIP" 4408 3886 4188 3030 3489 3625 4921 5071 5197
"AGA" 239 173 103 208 186 105 208 241 180
"ANKRD53" 112 79 41 32 18 57 95 54 100
"KH2013:KH.C7.429" 0 0 1 1 0 0 4 2 0
"TFAP2C" 33 33 15 16 13 33 34 23 22
"KH2013:KH.C7.430_MCH4/5" 48 35 20 33 36 17 31 48 56
"ENG1B" 18 8 15 8 3 9 6 2 13
"PANE1" 333 331 310 237 305 253 354 380 351
"GEMIN8" 147 115 97 124 113 106 166 112 129
"KH2013:KH.C7.434" 12 3 12 7 9 15 22 3 22
"IFT52" 476 257 462 360 307 373 461 336 782
"KH2013:KH.C7.436_DNAJC30" 644 325 465 580 409 524 571 426 619
"RAB6A" 1453 1233 1433 1303 1364 1506 1719 1700 1800
"PGHM-1" 23 27 73 26 8 16 12 21 18
"GRIP/1/2" 1036 843 1011 1206 965 1117 1070 1039 1090
"KH2013:KH.C7.44" 53 42 53 30 44 25 42 44 58
"NFYC" 770 676 742 716 611 692 768 725 876
"HOGA1" 104 92 59 69 85 41 91 85 71
"KH2013:KH.C7.442" 890 668 951 764 761 936 840 859 1032
"KH2013:KH.C7.443" 17 9 10 13 12 8 9 12 17
"CNO" 76 47 57 45 36 49 46 39 51
"KH2013:KH.C7.445" 7 15 4 7 6 2 8 7 7
"PPOX" 398 323 305 309 376 339 342 414 298
"CSGALNACT2" 165 134 191 192 174 132 286 235 368
"POLR2A" 3987 3792 3359 2734 2788 2497 4281 4176 3860
"MYNN" 3600 3166 2933 3028 2809 2668 4401 3976 4181
"KH2013:KH.C7.45_CG5346" 324 227 275 282 246 313 312 307 423
"CG10841" 125 103 130 142 152 127 186 135 194
"KH2013:KH.C7.451_FOLH1" 13 15 10 12 31 6 31 24 16
"RAB19/43" 138 87 147 193 120 95 200 152 160
"CEP78" 97 63 87 96 69 79 82 76 119
"SAAL1" 992 770 709 813 702 701 962 846 974
"KH2013:KH.C7.455_JMJD5" 230 128 94 527 350 362 277 151 192
"KH2013:KH.C7.456" 57 68 77 62 40 54 54 63 46
"VPS13D" 2369 1584 1381 1849 1729 1441 2293 2126 1977
"KH2013:KH.C7.458" 5 17 5 13 3 5 23 9 12
"YAP1" 1260 1175 1120 1385 1270 1269 1425 1528 1401
"CLTB" 2708 2382 2622 2439 2496 2528 3133 3247 3414
"KH2013:KH.C7.460" 95 53 54 8 14 23 103 86 81
"KH2013:KH.C7.461_CRG1" 222 114 79 140 180 203 106 221 154
"PDPK1" 880 574 796 917 661 737 1040 808 861
"KH2013:KH.C7.463" 671 563 595 495 623 559 687 682 668
"KH2013:KH.C7.464_SLC5A12/8" 27 43 23 11 12 15 27 11 11
"KH2013:KH.C7.465_SULT6B1" 24 11 17 36 35 24 29 10 13
"KH2013:KH.C7.466" 156 83 84 123 117 74 195 111 89
"KH2013:KH.C7.467" 1680 1442 1524 1151 1159 1225 1785 1684 1820
"GTF3C4" 1000 675 968 981 599 1006 1098 800 1368
"RBMX2" 551 476 397 438 400 389 581 642 560
"KH2013:KH.C7.47" 1167 976 1111 845 827 930 1235 1188 1449
"CCNO" 658 524 420 1226 1190 808 575 435 490
"KH2013:KH.C7.471" 5 7 5 9 6 10 12 12 23
"HOXC13" 33 5 128 7 29 21 42 4 84
"KH2013:KH.C7.473" 605 479 454 587 598 466 709 657 651
"KH2013:KH.C7.474" 22 9 34 24 4 14 12 17 9
"KH2013:KH.C7.475" 10 6 17 6 6 6 4 7 10
"KH2013:KH.C7.476_CHRNB1" 1547 762 809 1702 1143 855 1561 772 1636
"SNAPC4" 1820 1206 1064 1376 1246 1111 1890 1540 1613
"SI:DKEY-98P3.7" 844 721 693 690 593 580 869 1030 827
"KH2013:KH.C7.479" 41 50 41 30 45 25 46 49 43
"ITGB1BP1" 117 82 85 112 83 119 118 106 104
"KH2013:KH.C7.480_CCDC151" 65 59 54 35 24 18 40 60 43
"W02C12.1" 319 136 231 232 44 142 240 161 179
"KH2013:KH.C7.482" 379 311 461 282 272 327 492 559 597
"BBS5" 451 211 290 339 174 289 467 258 467
"KH2013:KH.C7.484_HMCN1" 509 390 466 186 168 171 477 486 349
"TBC1D12/14" 506 436 517 663 420 660 607 547 641
"SLC35B1" 584 552 543 481 570 626 674 725 712
"KH2013:KH.C7.487" 12 40 32 52 24 31 9 9 36
"KH2013:KH.C7.488" 16 6 10 6 3 4 8 4 8
"BLZF1" 294 208 279 352 286 317 318 290 418
"PRMT3" 4198 2134 3129 2373 1536 2025 4425 2894 3920
"KH2013:KH.C7.490_VCAN" 47 52 78 20 34 12 79 56 24
"L3MBTL1/3/4" 1158 678 741 991 777 537 988 794 785
"DCP2" 1635 1340 1230 1090 1033 1127 1645 1589 1715
"KH2013:KH.C7.493" 1 1 2 2 0 1 0 3 1
"KH2013:KH.C7.494_ABCC1/3" 1614 901 1301 1612 1092 1206 1347 1297 1694
"ARGLU1" 685 467 888 679 506 1033 726 642 915
"PDCD10" 1404 984 1325 1264 1136 1135 1476 1260 1211
"XYLB" 349 277 292 177 151 224 251 227 304
"ADRA1D" 8 15 23 105 107 84 12 14 21
"CEP104" 283 163 225 260 167 169 337 225 332
"DMD" 79 70 79 126 84 70 103 76 65
"TSC22D1/2" 920 698 724 969 640 718 982 922 983
"OLFML2A" 22 143 98 58 47 56 48 27 20
"FTH1" 500 321 278 519 814 606 472 256 654
"ASB1/12" 184 86 140 403 343 258 149 73 156
"KH2013:KH.C7.503_EMP1/2/3" 12 18 13 4 18 7 25 9 23
"KH2013:KH.C7.504_CD55" 6545 7355 4925 14540 16337 9835 6776 9582 8561
"TUBGCP4" 274 216 163 191 179 110 231 220 83
"MFSD8" 995 829 808 956 762 842 807 767 1048
"PSENEN" 795 623 662 704 694 598 823 741 779
"CG34417" 273 224 160 249 233 199 303 279 199
"KH2013:KH.C7.51" 28 30 38 81 45 32 50 42 30
"KH2013:KH.C7.510_SULT1ST1/2/3/4" 16 30 6 8 8 19 15 19 10
"KH2013:KH.C7.511_LIM2" 2 2 0 0 0 0 0 4 2
"XKR4" 1416 1114 1211 1141 1066 1262 1515 1497 1786
"TYW3" 282 232 279 252 302 253 328 379 432
"KH2013:KH.C7.514_GSR" 1702 1245 1376 1317 1248 1228 1441 1594 1906
"KH2013:KH.C7.515" 4 2 1 7 0 6 8 5 2
"C6ORF57" 507 402 386 424 455 408 580 504 472
"KH2013:KH.C7.517" 4 0 0 4 0 1 9 2 1
"FAM120A" 310 248 266 184 268 277 266 254 280
"KH2013:KH.C7.519" 6 3 2 1 1 5 7 7 3
"CABIN1" 1436 1122 1497 1536 1286 1325 1992 1646 1736
"Y53F4B.1" 672 485 785 608 497 586 752 702 832
"KH2013:KH.C7.521_NAS-16/17/23/25/27/28/29/31/32" 95 75 73 52 67 56 72 70 86
"COX11" 298 356 338 265 298 278 299 497 315
"SOX11/12/4" 1777 1427 1545 1673 1454 1363 2196 2051 2804
"KH2013:KH.C7.524" 1 3 1 1 4 5 6 4 0
"SKAP1/2" 236 174 1083 272 360 2570 238 287 1639
[truncated: 322,418 more chars]
