# Supplementary material for: A complete statistical model for calibration of RNA-seq counts using external spike-ins and maximum likelihood theory
Source: PLoS Comput Biol. 2019 Mar 11;15(3):e1006794. doi: 10.1371/journal.pcbi.1006794 (PMC6428340; doi:10.1371/journal.pcbi.1006794)
Supplement: S1 Code and Data — The YmatRNAyeast.txt, YmatRNAciona.txt, and YmatRNAdilution.txt files are data frames for native RNA count data (genes-by-replicates) for the yeast growth rate study, Ciona embryonic differentiation study, and yeast dilution study, respectively. The corresponding count data for spike-in molecules are named similarly, but with SI instead of RNA. Data files ERCCyeast.txt and ERCCciona.txt are data frames for detected ERCC spike-in molecules in the yeast growth rate study and Ciona study, giving attomoles of each molecule added to native RNA, length (nt), GC content, and folding energy (Kcal mol-1). The ERCCdilutionNmatAttomoles.txt file is a data frame for the yeast dilution study that gives attomoles of detected spike-in molecules for the high-volume (H) and low-volume (L) spike-in aliquot conditions. (ZIP) [file pcbi.1006794.s014.zip › S1CodeandData/ERCCyeast.txt]

"attomoles" "length" "GC" "DeltaG"
"ERCC-00002" 1500 1036 51.4 -274.17
"ERCC-00003" 93.75 998 32.6 -144.25
"ERCC-00004" 750 498 34.4 -49.13
"ERCC-00009" 93.75 959 47.3 -287.41
"ERCC-00012" 0.011444092 969 50.9 -177.71
"ERCC-00013" 0.091552734 783 42.8 -155.41
"ERCC-00014" 0.366210938 1932 44.2 -367.54
"ERCC-00016" 0.022888184 819 48.5 -176.48
"ERCC-00017" 0.011444092 1111 51.4 -176.45
"ERCC-00019" 2.9296875 619 48.8 -153.05
"ERCC-00022" 23.4375 726 47.3 -143.12
"ERCC-00024" 0.022888184 511 46.3 -73.8
"ERCC-00025" 5.859375 1969 50.2 -397.71
"ERCC-00028" 0.366210938 1105 50.6 -257.07
"ERCC-00031" 0.183105469 1113 47.8 -244.24
"ERCC-00033" 0.183105469 1997 32.8 -294.73
"ERCC-00034" 0.732421875 994 49.2 -199.88
"ERCC-00035" 11.71875 1105 51.3 -256.92
"ERCC-00039" 0.366210938 715 48.9 -195.42
"ERCC-00040" 0.091552734 719 52.7 -144.12
"ERCC-00041" 0.022888184 1097 45.4 -190.37
"ERCC-00042" 46.875 998 39.2 -171.92
"ERCC-00043" 46.875 998 32.7 -121.47
"ERCC-00044" 11.71875 1131 50 -248.4
"ERCC-00046" 375 497 34.9 -65.67
"ERCC-00051" 5.859375 249 34.3 -35.85
"ERCC-00053" 2.9296875 998 31.2 -128.66
"ERCC-00054" 1.46484375 249 37.2 -44.76
"ERCC-00057" 0.001430512 996 49.8 -285.03
"ERCC-00058" 0.183105469 1111 50.2 -268.55
"ERCC-00059" 1.46484375 500 48 -104.57
"ERCC-00060" 23.4375 498 31.2 -33.02
"ERCC-00061" 0.005722046 1111 50.1 -241.85
"ERCC-00062" 5.859375 998 30.8 -129.24
"ERCC-00067" 0.366210938 619 47.2 -96.01
"ERCC-00069" 0.183105469 1112 50.2 -281.16
"ERCC-00071" 5.859375 617 48.4 -85.77
"ERCC-00073" 0.091552734 578 47.1 -117.91
"ERCC-00074" 1500 497 34.7 -73.81
"ERCC-00075" 0.001430512 998 36.3 -88.73
"ERCC-00076" 23.4375 617 49.7 -129.38
"ERCC-00077" 0.366210938 248 33 -36.22
"ERCC-00078" 2.9296875 968 50.1 -165.47
"ERCC-00079" 5.859375 619 49.4 -116.37
"ERCC-00081" 0.022888184 509 48.7 -86.56
"ERCC-00084" 2.9296875 969 50.3 -212.28
"ERCC-00085" 0.732421875 819 48.6 -138.66
"ERCC-00086" 0.011444092 995 32.3 -141.29
"ERCC-00092" 23.4375 1099 50.2 -234.56
"ERCC-00095" 11.71875 496 37.2 -39.71
"ERCC-00096" 1500 1082 50.9 -230.23
"ERCC-00097" 0.045776367 498 36.1 -100.61
"ERCC-00098" 0.005722046 1118 51.4 -236.46
"ERCC-00099" 1.46484375 1325 41.3 -233.08
"ERCC-00104" 0.022888184 1997 32.7 -217.41
"ERCC-00108" 93.75 997 49 -238.32
"ERCC-00109" 0.091552734 511 45.5 -68.57
"ERCC-00111" 46.875 969 47.1 -183.2
"ERCC-00112" 11.71875 1111 47.1 -246.02
"ERCC-00113" 375 815 50.5 -202.45
"ERCC-00116" 46.875 1966 50.1 -466.92
"ERCC-00117" 0.005722046 1111 51.1 -191.58
"ERCC-00120" 0.091552734 511 48.3 -113.07
"ERCC-00123" 0.022888184 997 35.6 -106.29
"ERCC-00126" 1.46484375 1093 50.5 -299.67
"ERCC-00130" 3000 1034 45.9 -176.05
"ERCC-00131" 11.71875 746 47.5 -148.6
"ERCC-00134" 0.183105469 249 31.4 -31.45
"ERCC-00136" 187.5 1008 41.5 -199.49
"ERCC-00137" 0.091552734 512 49.5 -123.24
"ERCC-00138" 0.011444092 998 32.9 -129.04
"ERCC-00142" 0.022888184 468 49.9 -154.34
"ERCC-00143" 0.366210938 759 48.6 -120.97
"ERCC-00144" 2.9296875 513 45.5 -129.45
"ERCC-00145" 93.75 1017 44.3 -200.58
"ERCC-00147" 0.091552734 998 36.5 -113.18
"ERCC-00148" 1.46484375 469 48.6 -117.46
"ERCC-00150" 0.366210938 718 47 -157.89
"ERCC-00154" 0.732421875 512 50.1 -88.49
"ERCC-00156" 0.045776367 469 49 -139.83
"ERCC-00157" 0.732421875 994 50.1 -211.88
"ERCC-00158" 0.045776367 1002 34.3 -113.61
"ERCC-00160" 0.732421875 718 45.6 -152
"ERCC-00162" 5.859375 498 36.1 -72.25
"ERCC-00163" 1.46484375 518 46.6 -116.13
"ERCC-00165" 5.859375 847 50 -155.14
"ERCC-00168" 0.045776367 999 34.2 -87.72
"ERCC-00170" 1.46484375 998 33.7 -126.61
"ERCC-00171" 375 480 47.7 -76.35
