# Supplementary material for: A complete statistical model for calibration of RNA-seq counts using external spike-ins and maximum likelihood theory
Source: PLoS Comput Biol. 2019 Mar 11;15(3):e1006794. doi: 10.1371/journal.pcbi.1006794 (PMC6428340; doi:10.1371/journal.pcbi.1006794)
Supplement: S1 Code and Data — The YmatRNAyeast.txt, YmatRNAciona.txt, and YmatRNAdilution.txt files are data frames for native RNA count data (genes-by-replicates) for the yeast growth rate study, Ciona embryonic differentiation study, and yeast dilution study, respectively. The corresponding count data for spike-in molecules are named similarly, but with SI instead of RNA. Data files ERCCyeast.txt and ERCCciona.txt are data frames for detected ERCC spike-in molecules in the yeast growth rate study and Ciona study, giving attomoles of each molecule added to native RNA, length (nt), GC content, and folding energy (Kcal mol-1). The ERCCdilutionNmatAttomoles.txt file is a data frame for the yeast dilution study that gives attomoles of detected spike-in molecules for the high-volume (H) and low-volume (L) spike-in aliquot conditions. (ZIP) [file pcbi.1006794.s014.zip › S1CodeandData/YmatRNAdilution.txt]

"H1" "H2" "H3" "L1" "L2" "L3"
"YAL069W" 1 0 0 0 0 0
"YAL068W-A" 0 0 0 0 0 0
"YAL068C" 1 1 5 0 0 0
"YAL067W-A" 0 1 0 0 0 0
"YAL067C" 18 38 23 41 22 28
"YAL066W" 0 1 3 1 0 0
"YAL065C" 2 1 0 1 1 0
"YAL064W-B" 33 45 30 28 31 33
"YAL064C-A" 0 0 0 2 1 0
"YAL064W" 0 0 0 1 2 0
"YAL063C-A" 1 1 0 2 0 1
"YAL063C" 13 20 21 22 21 21
"YAL062W" 1152 1380 1090 1444 1595 1300
"YAL061W" 1187 1316 1074 1544 1395 1341
"YAL060W" 4687 3859 3281 5257 4600 4046
"YAL059C-A" 1 2 1 3 1 3
"YAL059W" 82 168 101 96 126 135
"YAL058W" 466 630 520 636 643 628
"YAL056C-A" 14 10 5 9 10 9
"YAL056W" 867 996 807 1142 1126 1030
"YAL055W" 148 223 144 204 242 217
"YAL054C" 369 291 314 494 385 410
"YAL053W" 2124 2129 1979 2516 2560 2314
"YAL051W" 653 870 592 700 816 697
"YAL049C" 1750 1802 1173 2098 1917 1304
"YAL048C" 521 491 287 566 563 439
"YAL047W-A" 0 0 2 5 2 6
"YAL047C" 152 204 184 182 215 171
"YAL046C" 465 477 365 570 545 526
"YAL045C" 4 0 10 6 1 4
"YAL044W-A" 898 1092 820 1155 1150 988
"YAL044C" 2354 3689 2750 3022 3940 3386
"YAL043C" 2829 3037 2703 3441 3528 3121
"YAL042C-A" 0 1 6 4 0 7
"YAL042W" 3512 4439 3595 4415 5083 4588
"YAL041W" 1893 2049 1537 2077 2153 1848
"YAL040C" 2104 1891 1538 2549 2212 1745
"YAL039C" 1119 1326 1005 1395 1455 1217
"YAL038W" 49534 57965 53821 58633 69596 65949
"YAL037C-B" 3 0 4 2 3 0
"YAL037C-A" 0 0 0 0 0 0
"YAL037W" 37 48 30 55 57 35
"YAL036C" 666 887 677 707 1003 839
"YAL035W" 3742 4456 3308 4275 5102 4131
"YAL034C-B" 0 0 0 0 0 1
"YAL034W-A" 70 111 99 123 118 93
"YAL034C" 1928 1590 1196 1884 1626 1506
"YAL033W" 463 655 529 569 610 624
"YAL032C" 677 741 559 765 877 700
"YAL031W-A" 3 0 1 0 8 0
"YAL031C" 1464 1435 1168 1628 1472 1227
"YAL030W" 804 956 642 916 932 835
"YAL030W_intron" 0 0 0 0 0 0
"YAL029C" 951 1197 867 1108 1203 1036
"YAL028W" 308 245 219 350 265 255
"YAL027W" 166 142 123 172 185 148
"YAL026C-A" 16 20 11 23 12 17
"YAL026C" 1714 2137 1453 1952 2188 1942
"YAL025C" 285 452 328 331 548 448
"YAL024C" 400 492 299 396 423 268
"YAL023C" 7489 8691 7471 8835 10181 9313
"YAL022C" 1149 1303 1201 1397 1557 1420
"YAL021C" 7159 7442 5711 8448 7797 7266
"YAL020C" 225 381 244 371 363 338
"YAL019W-A" 1 1 0 6 3 4
"YAL019W" 676 997 763 892 1140 891
"YAL018C" 0 0 1 2 0 1
"YAL017W" 2640 2463 1827 2998 2640 2240
"YAL016C-B" 0 0 0 5 0 0
"YAL016C-A" 0 1 1 0 2 4
"YAL016W" 1172 1218 1079 1387 1335 1276
"YAL015C" 256 423 272 328 420 309
"YAL014C" 578 692 525 692 761 657
"YAL013W" 547 670 496 645 748 655
"YAL012W" 8314 10713 9636 9958 12526 11858
"YAL011W" 242 232 224 282 277 303
"YAL010C" 473 454 357 535 526 459
"YAL009W" 380 532 360 389 545 475
"YAL008W" 561 620 427 688 702 641
"YAL007C" 680 743 544 753 751 495
"YAL005C" 14687 16367 15072 18793 18867 17823
"YAL004W" 0 0 0 0 0 0
"YAL003W" 11345 13736 11236 12499 14202 14480
"YAL003W_intron" 0 0 0 0 0 0
"YAL002W" 372 353 271 432 357 385
"YAL001C" 449 633 439 637 646 552
"YAL001C_intron" 0 0 0 0 0 0
"YAR002W" 562 791 436 634 744 428
"YAR002C-A" 983 1370 848 1622 1349 1102
"YAR003W" 267 300 292 302 416 383
"YAR007C" 441 649 449 570 643 547
"YAR008W" 513 650 356 594 576 507
"YAR009C" 0 0 0 0 0 0
"YAR010C" 0 0 0 0 0 0
"YAR014C" 1346 1912 1268 1649 1897 1560
"YAR015W" 2237 2795 2206 2696 2929 2390
"YAR018C" 380 563 408 426 542 474
"YAR019C" 932 923 775 1049 980 980
"YAR019W-A" 51 36 22 26 32 22
"YAR020C" 49 66 41 52 58 60
"YAR023C" 32 40 43 68 71 41
"YAR027W" 161 114 96 213 121 111
"YAR028W" 85 134 83 108 126 99
"YAR029W" 16 18 20 22 22 18
"YAR030C" 2 1 4 3 3 1
"YAR031W" 8 16 3 9 18 5
"YAR033W" 64 85 54 64 63 49
"YAR035W" 481 464 360 567 536 497
"YAR035C-A" 2 1 0 0 0 0
"YAR042W" 3016 3792 2912 3767 4103 3202
"YAR047C" 1 4 1 6 4 1
"YAR050W" 71 64 70 72 98 103
"YAR053W" 1 9 1 4 1 4
"YAR060C" 0 0 0 0 0 0
"YAR061W" 0 0 0 0 0 0
"YAR062W" 0 0 0 0 0 0
"YAR064W" 0 0 0 0 0 0
"YAR066W" 0 0 0 0 0 0
"YAR068W" 0 0 0 0 0 0
"YAR069C" 0 0 0 0 0 0
"YAR070C" 0 0 1 0 0 0
"YAR071W" 8 1 0 2 2 0
"YAR073W" 0 1 2 5 4 4
"YAR075W" 0 0 1 0 0 0
"YBL113C" 0 0 0 0 0 0
"YBL113W-A" 0 0 0 2 0 0
"YBL112C" 0 0 0 0 0 0
"YBL111C" 0 0 0 0 0 0
"YBL111C_intron" 0 0 0 0 0 0
"YBL109W" 1 2 2 4 2 1
"YBL108C-A" 0 0 3 0 2 0
"YBL108W" 0 0 0 0 0 1
"YBL107W-A" 0 0 0 0 0 0
"YBL107C" 117 189 114 148 154 135
"YBL106C" 173 203 141 206 241 196
"YBL105C" 2304 2869 2079 2787 2783 2209
"YBL104C" 399 495 446 527 524 421
"YBL103C" 447 543 411 501 576 498
"YBL102W" 974 1112 689 1254 1081 927
"YBL101C" 2551 2538 1898 2848 2655 2071
"YBL100W-C" 2 4 4 4 0 4
"YBL100W-A" 0 0 0 0 0 0
"YBL100W-B" 0 0 0 0 0 0
"YBL100C" 0 1 0 0 0 0
"YBL099W" 16318 14630 11996 18906 15883 14678
"YBL098W" 300 248 217 267 268 275
"YBL097W" 127 199 138 196 267 221
"YBL096C" 11 5 3 2 11 6
"YBL095W" 607 774 612 745 761 828
"YBL094C" 9 2 4 5 12 5
"YBL093C" 378 528 422 518 639 465
"YBL092W" 8941 11783 9630 10990 13499 11676
"YBL091C-A" 185 163 168 136 186 121
"YBL091C-A_intron" 0 0 0 0 0 0
"YBL091C" 1865 2800 1833 2324 2752 2123
"YBL090W" 288 389 231 362 306 252
"YBL089W" 319 357 254 344 405 385
"YBL088C" 412 509 370 572 533 372
"YBL087C" 2579 3153 2607 2978 3568 3349
"YBL087C_intron" 0 0 0 0 0 0
"YBL086C" 399 567 426 562 552 444
"YBL085W" 1314 1783 1229 1596 1988 1413
"YBL084C" 255 228 160 252 260 215
"YBL083C" 7 5 9 13 16 13
"YBL082C" 478 475 443 513 527 465
"YBL081W" 1049 991 903 1231 1301 1268
"YBL080C" 519 588 370 590 649 508
"YBL079W" 2076 2581 2112 2575 2964 2505
"YBL078C" 649 769 510 778 697 551
"YBL077W" 0 0 1 0 0 0
"YBL076C" 3159 4018 3095 3926 4380 3821
"YBL075C" 261 392 293 284 409 280
"YBL074C" 103 137 85 131 118 107
"YBL073W" 1 0 0 0 1 0
"YBL072C" 6263 7847 6265 7417 8901 8134
"YBL071C-B" 12 20 1 13 18 13
"YBL071W-A" 388 596 358 386 528 534
"YBL071C" 0 2 1 4 0 7
"YBL070C" 0 0 1 1 3 0
"YBL069W" 346 429 306 419 468 486
"YBL068W-A" 0 0 0 0 0 0
"YBL068W" 329 456 471 428 524 535
"YBL067C" 573 649 462 711 677 649
"YBL066C" 3203 2946 2095 3936 3218 2431
"YBL065W" 0 2 0 0 0 0
"YBL064C" 2296 2129 1806 2814 2411 2171
"YBL063W" 382 527 353 457 520 339
"YBL062W" 3 11 6 6 11 4
"YBL061C" 392 700 497 521 711 562
"YBL060W" 216 315 222 255 324 227
"YBL059C-A" 97 90 28 89 79 41
"YBL059C-A_intron" 0 0 0 0 0 0
"YBL059W" 240 263 165 266 215 227
"YBL059W_intron" 0 0 0 0 0 0
"YBL058W" 1309 1955 1429 1800 1862 1552
"YBL057C" 576 799 586 673 709 665
"YBL056W" 2425 2852 2249 3445 3113 2860
"YBL055C" 197 280 238 304 308 261
"YBL054W" 214 332 228 238 318 323
"YBL053W" 1 0 1 0 1 1
"YBL052C" 225 313 179 288 308 231
"YBL051C" 5350 4490 3311 5672 4535 3662
"YBL050W" 1410 1757 1051 1812 1571 1223
"YBL050W_intron" 0 0 0 0 0 0
"YBL049W" 60 33 26 73 53 59
"YBL048W" 1 0 1 0 0 1
"YBL047C" 9511 10044 7453 10796 10435 8759
"YBL046W" 250 328 262 323 350 287
"YBL045C" 10416 9907 8105 12282 11330 11004
"YBL044W" 14 13 14 19 22 24
"YBL043W" 1325 808 743 1598 967 961
"YBL042C" 975 1282 961 1323 1363 1213
"YBL041W" 1036 1355 1001 1400 1543 1098
"YBL040C" 107 99 75 119 133 122
"YBL040C_intron" 0 0 0 0 0 0
"YBL039W-B" 9 7 7 6 20 6
"YBL039C" 732 1179 909 960 1252 1233
"YBL039C-A" 0 0 0 0 0 0
"YBL038W" 336 461 326 432 411 350
"YBL037W" 479 376 350 539 484 476
"YBL036C" 66 110 79 78 119 94
"YBL035C" 499 615 455 567 744 572
"YBL034C" 341 358 274 361 401 376
"YBL033C" 2485 3477 2060 3246 3144 2683
"YBL032W" 2741 2823 2329 3438 3134 3050
"YBL031W" 128 178 134 142 207 120
"YBL030C" 23882 23434 23329 31218 32565 30794
"YBL029C-A" 233 182 81 162 165 177
"YBL029W" 144 129 95 168 133 101
"YBL028C" 78 135 71 79 120 113
"YBL027W" 7311 11343 9169 8720 12629 10492
"YBL027W_intron" 0 0 0 0 0 0
"YBL026W" 45 46 35 37 35 41
"YBL026W_intron" 0 0 0 0 0 0
"YBL025W" 160 286 186 235 249 189
"YBL024W" 1204 1636 1280 1410 1619 1328
"YBL023C" 1067 1540 983 1254 1354 1193
"YBL022C" 2904 3533 2499 3552 3212 2795
"YBL021C" 770 747 570 942 821 834
"YBL020W" 879 833 766 1146 1098 1005
"YBL019W" 94 176 108 124 137 97
"YBL018C" 47 41 33 35 68 35
"YBL018C_intron" 0 0 0 0 0 0
"YBL017C" 3510 4584 3379 4858 4800 3798
"YBL016W" 1143 1320 1107 1201 1327 1154
"YBL015W" 7494 5397 5013 9597 6270 5796
"YBL014C" 546 681 526 673 733 637
"YBL013W" 853 721 621 944 828 780
"YBL012C" 0 2 1 3 4 9
"YBL011W" 1961 2300 1632 2489 2303 1866
"YBL010C" 191 317 207 237 260 210
"YBL009W" 387 448 363 445 482 442
"YBL008W-A" 0 0 0 0 0 0
"YBL008W" 582 884 706 773 907 691
"YBL007C" 11015 13264 10421 12803 14010 11592
"YBL006C" 873 1270 891 1220 1228 1091
"YBL006W-A" 38 34 37 30 37 36
"YBL005W" 287 340 240 355 332 318
"YBL005W-A" 0 0 0 0 0 0
"YBL005W-B" 0 0 0 0 0 0
"YBL004W" 1234 1849 1089 1518 1722 1314
"YBL003C" 755 849 697 808 938 904
"YBL002W" 10799 12863 10505 13708 15974 14607
"YBL001C" 623 631 442 716 750 573
"YBR001C" 1577 1795 1226 1711 1684 1490
"YBR002C" 799 1099 622 914 1023 799
"YBR003W" 486 517 422 583 582 495
"YBR004C" 33 23 31 47 57 65
"YBR005W" 225 291 212 254 311 288
"YBR006W" 384 355 239 461 442 359
"YBR007C" 245 274 206 223 291 250
"YBR008C" 205 241 217 227 231 254
"YBR009C" 6239 9271 7004 7973 9518 8892
"YBR010W" 8670 10202 8368 10494 12831 9723
"YBR011C" 32120 37858 30808 40196 43820 39303
"YBR012C" 9 8 2 3 3 4
"YBR012W-A" 0 0 0 0 0 0
"YBR012W-B" 0 0 0 0 0 0
"YBR013C" 8 9 6 5 6 10
"YBR014C" 1038 1321 847 1202 1221 1000
"YBR015C" 3042 3672 3009 4109 4016 3874
"YBR016W" 5953 6266 4694 6799 6625 5701
"YBR017C" 1531 1881 1401 1847 2028 1502
"YBR018C" 11 8 8 18 18 13
"YBR019C" 6 8 4 7 5 2
"YBR020W" 46 45 51 73 51 62
"YBR021W" 111 193 129 139 222 152
"YBR022W" 400 367 184 424 326 211
"YBR023C" 2043 2114 1545 2175 2136 2011
"YBR024W" 162 218 157 186 211 144
"YBR025C" 2773 3362 2518 3327 3912 3274
"YBR026C" 767 953 723 1027 844 828
"YBR027C" 1 2 2 1 0 0
"YBR028C" 1435 1902 1297 1726 1904 1310
"YBR029C" 1393 1332 1080 1616 1587 1364
"YBR030W" 331 378 296 325 438 288
"YBR031W" 4705 5184 4355 5398 6099 5554
"YBR032W" 0 1 1 0 0 0
"YBR033W" 1081 747 647 1231 810 724
"YBR034C" 434 524 488 558 560 548
"YBR035C" 865 925 832 1048 1035 886
"YBR036C" 1970 2062 1800 2418 2329 2215
"YBR037C" 1114 1369 1009 1367 1322 1137
"YBR038W" 1997 2276 1990 2463 2730 2660
"YBR039W" 6209 6264 4357 7171 6060 4723
"YBR040W" 3 3 0 5 2 2
"YBR041W" 289 395 242 394 421 342
"YBR042C" 223 221 198 255 249 273
"YBR043C" 501 476 445 563 628 608
"YBR044C" 900 1058 769 1062 1027 821
"YBR045C" 50 58 41 66 63 35
"YBR046C" 204 210 167 292 231 216
"YBR047W" 0 0 3 0 0 0
"YBR048W" 10021 12714 11114 12744 15067 13930
"YBR048W_intron" 0 0 0 0 0 0
"YBR049C" 1252 1879 1012 1600 1702 1116
"YBR050C" 255 251 183 388 257 212
"YBR051W" 11 8 7 17 10 1
"YBR052C" 1420 1785 1521 1834 2018 1679
"YBR053C" 823 646 422 790 655 490
"YBR054W" 25 30 50 37 67 58
"YBR055C" 349 514 350 404 421 357
"YBR056W" 949 916 829 1204 1080 977
"YBR056W-A" 66 35 24 55 33 45
"YBR056C-B" 5 4 3 4 14 8
"YBR057C" 392 494 384 426 452 417
"YBR058C" 510 468 425 549 486 410
"YBR058C-A" 503 795 518 710 749 657
"YBR059C" 3466 4535 3162 4396 4326 3599
"YBR060C" 704 811 608 770 848 644
"YBR061C" 431 659 470 602 696 524
"YBR062C" 68 97 58 108 91 80
"YBR062C_intron" 0 0 0 0 0 0
"YBR063C" 23 30 42 22 62 45
"YBR064W" 0 0 0 0 0 0
"YBR065C" 247 397 250 319 381 328
"YBR066C" 235 302 176 270 272 262
"YBR067C" 12691 8942 8078 13616 9906 8520
"YBR068C" 54 33 38 50 51 55
"YBR069C" 62 101 41 93 89 72
"YBR070C" 74 103 70 89 95 55
"YBR071W" 1769 1927 1379 1748 1841 1752
"YBR072W" 232 276 231 290 237 279
"YBR072C-A" 8 6 13 9 11 17
"YBR073W" 1240 2059 1421 1332 1968 1473
"YBR074W" 1245 1531 1127 1439 1659 1302
"YBR076W" 0 1 1 1 0 2
"YBR076C-A" 215 220 167 237 239 166
"YBR077C" 605 765 453 755 734 525
"YBR078W" 7630 7750 4213 9181 8221 2886
"YBR078W_intron" 0 0 0 0 0 0
"YBR079C" 2335 3243 2585 2683 3509 3076
"YBR080C" 2423 2735 2062 2996 3074 2554
"YBR081C" 745 929 540 945 908 627
"YBR082C" 5533 6958 5522 6564 7470 7084
"YBR082C_intron" 0 0 0 0 0 0
"YBR083W" 2786 3493 2484 2762 3519 2761
"YBR084W" 2410 3355 2474 2677 3344 2668
"YBR084C-A" 5777 9076 7197 6987 10193 8332
"YBR084C-A_intron" 0 0 0 0 0 0
"YBR085W" 10 16 13 13 17 10
"YBR085C-A" 1034 1551 1117 1558 1611 1563
"YBR086C" 3762 3702 3377 4072 4400 3751
"YBR087W" 50 108 36 91 95 20
"YBR088C" 172 249 192 234 224 199
"YBR089W" 0 0 0 0 0 2
"YBR089C-A" 7680 7237 4816 9319 7692 6912
"YBR090C" 0 0 0 0 1 8
"YBR090C_intron" 0 0 0 0 0 0
"YBR091C" 114 171 178 202 201 216
"YBR092C" 500 606 473 592 725 556
"YBR093C" 146 143 119 182 196 183
"YBR094W" 219 259 170 259 286 190
"YBR095C" 428 581 280 437 401 287
"YBR096W" 106 77 69 60 69 76
"YBR097W" 108 172 120 149 153 154
"YBR098W" 121 95 82 94 132 66
"YBR099C" 3 2 4 1 2 1
"YBR101C" 250 360 287 254 381 309
"YBR102C" 461 692 479 509 660 485
"YBR103W" 544 861 588 730 813 691
"YBR103C-A" 2 0 0 0 0 2
"YBR104W" 66 176 94 100 186 108
"YBR105C" 1467 1272 1048 1569 1486 1315
"YBR106W" 7896 9046 7407 9259 10732 9664
"YBR107C" 198 324 214 301 297 346
"YBR108W" 1828 2228 1800 1998 2302 1956
"YBR109C" 483 540 306 596 514 372
"YBR109W-A" 2 4 0 2 2 6
"YBR110W" 834 1242 778 1195 1048 984
"YBR111C" 1021 1323 915 1270 1335 1123
"YBR111W-A" 13 7 10 13 13 11
"YBR111W-A_intron" 0 0 0 0 0 0
"YBR112C" 5165 6277 4508 5859 5953 4714
"YBR113W" 3 3 0 6 1 2
"YBR114W" 293 366 260 327 410 298
"YBR115C" 9265 9607 7760 11351 10175 9591
"YBR116C" 0 2 1 0 0 0
"YBR117C" 111 91 109 134 110 147
"YBR118W" 5783 6741 4992 7198 7726 6275
"YBR119W" 188 249 113 185 205 125
"YBR119W_intron" 0 0 0 0 0 0
"YBR120C" 56 104 61 74 75 50
"YBR121C" 7778 7663 5979 7777 8306 7401
"YBR121C-A" 0 0 0 0 0 0
"YBR122C" 776 1042 625 943 914 699
"YBR123C" 510 653 490 560 674 505
"YBR124W" 0 0 0 0 1 0
"YBR125C" 647 758 567 760 846 723
"YBR126C" 4020 4012 3405 5206 4383 3877
"YBR126W-A" 80 106 78 100 123 121
"YBR126W-B" 4 6 2 0 0 5
"YBR127C" 11815 12691 10258 13421 14387 12810
"YBR128C" 51 95 54 73 80 55
"YBR129C" 248 312 255 299 331 277
"YBR130C" 894 1317 682 947 1172 584
"YBR131W" 236 273 209 246 296 204
"YBR131C-A" 0 0 0 0 0 0
"YBR132C" 756 808 655 1144 778 751
"YBR133C" 1290 1484 1282 1703 1763 1532
"YBR134W" 1 1 0 0 0 0
"YBR135W" 1645 1727 1226 1620 1752 1559
"YBR136W" 416 507 371 521 557 394
"YBR137W" 109 132 144 158 159 132
"YBR138C" 99 94 64 81 96 82
"YBR139W" 956 1092 839 1480 1121 926
"YBR140C" 2535 2364 1778 2842 2408 1997
"YBR141C" 139 188 150 144 190 230
"YBR141W-A" 119 158 109 209 158 151
"YBR142W" 178 310 151 237 254 215
"YBR143C" 2573 3329 2259 2916 3198 2988
"YBR144C" 3 2 1 2 2 0
"YBR145W" 291 311 235 505 339 314
"YBR146W" 1676 1596 1283 1866 1785 1327
"YBR147W" 192 173 117 235 185 165
"YBR148W" 47 46 32 59 33 43
"YBR149W" 2943 2889 2392 3286 3214 3032
"YBR150C" 285 326 274 358 333 321
"YBR151W" 2872 3517 2342 3932 3501 3017
"YBR152W" 189 215 136 230 215 211
"YBR153W" 439 488 366 438 541 428
"YBR154C" 125 221 165 137 213 174
"YBR155W" 167 238 192 221 260 236
"YBR156C" 272 365 232 315 371 361
"YBR157C" 93 132 102 131 107 118
"YBR158W" 2996 2698 2126 3244 2733 2619
"YBR159W" 570 681 507 727 842 565
"YBR160W" 378 477 376 392 461 450
"YBR161W" 300 403 184 370 349 235
"YBR162C" 3165 3825 2784 4387 4331 3313
"YBR162W-A" 2565 3952 2458 3285 3783 3052
"YBR163W" 85 88 43 95 66 33
"YBR164C" 92 154 83 140 138 128
"YBR165W" 77 77 54 79 53 83
"YBR166C" 190 323 200 267 268 224
"YBR167C" 14 35 12 15 22 28
"YBR168W" 119 111 112 133 138 172
"YBR169C" 545 539 446 643 595 506
"YBR170C" 1097 1461 1038 1326 1393 1191
"YBR171W" 107 104 120 116 158 125
"YBR172C" 960 1294 1045 1194 1302 1192
"YBR173C" 5330 4591 3376 4923 4817 4563
"YBR174C" 1 3 0 2 1 0
"YBR175W" 365 453 315 487 484 473
"YBR176W" 238 292 219 257 323 308
"YBR177C" 5273 5262 4022 6359 5341 4881
"YBR178W" 0 0 2 0 1 0
"YBR179C" 1141 1358 932 1194 1345 1182
"YBR180W" 4 2 0 4 2 0
"YBR181C" 767 1127 565 895 1042 669
"YBR181C_intron" 0 0 0 0 0 0
"YBR182C" 424 354 340 408 455 478
"YBR182C-A" 7 10 4 9 7 6
"YBR183W" 531 585 341 764 560 461
"YBR184W" 17 22 40 43 31 41
"YBR185C" 105 109 128 128 128 121
"YBR186W" 6 14 9 5 3 8
"YBR186W_intron" 0 0 0 0 0 0
"YBR187W" 766 985 852 966 1099 1147
"YBR188C" 371 471 269 357 464 314
"YBR189W" 11908 13531 10426 12896 13474 13372
"YBR189W_intron" 0 0 0 0 0 0
"YBR190W" 1 1 6 2 1 1
"YBR191W" 10027 12020 10781 11352 13418 12740
"YBR191W_intron" 0 0 0 0 0 0
"YBR191W-A" 1 0 0 0 1 3
"YBR192W" 166 267 195 222 231 233
"YBR193C" 1297 1496 1024 1573 1192 1151
"YBR194W" 275 332 191 249 276 215
"YBR195C" 348 483 313 432 438 353
"YBR196C" 14106 13162 12867 15903 15358 15541
"YBR196C-A" 3 10 9 4 5 4
"YBR196C-B" 18 17 13 21 17 26
"YBR197C" 864 1004 833 874 1181 908
"YBR198C" 1355 2302 1514 1635 2090 1544
"YBR199W" 1778 2216 1653 2115 2274 1894
"YBR200W" 535 644 493 662 645 494
"YBR200W-A" 0 0 0 0 0 0
"YBR201W" 105 145 107 147 154 139
"YBR201C-A" 5 5 9 9 12 24
"YBR202W" 3804 4182 2897 4326 3957 3224
"YBR203W" 1683 1870 1365 1980 1908 1668
"YBR204C" 181 201 163 196 210 196
"YBR205W" 1409 1578 1292 1698 1789 1656
"YBR206W" 61 98 56 99 108 78
"YBR207W" 894 1101 815 1202 1216 1043
"YBR208C" 6266 5377 4262 7273 5660 5411
"YBR209W" 1 5 0 0 6 9
"YBR210W" 423 484 124 469 331 145
"YBR211C" 222 265 132 230 233 161
"YBR212W" 2433 2097 1900 2913 2486 2298
"YBR213W" 307 419 253 359 366 280
"YBR214W" 3238 2606 2260 3937 2827 2539
"YBR215W" 247 297 197 254 252 240
"YBR215W_intron" 0 0 0 0 0 0
"YBR216C" 185 227 164 273 197 189
"YBR217W" 81 76 49 78 107 66
"YBR218C" 7085 7305 6193 8262 7862 7335
"YBR219C" 38 59 41 68 50 52
"YBR219C_intron" 0 0 0 0 0 0
"YBR220C" 572 648 621 748 734 753
"YBR221C" 6449 6283 6102 8754 7648 7508
"YBR221W-A" 0 0 0 1 0 3
"YBR222C" 1134 998 884 1393 1161 1144
"YBR223C" 920 867 695 960 941 845
"YBR223W-A" 0 0 0 0 0 0
"YBR224W" 13 29 6 16 14 17
"YBR225W" 1140 1054 914 1451 1192 889
"YBR226C" 1 0 0 1 0 0
"YBR227C" 211 280 160 255 276 222
"YBR228W" 112 179 81 132 146 127
"YBR229C" 1131 1358 1016 1458 1475 1208
"YBR230C" 17240 12646 9989 19735 13438 14413
"YBR230C_intron" 0 0 0 0 0 0
"YBR230W-A" 980 1143 899 1341 1242 1145
"YBR231C" 205 251 205 285 331 238
"YBR232C" 0 0 0 3 0 0
"YBR233W" 744 870 609 783 802 641
"YBR233W-A" 142 163 61 132 176 90
"YBR234C" 2662 2495 2097 3077 2819 2596
"YBR235W" 573 667 455 780 662 628
"YBR236C" 265 400 215 308 384 267
"YBR237W" 250 408 277 430 403 280
"YBR238C" 1147 1312 839 1186 1205 1009
"YBR239C" 822 950 689 887 961 916
"YBR240C" 135 128 89 131 124 117
"YBR241C" 1855 1768 1513 2151 1943 1883
"YBR242W" 113 163 159 130 195 120
"YBR243C" 956 1015 726 1061 1083 970
"YBR244W" 13 52 27 15 26 30
"YBR245C" 852 1283 843 964 1173 898
"YBR246W" 400 472 267 491 404 281
"YBR247C" 424 871 506 487 831 553
"YBR248C" 1040 1566 1190 1329 1722 1323
"YBR249C" 4524 4413 3778 5343 5073 5060
"YBR250W" 8 0 5 11 8 2
"YBR251W" 318 333 220 324 377 331
"YBR252W" 534 723 514 682 763 669
"YBR253W" 346 507 340 433 482 359
"YBR254C" 336 353 298 396 390 401
"YBR255W" 382 507 341 473 513 460
"YBR255C-A" 86 105 34 125 63 37
"YBR255C-A_intron" 0 0 0 0 0 0
"YBR256C" 508 650 382 634 596 482
"YBR257W" 58 83 32 46 61 46
"YBR258C" 31 28 37 42 60 59
"YBR259W" 110 109 59 120 126 80
"YBR260C" 551 551 368 597 557 513
"YBR261C" 222 425 339 334 450 437
"YBR262C" 3520 4282 3503 5253 4939 4795
"YBR263W" 6389 7448 6413 8850 8020 7694
"YBR264C" 354 503 339 442 611 480
"YBR265W" 1052 1413 1232 1471 1640 1560
"YBR267W" 493 790 481 572 769 610
"YBR266C" 0 2 0 1 1 0
"YBR268W" 885 1230 855 1243 1340 1194
"YBR269C" 5004 4879 4040 6915 5429 4975
"YBR270C" 362 407 273 422 390 301
"YBR271W" 133 196 165 125 195 189
"YBR272C" 479 601 424 572 593 503
"YBR273C" 492 562 438 521 625 460
"YBR274W" 112 83 56 100 99 95
"YBR275C" 654 846 569 774 886 783
"YBR276C" 654 764 553 814 830 738
"YBR277C" 15 4 3 7 11 4
"YBR278W" 126 161 105 143 142 175
"YBR279W" 963 1283 779 1240 1186 957
"YBR280C" 734 721 551 951 783 716
"YBR281C" 300 231 141 307 307 131
"YBR282W" 340 378 311 420 438 309
"YBR283C" 1635 1877 1393 2130 2024 1610
"YBR284W" 125 93 128 174 164 128
"YBR285W" 180 160 100 195 172 82
"YBR286W" 33870 36379 28010 41949 37896 34529
"YBR287W" 649 729 603 768 805 700
"YBR288C" 472 528 318 544 545 371
"YBR289W" 1419 1703 1329 1647 1763 1593
"YBR290W" 611 778 502 725 877 758
"YBR291C" 1006 1299 937 1352 1269 1216
"YBR292C" 8 21 6 14 7 6
"YBR293W" 97 100 91 107 106 109
"YBR294W" 6498 6203 4236 7910 6598 5132
"YBR295W" 288 346 297 344 498 378
"YBR296C" 2 7 5 6 10 4
"YBR296C-A" 5 5 1 3 5 3
"YBR297W" 200 146 122 224 210 129
"YBR298C" 484 520 382 658 546 487
"YBR298C-A" 3 0 0 1 1 0
"YBR299W" 30 27 15 29 15 6
"YBR300C" 0 0 0 0 0 1
"YBR301W" 0 6 0 3 1 0
"YBR302C" 0 0 0 0 0 0
"YCL076W" 0 0 0 0 0 0
"YCL075W" 0 0 0 0 0 0
"YCL074W" 0 0 0 0 0 0
"YCL073C" 0 1 1 1 1 0
"YCL069W" 0 0 0 0 0 1
"YCL068C" 0 0 0 0 0 0
"YCL067C" 0 0 0 0 0 0
"YCL066W" 0 0 0 0 0 0
"YCL065W" 0 0 0 1 0 0
"YCL064C" 37 72 50 54 78 66
"YCL063W" 687 680 520 698 821 674
"YCL061C" 637 999 701 790 859 844
"YCL059C" 221 375 226 305 328 267
"YCL058C" 36 64 74 90 88 54
"YCL058W-A" 28 41 49 47 43 79
"YCL057C-A" 10165 9228 7347 11196 10092 9591
"YCL057W" 4821 5709 3916 6420 5665 4786
"YCL056C" 60 93 87 89 102 100
"YCL055W" 212 206 186 204 231 198
"YCL054W" 456 637 457 457 566 546
"YCL052C" 1078 1117 697 1205 952 908
"YCL051W" 911 1256 842 1039 1236 890
"YCL050C" 2273 2443 1981 2326 2691 2537
"YCL049C" 719 683 607 1013 757 679
"YCL048W-A" 14 17 8 16 6 11
"YCL048W" 2 0 1 2 1 0
"YCL047C" 450 609 450 585 646 577
"YCL045C" 1017 1300 697 1318 1132 839
"YCL046W" 1 0 0 0 0 0
"YCL044C" 2442 2255 1860 2670 2513 2287
"YCL043C" 19992 20428 18019 23741 23474 22479
"YCL041C" 18 8 9 15 16 15
"YCL042W" 190 169 144 175 177 155
"YCL040W" 24402 19223 17351 30178 22035 21286
"YCL039W" 1855 1900 1489 2085 1888 1750
"YCL038C" 82 85 75 91 78 96
"YCL037C" 7190 10237 8165 7766 11197 10009
"YCL036W" 98 174 126 120 190 159
"YCL035C" 2788 3718 2432 3711 3547 3006
"YCL034W" 863 1221 894 1015 1222 1036
"YCL033C" 551 688 443 581 652 624
"YCL032W" 236 264 216 315 325 270
"YCL031C" 975 1457 1132 1490 1429 1216
"YCL030C" 8676 8720 7306 10014 10276 9190
"YCL029C" 267 365 243 307 415 318
"YCL028W" 4423 5289 4001 5114 5580 4917
"YCL027W" 371 340 258 351 354 295
"YCL026C-B" 658 766 696 809 862 849
"YCL026C-A" 4 5 1 2 11 9
"YCL025C" 95 110 94 142 142 113
"YCL023C" 0 0 1 0 1 0
"YCL024W" 395 667 458 577 636 513
"YCL022C" 2 0 0 0 1 0
"YCL021W-A" 194 306 165 311 291 169
"YCL020W" 0 0 0 0 0 0
"YCL019W" 0 0 0 0 0 0
"YCL018W" 2290 2190 1942 2898 2535 2562
"YCL017C" 2060 2336 1947 2404 2552 2382
"YCL016C" 389 488 344 405 470 392
"YCL014W" 1022 1381 834 1277 1308 1187
"YCL012C" 11 16 6 14 6 8
"YCL012C_intron" 0 0 0 0 0 0
"YCL011C" 2164 3480 2363 2656 3227 2538
"YCL010C" 216 348 244 327 347 359
"YCL009C" 26412 27056 22052 30565 31858 30886
"YCL008C" 2145 2236 1894 2416 2545 2365
"YCL007C" 6 16 4 10 11 14
"YCL005W-A" 2010 2279 1549 2260 2424 2148
"YCL005W-A_intron" 0 0 0 0 0 0
"YCL005W" 970 935 828 1001 1067 1032
"YCL004W" 145 189 121 238 176 165
"YCL002C" 35 33 29 28 50 43
"YCL002C_intron" 0 0 0 0 0 0
"YCL001W" 121 136 94 126 121 127
"YCL001W-A" 0 1 0 1 1 2
"YCL001W-B" 0 4 0 4 1 9
"YCR001W" 0 0 0 0 0 0
"YCR002C" 89 126 109 121 106 152
"YCR003W" 544 701 418 723 652 519
"YCR004C" 3579 3942 3302 4417 4501 4104
"YCR005C" 884 1670 1496 1071 1840 1830
"YCR006C" 242 215 191 308 233 262
"YCR007C" 53 49 54 54 66 43
"YCR008W" 1981 1738 1350 2140 1795 1558
"YCR009C" 2327 2936 2054 2815 2694 2444
"YCR010C" 36 19 14 43 23 20
"YCR011C" 757 940 726 1045 1082 909
"YCR012W" 15260 16868 19030 19881 23793 23672
"YCR013C" 14 11 11 12 24 7
"YCR014C" 40 59 42 46 57 39
"YCR015C" 39 54 24 60 59 23
"YCR016W" 96 204 115 161 195 126
"YCR017C" 1290 1485 1136 1530 1642 1282
"YCR018C" 383 380 339 358 450 364
"YCR018C-A" 1 0 0 5 0 5
"YCR019W" 120 195 145 158 169 177
"YCR020C" 10 18 8 24 30 16
"YCR020C-A" 236 297 236 259 302 315
"YCR020W-B" 6 24 7 7 12 1
"YCR021C" 38 40 25 50 69 51
"YCR022C" 3 16 15 17 11 20
"YCR023C" 181 170 156 225 225 201
"YCR024C" 175 221 195 237 205 206
"YCR024C-B" 713 703 639 820 887 888
"YCR024C-A" 723 931 769 1042 1284 1058
"YCR025C" 54 59 54 56 67 72
"YCR026C" 968 1346 973 1112 1340 1105
"YCR027C" 133 111 88 124 151 127
"YCR028C" 383 463 365 501 463 420
"YCR028C-A" 195 201 167 235 210 195
"YCR028C-A_intron" 0 0 0 0 0 0
"YCR030C" 4203 3873 2994 4576 4069 3737
"YCR031C" 12731 15880 12913 15088 17008 16496
"YCR031C_intron" 0 0 0 0 0 0
"YCR032W" 650 746 448 757 736 590
"YCR033W" 1703 2096 1549 2126 2136 1832
"YCR034W" 1071 1058 935 1222 1236 908
"YCR035C" 173 228 153 225 223 190
"YCR036W" 1220 1466 994 1534 1407 1318
"YCR037C" 608 741 583 753 845 771
"YCR038C" 38 48 26 39 44 27
"YCR038W-A" 0 0 0 0 2 0
"YCR039C" 0 0 0 0 0 0
"YCR040W" 0 0 0 0 0 0
"YCR041W" 4 5 0 7 0 8
"YCR042C" 322 490 395 453 545 449
"YCR043C" 140 272 113 211 215 147
"YCR044C" 260 325 214 365 346 291
"YCR045C" 2 5 6 3 2 7
"YCR045W-A" 314 365 269 369 398 409
"YCR046C" 998 1299 984 1159 1451 1203
"YCR047C" 169 248 211 240 358 278
"YCR047W-A" 5 11 5 12 13 27
"YCR049C" 0 0 0 0 0 4
"YCR048W" 635 745 639 773 811 742
"YCR050C" 1 6 3 2 9 7
"YCR051W" 355 481 368 436 595 510
"YCR052W" 1315 2185 1508 1666 2187 1684
"YCR053W" 3753 4671 3770 5255 5404 5200
"YCR054C" 110 140 98 121 175 132
"YCR057C" 1239 1946 1524 1610 2128 1890
"YCR059C" 782 1066 870 1073 1228 1114
"YCR060W" 305 537 410 457 595 552
"YCR061W" 1287 1312 1149 1447 1493 1488
"YCR064C" 4 20 17 23 14 10
"YCR063W" 792 906 797 912 952 813
"YCR065W" 2874 3249 2417 3203 3498 3073
"YCR066W" 101 180 102 124 141 141
"YCR067C" 1817 1716 1421 2326 1924 1663
"YCR068W" 668 697 587 827 755 786
"YCR069W" 2818 2765 1910 3364 3181 2789
"YCR071C" 727 936 607 852 917 747
"YCR072C" 380 549 474 481 654 573
"YCR073C" 332 431 277 412 456 298
"YCR073W-A" 1145 1192 1000 1389 1454 1364
"YCR075C" 348 351 252 416 424 402
"YCR075W-A" 316 363 266 379 428 346
"YCR076C" 437 633 518 658 720 651
"YCR077C" 3391 3702 3009 3811 4041 3803
"YCR079W" 1398 1298 1086 1562 1505 1547
"YCR081W" 413 459 366 535 565 452
"YCR081C-A" 1 5 1 8 3 5
"YCR082W" 1361 1683 1112 1982 1724 1578
"YCR083W" 1054 1242 855 1268 1183 1101
"YCR084C" 12191 12206 10111 14192 12867 12237
"YCR085W" 18 26 8 17 13 15
"YCR086W" 293 417 248 338 421 313
"YCR087W" 3 3 5 2 4 0
"YCR087C-A" 825 1401 904 1055 1315 1163
"YCR088W" 10581 12812 9871 11432 13121 10423
"YCR089W" 702 701 539 892 779 615
"YCR090C" 38 41 19 30 21 28
"YCR091W" 1177 1024 752 1244 1043 857
"YCR092C" 191 229 195 216 221 232
"YCR093W" 2992 2860 2407 3265 3349 3199
"YCR094W" 321 372 300 403 434 385
"YCR095C" 32 60 42 63 43 71
"YCR095W-A" 67 63 36 78 72 60
"YCR096C" 3 0 1 0 0 0
"YCR097W" 113 127 127 156 131 116
"YCR097W_intron" 0 0 0 0 0 0
"YCR097W-A" 0 0 0 0 0 0
"YCR098C" 7 1 3 2 0 0
"YCR099C" 16 22 10 23 25 9
"YCR100C" 11 26 27 31 22 11
"YCR101C" 42 51 42 58 44 43
"YCR102C" 32 20 17 58 28 25
"YCR102W-A" 2 0 0 0 1 0
"YCR104W" 9 5 4 5 10 5
"YCR105W" 5 8 5 5 6 5
"YCR106W" 94 109 101 140 106 98
"YCR107W" 78 99 67 92 109 90
"YCR108C" 0 1 0 0 0 0
"YDL248W" 6 12 9 12 9 21
"YDL247W-A" 0 0 0 0 0 0
"YDL247W" 0 0 0 0 0 1
"YDL246C" 0 0 0 0 0 0
"YDL245C" 0 0 0 0 0 0
"YDL244W" 21 21 8 26 16 15
"YDL243C" 68 99 77 86 85 97
"YDL242W" 16 13 5 13 8 16
"YDL241W" 49 61 45 63 71 30
"YDL240C-A" 2 0 0 0 1 0
"YDL240W" 838 828 483 908 682 566
"YDL239C" 248 250 255 292 319 258
"YDL238C" 270 269 225 309 281 233
"YDL237W" 1101 1241 903 1412 1248 1159
"YDL236W" 529 663 512 652 717 659
"YDL235C" 27 31 46 35 48 48
"YDL234C" 341 374 291 404 350 299
"YDL233W" 851 950 699 885 1054 781
"YDL232W" 93 95 87 117 173 103
"YDL231C" 1362 1647 1263 1846 1675 1643
"YDL230W" 511 626 480 581 683 585
"YDL229W" 35478 41954 34592 43824 49193 45327
"YDL228C" 0 0 0 0 1 0
"YDL227C" 1362 2286 1464 1745 2074 1618
"YDL226C" 1886 2631 1853 2356 2648 2238
"YDL225W" 384 671 320 520 528 422
"YDL224C" 2405 2369 2027 2760 2633 2453
"YDL223C" 702 816 679 901 989 717
"YDL222C" 441 493 360 436 517 494
"YDL221W" 28 15 20 27 33 34
"YDL220C" 759 951 771 953 995 788
"YDL219W" 195 236 198 193 202 272
"YDL219W_intron" 0 0 0 0 0 0
"YDL218W" 66 55 55 58 95 81
"YDL217C" 273 372 279 304 365 280
"YDL216C" 123 204 133 180 165 148
"YDL215C" 252 214 148 239 213 195
"YDL214C" 430 435 397 462 460 360
"YDL213C" 682 951 649 756 1004 832
"YDL212W" 474 555 356 646 645 379
"YDL211C" 336 353 223 370 348 235
"YDL210W" 32 19 16 29 21 29
"YDL209C" 212 420 267 318 436 339
"YDL208W" 626 1049 747 789 1067 825
"YDL207W" 1107 1447 940 1110 1397 1096
"YDL206W" 81 64 38 73 67 49
"YDL205C" 2160 2280 1802 2562 2428 2452
"YDL204W" 2412 1827 1530 2810 1947 1882
"YDL203C" 934 1157 818 1027 1117 976
"YDL202W" 278 411 269 321 393 288
"YDL201W" 718 1161 770 760 1027 780
"YDL200C" 189 327 223 252 275 265
"YDL199C" 309 289 226 432 358 300
"YDL198C" 1412 1541 1377 1776 2261 1674
"YDL197C" 1065 1261 907 1130 1296 1090
"YDL196W" 15 12 15 16 21 20
"YDL195W" 12234 13646 11769 14797 14762 13002
"YDL194W" 1062 1048 827 1311 1189 1046
"YDL193W" 246 405 217 372 357 195
"YDL192W" 1223 1526 1137 1531 1606 1236
"YDL191W" 311 334 332 333 448 451
"YDL191W_intron" 0 0 0 0 0 0
"YDL190C" 619 632 475 720 615 532
"YDL189W" 861 1342 762 1004 1202 843
"YDL188C" 1274 1453 1114 1661 1674 1585
"YDL187C" 11 19 10 15 10 9
"YDL186W" 5 5 1 7 2 6
"YDL185C-A" 6 0 0 0 0 0
"YDL185W" 11688 13477 10904 15078 14853 12688
"YDL184C" 1035 1387 1141 1230 1668 1538
"YDL183C" 217 286 197 299 277 225
"YDL182W" 2956 3411 3197 3569 4153 3957
"YDL181W" 20181 19974 14770 22669 22427 21266
"YDL180W" 902 913 609 1021 881 901
"YDL179W" 233 256 173 229 269 244
"YDL178W" 657 705 483 701 650 672
"YDL177C" 365 500 327 505 510 373
"YDL176W" 74 136 92 131 161 101
"YDL175C" 194 253 140 186 253 214
"YDL174C" 5946 5758 4635 7016 6221 5639
"YDL173W" 1386 1805 1490 1726 1962 1819
"YDL172C" 4 2 9 1 2 5
"YDL171C" 11014 12196 10162 14015 14087 12928
"YDL170W" 667 567 541 629 686 645
"YDL169C" 305 301 210 489 356 284
"YDL168W" 392 648 483 591 765 725
"YDL167C" 631 1103 748 708 1042 939
"YDL166C" 127 231 100 207 186 131
"YDL165W" 1040 1337 1099 1591 1357 1211
"YDL164C" 418 593 471 504 622 506
"YDL163W" 0 0 1 0 0 0
"YDL162C" 0 2 1 0 1 1
"YDL161W" 1450 1837 1280 1889 1728 1525
"YDL160C-A" 101 124 107 102 103 121
"YDL160C" 6063 6086 4941 7029 6359 5790
"YDL159W-A" 0 0 0 0 0 0
"YDL159W" 609 615 485 689 704 678
"YDL159C-B" 1 0 0 0 0 1
"YDL158C" 0 1 5 0 0 1
"YDL157C" 479 700 492 649 669 619
"YDL156W" 316 585 438 363 533 437
"YDL155W" 843 1269 855 984 1113 868
"YDL154W" 44 54 42 30 47 35
"YDL153C" 117 186 104 137 210 235
"YDL152W" 0 0 0 0 0 0
"YDL151C" 0 2 2 0 0 0
"YDL150W" 470 575 475 555 623 507
"YDL149W" 600 681 410 693 703 415
"YDL148C" 256 492 247 356 436 337
"YDL147W" 1424 1945 1032 1639 1713 1193
"YDL146W" 370 380 289 448 391 396
"YDL145C" 4833 5143 4021 6020 5649 4942
"YDL144C" 2556 3481 2642 3633 3703 3142
"YDL143W" 1543 1987 1709 1888 2223 1842
"YDL142C" 175 206 139 247 192 204
"YDL141W" 744 776 623 822 892 869
"YDL140C" 9563 11407 9125 12173 12142 11016
"YDL139C" 152 172 111 154 184 160
"YDL138W" 1364 1464 1166 1614 1591 1404
"YDL137W" 2072 2297 1657 2634 2323 2203
"YDL136W" 2042 3443 2389 2722 2929 2482
"YDL136W_intron" 0 0 0 0 0 0
"YDL135C" 525 779 576 698 798 689
"YDL134C" 887 1131 833 1162 1156 1046
"YDL133C-A" 1362 1994 1820 2060 2454 2354
"YDL133W" 248 284 219 321 299 231
"YDL132W" 1441 1996 1291 1796 1838 1340
"YDL131W" 4317 4908 3774 5342 5333 4280
"YDL130W-A" 3615 3520 2343 3945 3406 2830
"YDL130W" 4921 6768 6207 6828 8452 8496
"YDL130W_intron" 0 0 0 0 0 0
"YDL129W" 167 274 212 237 281 287
"YDL128W" 2416 2496 2135 2799 2846 2849
"YDL127W" 105 106 78 73 94 80
"YDL126C" 12249 15440 11255 14546 16220 13403
"YDL125C" 1236 1111 992 1423 1273 1378
"YDL125C_intron" 0 0 0 0 0 0
"YDL124W" 5758 6614 4562 6265 6322 5180
"YDL123W" 1074 1125 959 1321 1306 1238
"YDL122W" 523 780 476 578 718 567
"YDL121C" 678 900 708 912 1030 884
"YDL120W" 1187 1335 1046 1693 1320 1210
"YDL119C" 169 232 137 245 236 225
"YDL118W" 1 1 0 1 1 0
"YDL117W" 777 904 675 968 895 784
"YDL116W" 517 489 326 528 532 386
"YDL115C" 258 331 203 367 362 244
"YDL114W-A" 0 0 0 0 0 0
"YDL115C_intron" 0 0 0 0 0 0
"YDL114W" 3 3 0 0 2 3
"YDL113C" 904 1322 762 1185 1203 1040
"YDL112W" 623 878 582 808 966 670
"YDL111C" 464 603 379 528 616 538
"YDL110C" 3054 3399 2241 3895 3354 2671
"YDL109C" 367 421 303 435 484 350
"YDL108W" 319 397 282 325 431 322
"YDL108W_intron" 0 0 0 0 0 0
"YDL107W" 27 45 11 51 55 24
"YDL106C" 538 515 374 596 603 472
"YDL105W" 121 169 125 89 173 156
"YDL104C" 110 117 90 120 124 94
"YDL103C" 557 776 596 712 779 557
"YDL102W" 366 483 303 435 544 362
"YDL101C" 375 503 298 413 410 398
"YDL100C" 3926 3950 2826 4516 3954 2915
"YDL099W" 441 489 338 542 530 459
"YDL098C" 153 262 198 185 279 221
"YDL097C" 2042 3104 2208 2764 3264 2450
"YDL096C" 3 10 8 2 9 13
"YDL095W" 2471 3066 2457 3025 3533 2759
"YDL094C" 15 6 3 16 7 5
"YDL093W" 493 686 461 642 661 452
"YDL092W" 88 174 114 88 141 104
"YDL091C" 384 433 340 463 510 418
"YDL090C" 362 440 287 501 471 353
"YDL089W" 110 122 88 104 146 78
"YDL088C" 1536 1488 969 1552 1440 1357
"YDL087C" 231 272 214 292 339 207
"YDL086W" 1486 1499 1324 1641 1669 1776
"YDL086C-A" 32 62 39 65 55 71
"YDL085C-A" 2424 2807 1800 2592 2470 1998
"YDL085W" 228 217 178 296 218 215
"YDL084W" 2727 2946 2359 3062 3163 3160
"YDL083C" 13485 17043 13191 15296 18868 18535
"YDL083C_intron" 0 0 0 0 0 0
"YDL082W" 8760 11799 8706 10035 12331 10805
"YDL082W_intron" 0 0 0 0 0 0
"YDL081C" 49660 55867 41315 60625 51988 55129
"YDL080C" 583 731 486 695 723 631
"YDL079C" 1346 1210 768 1462 1157 906
"YDL079C_intron" 0 0 0 0 0 0
"YDL078C" 2710 2741 2051 3170 2821 2534
"YDL077C" 351 367 256 358 373 351
"YDL076C" 644 717 468 742 760 619
"YDL075W" 6134 10414 7594 7869 10817 9707
"YDL075W_intron" 0 0 0 0 0 0
"YDL074C" 267 331 205 295 356 363
"YDL073W" 136 219 114 150 199 124
"YDL072C" 318 361 393 660 474 512
"YDL071C" 42 48 68 73 81 88
"YDL070W" 2992 3585 2664 3820 3851 3254
"YDL069C" 21 21 19 36 27 13
"YDL068W" 1 0 1 3 7 9
"YDL067C" 16171 17420 13183 19331 18992 18090
"YDL066W" 10880 12596 9833 13349 13563 12145
"YDL065C" 305 433 279 397 456 424
"YDL064W" 1105 1456 1128 1514 1506 1414
"YDL064W_intron" 0 0 0 0 0 0
"YDL063C" 76 154 47 79 113 90
"YDL062W" 0 0 0 0 0 0
"YDL061C" 3456 5657 4277 5841 7004 6293
"YDL060W" 413 626 410 413 604 524
"YDL059C" 544 735 575 677 776 671
"YDL058W" 1136 1392 967 1376 1430 1336
"YDL057W" 148 155 148 158 198 137
"YDL056W" 699 899 579 794 883 652
"YDL055C" 5895 6467 5367 7122 7437 6372
"YDL054C" 514 491 326 555 482 399
"YDL053C" 991 996 811 1050 1048 933
"YDL052C" 2366 2574 1900 2726 2636 2405
"YDL051W" 801 1348 892 871 1210 1135
"YDL050C" 0 0 0 0 0 0
"YDL049C" 851 886 717 1085 906 974
"YDL048C" 2568 2428 1918 2904 2781 2500
"YDL047W" 1508 1625 1327 1807 1579 1567
"YDL046W" 14883 16575 10929 18509 16393 14178
"YDL045W-A" 1040 1183 509 1180 1050 402
"YDL045C" 451 590 376 581 543 429
"YDL044C" 181 302 162 270 248 218
"YDL043C" 75 101 63 79 81 102
"YDL042C" 707 732 513 677 708 809
"YDL041W" 0 2 7 3 5 2
"YDL040C" 1302 1582 1119 1489 1610 1362
"YDL039C" 151 112 80 149 82 90
"YDL037C" 8 4 4 10 4 12
"YDL036C" 165 251 162 184 295 175
"YDL035C" 433 569 362 525 521 409
"YDL034W" 0 0 0 1 2 0
"YDL033C" 796 891 698 985 953 861
"YDL032W" 2 3 1 3 5 6
"YDL031W" 805 1135 742 945 1113 957
"YDL030W" 205 293 230 286 279 258
"YDL029W" 1976 2011 1446 2181 1971 1795
"YDL029W_intron" 0 0 0 0 0 0
"YDL028C" 282 428 267 362 380 333
"YDL027C" 495 414 228 535 446 226
"YDL026W" 0 0 1 2 2 0
"YDL025C" 1076 1139 922 1237 1135 997
"YDL025W-A" 4 7 16 13 16 11
"YDL024C" 40 55 18 42 56 34
"YDL022C-A" 0 2 0 0 0 0
"YDL023C" 2 3 0 0 5 3
"YDL022W" 3764 4055 3388 4493 4712 4063
"YDL021W" 113 144 83 112 106 103
"YDL020C" 420 590 343 551 502 427
"YDL019C" 3824 5056 3757 4657 4753 4162
"YDL018C" 155 182 203 205 194 241
"YDL017W" 53 98 53 65 75 85
"YDL016C" 3 6 3 3 4 1
"YDL015C" 202 180 148 207 182 224
"YDL014W" 1451 2058 1518 1936 2342 1995
"YDL013W" 542 691 497 698 738 614
"YDL012C" 2786 3002 2486 3001 3326 3038
"YDL012C_intron" 0 0 0 0 0 0
"YDL011C" 0 0 0 3 0 0
"YDL010W" 160 278 157 225 257 198
"YDL009C" 1 3 0 1 0 1
"YDL008W" 342 404 313 461 517 375
"YDL007C-A" 0 0 2 0 0 0
"YDL007W" 863 1268 864 1112 1306 1047
"YDL006W" 235 253 187 207 248 231
"YDL005C" 1407 2043 1161 1601 1601 1315
"YDL004W" 4097 4167 3113 5184 4417 4175
"YDL003W" 454 715 512 506 598 559
"YDL002C" 212 319 214 250 275 230
"YDL001W" 270 428 248 292 373 293
"YDR001C" 2485 3050 2611 3548 3575 2824
"YDR002W" 1119 1823 1327 1354 1858 1540
"YDR003W" 726 805 619 922 852 708
"YDR003W-A" 13 16 11 14 13 14
"YDR004W" 182 242 195 243 252 252
"YDR005C" 117 71 91 123 93 106
"YDR005C_intron" 0 0 0 0 0 0
"YDR006C" 2910 2641 1960 2843 2804 2357
"YDR007W" 1025 1121 824 1215 1265 1153
"YDR008C" 152 182 139 167 171 159
"YDR009W" 223 193 181 305 240 227
"YDR010C" 10 7 4 19 11 11
"YDR011W" 2917 3602 2546 4345 3884 2882
"YDR012W" 2676 2777 2356 2988 3348 3150
"YDR013W" 17 19 21 12 15 16
"YDR014W" 87 79 70 62 88 80
"YDR014W-A" 16 23 13 23 10 10
"YDR015C" 1 1 5 1 0 7
"YDR016C" 189 249 140 291 222 206
"YDR017C" 575 721 547 634 746 595
"YDR018C" 39 32 15 34 37 32
"YDR019C" 1405 2280 1560 1641 2067 1921
"YDR020C" 200 226 184 179 208 207
"YDR021W" 24 31 16 26 20 14
"YDR022C" 51 56 22 77 40 40
"YDR023W" 1445 1513 1138 1437 1510 1382
"YDR024W" 9 6 0 3 6 3
"YDR025W" 5399 7742 7147 7481 9567 9117
"YDR025W_intron" 0 0 0 0 0 0
"YDR026C" 434 564 365 474 465 338
"YDR027C" 459 736 415 637 670 518
"YDR028C" 1831 2130 1490 2041 2176 1717
"YDR029W" 0 2 1 6 0 3
"YDR030C" 47 91 62 62 79 85
"YDR031W" 28 36 25 32 32 41
"YDR032C" 2454 2423 2133 3064 2912 2896
"YDR033W" 2233 2432 1913 2722 2688 2468
"YDR034C" 1683 1902 1304 1837 1758 1468
"YDR034C-D" 0 0 0 0 0 0
"YDR034C-C" 0 0 0 0 0 0
"YDR034C-A" 0 0 2 2 0 0
"YDR034W-B" 35 26 33 42 46 15
"YDR035W" 4300 3916 3374 4590 4251 3767
"YDR036C" 1025 864 636 1051 936 785
"YDR037W" 4430 4928 4090 4712 5291 4726
"YDR038C" 77 113 57 113 115 86
"YDR039C" 0 0 0 0 1 0
"YDR040C" 11 12 8 5 12 10
"YDR041W" 658 854 561 946 769 664
"YDR042C" 3 1 1 4 2 4
"YDR043C" 273 285 162 277 189 163
"YDR044W" 995 827 743 1096 932 944
"YDR045C" 160 244 126 203 195 81
"YDR046C" 20 19 11 10 10 5
"YDR047W" 857 904 754 1075 1037 971
"YDR048C" 0 2 0 0 0 0
"YDR049W" 305 378 280 343 408 342
"YDR050C" 11880 13703 11426 15948 14817 15624
"YDR051C" 204 309 235 247 312 218
"YDR052C" 637 848 571 630 802 688
"YDR053W" 0 0 0 0 0 0
"YDR054C" 913 1143 880 1067 1154 919
"YDR055W" 2713 2944 2169 2944 3135 3071
"YDR056C" 802 1059 629 946 976 745
"YDR057W" 181 227 151 206 226 173
"YDR058C" 209 264 173 285 264 215
"YDR059C" 1160 1220 934 1674 1119 1182
"YDR059C_intron" 0 0 0 0 0 0
"YDR060W" 1480 2490 1546 1747 2270 1770
"YDR061W" 570 769 613 729 775 631
"YDR062W" 2801 3045 2019 3232 3146 2462
"YDR063W" 361 416 310 613 530 339
"YDR064W" 4970 6162 4442 6323 6485 5119
"YDR064W_intron" 0 0 0 0 0 0
"YDR065W" 29 54 33 33 53 52
"YDR066C" 5 9 2 4 12 12
"YDR067C" 21 20 14 22 27 11
"YDR068W" 234 312 218 342 339 279
"YDR069C" 247 299 161 294 269 284
"YDR070C" 810 665 521 1051 605 657
"YDR071C" 116 154 146 134 155 174
"YDR072C" 939 1149 889 1406 1224 1148
"YDR073W" 1242 1434 1151 1551 1544 1409
"YDR074W" 8629 8155 6071 10583 8099 6859
"YDR075W" 81 104 63 103 106 93
"YDR076W" 188 254 215 294 269 273
"YDR077W" 35597 30405 27246 39623 35488 34441
"YDR078C" 28 28 25 28 32 39
"YDR079W" 358 366 193 395 385 201
"YDR079C-A" 289 469 249 432 396 343
"YDR080W" 298 360 201 324 397 325
"YDR081C" 752 660 541 770 830 671
"YDR082W" 54 78 41 49 52 40
"YDR083W" 163 298 204 214 255 255
"YDR084C" 335 289 298 351 294 368
"YDR085C" 473 666 368 646 520 485
"YDR086C" 2617 3038 2006 2924 2954 2671
"YDR087C" 110 169 124 129 186 164
"YDR088C" 195 237 179 265 244 181
"YDR089W" 920 959 768 1056 1005 979
"YDR090C" 402 400 305 521 408 337
"YDR091C" 303 319 334 305 372 361
"YDR092W" 619 613 351 570 583 440
"YDR092W_intron" 0 0 0 0 0 0
"YDR093W" 2435 2790 2177 3086 2903 2818
"YDR094W" 5 5 1 0 12 4
"YDR095C" 6 3 8 3 10 16
"YDR096W" 3112 2770 2179 3434 2773 2771
"YDR097C" 740 1424 881 938 1308 967
"YDR098C" 690 826 654 760 831 735
"YDR098C-B" 0 0 0 0 0 0
"YDR098C-A" 0 0 0 0 0 0
"YDR099W" 5931 5816 4806 6743 6936 5962
"YDR100W" 412 453 305 537 424 455
"YDR101C" 121 266 182 195 264 248
"YDR102C" 2 8 5 12 8 0
"YDR103W" 655 762 513 734 827 561
"YDR104C" 223 326 197 299 314 253
"YDR105C" 768 809 669 953 804 750
"YDR106W" 14 12 8 16 9 27
"YDR107C" 499 484 290 567 536 335
"YDR108W" 365 526 369 458 505 450
"YDR109C" 302 459 340 434 473 302
"YDR110W" 235 431 295 308 426 296
"YDR111C" 456 424 310 503 509 393
"YDR112W" 1 0 0 0 0 0
"YDR113C" 415 608 446 543 608 516
"YDR114C" 0 0 0 0 0 0
"YDR115W" 559 566 422 690 671 620
"YDR116C" 1598 1582 1166 1826 1631 1326
"YDR117C" 265 334 193 305 317 229
"YDR118W" 80 96 64 106 139 109
"YDR118W-A" 8 18 7 17 17 6
"YDR119W" 1844 1906 1346 2021 2229 1852
"YDR119W-A" 657 309 298 802 351 411
"YDR120C" 796 1569 1038 967 1357 1018
"YDR121W" 208 300 213 249 333 193
"YDR122W" 3030 3234 2505 3420 3533 2992
"YDR123C" 915 1037 653 912 993 825
"YDR124W" 104 90 74 77 81 89
"YDR125C" 82 78 36 102 82 52
"YDR126W" 120 112 96 153 110 131
"YDR127W" 9132 10526 7392 11376 11063 8874
"YDR128W" 725 1006 746 959 1031 1004
"YDR129C" 3839 4447 3279 5139 4714 4088
"YDR129C_intron" 0 0 0 0 0 0
"YDR130C" 600 930 625 801 800 592
"YDR131C" 198 322 173 273 283 255
"YDR132C" 45 38 42 27 38 40
"YDR133C" 207 282 188 241 270 284
"YDR134C" 16439 16828 13974 18895 19925 19083
"YDR135C" 2714 3011 2278 3034 3149 2721
"YDR136C" 0 2 0 0 1 0
"YDR137W" 255 428 287 371 401 339
"YDR138W" 426 485 338 356 375 419
"YDR139C" 346 610 297 499 540 355
"YDR139C_intron" 0 0 0 0 0 0
"YDR140W" 203 252 138 237 244 189
"YDR141C" 930 994 582 1081 959 663
"YDR142C" 312 320 107 376 279 134
"YDR143C" 2066 2126 1839 2484 2452 2147
"YDR144C" 1126 1634 1228 1410 1712 1410
"YDR145W" 1572 1828 1300 1680 1931 1634
"YDR146C" 955 1252 883 1005 1295 962
"YDR147W" 433 453 364 479 459 411
"YDR148C" 10594 8909 7443 11646 9343 8594
"YDR149C" 0 0 1 2 0 0
"YDR150W" 2882 3875 2583 3545 3968 3006
"YDR151C" 119 146 99 162 155 135
"YDR152W" 237 340 279 281 375 364
"YDR153C" 853 1191 779 1096 1135 939
"YDR154C" 97 68 105 132 128 135
"YDR155C" 18242 19591 15812 22336 21463 21508
"YDR156W" 2396 3147 2485 2727 3443 3149
"YDR157W" 2 9 2 12 4 5
"YDR158W" 3107 3321 3117 4020 4102 3739
"YDR159W" 712 884 665 807 916 653
"YDR160W" 307 320 193 320 339 227
"YDR161W" 455 815 549 508 780 582
"YDR162C" 247 364 244 293 363 267
"YDR163W" 703 892 537 823 921 708
"YDR164C" 678 677 435 623 636 481
"YDR165W" 195 273 191 235 295 277
"YDR166C" 108 111 87 126 159 114
"YDR167W" 418 598 469 569 615 581
"YDR168W" 886 1059 737 1039 1007 931
"YDR169C" 2038 2096 1463 2232 2162 1761
"YDR169C-A" 42 48 34 60 56 31
"YDR170C" 3379 4173 3194 4028 4464 3753
"YDR170W-A" 68 86 29 87 94 60
"YDR171W" 1411 2376 1608 1813 2099 1692
"YDR172W" 2759 4202 3093 3457 4213 3545
"YDR173C" 473 670 431 533 602 480
"YDR174W" 3591 4152 2974 4526 4358 4285
"YDR175C" 937 1052 703 1153 1007 825
"YDR176W" 1038 1119 833 1210 1045 1046
"YDR177W" 618 845 583 829 820 709
"YDR178W" 16474 15586 11827 23371 16045 15489
"YDR179C" 20 20 13 14 24 22
"YDR179W-A" 21 32 28 24 31 28
"YDR180W" 138 183 107 175 195 203
"YDR181C" 282 341 241 308 330 285
"YDR182W" 923 1283 830 1177 1309 1083
"YDR182W-A" 3 0 4 2 1 1
"YDR183W" 23 22 12 15 32 8
"YDR183C-A" 3 1 2 3 0 5
"YDR184C" 18 28 45 32 34 58
"YDR185C" 86 125 80 143 106 115
"YDR186C" 3522 4399 2825 4104 4098 3123
"YDR187C" 0 2 0 2 0 0
"YDR188W" 2076 2828 2185 2595 3106 2487
"YDR189W" 1255 1466 983 1370 1397 1105
"YDR190C" 836 1244 809 1051 1180 980
"YDR191W" 126 166 152 167 177 160
"YDR192C" 462 613 435 760 669 629
"YDR193W" 0 3 0 2 0 1
"YDR194C" 703 1073 544 730 863 588
"YDR194W-A" 0 0 0 0 0 0
"YDR195W" 315 386 304 342 373 224
"YDR196C" 252 507 314 420 439 361
"YDR197W" 63 96 52 82 77 64
"YDR198C" 254 326 200 344 336 213
"YDR199W" 0 1 0 0 0 0
"YDR200C" 289 336 255 336 363 281
"YDR201W" 376 560 278 578 518 382
"YDR202C" 45 34 20 49 36 31
"YDR203W" 0 0 0 0 0 0
"YDR204W" 756 697 609 780 805 684
"YDR205W" 405 422 360 572 525 441
"YDR206W" 848 1039 848 966 1092 917
"YDR207C" 1784 2106 1422 1850 2042 1684
"YDR208W" 2154 2432 1589 2447 2231 2013
"YDR209C" 0 0 0 0 0 0
"YDR210W" 441 663 496 539 672 600
"YDR210W-A" 0 0 0 0 0 0
"YDR210W-B" 0 0 0 0 0 0
"YDR210C-D" 0 0 0 0 0 0
"YDR210C-C" 0 0 0 0 0 0
"YDR211W" 410 574 407 481 586 472
"YDR212W" 1361 1413 852 1706 1468 1074
"YDR213W" 317 491 339 438 488 318
"YDR214W" 2691 3890 2755 3110 4005 3656
"YDR215C" 22 27 21 29 37 24
"YDR216W" 1835 2030 1466 2108 2248 1946
"YDR217C" 324 440 352 366 509 333
"YDR218C" 1 1 1 1 0 1
"YDR219C" 61 132 55 35 67 82
"YDR220C" 21 34 20 28 35 33
"YDR221W" 671 850 728 860 971 911
"YDR222W" 79 117 115 99 182 188
"YDR223W" 90 133 66 137 102 62
"YDR224C" 8998 8876 6904 9805 10198 9213
"YDR225W" 3922 4820 3963 5629 5336 4956
"YDR226W" 17267 19508 14330 20624 20128 18922
"YDR227W" 536 664 438 606 631 474
"YDR228C" 602 611 440 605 563 480
"YDR229W" 804 963 771 1119 1076 923
"YDR230W" 2 9 14 14 15 11
"YDR231C" 968 1181 775 1110 1033 871
"YDR232W" 7199 7023 6291 9187 8080 7665
"YDR233C" 2714 2594 2328 2934 3119 3108
"YDR234W" 10810 12326 9289 12356 12990 11809
"YDR235W" 25 43 46 52 40 41
"YDR236C" 282 256 263 331 321 288
"YDR237W" 585 737 573 829 727 623
"YDR238C" 1108 1316 1017 1377 1591 1203
"YDR239C" 348 514 370 447 547 429
"YDR240C" 284 396 257 335 394 267
"YDR241W" 0 0 0 0 0 0
"YDR242W" 173 172 166 202 224 168
"YDR243C" 110 137 89 119 154 83
"YDR244W" 611 747 489 739 615 538
"YDR245W" 779 1126 860 912 1247 975
"YDR246W" 911 1139 830 1034 1077 963
"YDR246W-A" 44 53 49 49 56 68
"YDR247W" 756 655 514 871 637 695
"YDR248C" 164 216 113 170 201 113
"YDR249C" 28 25 27 37 27 39
"YDR250C" 0 1 0 4 0 9
"YDR251W" 1667 1787 1279 1940 1777 1463
"YDR252W" 94 120 79 119 132 125
"YDR253C" 24 46 37 44 41 29
"YDR254W" 109 124 119 125 119 122
"YDR255C" 488 461 279 450 405 314
"YDR256C" 55 69 86 77 70 62
"YDR257C" 85 137 97 106 146 106
"YDR258C" 470 707 543 575 742 583
"YDR259C" 168 256 197 168 314 211
"YDR260C" 386 650 378 647 621 529
"YDR261C" 485 694 457 696 660 694
"YDR261W-A" 0 0 0 0 0 0
"YDR261W-B" 0 0 0 0 0 0
"YDR261C-D" 0 0 0 0 0 0
"YDR261C-C" 0 0 0 0 0 0
"YDR262W" 1222 1110 880 1453 1262 894
"YDR263C" 138 157 133 191 188 201
"YDR264C" 1794 2071 1690 2235 2328 2224
"YDR265W" 667 758 545 795 837 687
"YDR266C" 590 725 542 643 788 634
"YDR267C" 219 324 207 321 330 257
"YDR268W" 211 219 190 241 239 189
"YDR269C" 0 0 1 2 0 2
"YDR270W" 487 743 540 700 768 638
"YDR271C" 61 44 36 57 60 73
"YDR272W" 714 1099 618 937 980 757
"YDR273W" 41 57 47 63 52 34
"YDR274C" 3 2 2 4 1 2
"YDR275W" 106 162 102 174 125 100
"YDR276C" 874 819 631 885 837 1008
"YDR277C" 4430 6097 3402 4541 5281 3749
"YDR278C" 8 14 11 27 16 13
"YDR279W" 54 70 44 41 52 64
"YDR280W" 866 1409 289 1060 877 361
"YDR281C" 162 260 171 185 231 170
"YDR282C" 133 183 106 154 199 163
"YDR283C" 399 581 347 571 572 398
"YDR284C" 550 567 433 661 679 599
"YDR285W" 35 35 25 37 29 33
"YDR286C" 11 15 12 10 27 8
"YDR287W" 317 362 273 387 348 251
"YDR288W" 96 148 114 90 135 128
"YDR289C" 96 86 73 97 85 52
"YDR290W" 0 0 1 0 0 0
"YDR291W" 396 396 281 426 403 406
"YDR292C" 325 428 296 391 399 367
"YDR293C" 6985 6992 5490 8191 7752 6787
"YDR294C" 1357 1425 1228 1580 1625 1525
"YDR295C" 231 318 217 249 269 218
"YDR296W" 728 902 555 870 894 788
"YDR297W" 921 1079 768 1138 1151 1010
"YDR298C" 8625 8305 6062 10756 8133 7697
"YDR299W" 185 300 186 222 295 221
"YDR300C" 833 889 705 959 943 715
"YDR301W" 1281 1306 934 1280 1326 993
"YDR302W" 19 16 11 21 29 28
"YDR303C" 487 564 427 545 562 490
"YDR304C" 2583 2945 2118 3163 2940 2518
"YDR305C" 103 164 141 152 184 125
"YDR305C_intron" 0 0 0 0 0 0
"YDR306C" 557 629 536 604 680 597
"YDR307W" 326 371 322 368 397 398
"YDR308C" 43 69 34 48 35 38
"YDR309C" 1469 1551 1204 1699 1819 1527
"YDR310C" 1607 2230 1602 2041 2229 1898
"YDR311W" 239 303 231 297 322 201
"YDR312W" 206 307 188 317 311 275
"YDR313C" 969 936 678 1016 1059 924
"YDR314C" 131 173 133 151 216 135
"YDR315C" 63 51 55 83 69 63
"YDR316W" 76 101 74 130 118 83
"YDR316W-A" 0 0 0 0 0 0
"YDR316W-B" 0 0 0 0 0 0
"YDR317W" 11 4 7 8 14 4
"YDR318W" 36 94 95 81 103 64
"YDR318W_intron" 0 0 0 0 0 0
"YDR319C" 68 94 63 88 136 102
"YDR320C" 721 751 565 711 743 690
"YDR320C-A" 371 476 256 455 528 319
"YDR320W-B" 3 2 0 2 2 0
"YDR321W" 1661 1948 1839 1985 2384 2096
"YDR322W" 217 207 189 210 237 181
"YDR322C-A" 1287 1533 1283 1636 1750 1793
"YDR323C" 168 189 90 162 139 89
"YDR324C" 268 429 295 282 416 325
"YDR325W" 344 493 275 372 482 310
"YDR326C" 1406 1537 1124 1549 1517 1443
"YDR327W" 2 0 1 2 2 4
"YDR328C" 921 1331 972 1226 1299 1174
"YDR329C" 518 706 526 535 720 567
"YDR330W" 971 1241 851 1074 1164 825
"YDR331W" 398 497 275 521 461 264
"YDR332W" 113 169 102 143 142 93
"YDR333C" 502 638 528 607 677 587
"YDR334W" 1234 1763 1067 1601 1674 1250
"YDR335W" 767 1012 641 921 907 847
"YDR336W" 30 24 21 20 29 30
"YDR337W" 639 843 448 881 663 455
"YDR338C" 456 467 404 539 504 468
"YDR339C" 540 755 593 694 735 613
"YDR340W" 0 0 0 1 0 1
"YDR341C" 902 1231 570 1054 1137 624
"YDR342C" 12276 10617 7894 13146 11164 10024
"YDR343C" 15453 7369 5837 17813 8095 7899
"YDR344C" 28 34 26 35 34 42
"YDR345C" 19 20 23 18 14 26
"YDR346C" 1257 1769 1178 1548 1889 1492
"YDR347W" 1623 1608 1244 1775 1745 1495
"YDR348C" 1171 1652 1118 1531 1628 1288
"YDR349C" 901 1169 907 1351 1350 1224
"YDR350C" 98 111 26 110 97 78
"YDR351W" 1062 1194 956 1173 1229 1029
"YDR352W" 426 490 392 600 500 507
"YDR353W" 6295 8095 6244 7803 8498 7881
"YDR354W" 1500 1733 1251 1862 1916 1554
"YDR354C-A" 0 1 2 1 0 0
"YDR355C" 0 1 0 0 0 0
"YDR356W" 318 394 325 447 417 450
"YDR357C" 51 26 25 28 45 40
"YDR358W" 789 840 576 834 920 691
"YDR359C" 1870 2462 1611 2075 2316 1845
"YDR360W" 0 0 0 0 0 0
"YDR361C" 205 377 265 322 338 313
"YDR362C" 359 398 347 435 472 389
"YDR363W" 199 230 182 206 235 229
"YDR363W-A" 4364 6352 3877 6272 5802 4927
"YDR364C" 183 223 126 199 191 168
"YDR365C" 759 1018 719 971 1152 934
"YDR365W-A" 0 0 0 0 0 0
"YDR365W-B" 0 0 0 0 0 0
"YDR366C" 1 2 0 2 2 0
"YDR367W" 89 80 77 114 115 129
"YDR367W_intron" 0 0 0 0 0 0
"YDR368W" 1413 1462 850 1692 1409 879
"YDR369C" 110 166 90 122 137 118
"YDR370C" 32 32 23 32 42 40
"YDR371W" 63 78 33 72 84 39
"YDR371C-A" 0 1 0 1 0 0
"YDR372C" 688 1008 637 817 948 823
"YDR373W" 350 420 277 436 409 340
"YDR374C" 3 0 4 3 0 1
"YDR374W-A" 26 36 7 40 28 11
"YDR375C" 688 821 624 900 900 769
"YDR376W" 505 554 389 575 549 567
"YDR377W" 2193 2393 2033 3135 2608 2877
"YDR378C" 502 774 93 623 374 184
"YDR379W" 377 459 275 451 441 271
"YDR379C-A" 199 206 101 246 173 93
"YDR380W" 10 12 3 7 12 5
"YDR381W" 3361 4577 3153 4033 4465 3639
"YDR381W_intron" 0 0 0 0 0 0
"YDR381C-A" 313 490 289 418 454 312
"YDR381C-A_intron" 0 0 0 0 0 0
"YDR382W" 5159 6315 5332 6004 7767 7121
"YDR383C" 272 375 203 301 355 247
"YDR384C" 538 901 808 787 889 892
"YDR385W" 12608 11962 9997 14113 13161 13747
"YDR386W" 83 97 58 54 98 52
"YDR387C" 302 332 277 400 392 427
"YDR388W" 5185 7248 5165 6115 7260 6137
"YDR389W" 1081 1147 898 1157 1138 1080
"YDR390C" 1060 1223 912 1145 1236 1116
"YDR391C" 752 715 532 797 753 645
"YDR392W" 177 220 169 229 229 212
"YDR393W" 362 482 364 560 506 372
"YDR394W" 3504 3846 2747 3845 3817 3264
"YDR395W" 943 1127 918 1161 1275 1302
"YDR396W" 3 3 1 2 4 2
"YDR397C" 385 439 298 427 475 348
"YDR397C_intron" 0 0 0 0 0 0
"YDR398W" 441 784 617 641 751 737
"YDR399W" 3351 4204 2932 4543 4051 3801
"YDR400W" 288 335 308 338 414 395
"YDR401W" 17 17 7 19 13 14
"YDR402C" 10 12 3 8 16 8
"YDR403W" 64 85 44 60 68 44
"YDR404C" 284 293 249 374 353 388
"YDR405W" 1052 1506 1052 1446 1376 1218
"YDR406W" 2230 1829 1427 2632 1890 1788
"YDR406W-A" 0 0 0 0 1 0
"YDR407C" 478 481 355 504 643 498
"YDR408C" 1461 1927 1429 1790 1985 1630
"YDR409W" 1246 1328 1113 1348 1439 1306
"YDR410C" 1649 1526 1068 1882 1752 1561
"YDR411C" 2766 3281 2382 3589 3552 2881
"YDR412W" 336 475 316 379 437 390
"YDR413C" 0 0 0 0 0 0
"YDR414C" 13 12 15 20 29 35
"YDR415C" 299 335 304 421 409 338
"YDR416W" 239 276 203 264 346 263
"YDR417C" 3 6 2 0 4 0
"YDR418W" 4878 6406 5784 6171 7748 7407
"YDR419W" 424 662 396 556 609 518
"YDR420W" 1826 1933 1629 2053 2221 1958
"YDR421W" 434 687 467 597 662 478
"YDR422C" 1633 1663 1237 1748 1856 1515
"YDR423C" 1521 1909 1208 1590 1666 1393
"YDR424C" 288 342 96 142 407 313
"YDR424C_intron" 0 0 0 0 0 0
"YDR425W" 491 489 407 520 535 401
"YDR426C" 0 0 3 0 0 5
"YDR427W" 2078 2097 1511 2320 1903 1704
"YDR428C" 37 40 19 39 53 24
"YDR429C" 1381 1705 1241 1493 1655 1387
"YDR430C" 1559 1772 1317 1957 1774 1697
"YDR431W" 0 2 2 1 0 2
"YDR432W" 9509 10328 8744 10187 11300 10387
"YDR433W" 28 30 28 18 44 20
"YDR434W" 50 74 48 55 74 88
"YDR435C" 295 348 278 483 413 386
"YDR436W" 1434 1481 1156 1784 1517 1462
"YDR437W" 240 215 211 321 291 313
"YDR438W" 68 74 74 96 69 67
"YDR439W" 108 138 94 76 139 86
"YDR440W" 285 528 321 323 451 343
"YDR441C" 861 1072 792 1120 1104 1078
"YDR442W" 4 5 2 4 2 6
"YDR443C" 937 1070 807 1154 1029 1004
"YDR444W" 1009 1534 880 1334 1193 955
"YDR445C" 0 0 0 0 0 0
"YDR446W" 0 0 0 0 2 2
"YDR447C" 1155 1223 914 1154 1115 1192
"YDR447C_intron" 0 0 0 0 0 0
"YDR448W" 838 1065 713 869 1016 754
"YDR449C" 83 134 87 63 121 124
"YDR450W" 3889 5225 4489 5076 5922 5395
"YDR450W_intron" 0 0 0 0 0 0
"YDR451C" 2057 2187 1643 2322 2130 2079
"YDR452W" 1699 2499 1587 2105 2243 1925
"YDR453C" 1113 1087 756 1190 905 888
"YDR454C" 1447 1769 1280 1752 1769 1386
"YDR455C" 0 0 0 2 0 0
"YDR456W" 1245 1281 900 1687 1314 1131
"YDR457W" 3988 4680 3559 5061 4871 4447
"YDR458C" 346 471 315 445 441 436
"YDR459C" 142 198 145 181 201 184
"YDR460W" 176 212 144 228 227 203
"YDR461W" 19155 19385 13952 22222 20344 14309
"YDR461C-A" 606 860 523 719 829 716
"YDR462W" 2088 2588 1860 2500 2254 1855
"YDR463W" 1623 2135 1613 1798 2152 1723
"YDR464W" 1213 1494 1204 1422 1551 1253
"YDR464C-A" 0 0 4 0 1 0
"YDR465C" 275 640 400 368 622 444
"YDR466W" 1201 1370 1033 1316 1512 951
"YDR467C" 5 9 5 7 7 7
"YDR468C" 199 287 188 277 289 216
"YDR469W" 263 476 280 410 441 381
"YDR470C" 654 529 527 730 674 580
"YDR471W" 3249 4205 3552 3919 4870 4677
"YDR471W_intron" 0 0 0 0 0 0
"YDR472W" 431 532 421 510 688 577
"YDR473C" 227 263 154 294 231 228
"YDR475C" 985 1289 886 1126 1214 1091
"YDR476C" 741 973 848 1093 1153 1056
"YDR477W" 2433 2588 1957 2758 2555 2276
"YDR478W" 119 176 148 167 182 169
"YDR479C" 845 816 599 1052 888 811
"YDR480W" 433 606 435 455 519 381
"YDR481C" 2640 2606 2154 2977 2732 2605
"YDR482C" 649 709 520 808 813 823
"YDR483W" 3876 3952 3333 4363 4538 4287
"YDR484W" 33 72 42 41 48 95
"YDR485C" 393 438 343 475 498 393
"YDR486C" 491 620 427 557 626 436
"YDR487C" 3647 3558 3031 4326 3661 3557
"YDR488C" 282 343 246 284 390 331
"YDR489W" 324 352 300 344 396 352
"YDR490C" 1404 1765 1280 1721 1761 1594
"YDR491C" 4 0 0 0 1 2
"YDR492W" 648 643 470 823 640 626
"YDR493W" 568 679 489 732 729 596
"YDR494W" 579 943 574 778 790 685
"YDR495C" 256 334 199 291 299 222
"YDR496C" 72 117 67 71 94 91
"YDR497C" 19052 19800 12334 22844 19553 14984
"YDR498C" 619 682 571 725 639 695
"YDR499W" 191 292 163 268 248 242
"YDR500C" 4095 5586 4112 5084 6048 5350
"YDR500C_intron" 0 0 0 0 0 0
"YDR501W" 117 205 111 142 181 139
"YDR502C" 4534 5259 4672 5479 6162 5653
"YDR503C" 164 204 159 195 209 197
"YDR504C" 51 36 41 87 51 75
"YDR505C" 1012 993 768 1160 1169 965
"YDR506C" 412 502 428 497 469 376
"YDR507C" 1958 2735 1917 2261 2736 2387
"YDR508C" 129 299 223 182 289 307
"YDR509W" 0 4 4 0 5 3
"YDR510W" 7604 8709 6382 8127 8356 7498
"YDR510C-A" 0 0 0 2 1 0
"YDR511W" 234 271 207 322 275 265
"YDR512C" 939 1200 891 1202 1341 1091
"YDR513W" 854 791 568 1078 790 786
"YDR514C" 287 548 292 446 479 336
"YDR515W" 99 160 95 118 107 88
"YDR516C" 3399 2943 2484 4490 3097 3176
"YDR517W" 1947 2414 2137 2798 3024 2809
"YDR518W" 116 93 30 102 69 78
"YDR519W" 482 550 498 714 623 625
"YDR520C" 429 478 263 478 466 340
"YDR521W" 0 0 0 0 0 2
"YDR522C" 1 5 4 1 1 0
"YDR523C" 8 12 6 9 13 15
"YDR524C" 148 125 99 151 123 150
"YDR524W-C" 1 0 1 0 0 0
"YDR524C-B" 32918 39534 33792 39634 43777 48460
"YDR524C-A" 4 11 4 5 4 3
"YDR525W" 12 11 15 8 19 15
"YDR525W-A" 1834 1758 1441 2553 1970 1911
"YDR526C" 3 0 0 3 0 1
"YDR527W" 435 647 444 460 646 440
"YDR528W" 642 731 368 671 669 413
"YDR529C" 8732 9191 6942 10472 9993 9011
"YDR530C" 1323 1220 980 1529 1312 1241
"YDR531W" 498 663 568 660 640 598
"YDR532C" 104 151 116 134 139 125
"YDR533C" 647 836 584 929 952 737
"YDR534C" 314 260 283 334 304 331
"YDR535C" 34 27 30 53 48 35
"YDR535C_intron" 0 0 0 0 0 0
"YDR536W" 195 102 114 279 134 145
"YDR537C" 6 0 0 7 0 1
"YDR538W" 87 131 107 184 128 131
"YDR539W" 722 729 621 883 851 725
"YDR540C" 38 56 52 39 41 38
"YDR541C" 112 138 94 134 163 148
"YDR542W" 5 2 4 6 3 2
"YDR543C" 0 0 0 0 0 0
"YDR544C" 16 19 12 15 20 18
"YDR545W" 0 0 0 0 0 0
"YDR545C-A" 0 0 0 0 0 0
"YIL177C" 0 0 0 0 0 0
"YIL177W-A" 0 0 0 0 0 0
"YIL177C_intron" 0 0 0 0 0 0
"YIL176C" 0 0 0 0 0 0
"YIL175W" 0 0 0 0 0 0
"YIL174W" 0 0 0 0 0 0
"YIL173W" 0 0 0 0 0 0
"YIL172C" 0 0 0 0 0 0
"YIL171W-A" 0 0 0 0 0 0
"YIL171W" 0 0 0 0 2 0
"YIL170W" 5 2 1 1 2 1
"YIL169C" 35 34 39 38 56 49
"YIL168W" 62 88 46 63 61 59
"YIL167W" 12 21 11 18 26 13
"YIL166C" 21 31 15 27 27 14
"YIL165C" 223 214 169 231 249 201
"YIL164C" 322 461 333 418 469 375
"YIL163C" 3 10 6 4 8 7
"YIL162W" 2183 1494 1213 2623 1625 1484
"YIL161W" 364 473 296 431 466 385
"YIL160C" 86 40 46 74 52 43
"YIL159W" 298 462 338 342 438 358
"YIL158W" 663 1119 708 898 881 842
"YIL157C" 1776 1644 1357 2035 1861 1644
"YIL156W-A" 9 8 7 7 2 7
"YIL156W-B" 494 603 497 626 664 514
"YIL156W-B_intron" 0 0 0 0 0 0
"YIL156W" 1892 2042 1434 2028 2120 1837
"YIL155C" 11543 8927 7902 13055 9963 9123
"YIL154C" 354 371 347 432 443 460
"YIL153W" 1437 1655 1302 1674 1916 1530
"YIL152W" 1254 1380 973 1196 1281 1104
"YIL151C" 756 712 595 765 794 640
"YIL150C" 278 386 289 300 396 283
"YIL149C" 693 940 581 830 850 665
"YIL148W" 6297 7537 6886 7865 9094 7915
"YIL148W_intron" 0 0 0 0 0 0
"YIL147C" 994 1267 1058 1194 1320 1196
"YIL146C" 361 398 338 491 422 369
"YIL145C" 842 1062 793 1072 1094 1039
"YIL144W" 996 1287 764 1023 1135 870
"YIL143C" 853 1045 890 940 1109 986
"YIL142C-A" 2 0 0 3 2 3
"YIL142W" 1919 2301 1866 1961 2565 2228
"YIL141W" 48 57 40 74 80 39
"YIL140W" 726 816 693 816 996 824
"YIL139C" 23 62 18 28 39 15
"YIL138C" 777 1068 585 943 884 677
"YIL137C" 1420 1604 955 1661 1542 1157
"YIL136W" 647 720 591 1092 846 763
"YIL135C" 2502 3009 2468 2927 3082 2919
"YIL134C-A" 14 6 1 16 14 4
"YIL134W" 380 496 311 484 498 453
"YIL133C" 4045 4708 3932 4537 5121 5244
"YIL133C_intron" 0 0 0 0 0 0
"YIL132C" 94 103 71 111 104 107
"YIL131C" 794 1184 934 861 1215 1057
"YIL130W" 517 604 487 649 734 593
"YIL129C" 3354 2935 2329 3308 3316 2958
"YIL128W" 287 345 182 336 368 184
"YIL127C" 493 716 426 431 654 548
"YIL126W" 2989 3709 2445 3471 3548 2832
"YIL125W" 11896 10366 7346 14776 11268 8776
"YIL124W" 1289 1343 1234 1474 1510 1586
"YIL123W" 26760 28864 24172 31842 31305 29774
"YIL122W" 938 1050 782 1021 1081 937
"YIL121W" 2405 2542 2277 3130 2832 2660
"YIL120W" 71 66 37 81 58 50
"YIL119C" 471 364 316 615 439 419
"YIL118W" 2786 3416 2257 3040 3132 2601
"YIL117C" 435 428 363 463 432 449
"YIL116W" 4871 5798 3978 6020 5760 5034
"YIL115W-A" 0 0 0 0 0 0
"YIL115C" 1289 1652 1259 1700 1634 1523
"YIL114C" 369 463 402 488 570 528
"YIL113W" 467 351 297 418 359 358
"YIL112W" 917 1047 781 1042 1109 920
"YIL111W" 794 885 653 1028 1028 814
"YIL111W_intron" 0 0 0 0 0 0
"YIL110W" 58 98 52 110 121 59
"YIL109C" 10488 11150 8738 11777 11487 10629
"YIL108W" 1650 1823 1473 1979 2078 1759
"YIL107C" 350 291 187 375 284 217
"YIL106W" 929 1101 954 1069 1224 1156
"YIL106W_intron" 0 0 0 0 0 0
"YIL105C" 856 845 610 934 873 535
"YIL105W-A" 0 0 0 0 0 0
"YIL104C" 130 192 101 172 203 169
"YIL103W" 32 35 47 50 68 34
"YIL102C-A" 23 14 15 21 22 18
"YIL102C" 2 1 0 0 0 2
"YIL101C" 2191 1661 1613 2525 1897 1819
"YIL100C-A" 90 68 37 62 71 16
"YIL100W" 19 1 3 5 6 1
"YIL099W" 139 127 83 147 142 121
"YIL098C" 233 301 184 330 254 263
"YIL097W" 147 105 51 99 85 71
"YIL096C" 15 20 20 12 46 15
"YIL095W" 281 281 105 320 223 113
"YIL094C" 10623 12594 9382 13438 13686 11202
"YIL093C" 1010 1311 1132 1724 1460 1176
"YIL092W" 132 151 142 126 174 147
"YIL091C" 209 336 199 229 312 201
"YIL090W" 591 630 510 737 721 677
"YIL089W" 13 21 17 24 27 18
"YIL088C" 3458 3802 2689 5032 4012 3292
"YIL087C" 840 672 661 951 901 822
"YIL086C" 0 0 0 0 7 2
"YIL085C" 262 320 371 303 426 381
"YIL084C" 347 392 269 346 391 353
"YIL083C" 250 322 217 299 300 289
"YIL082W" 0 0 0 0 0 0
"YIL080W" 0 0 0 0 0 0
"YIL082W-A" 0 0 0 0 0 0
"YIL079C" 164 272 191 217 233 219
"YIL078W" 7765 9916 6894 9600 9756 8483
"YIL077C" 335 437 318 393 469 351
"YIL076W" 660 775 486 718 649 582
"YIL075C" 2980 3995 2543 3571 4120 3408
"YIL074C" 432 598 448 604 604 563
"YIL073C" 27 45 24 42 43 18
"YIL073C_intron" 0 0 0 0 0 0
"YIL072W" 4 3 1 4 5 3
"YIL071W-A" 1 0 0 1 0 3
"YIL071C" 185 181 108 192 229 173
"YIL070C" 1755 1702 1060 2119 1570 1482
"YIL069C" 3455 4508 3876 4342 4924 4950
"YIL069C_intron" 0 0 0 0 0 0
"YIL068W-A" 0 0 0 0 0 0
"YIL068C" 232 339 184 264 351 228
"YIL067C" 884 1105 862 1053 1135 988
"YIL066W-A" 0 0 0 2 2 0
"YIL066C" 117 126 94 130 118 80
"YIL065C" 831 1084 693 1104 1064 849
"YIL064W" 998 1475 1122 1366 1488 1324
"YIL063C" 728 869 592 993 884 773
"YIL062C" 1690 1865 1606 1869 2200 1881
"YIL061C" 296 332 257 330 353 284
"YIL060W" 7 6 3 6 3 1
"YIL059C" 64 65 60 114 114 81
"YIL058W" 5 2 4 4 0 0
"YIL057C" 189 49 36 283 55 48
"YIL056W" 792 630 593 767 653 655
"YIL055C" 365 414 275 314 411 315
"YIL054W" 1 5 0 0 4 0
"YIL053W" 1392 2535 2197 1818 2844 2839
"YIL052C" 2476 3116 2560 2633 3635 3376
"YIL052C_intron" 0 0 0 0 0 0
"YIL051C" 14612 15559 12654 17349 17024 14838
"YIL050W" 885 934 538 1070 825 675
"YIL049W" 10 16 25 23 24 31
"YIL048W" 195 241 178 262 273 269
"YIL047C-A" 0 1 1 0 1 0
"YIL047C" 1213 1716 1410 1520 1853 1724
"YIL046W-A" 5 12 5 18 17 8
"YIL046W" 635 830 666 848 976 859
"YIL045W" 223 259 203 250 274 196
"YIL044C" 614 846 595 863 843 844
"YIL043C" 4213 4840 4104 5029 5487 5062
"YIL042C" 1919 2092 1599 2255 2235 2110
"YIL041W" 12245 14211 10531 13541 14871 12634
"YIL040W" 234 156 123 223 198 149
"YIL039W" 731 900 627 969 991 827
"YIL038C" 966 1455 1138 1325 1508 1076
"YIL037C" 47 62 25 73 73 18
"YIL036W" 1914 2120 1505 2112 2105 1807
"YIL035C" 203 259 162 199 218 191
"YIL034C" 3186 3568 2490 3928 3922 3013
"YIL033C" 4510 4088 3416 5190 4580 4213
"YIL032C" 2 0 0 0 0 0
"YIL031W" 845 962 704 1009 1070 801
"YIL030W-A" 23 37 24 19 20 25
"YIL030C" 4405 4713 3615 5054 4934 4806
"YIL029W-A" 0 0 0 0 1 0
"YIL029C" 3 5 7 3 7 3
"YIL028W" 43 23 10 20 14 8
"YIL027C" 16 33 18 35 22 16
"YIL026C" 704 941 626 705 817 727
"YIL025C" 0 0 0 0 0 0
"YIL024C" 350 339 259 402 387 318
"YIL023C" 642 808 682 952 940 891
"YIL022W" 1941 3091 2042 2539 2881 2315
"YIL021W" 648 955 632 794 828 734
"YIL021C-A" 0 0 0 0 0 0
"YIL020C-A" 0 4 1 0 2 0
"YIL020C" 251 293 222 257 406 311
"YIL019W" 78 106 80 62 114 118
"YIL018W" 5179 6217 6141 6199 7869 7806
"YIL018W_intron" 0 0 0 0 0 0
"YIL017C" 394 428 273 378 432 364
"YIL016W" 297 402 317 391 467 374
"YIL015W" 2103 2080 1536 2611 2273 1716
"YIL014C-A" 90 136 98 157 137 123
"YIL014W" 195 332 235 224 268 247
"YIL013C" 83 99 51 101 110 74
"YIL012W" 14 9 9 13 5 11
"YIL011W" 50 69 68 62 66 46
"YIL010W" 1497 1865 1285 1817 1981 1614
"YIL009C-A" 449 502 282 461 518 365
"YIL009W" 1415 2057 1405 1904 2072 1768
"YIL008W" 44 74 47 45 44 49
"YIL007C" 293 284 255 365 270 345
"YIL006W" 1149 1079 889 1213 1073 973
"YIL005W" 992 1096 813 1152 1246 1008
"YIL004C" 507 664 414 637 712 725
"YIL004C_intron" 0 0 0 0 0 0
"YIL003W" 118 160 102 160 127 165
"YIL002W-A" 986 1353 672 1125 1208 650
"YIL002C" 402 468 282 464 474 390
"YIL001W" 164 154 133 205 136 187
"YIR001C" 1249 1286 975 1317 1343 1105
"YIR002C" 199 262 184 233 262 211
"YIR003W" 1371 1471 1144 1601 1575 1417
"YIR004W" 481 544 418 640 603 582
"YIR005W" 5 18 4 3 11 16
"YIR006C" 10491 11325 8988 11932 11844 10655
"YIR007W" 718 718 555 785 662 622
"YIR008C" 234 233 164 222 274 252
"YIR009W" 435 650 470 619 648 567
"YIR010W" 1042 1230 895 1149 1194 1049
"YIR011C" 1016 1281 887 1015 1185 944
"YIR012W" 979 1440 1142 1292 1521 1331
"YIR013C" 16 9 6 3 16 10
"YIR014W" 207 292 142 213 247 173
"YIR015W" 292 400 341 324 474 325
"YIR016W" 904 890 834 925 1088 925
"YIR017C" 1169 1779 1348 1515 1769 1473
"YIR017W-A" 4 8 7 7 23 6
"YIR018W" 1271 1723 1061 1460 1579 1331
"YIR018C-A" 2 2 1 9 2 0
"YIR019C" 259 201 184 284 269 230
"YIR020C" 0 0 0 0 0 0
"YIR020W-A" 0 1 0 0 0 1
"YIR020C-B" 1 0 0 0 1 5
"YIR021W" 797 903 670 1055 1013 787
"YIR021W-A" 0 0 0 0 0 0
"YIR022W" 1368 1565 1121 1793 1812 1634
"YIR023W" 2518 2765 2034 2642 2806 2590
"YIR023C-A" 0 0 3 0 2 7
"YIR024C" 67 99 48 105 115 68
"YIR025W" 77 79 43 80 96 76
"YIR026C" 514 799 674 686 968 810
"YIR027C" 151 180 140 199 193 169
"YIR028W" 94 66 53 127 84 70
"YIR029W" 676 757 592 1055 838 643
"YIR030C" 244 267 240 268 278 308
"YIR030W-A" 1 6 0 5 1 3
"YIR031C" 5074 4737 3698 5780 4834 4478
"YIR032C" 1525 1999 1578 2046 2058 1652
"YIR033W" 1300 1534 1165 1506 1560 1357
"YIR034C" 8260 7457 6114 9075 8991 7889
"YIR035C" 286 365 346 351 433 372
"YIR036C" 940 972 941 1071 1236 1057
"YIR036W-A" 0 3 3 4 3 3
"YIR037W" 3519 2590 2176 2979 3594 3508
"YIR038C" 938 893 713 1197 973 1001
"YIR039C" 82 100 69 119 77 61
"YIR040C" 0 0 0 0 0 3
"YIR041W" 2 1 1 3 2 0
"YIR042C" 155 119 94 173 129 129
"YIR043C" 0 0 1 2 0 0
"YIR044C" 0 0 0 1 1 0
"YEL077C" 0 0 0 0 0 0
"YEL077W-A" 1 6 3 4 2 0
"YEL076C-A" 0 0 0 0 0 0
"YEL076C-A_intron" 0 0 0 0 0 0
"YEL076C" 0 0 0 0 0 0
"YEL075W-A" 0 0 1 0 0 0
"YEL075C" 0 0 0 0 0 0
"YEL074W" 25 28 17 34 25 44
"YEL073C" 50 31 11 71 24 15
"YEL072W" 31 11 6 26 22 18
"YEL071W" 1674 3468 2247 2051 3503 2443
"YEL070W" 256 182 146 350 217 216
"YEL069C" 121 109 69 137 103 114
"YEL068C" 316 344 304 397 361 385
"YEL067C" 441 473 310 439 442 338
"YEL066W" 1012 1214 1081 1357 1327 1283
"YEL065W" 227 410 382 269 469 461
"YEL064C" 70 48 35 65 49 24
"YEL063C" 5889 4999 3863 6763 5454 5368
"YEL062W" 326 350 291 411 377 338
"YEL061C" 588 847 502 709 757 539
"YEL060C" 14827 17142 13404 16455 17824 14818
"YEL059C-A" 685 792 540 893 788 822
"YEL059W" 139 215 171 166 204 202
"YEL058W" 1063 1217 1070 1302 1460 1388
"YEL057C" 46 34 51 61 50 45
"YEL056W" 1316 1244 988 1394 1460 1248
"YEL055C" 435 580 414 487 573 413
"YEL054C" 5704 7115 6186 6924 8122 7964
"YEL053W-A" 0 0 4 0 3 7
"YEL053C" 685 649 364 689 616 458
"YEL052W" 1441 1462 1130 1779 1618 1406
"YEL051W" 764 1066 766 924 1207 1028
"YEL050W-A" 1 0 2 0 0 0
"YEL050C" 1394 1778 1264 1603 1783 1277
"YEL049W" 3 7 10 2 14 14
"YEL048C" 8 21 9 29 7 19
"YEL047C" 1429 1667 1358 1803 1780 1848
"YEL046C" 3208 3181 2781 3910 3655 3318
"YEL045C" 16 17 5 12 12 25
"YEL044W" 930 1405 882 1247 1293 1110
"YEL043W" 1480 1647 1275 1778 1744 1482
"YEL042W" 2174 2528 2233 2571 2814 2588
"YEL041W" 359 421 311 478 377 396
"YEL040W" 4281 4965 4253 4877 5880 5392
"YEL039C" 364 404 217 356 332 286
"YEL038W" 879 1013 735 1060 1029 893
"YEL037C" 1326 1958 1461 1752 2000 1632
"YEL036C" 1939 3031 2442 2361 3128 2694
"YEL035C" 23 17 4 9 14 6
"YEL034C-A" 16 18 3 16 13 19
"YEL034W" 15345 16728 14603 18834 19605 19844
"YEL033W" 270 350 481 462 590 447
"YEL032W" 4370 4684 3642 4768 4777 4382
"YEL032C-A" 0 0 0 0 2 0
"YEL031W" 2229 2748 2287 2712 2804 2726
"YEL030C-A" 0 1 0 0 0 0
"YEL030W" 185 245 173 262 206 214
"YEL029C" 411 636 389 531 534 494
"YEL028W" 17 26 18 20 16 6
"YEL027W" 7219 7951 6254 10256 8866 8317
"YEL026W" 203 219 210 255 293 321
"YEL025C" 188 208 139 224 182 189
"YEL024W" 2149 2097 1442 2649 2049 1893
"YEL023C" 68 104 63 91 118 89
"YEL022W" 1288 1544 1083 1468 1702 1344
"YEL021W" 573 793 555 751 784 710
"YEL020C-B" 5 2 2 8 3 3
"YEL020W-A" 635 922 717 904 925 891
"YEL020C" 405 375 361 485 471 449
"YEL019C" 124 100 45 108 76 43
"YEL018C-A" 1 0 0 0 1 0
"YEL018W" 169 220 129 169 195 155
"YEL017C-A" 410 433 386 403 529 576
"YEL017W" 2532 2728 1970 2829 2811 2502
"YEL016C" 350 530 478 566 616 488
"YEL015W" 1016 1708 1038 1341 1504 1222
"YEL014C" 2 2 4 4 0 0
"YEL013W" 510 701 460 729 613 579
"YEL012W" 364 390 262 559 388 404
"YEL012W_intron" 0 0 0 0 0 0
"YEL011W" 3763 3072 2557 4547 3393 3048
"YEL010W" 0 0 1 0 3 0
"YEL009C-A" 6 8 4 1 2 0
"YEL009C" 3224 3272 2435 3748 3563 3092
"YEL008W" 12 11 7 15 20 16
"YEL008C-A" 48 51 48 55 59 51
"YEL007W" 3692 3818 3228 3876 4291 3826
"YEL006W" 322 362 203 398 382 256
"YEL005C" 89 98 62 102 98 53
"YEL004W" 64 75 52 93 90 78
"YEL003W" 50 32 35 39 39 30
"YEL003W_intron" 0 0 0 0 0 0
"YEL002C" 777 829 632 959 878 824
"YEL001C" 3010 3367 2466 3836 3561 3397
"YER001W" 1588 1932 1489 2056 2110 1865
"YER002W" 125 170 150 173 250 214
"YER003C" 3594 3742 3047 4019 4020 3975
"YER003C_intron" 0 0 0 0 0 0
"YER004W" 1203 1528 1267 1631 1795 1697
"YER005W" 510 714 461 694 799 591
"YER006W" 864 1575 1057 1090 1497 1083
"YER006C-A" 2 4 2 2 2 0
"YER007W" 74 85 70 66 116 116
"YER007C-A" 611 791 607 706 871 795
"YER007C-A_intron" 0 0 0 0 0 0
"YER008C" 822 1032 635 1038 1025 720
"YER009W" 67 91 72 83 101 109
"YER010C" 803 950 788 1003 1130 883
"YER011W" 48 54 47 52 50 59
"YER012W" 732 785 433 842 658 357
"YER013W" 661 795 523 722 839 652
"YER014W" 147 252 156 205 218 187
"YER014C-A" 0 0 1 1 3 1
"YER014C-A_intron" 0 0 0 0 0 0
"YER015W" 1004 676 453 1170 635 551
"YER016W" 988 1391 906 1370 1317 1139
"YER017C" 3683 3919 2853 4135 4165 3405
"YER018C" 529 717 562 689 746 708
"YER019W" 1032 1127 920 1246 1316 1191
"YER019C-A" 3299 3999 3173 4619 4966 4221
"YER020W" 1853 2551 1735 2206 2382 1917
"YER021W" 1131 1299 1010 1445 1437 1192
"YER022W" 83 116 82 95 99 92
"YER023W" 2459 2503 2138 2782 2972 2794
"YER023C-A" 8 21 16 23 14 34
"YER024W" 984 1291 741 1209 1156 937
"YER025W" 15671 24505 14856 20039 22672 19517
"YER026C" 2644 2551 2054 3474 2806 2946
"YER027C" 1815 2086 1473 2069 1966 1633
"YER028C" 30 21 15 42 30 22
"YER029C" 604 721 427 710 692 569
"YER030W" 1583 1430 1105 1984 1451 1386
"YER031C" 1216 1794 1320 1475 1950 1580
"YER032W" 941 1117 773 999 1150 956
"YER033C" 516 538 322 642 559 380
"YER034W" 437 577 385 533 600 464
"YER035W" 2533 2824 1977 3234 2996 2532
"YER036C" 2550 3856 2946 3486 4132 3900
"YER037W" 17 7 13 10 16 9
"YER038C" 72 64 56 79 63 57
"YER038W-A" 109 100 93 118 98 101
"YER039C" 40 64 48 46 43 64
"YER039C-A" 68 59 63 84 71 83
"YER040W" 1390 1446 1166 1476 1458 1317
"YER041W" 274 407 286 287 381 326
"YER042W" 11 13 6 10 19 7
"YER043C" 20813 21432 17058 24418 23600 22470
"YER044C" 32 32 13 37 23 20
"YER044C-A" 6 2 4 9 7 10
"YER044C-A_intron" 0 0 0 0 0 0
"YER045C" 337 268 269 364 340 295
"YER046W" 44 52 25 72 53 29
"YER046W-A" 2 0 0 3 1 0
"YER047C" 491 622 474 584 643 501
"YER048C" 1237 1276 1025 1555 1347 1321
"YER048W-A" 381 412 365 462 553 451
"YER049W" 649 946 709 718 927 766
"YER050C" 411 526 365 543 492 360
"YER051W" 295 328 209 293 280 286
"YER052C" 1299 1482 1090 1521 1612 1337
"YER053C" 631 400 258 743 409 284
"YER053C-A" 20 21 16 20 16 32
"YER054C" 590 642 525 764 682 567
"YER055C" 10943 12488 9470 12583 11358 11104
"YER056C" 1509 1825 1370 2050 2282 1581
"YER056C-A" 16486 21752 16015 17756 23179 21315
"YER056C-A_intron" 0 0 0 0 0 0
"YER057C" 2127 2389 1330 2906 2562 1033
"YER058W" 153 141 134 232 177 158
"YER059W" 312 359 197 375 323 269
"YER060W" 91 114 108 91 106 107
"YER060W-A" 7 5 16 13 20 0
"YER061C" 1134 1152 974 1232 1222 1165
"YER062C" 1051 1160 1060 1192 1230 1236
"YER063W" 1927 2567 1742 2497 2696 2183
"YER064C" 259 274 194 274 268 266
"YER065C" 1655 1103 872 1874 1159 912
"YER066W" 27 41 10 62 30 17
"YER066C-A" 3 0 0 2 3 4
"YER067W" 680 362 259 797 447 311
"YER067C-A" 1 3 0 2 1 1
"YER068W" 3373 3240 2473 3442 3338 2952
"YER068C-A" 1 0 0 0 0 0
"YER069W" 2175 3046 2293 2809 3210 2789
"YER070W" 9276 10714 8761 11323 12317 10349
"YER071C" 56 44 39 65 60 80
"YER072W" 1762 2193 1634 2509 2254 2307
"YER073W" 2184 2609 2025 2494 2683 2279
"YER074W" 4124 5280 4300 4941 5872 4800
"YER074W_intron" 0 0 0 0 0 0
"YER074W-A" 340 480 191 451 364 259
"YER074W-A_intron" 0 0 0 0 0 0
"YER075C" 621 824 658 776 974 717
"YER076C" 226 317 230 357 281 298
"YER076W-A" 4 3 3 4 5 5
"YER077C" 127 262 117 173 217 175
"YER078C" 210 257 168 286 263 206
"YER078W-A" 4 2 0 0 0 2
"YER079W" 582 548 361 605 529 397
"YER079C-A" 3 0 0 2 4 0
"YER080W" 940 1230 1021 992 1376 862
"YER081W" 361 486 423 506 587 494
"YER082C" 280 582 388 343 514 417
"YER083C" 4391 4151 3684 5059 4775 4272
"YER084W" 73 74 55 94 96 120
"YER084W-A" 0 0 0 0 0 0
"YER085C" 10 1 9 13 8 3
"YER086W" 1560 1856 1635 2022 2249 2192
"YER087W" 185 282 161 212 298 201
"YER087C-A" 4 3 3 1 2 5
"YER087C-B" 1422 1669 1200 1700 1769 1775
"YER088C" 7815 7897 6490 8824 8780 7388
"YER088C-A" 268 303 329 299 358 366
"YER088W-B" 23 16 13 12 21 13
"YER089C" 4473 4662 4010 5496 5188 4716
"YER090W" 728 871 762 917 1063 774
"YER090C-A" 0 0 0 0 0 0
"YER091C" 51373 66478 53072 62087 73961 66132
"YER091C-A" 0 6 1 0 0 0
"YER092W" 451 760 390 655 649 377
"YER093C" 1137 1070 786 1004 1061 863
"YER093C-A" 632 594 406 750 616 583
"YER093C-A_intron" 0 0 0 0 0 0
"YER094C" 2337 2906 2173 2803 2979 2859
"YER095W" 1199 1643 1153 1517 1670 1569
"YER096W" 44 40 23 35 45 33
"YER097W" 23 23 20 24 28 16
"YER098W" 181 202 160 178 239 158
"YER099C" 431 554 254 518 423 323
"YER100W" 910 1224 823 1098 1269 1013
"YER101C" 197 212 210 239 279 225
"YER102W" 4817 6264 4530 5834 6802 5771
"YER103W" 201 330 248 305 411 335
"YER104W" 250 305 235 279 351 315
"YER105C" 1523 1773 1352 1809 1842 1750
"YER106W" 0 0 2 3 0 0
"YER107C" 651 615 464 638 624 550
"YER107W-A" 0 0 0 0 1 0
"YER109C" 969 1337 952 1186 1223 1050
"YER110C" 3054 3830 2846 3479 4086 3347
"YER111C" 555 709 602 573 816 579
"YER112W" 209 232 135 203 212 143
"YER113C" 636 758 695 785 888 919
"YER114C" 2132 2948 2164 2534 2998 2526
"YER115C" 170 227 168 141 234 184
"YER116C" 362 511 320 458 499 362
"YER117W" 2724 3954 3592 3793 4799 4662
"YER117W_intron" 0 0 0 0 0 0
"YER118C" 842 1139 761 1123 1121 829
"YER119C" 2060 2065 1862 2808 2398 2111
"YER119C-A" 3 1 3 2 6 5
"YER120W" 7095 8048 6604 8684 8585 8158
"YER121W" 122 120 84 161 133 147
"YER122C" 2671 3876 2345 3140 3518 2661
"YER123W" 506 558 446 585 637 520
"YER124C" 581 502 388 498 663 624
"YER125W" 4769 4917 4025 5568 5580 4804
"YER126C" 339 720 341 399 597 434
"YER127W" 340 404 330 421 486 442
"YER128W" 250 352 213 254 306 259
"YER129W" 2163 2314 1866 2291 2428 2091
"YER130C" 150 156 133 181 191 166
"YER131W" 15914 20960 15762 18059 21115 19137
"YER132C" 1829 2087 1572 1994 2226 1812
"YER133W" 951 1128 715 970 1068 803
"YER133W_intron" 0 0 0 0 0 0
"YER133W-A" 0 0 0 0 0 0
"YER134C" 638 568 422 705 658 517
"YER135C" 0 0 2 0 0 0
"YER136W" 814 766 378 743 670 365
"YER137C" 67 69 62 72 87 78
"YER137W-A" 0 0 0 0 0 0
"YER138C" 0 0 0 0 0 0
"YER137C-A" 0 0 0 0 0 0
"YER138W-A" 22 21 15 13 16 31
"YER139C" 116 122 63 90 140 87
"YER140W" 271 272 212 278 332 244
"YER141W" 3585 3928 2990 4603 4215 4152
"YER142C" 52 55 36 81 59 52
"YER143W" 779 852 677 907 873 696
"YER144C" 905 1111 927 1159 1247 1121
"YER145C" 1685 2557 2390 2316 3245 2992
"YER145C-A" 29 24 13 23 20 16
"YER146W" 1168 1548 1258 1545 1637 1470
"YER147C" 132 215 134 190 226 173
"YER147C-A" 0 1 0 0 1 0
"YER148W" 877 1172 859 966 1333 1053
"YER148W-A" 1 0 0 0 0 2
"YER149C" 243 312 268 225 318 282
"YER150W" 2847 2141 1560 2399 2108 2054
"YER151C" 2000 3028 2125 2277 3019 2233
"YER152C" 1963 2378 1910 2564 2518 2387
"YER152W-A" 3 1 5 9 3 6
"YER153C" 284 324 294 376 399 307
"YER154W" 2529 3359 2736 3109 3648 3136
"YER155C" 3928 4320 3194 4352 4505 4087
"YER156C" 1333 2000 1635 2000 2204 2114
"YER157W" 151 209 121 190 216 184
"YER158C" 664 559 430 831 627 541
"YER158W-A" 0 6 4 5 10 2
"YER159C" 711 1061 809 1087 985 925
"YER160C" 0 0 0 0 0 0
"YER159C-A" 0 0 0 0 0 0
"YER161C" 388 495 342 516 500 440
"YER162C" 281 268 221 279 314 241
"YER163C" 549 785 580 779 775 639
"YER164W" 2361 2985 2199 2642 3170 2455
"YER165W" 9844 11586 10328 12959 13937 12225
"YER165C-A" 0 0 0 0 0 0
"YER166W" 2547 2582 2064 2838 2872 2234
"YER167W" 1135 1208 916 1221 1255 1033
"YER168C" 222 246 196 255 284 222
"YER169W" 1060 1048 944 1054 1218 1030
"YER170W" 421 545 356 584 617 396
"YER171W" 606 901 572 809 893 655
"YER172C" 828 1152 771 1089 1185 841
"YER172C-A" 0 0 0 3 0 0
"YER173W" 302 373 291 340 366 343
"YER174C" 497 513 328 621 468 445
"YER175C" 1051 1145 845 1310 1150 1058
"YER175W-A" 5 3 3 4 2 4
"YER176W" 549 741 556 624 798 672
"YER177W" 30472 38476 28552 36473 38379 35504
"YER178W" 14389 14485 11875 16106 16673 15777
"YER179W" 16 24 20 23 37 27
"YER179W_intron" 0 0 0 0 0 0
"YER180C" 41 43 38 31 67 48
"YER180C-A" 54 51 46 49 66 71
"YER181C" 3 7 4 7 12 1
"YER182W" 425 602 372 541 572 378
"YER183C" 270 370 262 393 275 295
"YER184C" 150 174 100 200 203 156
"YER185W" 27 24 12 32 31 23
"YER186C" 220 283 196 310 259 258
"YER187W" 24 10 6 16 34 16
"YER188W" 21 25 34 26 38 27
"YER188C-A" 39 52 23 48 32 22
"YER189W" 0 0 0 0 0 0
"YER190W" 0 0 0 0 0 0
"YER190C-A" 0 0 0 0 0 0
"YER190C-B" 0 0 0 0 0 0
"YFL068W" 0 0 0 0 0 0
"YFL067W" 0 0 0 0 0 0
"YFL066C" 0 0 0 0 0 0
"YFL065C" 0 0 0 0 0 0
"YFL064C" 0 0 0 0 0 0
"YFL063W" 0 0 1 0 0 0
"YFL062W" 1 2 0 1 1 0
"YFL061W" 0 0 0 0 0 0
"YFL060C" 13 23 10 7 15 12
"YFL059W" 151 169 109 155 164 118
"YFL058W" 2 5 6 8 5 3
"YFL057C" 17 33 20 6 34 24
"YFL056C" 75 76 61 63 76 77
"YFL055W" 349 276 213 404 289 283
"YFL054C" 477 545 455 574 586 595
"YFL053W" 8 2 0 11 1 1
"YFL052W" 492 392 356 535 501 377
"YFL051C" 0 0 0 1 1 2
"YFL050C" 208 248 158 189 254 203
"YFL049W" 174 275 186 237 304 231
"YFL048C" 826 867 513 872 716 642
"YFL047W" 991 1249 778 1055 1210 954
"YFL046W" 131 220 104 187 217 143
"YFL045C" 269 305 214 292 350 192
"YFL044C" 325 367 252 408 363 407
"YFL042C" 1242 1651 1073 1607 1601 1110
"YFL041W-A" 19 7 9 15 17 6
"YFL041W" 1895 2078 1715 2495 2320 2111
"YFL040W" 2 6 8 9 2 1
"YFL039C" 11275 12568 11722 14835 15670 15019
"YFL039C_intron" 0 0 0 0 0 0
"YFL038C" 12090 15568 9488 13406 13344 11254
"YFL037W" 2969 3621 2799 4011 4109 3524
"YFL036W" 1193 1255 1010 1378 1384 1149
"YFL034C-B" 867 1057 517 1047 931 621
"YFL034C-B_intron" 0 0 0 0 0 0
"YFL034C-A" 48 37 33 23 37 33
"YFL034C-A_intron" 0 0 0 0 0 0
"YFL034W" 922 1281 952 1138 1451 1124
"YFL033C" 2092 2046 1615 2311 2468 1966
"YFL032W" 4 13 4 2 0 4
"YFL031W" 13847 15551 12407 16687 16948 15782
"YFL031W_intron" 0 0 0 0 0 0
"YFL031C-A" 0 0 0 0 0 1
"YFL030W" 1942 1490 1307 2562 1858 1620
"YFL029C" 248 357 233 266 321 290
"YFL028C" 206 262 235 274 288 256
"YFL027C" 167 290 148 273 232 164
"YFL026W" 738 688 633 858 800 865
"YFL025C" 492 509 288 570 493 246
"YFL024C" 873 995 691 851 898 710
"YFL023W" 261 337 258 330 399 327
"YFL022C" 2511 2852 2655 2896 3505 3209
"YFL021C-A" 22 26 14 18 13 25
"YFL021W" 14565 13374 10718 15640 14109 13073
"YFL020C" 20 22 21 39 19 20
"YFL019C" 1 6 0 2 0 2
"YFL018C" 7207 9418 7210 9286 10160 7955
"YFL017W-A" 539 760 509 727 723 686
"YFL017C" 705 1050 799 907 1109 923
"YFL016C" 1138 2093 1463 1620 2046 1770
"YFL015W-A" 1 3 1 3 0 3
"YFL015C" 16 11 6 17 8 11
"YFL014W" 7394 10246 8065 9150 10205 9626
"YFL013W-A" 4 1 2 0 1 0
"YFL013C" 487 625 408 670 680 522
"YFL012W-A" 0 0 0 0 0 0
"YFL012W" 0 0 0 0 0 5
"YFL011W" 4 15 4 8 10 14
"YFL010W-A" 0 1 0 0 0 0
"YFL010C" 5042 6314 4664 6145 6732 6184
"YFL009W" 1021 996 865 1204 1242 1102
"YFL008W" 476 622 473 533 649 617
"YFL007W" 2265 2421 1959 2762 2665 2352
"YFL005W" 2334 3234 2187 3261 2894 2545
"YFL004W" 1492 1623 1199 1659 1762 1532
"YFL003C" 15 12 7 8 19 10
"YFL002W-B" 0 0 0 0 0 0
"YFL002W-A" 0 0 0 0 0 0
"YFL002C" 417 621 466 541 621 535
"YFL001W" 293 402 323 395 443 389
"YFR001W" 303 491 313 378 455 478
"YFR002W" 831 1038 787 1021 1029 871
"YFR003C" 753 841 564 918 873 892
"YFR004W" 1083 1507 1098 1593 1520 1230
"YFR005C" 174 158 191 224 207 137
"YFR006W" 628 697 550 753 848 708
"YFR007W" 660 559 449 645 556 587
"YFR008W" 43 50 48 43 40 51
"YFR009W" 990 1156 775 1105 1170 810
"YFR009W-A" 0 0 0 0 0 0
"YFR010W" 1026 1119 868 1117 1184 1082
"YFR010W-A" 4 6 1 0 0 0
"YFR011C" 28 15 24 23 51 26
"YFR012W" 7 2 0 1 0 1
"YFR012W-A" 0 4 4 4 2 7
"YFR013W" 632 727 612 815 826 740
"YFR014C" 1034 1287 846 1222 1280 1174
"YFR015C" 4123 3584 2745 5251 3554 3546
"YFR016C" 777 1019 718 971 1066 944
"YFR017C" 2608 2128 1860 3302 2432 2164
"YFR018C" 525 556 522 634 664 617
"YFR019W" 2885 3001 2160 2942 3196 2756
"YFR020W" 126 183 122 173 154 145
"YFR021W" 438 572 559 576 676 697
"YFR022W" 388 405 356 431 427 406
"YFR023W" 3 2 3 1 4 1
"YFR024C-A" 2115 2397 2132 2720 2572 2504
"YFR024C-A_intron" 0 0 0 0 0 0
"YFR025C" 1004 1139 995 1082 1170 1074
"YFR026C" 82 140 73 106 91 99
"YFR027W" 137 223 188 217 235 209
"YFR028C" 1974 2569 1804 2180 2609 1926
"YFR029W" 1477 1728 1363 1647 1771 1550
"YFR030W" 5331 6741 5757 6657 7861 6422
"YFR031C" 484 580 379 544 637 500
"YFR031C-A" 6004 7695 7107 7317 9189 9049
"YFR031C-A_intron" 0 0 0 0 0 0
"YFR032C" 13 12 11 20 12 20
"YFR032C-A" 2776 3538 2862 3067 3849 3665
"YFR032C-B" 0 0 1 1 1 0
"YFR033C" 6067 6972 4891 8284 7292 6808
"YFR034C" 595 854 601 717 856 755
"YFR034W-A" 654 885 615 813 863 849
"YFR035C" 8 12 8 19 16 9
"YFR036W" 472 573 437 548 635 532
"YFR036W-A" 0 0 0 2 0 0
"YFR037C" 1403 1773 1388 1743 2039 1690
"YFR038W" 650 1077 693 766 1071 932
"YFR039C" 219 329 227 285 317 273
"YFR040W" 2096 2167 1486 2328 2129 1736
"YFR041C" 77 130 51 83 78 61
"YFR042W" 59 57 71 83 87 96
"YFR043C" 105 153 83 152 116 81
"YFR044C" 3854 4109 2199 4656 4142 2922
"YFR045W" 235 175 157 257 203 217
"YFR045W_intron" 0 0 0 0 0 0
"YFR046C" 230 249 155 276 317 232
"YFR047C" 3534 3642 2804 4115 3990 3558
"YFR048W" 427 464 394 478 566 516
"YFR049W" 2098 1906 1439 2701 2066 2018
"YFR050C" 3558 3437 2884 4127 4041 3519
"YFR051C" 3045 3506 3055 3861 3951 3755
"YFR052W" 3418 3820 2507 4499 3697 3229
"YFR052C-A" 40 45 30 47 57 37
"YFR053C" 49071 35577 29979 57819 39244 36140
"YFR054C" 3 1 5 12 5 7
"YFR056C" 0 0 0 0 0 0
"YFR055W" 149 230 147 215 208 215
"YFR057W" 1 0 1 0 0 0
"YGL263W" 3 0 0 1 0 0
"YGL262W" 0 0 2 0 1 0
"YGL261C" 9 13 5 12 6 6
"YGL260W" 0 0 0 0 0 0
"YGL259W" 25 20 15 33 25 14
"YGL258W-A" 4 8 4 3 12 8
"YGL258W" 0 1 5 6 9 5
"YGL257C" 316 488 333 422 448 378
"YGL256W" 218 203 182 260 265 208
"YGL255W" 168 206 140 243 259 214
"YGL254W" 841 805 562 854 843 765
"YGL253W" 7758 7122 5591 9864 7947 7403
"YGL252C" 672 919 611 879 1030 773
"YGL251C" 285 316 225 293 290 220
"YGL251C_intron" 0 0 0 0 0 0
"YGL250W" 65 75 37 63 90 62
"YGL249W" 3 19 6 17 10 8
"YGL248W" 1221 1372 1079 1352 1365 1435
"YGL247W" 185 234 176 239 245 191
"YGL246C" 30 63 58 90 97 56
"YGL245W" 3079 3576 2830 3498 3921 3079
"YGL244W" 619 754 615 722 961 828
"YGL243W" 194 401 225 260 359 292
"YGL242C" 352 538 357 454 539 504
"YGL241W" 132 145 118 175 185 129
"YGL240W" 127 140 109 152 180 151
"YGL239C" 0 0 0 3 0 0
"YGL238W" 226 254 170 227 200 209
"YGL237C" 937 1094 881 1105 1190 1075
"YGL236C" 848 928 788 942 1136 824
"YGL235W" 23 19 14 17 9 17
"YGL234W" 9015 10707 9478 11317 12068 11469
"YGL233W" 545 586 471 635 624 577
"YGL232W" 87 71 51 57 84 35
"YGL232W_intron" 0 0 0 0 0 0
"YGL231C" 155 114 87 119 100 178
"YGL230C" 0 0 4 1 2 0
"YGL229C" 237 199 201 261 264 243
"YGL228W" 1427 2043 1344 1582 1919 1533
"YGL227W" 262 370 252 376 396 349
"YGL226C-A" 55 28 29 30 30 42
"YGL226C-A_intron" 0 0 0 0 0 0
"YGL226W" 202 290 191 235 322 292
"YGL225W" 649 940 453 802 950 656
"YGL224C" 123 115 78 117 125 93
"YGL223C" 56 38 41 31 66 51
"YGL222C" 2495 2335 1684 2699 2641 1661
"YGL221C" 2453 3011 2420 2809 3272 3118
"YGL220W" 1185 1536 1387 1624 1797 1860
"YGL219C" 1684 1724 1308 1807 1694 1456
"YGL218W" 0 0 0 0 1 0
"YGL217C" 0 0 2 0 0 0
"YGL216W" 1072 1345 978 1206 1286 1106
"YGL215W" 2491 2702 2243 2753 3081 2574
"YGL214W" 0 5 0 0 0 0
"YGL213C" 374 438 291 444 474 357
"YGL212W" 240 305 203 327 360 311
"YGL211W" 353 497 389 479 551 499
"YGL210W" 338 513 365 452 509 418
"YGL209W" 21 82 70 45 97 74
"YGL208W" 925 955 825 1120 1242 984
"YGL207W" 1614 2346 1691 1984 2365 1943
"YGL206C" 5583 5988 4406 6876 6797 5244
"YGL205W" 147 79 53 170 65 66
"YGL204C" 27 34 17 37 43 36
"YGL203C" 1007 1331 836 1321 1209 1016
"YGL202W" 13430 14006 9746 16609 14628 11613
"YGL201C" 1027 1557 1093 1312 1607 1339
"YGL200C" 3435 4049 3419 4538 4420 4327
"YGL199C" 37 37 30 51 65 48
"YGL198W" 1190 1532 1306 1644 1797 1586
"YGL197W" 3008 3524 2592 3684 3573 2984
"YGL196W" 975 887 773 1007 980 936
"YGL195W" 6426 7475 5403 7727 8075 6561
"YGL194C-A" 97 135 40 159 109 30
"YGL194C" 332 453 217 407 431 296
"YGL193C" 63 43 36 38 46 53
"YGL192W" 1 1 4 6 5 3
"YGL191W" 8759 8673 5812 10273 8163 7746
"YGL190C" 1242 1554 1117 1474 1634 1430
"YGL189C" 23976 30607 27155 28270 36473 33668
"YGL188C-A" 0 0 0 0 0 0
"YGL188C" 9 4 9 9 10 8
"YGL187C" 1464 1557 1239 1918 1706 1735
"YGL186C" 976 1342 1155 1378 1369 1347
"YGL185C" 187 274 168 216 269 193
"YGL184C" 371 508 353 471 503 488
"YGL183C" 5 4 5 5 2 5
"YGL183C_intron" 0 0 0 0 0 0
"YGL182C" 16 17 3 3 3 2
"YGL181W" 1168 1664 1153 1462 1627 1404
"YGL180W" 738 750 536 905 825 730
"YGL179C" 190 191 173 243 218 203
"YGL178W" 511 494 371 614 501 502
"YGL178W_intron" 0 0 0 0 0 0
"YGL177W" 0 0 0 0 0 0
"YGL176C" 301 379 205 361 323 261
"YGL175C" 245 276 218 262 265 251
"YGL174W" 169 218 120 202 207 153
"YGL173C" 5754 5783 4465 6570 6356 5117
"YGL172W" 667 808 727 877 1057 821
"YGL171W" 239 473 259 289 411 231
"YGL170C" 0 0 1 1 0 0
"YGL169W" 231 227 199 294 246 276
"YGL168W" 0 0 0 0 0 0
"YGL167C" 1777 1659 1287 1850 1973 1651
"YGL166W" 362 514 448 443 543 442
"YGL165C" 8 4 6 12 9 9
"YGL164C" 164 187 127 223 228 144
"YGL163C" 283 445 328 328 462 330
"YGL162W" 562 621 548 641 677 648
"YGL161C" 1302 1444 1124 1691 1666 1569
"YGL160W" 540 653 365 572 543 427
"YGL159W" 13 11 9 25 22 14
"YGL158W" 17 11 9 11 28 4
"YGL157W" 204 223 155 241 260 196
"YGL156W" 491 447 369 606 571 432
"YGL155W" 285 317 179 350 377 209
"YGL154C" 126 190 108 140 169 171
"YGL153W" 627 766 483 917 817 759
"YGL152C" 1 2 7 0 2 5
"YGL151W" 542 740 511 680 752 562
"YGL150C" 983 1187 985 1208 1415 1396
"YGL149W" 3 0 0 1 0 0
"YGL148W" 5871 8162 5951 6919 8145 7359
"YGL147C" 7235 9798 8366 8857 10864 10718
"YGL146C" 550 471 369 626 560 488
"YGL145W" 247 291 169 372 333 168
"YGL144C" 157 156 104 156 127 140
"YGL143C" 546 771 508 680 689 509
"YGL142C" 386 394 350 507 442 356
"YGL141W" 1353 1647 1073 1773 1644 1230
"YGL140C" 1963 2266 1805 2395 2427 2229
"YGL139W" 632 761 637 741 877 798
"YGL138C" 0 0 0 0 0 0
"YGL137W" 5186 5993 4499 6124 6219 5255
"YGL137W_intron" 0 0 0 0 0 0
"YGL136C" 348 370 299 383 365 357
"YGL135W" 1588 1869 1516 1898 2076 2135
"YGL134W" 398 376 279 355 404 329
"YGL133W" 318 510 287 361 410 338
"YGL132W" 0 0 0 0 0 0
"YGL131C" 463 580 329 517 490 413
"YGL130W" 809 1062 809 1014 1313 932
"YGL129C" 2764 2460 1664 2826 2412 2067
"YGL128C" 1143 1129 713 1054 1054 908
"YGL127C" 3045 2999 2226 3089 2994 2824
"YGL126W" 445 444 450 498 656 554
"YGL125W" 7051 7459 7030 8417 9145 8703
"YGL124C" 312 389 238 379 350 309
"YGL123W" 17158 23057 19528 21273 26551 24108
"YGL123C-A" 1 0 0 1 1 1
"YGL122C" 5099 5458 4026 5352 5526 4381
"YGL121C" 687 559 354 837 636 605
"YGL120C" 1797 2393 2033 1870 2809 2331
"YGL119W" 283 326 285 366 418 309
"YGL118C" 2 5 10 14 0 1
"YGL117W" 56 60 43 58 39 51
"YGL116W" 592 825 668 762 831 719
"YGL115W" 344 264 238 307 318 315
"YGL114W" 550 662 560 745 793 684
"YGL113W" 233 345 228 286 368 265
"YGL112C" 335 435 249 381 406 256
"YGL111W" 304 521 442 378 584 475
"YGL110C" 161 172 137 207 170 143
"YGL109W" 10 6 0 1 2 7
"YGL108C" 609 821 501 813 728 643
"YGL107C" 803 865 662 945 890 707
"YGL106W" 1858 2926 2196 2445 2987 2503
"YGL105W" 7566 9659 7557 8535 9979 8840
"YGL104C" 237 271 232 321 260 266
"YGL103W" 8497 11621 9645 10704 13650 13032
"YGL103W_intron" 0 0 0 0 0 0
"YGL102C" 0 1 0 0 2 0
"YGL101W" 237 214 143 260 242 213
"YGL100W" 1537 1672 1289 1770 1710 1534
"YGL099W" 1015 1789 1170 1142 1720 1279
"YGL098W" 233 292 173 294 298 277
"YGL097W" 662 1077 848 784 1265 944
"YGL096W" 448 449 371 484 513 472
"YGL095C" 450 516 289 485 441 379
"YGL094C" 539 522 394 590 559 477
"YGL093W" 729 1043 707 871 931 834
"YGL092W" 1695 1795 1482 1912 2082 1775
"YGL091C" 229 286 200 248 301 248
"YGL090W" 84 116 77 114 145 73
"YGL089C" 3 8 5 4 9 11
"YGL088W" 0 0 0 0 0 1
"YGL087C" 1237 1373 1044 1327 1381 1309
"YGL087C_intron" 0 0 0 0 0 0
"YGL086W" 447 589 337 538 532 459
"YGL085W" 80 139 125 128 169 115
"YGL084C" 375 413 282 498 456 304
"YGL083W" 452 491 395 517 527 474
"YGL082W" 1974 2243 1584 2319 2115 1769
"YGL081W" 56 50 26 48 80 39
"YGL080W" 90 87 65 88 91 90
"YGL079W" 165 181 103 189 192 174
"YGL078C" 624 909 651 610 975 782
"YGL077C" 3871 4621 3266 4984 4848 4379
"YGL076C" 7357 9303 8868 9039 11684 10653
"YGL076C_intron" 0 0 0 0 0 0
"YGL075C" 142 246 138 166 218 199
"YGL074C" 0 0 1 0 1 6
"YGL073W" 2015 2553 1782 2143 2555 1976
"YGL072C" 216 286 265 324 302 275
"YGL071W" 1196 1323 1079 1289 1451 1171
"YGL070C" 404 615 429 499 554 555
"YGL069C" 7 5 3 3 5 5
"YGL068W" 655 623 579 705 708 761
"YGL067W" 300 337 218 328 343 319
"YGL066W" 722 789 607 821 807 740
"YGL065C" 562 547 533 629 718 634
"YGL064C" 494 544 360 544 547 471
"YGL063W" 282 376 298 361 412 428
"YGL063C-A" 45 37 34 26 53 42
"YGL062W" 16791 27247 21845 18948 30373 26304
"YGL061C" 81 62 63 90 97 73
"YGL060W" 471 418 288 519 504 351
"YGL059W" 69 98 72 98 121 108
"YGL058W" 871 1152 827 1076 1309 1050
"YGL057C" 99 76 67 84 125 66
"YGL056C" 1647 1918 1209 1868 1716 1383
"YGL055W" 4696 3437 2732 5978 3886 3579
"YGL054C" 109 80 87 99 112 119
"YGL053W" 124 167 115 180 164 149
"YGL052W" 11 4 7 16 4 17
"YGL051W" 2 5 1 3 4 2
"YGL050W" 154 382 198 289 310 298
"YGL049C" 2315 2688 1677 2499 2621 1912
"YGL048C" 761 1090 653 1009 981 679
"YGL047W" 153 190 125 221 201 139
"YGL045W" 619 708 538 653 734 563
"YGL044C" 328 565 322 423 491 426
"YGL043W" 917 1351 980 1139 1334 1046
"YGL042C" 1 6 3 4 6 3
"YGL041C-B" 0 0 0 0 0 0
"YGL041W-A" 108 136 45 159 128 67
"YGL041C" 0 0 0 4 3 0
"YGL040C" 1696 1593 1348 2030 1675 1702
"YGL039W" 343 368 216 388 363 203
"YGL038C" 1759 2056 1628 1840 2121 2089
"YGL037C" 7895 8179 6381 9419 8745 7881
"YGL036W" 1099 1102 780 1126 1160 1055
"YGL035C" 3602 4410 3247 3975 4586 3597
"YGL034C" 14 11 12 12 12 11
"YGL033W" 1 0 0 7 4 1
"YGL033W_intron" 0 0 0 0 0 0
"YGL032C" 3945 3603 2252 4732 3847 3073
"YGL031C" 4045 4874 3961 4511 5349 5113
"YGL030W" 273 359 186 287 329 289
"YGL030W_intron" 0 0 0 0 0 0
"YGL029W" 181 202 155 219 242 228
"YGL028C" 4589 4010 3200 5517 4328 3424
"YGL027C" 710 959 715 857 1126 798
"YGL026C" 7048 8416 6571 8978 8944 7992
"YGL025C" 970 1541 1098 1337 1648 1096
"YGL024W" 0 0 1 0 0 0
"YGL023C" 1151 1750 1189 1474 1784 1545
"YGL022W" 4204 5145 4114 4778 5501 4724
"YGL021W" 2430 2788 1227 2513 2333 1197
"YGL020C" 123 203 147 183 198 212
"YGL019W" 1354 1763 1366 1723 1903 1550
"YGL018C" 239 296 254 317 301 245
"YGL017W" 202 260 189 295 317 274
"YGL016W" 107 164 90 148 195 113
"YGL015C" 3 3 1 1 2 7
"YGL014W" 3497 3466 2727 3964 3714 3165
"YGL014C-A" 0 3 0 0 1 0
"YGL013C" 858 882 652 974 970 761
"YGL012W" 4216 4986 3809 5545 5394 4882
"YGL011C" 2142 2444 1533 2456 2316 1642
"YGL010W" 15 28 14 24 18 26
"YGL009C" 6817 7620 6309 7801 8487 7012
"YGL008C" 22000 27398 23688 26288 32538 31217
"YGL007C-A" 15 21 25 7 18 21
"YGL007W" 5 1 1 2 3 3
"YGL006W-A" 67 77 25 79 56 42
"YGL006W" 1497 1510 1099 1795 1609 1313
"YGL005C" 64 97 75 106 91 97
"YGL004C" 175 209 147 246 231 164
"YGL003C" 1395 1536 1043 1752 1620 1363
"YGL002W" 232 352 180 351 256 259
"YGL001C" 568 559 443 690 555 571
"YGR001C" 1910 2011 1334 2048 1929 1617
"YGR001C_intron" 0 0 0 0 0 0
"YGR002C" 523 747 508 617 734 572
"YGR003W" 55 44 52 52 51 58
"YGR004W" 341 371 230 367 354 298
"YGR005C" 686 833 527 796 749 731
"YGR006W" 333 412 293 361 383 303
"YGR007W" 968 1402 937 1162 1251 1082
"YGR008C" 6494 6260 4087 8296 6027 4866
"YGR009C" 728 927 679 918 1013 849
"YGR010W" 706 815 643 806 751 809
"YGR011W" 2 7 2 8 3 0
"YGR012W" 325 507 327 336 454 379
"YGR013W" 235 353 283 328 386 316
"YGR014W" 15610 16131 13033 18057 17091 15373
"YGR015C" 282 307 195 364 279 278
"YGR016W" 1 10 7 4 3 7
"YGR017W" 481 716 498 627 593 540
"YGR018C" 10 7 9 28 20 18
"YGR019W" 946 805 733 968 933 913
"YGR020C" 548 621 441 555 542 536
"YGR021W" 827 936 746 1109 1017 836
"YGR022C" 0 0 0 1 0 0
"YGR023W" 644 524 507 722 625 578
"YGR024C" 25 33 30 28 32 36
"YGR025W" 67 38 38 28 47 64
"YGR026W" 222 296 177 204 211 337
"YGR027C" 8202 9640 7356 10027 10486 8244
"YGR027W-A" 0 0 0 0 0 0
"YGR027W-B" 0 0 0 0 0 0
"YGR028W" 305 311 236 398 365 313
"YGR029W" 505 832 613 799 883 710
"YGR029W_intron" 0 0 0 0 0 0
"YGR030C" 34 27 22 40 38 35
"YGR031W" 873 1137 808 1020 1263 989
"YGR031C-A" 10 10 5 13 21 23
"YGR032W" 2287 2547 2119 2874 3011 2621
"YGR033C" 299 468 244 370 379 297
"YGR034W" 4912 6916 3552 6311 6944 3672
"YGR034W_intron" 0 0 0 0 0 0
"YGR035C" 6 22 8 18 17 14
"YGR035W-A" 0 0 0 0 0 0
"YGR036C" 97 146 78 129 131 140
"YGR037C" 2617 2595 1867 2816 2733 2352
"YGR038W" 446 503 386 648 543 506
"YGR038C-B" 0 0 0 0 0 0
"YGR038C-A" 0 0 0 0 0 0
"YGR039W" 1 14 16 8 12 7
"YGR040W" 50 32 41 47 62 38
"YGR041W" 612 649 502 628 668 514
"YGR042W" 589 761 521 710 688 495
"YGR043C" 99 139 99 125 147 102
"YGR044C" 1611 1702 1239 1806 1781 1555
"YGR045C" 26 55 14 59 55 38
"YGR046W" 1384 1477 1001 1657 1352 1207
"YGR047C" 411 521 291 432 539 363
"YGR048W" 664 922 569 768 754 609
"YGR049W" 495 533 398 516 533 457
"YGR050C" 177 315 254 317 309 265
"YGR051C" 1 0 1 1 3 0
"YGR052W" 33 36 32 21 55 34
"YGR053C" 18 48 18 35 32 23
"YGR054W" 2323 3010 2479 2981 3246 2643
"YGR055W" 122 170 214 210 270 253
"YGR056W" 1055 1041 910 1134 1164 1110
"YGR057C" 61 51 30 55 61 23
"YGR058W" 1231 1226 935 1327 1315 1210
"YGR059W" 12 27 20 38 10 9
"YGR060W" 3167 3340 2536 3864 3621 3134
"YGR061C" 2578 3155 2569 3009 3368 3040
"YGR062C" 317 292 245 419 350 321
"YGR063C" 337 429 322 498 508 485
"YGR064W" 64 45 36 52 48 33
"YGR065C" 701 1010 841 840 1078 1027
"YGR066C" 10 16 6 7 18 19
"YGR067C" 542 251 179 538 277 247
"YGR068C" 1058 1287 908 1161 1254 1085
"YGR068W-A" 12 13 1 17 10 5
"YGR069W" 3 0 5 8 6 7
"YGR070W" 735 531 513 775 583 568
"YGR071C" 77 93 69 87 89 107
"YGR072W" 89 122 102 108 104 136
"YGR073C" 16 5 25 12 16 14
"YGR074W" 1192 1159 832 1188 1200 1021
"YGR075C" 42 46 31 63 68 52
"YGR076C" 23 22 28 34 39 43
"YGR077C" 1150 1217 1117 1329 1460 1221
"YGR078C" 682 1083 647 842 1116 814
"YGR079W" 505 924 668 573 889 744
"YGR080W" 1856 1720 1304 1892 1805 1678
"YGR081C" 354 482 228 609 435 153
"YGR082W" 2149 2130 1693 2506 2190 2411
"YGR083C" 1428 2402 1563 1503 2247 1543
"YGR084C" 1129 1474 1016 1201 1390 980
"YGR085C" 2042 2989 2313 2473 3278 2713
"YGR086C" 13756 14444 11642 14790 15027 13936
"YGR087C" 37 58 24 39 43 53
"YGR088W" 544 408 375 581 479 486
"YGR089W" 504 641 426 625 628 492
"YGR090W" 1248 1583 906 1402 1395 1180
"YGR091W" 178 296 213 239 271 246
"YGR092W" 901 1077 701 931 980 764
"YGR093W" 171 223 131 194 234 163
"YGR094W" 3560 4076 3290 4143 4596 3756
"YGR095C" 572 671 518 672 857 769
"YGR096W" 308 301 321 347 349 344
"YGR097W" 1954 2137 1682 2324 2479 2223
"YGR098C" 434 443 323 504 457 510
"YGR099W" 261 406 272 389 390 372
"YGR100W" 482 639 417 583 611 565
"YGR101W" 326 366 328 401 409 382
"YGR102C" 943 1326 945 1136 1445 1240
"YGR103W" 418 834 576 489 786 562
"YGR104C" 326 467 347 435 402 311
"YGR105W" 91 67 45 68 64 74
"YGR106C" 198 153 180 176 211 282
"YGR107W" 33 52 28 73 66 45
"YGR108W" 251 340 248 309 354 293
"YGR109C" 59 50 34 37 59 46
"YGR109W-A" 0 0 0 0 0 0
"YGR109W-B" 0 0 0 0 0 0
"YGR110W" 238 269 224 345 248 264
"YGR111W" 293 403 262 405 366 215
"YGR112W" 304 379 292 323 403 277
"YGR113W" 813 1286 843 998 1104 885
"YGR114C" 0 0 0 0 0 0
"YGR115C" 0 2 0 0 0 0
"YGR116W" 1442 1644 1217 1696 1913 1485
"YGR117C" 62 46 43 49 51 33
"YGR118W" 3369 4942 3686 4362 5415 4880
"YGR118W_intron" 0 0 0 0 0 0
"YGR119C" 1314 2017 1391 1672 2010 1811
"YGR120C" 37 14 23 12 21 32
"YGR121C" 1291 1472 1387 1725 1800 1821
"YGR121W-A" 4 12 3 4 5 10
"YGR122W" 214 238 143 227 225 213
"YGR122C-A" 1 5 0 3 1 3
"YGR123C" 215 335 258 298 396 338
"YGR124W" 6145 7019 5963 7460 7994 7506
"YGR125W" 2793 2507 2025 3213 2657 2185
"YGR126W" 60 74 34 45 45 59
"YGR127W" 416 474 389 552 511 541
"YGR128C" 188 356 250 268 284 258
"YGR129W" 170 175 116 215 193 167
"YGR130C" 3795 4165 3335 4504 4380 3929
"YGR131W" 23 38 18 48 50 24
"YGR132C" 1987 2420 1658 2385 2323 2051
"YGR133W" 641 758 506 712 617 678
"YGR134W" 668 707 588 725 702 645
"YGR135W" 690 981 644 843 908 744
"YGR136W" 2359 2590 1892 2537 2297 2058
"YGR137W" 46 43 60 39 74 51
"YGR138C" 108 174 126 95 168 144
"YGR139W" 0 7 0 0 1 0
"YGR140W" 530 766 534 688 749 691
"YGR141W" 208 354 201 280 325 321
"YGR142W" 78 130 108 97 126 116
"YGR143W" 951 1024 875 1224 1168 1067
"YGR144W" 44 63 46 60 57 61
"YGR145W" 291 392 282 302 388 393
"YGR146C" 11 9 11 9 13 15
"YGR146C-A" 6 4 4 2 5 1
"YGR147C" 1321 1930 1270 1524 1733 1459
"YGR148C" 5254 7950 6268 6228 7764 7168
"YGR149W" 76 64 62 86 83 74
"YGR150C" 130 165 59 121 148 74
"YGR151C" 0 0 0 1 0 0
"YGR152C" 52 139 59 93 103 74
"YGR153W" 89 122 76 80 98 90
"YGR154C" 560 711 494 677 602 539
"YGR155W" 3956 5338 4087 4831 5481 5321
"YGR156W" 590 696 433 733 657 644
"YGR157W" 354 308 252 427 393 301
"YGR158C" 311 436 335 368 505 424
"YGR159C" 1061 1804 1355 1341 2013 1496
"YGR160W" 0 0 9 0 3 0
"YGR161C" 1241 1329 1157 1221 1492 1518
"YGR161W-C" 725 816 677 908 870 926
"YGR161W-A" 0 0 0 0 0 0
"YGR161W-B" 0 0 0 0 0 0
"YGR161C-D" 0 0 0 0 0 0
"YGR161C-C" 0 0 0 0 0 0
"YGR162W" 3737 5453 4103 4305 5752 4854
"YGR163W" 245 275 191 293 307 303
"YGR164W" 0 0 0 4 0 0
"YGR165W" 415 542 379 626 497 471
"YGR166W" 73 107 68 81 74 81
"YGR167W" 1578 1850 1173 1987 1912 1718
"YGR168C" 25 13 19 25 23 18
"YGR169C" 304 395 364 412 466 380
"YGR169C-A" 217 267 168 218 266 292
"YGR170W" 1275 1659 1157 1562 1584 1294
"YGR171C" 219 252 200 291 287 183
"YGR172C" 39 34 18 53 45 34
"YGR173W" 409 722 481 544 747 575
"YGR174C" 1747 2431 1449 2781 2216 1997
"YGR174W-A" 5 3 10 11 1 5
"YGR175C" 1372 1688 1430 1919 1989 1842
"YGR176W" 27 58 24 62 32 34
"YGR177C" 233 244 205 286 318 260
"YGR178C" 3205 3935 3032 3330 4155 3382
"YGR179C" 318 460 326 464 482 407
"YGR180C" 8191 8419 7728 9385 9335 8847
"YGR181W" 828 903 648 877 910 892
"YGR182C" 70 49 47 69 48 76
"YGR183C" 5604 5678 4169 8109 6307 6566
"YGR183C_intron" 0 0 0 0 0 0
"YGR184C" 1817 1916 1354 1990 1977 1493
"YGR185C" 4493 5725 3857 4717 5565 4647
"YGR186W" 1285 1377 1093 1517 1614 1421
"YGR187C" 98 134 88 115 125 111
"YGR188C" 197 382 239 291 349 279
"YGR189C" 4776 5616 4679 5952 6474 5624
"YGR190C" 0 0 0 4 0 0
"YGR191W" 661 790 605 774 846 725
"YGR192C" 53705 56006 55086 64213 69222 69413
"YGR193C" 1521 1971 1065 1587 1762 1003
"YGR194C" 1496 1523 1251 1870 1736 1504
"YGR195W" 319 435 332 347 485 407
"YGR196C" 674 792 564 766 879 742
"YGR197C" 335 489 354 512 507 481
"YGR198W" 1048 1204 711 1221 1073 999
"YGR199W" 508 569 493 580 683 562
"YGR200C" 383 566 495 480 621 644
"YGR201C" 145 164 124 130 156 176
"YGR202C" 851 1115 748 973 1179 852
"YGR203W" 668 652 593 855 832 695
"YGR204W" 15347 18155 15647 18651 20650 18990
"YGR204C-A" 0 0 0 0 0 0
"YGR205W" 756 638 505 781 711 650
"YGR206W" 13 27 12 16 17 8
"YGR207C" 591 740 358 645 626 474
"YGR208W" 404 559 273 405 454 312
"YGR209C" 1596 1760 1324 1996 1845 1644
"YGR210C" 1142 1777 1204 1535 1730 1447
"YGR211W" 1073 1750 1238 1297 1856 1598
"YGR212W" 119 96 50 89 92 50
"YGR213C" 0 2 0 0 2 1
"YGR214W" 17103 19533 16583 19032 21360 21351
"YGR214W_intron" 0 0 0 0 0 0
"YGR215W" 1479 2171 1232 2019 1809 1439
"YGR216C" 199 274 180 265 249 265
"YGR217W" 936 1040 834 1084 1124 901
"YGR218W" 653 721 380 816 670 477
"YGR219W" 0 2 0 0 0 1
"YGR220C" 526 713 502 708 696 587
"YGR221C" 477 496 353 579 591 422
"YGR222W" 1670 1852 1066 1724 1712 1145
"YGR223C" 392 480 311 441 552 448
"YGR224W" 10 4 3 1 1 1
"YGR225W" 31 18 31 33 14 10
"YGR225W_intron" 0 0 0 0 0 0
"YGR226C" 0 0 0 1 0 0
"YGR227W" 602 718 564 778 793 662
"YGR228W" 0 0 0 0 0 0
"YGR229C" 738 1036 725 897 1033 800
"YGR230W" 97 111 85 147 132 93
"YGR231C" 3630 5586 3077 4143 4357 3233
"YGR232W" 369 395 366 504 426 398
"YGR233C" 347 411 263 439 412 333
"YGR234W" 1721 1484 1133 2215 1604 1558
"YGR235C" 1172 1278 989 1394 1216 1082
"YGR236C" 27 21 24 36 41 37
"YGR237C" 1143 1278 986 1213 1288 995
"YGR238C" 635 931 610 835 919 827
"YGR239C" 641 860 556 823 773 678
"YGR240C" 5599 6517 5331 6990 7124 6339
"YGR240C-A" 0 0 0 0 3 0
"YGR241C" 2039 2262 1698 2425 2426 1968
"YGR242W" 0 0 3 4 2 0
"YGR243W" 6354 6212 4577 8126 6334 5810
"YGR244C" 7211 9043 6142 9213 8169 6869
"YGR245C" 398 700 466 454 755 705
"YGR246C" 388 403 309 461 438 318
"YGR247W" 217 251 218 307 250 305
"YGR248W" 731 775 583 886 783 680
"YGR249W" 142 109 82 150 120 116
"YGR250C" 1407 1483 1016 1696 1424 1050
"YGR251W" 138 202 138 166 238 159
"YGR252W" 1240 1617 1014 1292 1368 1078
"YGR253C" 824 987 728 926 983 815
"YGR254W" 4116 3756 3731 5112 4701 4566
"YGR255C" 1761 1998 1482 2160 1893 1849
"YGR256W" 241 226 193 309 274 306
"YGR257C" 790 936 704 963 1000 947
"YGR258C" 359 500 351 549 463 397
"YGR259C" 0 0 7 7 4 4
"YGR260W" 1418 1775 1489 1991 2098 1975
"YGR261C" 694 765 633 675 823 721
"YGR262C" 371 543 370 438 515 473
"YGR263C" 341 358 290 433 386 340
"YGR264C" 470 513 483 532 687 615
"YGR265W" 0 2 0 1 0 0
"YGR266W" 335 383 278 390 383 332
"YGR267C" 1094 1304 938 1415 1489 1107
"YGR268C" 1361 1253 1170 1640 1642 1481
"YGR269W" 21 32 11 21 33 18
"YGR270W" 2135 2515 1709 2238 2601 1953
"YGR270C-A" 0 0 0 0 0 0
"YGR271W" 632 684 520 727 737 671
"YGR271C-A" 47 43 34 54 31 53
"YGR273C" 0 0 0 0 3 1
"YGR274C" 346 528 378 477 444 471
"YGR275W" 874 1120 792 1005 1240 1042
"YGR276C" 179 285 141 259 248 145
"YGR277C" 302 448 269 391 395 287
"YGR278W" 247 317 239 267 351 265
"YGR279C" 37673 38432 29172 43693 39155 37783
"YGR280C" 126 191 142 149 232 172
"YGR281W" 910 951 764 1096 1087 984
"YGR282C" 8409 8610 7259 10745 9955 8779
"YGR283C" 177 220 156 164 256 215
"YGR284C" 1643 2066 1258 2137 2171 1737
"YGR285C" 6329 9026 6511 7092 9030 7313
"YGR286C" 717 1220 974 1093 1277 1059
"YGR287C" 52 64 70 81 87 81
"YGR288W" 242 310 281 299 316 261
"YGR289C" 279 271 248 355 286 278
"YGR290W" 0 1 0 0 0 0
"YGR291C" 1 0 0 0 0 0
"YGR292W" 68 73 56 115 67 66
"YGR293C" 0 0 0 0 0 0
"YGR294W" 11 12 15 12 8 22
"YGR295C" 165 236 123 197 210 165
"YGR296W" 0 0 0 0 0 0
"YGR296W_intron" 0 0 0 0 0 0
"YGR296C-A" 0 0 0 0 0 0
"YGR296C-B" 0 0 0 0 0 0
"YHL050C" 0 0 0 0 0 0
"YHL050W-A" 0 0 0 0 0 0
"YHL050C_intron" 0 0 0 0 0 0
"YHL049C" 0 0 0 0 0 0
"YHL048C-A" 0 0 0 0 1 0
"YHL048W" 112 141 91 156 166 143
"YHL047C" 93 88 93 99 135 112
"YHL046W-A" 0 0 1 1 1 0
"YHL046C" 2 1 0 1 3 2
"YHL045W" 1 0 1 0 2 1
"YHL044W" 14 29 23 41 24 22
"YHL043W" 0 1 2 1 6 6
"YHL042W" 3 0 0 1 8 9
"YHL041W" 0 0 2 0 0 0
"YHL040C" 393 739 560 425 845 740
"YHL039W" 244 280 210 308 281 240
"YHL038C" 195 261 196 240 318 234
"YHL037C" 0 0 4 7 4 9
"YHL036W" 642 612 451 850 643 559
"YHL035C" 348 539 279 348 509 332
"YHL034W-A" 3 0 1 0 1 1
"YHL034C" 2907 4325 2954 3975 4247 3673
"YHL033C" 6883 9188 7843 7979 10350 9489
"YHL032C" 2676 2269 2215 3504 2788 2466
"YHL031C" 2639 3092 2133 2910 3020 2357
"YHL030W-A" 10 15 8 19 10 13
"YHL030W" 1430 1419 1217 1810 1613 1314
"YHL029C" 1244 1402 1106 1377 1484 1468
"YHL028W" 1684 1474 1180 1871 1570 1387
"YHL027W" 1753 1898 1498 2155 1976 1911
"YHL026C" 231 243 216 295 276 239
"YHL025W" 496 663 460 641 738 645
"YHL024W" 2376 2498 2066 2550 2644 2401
"YHL023C" 628 758 491 589 730 615
"YHL022C" 8 5 9 0 6 19
"YHL021C" 6960 6152 4211 8928 6572 5490
"YHL020C" 1645 2018 1507 2101 2048 1930
"YHL019W-A" 48 36 43 50 32 35
"YHL019C" 690 846 581 841 808 647
"YHL018W" 235 229 164 234 196 180
"YHL017W" 322 466 335 456 512 431
"YHL016C" 144 163 121 198 191 149
"YHL015W-A" 1 5 1 9 5 1
"YHL015W" 7204 8772 7650 8324 9631 9457
"YHL014C" 112 213 131 176 250 146
"YHL013C" 145 254 166 181 191 230
"YHL012W" 6 0 2 2 3 3
"YHL011C" 1482 1814 1255 1821 1986 1784
"YHL010C" 419 588 394 489 518 485
"YHL009C" 313 411 285 341 343 277
"YHL009W-A" 0 0 0 0 0 0
"YHL009W-B" 0 0 0 0 0 0
"YHL008C" 1458 1680 1078 1661 1646 1517
"YHL007C" 2610 3383 2690 2997 3616 3077
"YHL006W-A" 2 3 2 1 2 2
"YHL006C" 103 112 102 127 150 108
"YHL005C" 3 2 1 1 4 2
"YHL004W" 3777 3412 2638 3855 3605 3217
"YHL003C" 314 377 292 377 400 370
"YHL002C-A" 0 0 0 0 4 0
"YHL002W" 838 1101 781 991 1079 837
"YHL001W" 1782 2757 2072 2459 2892 2838
"YHL001W_intron" 0 0 0 0 0 0
"YHR001W" 717 1050 730 1005 1029 904
"YHR001W-A" 300 449 141 456 262 245
"YHR001W-A_intron" 0 0 0 0 0 0
"YHR002W" 225 268 205 318 239 288
"YHR003C" 139 206 178 173 275 208
"YHR004C" 535 618 308 607 531 381
"YHR005C" 680 1031 628 917 974 805
"YHR005C-A" 1704 1849 848 1484 1174 1227
"YHR006W" 1161 1602 1243 1355 1583 1337
"YHR007C" 997 978 792 1156 1077 879
"YHR007C-A" 32 55 20 32 49 45
"YHR008C" 14624 13339 9827 14794 14335 13294
"YHR009C" 2976 2966 2312 3677 2878 2802
"YHR010W" 3420 4418 4129 4325 5878 5488
"YHR010W_intron" 0 0 0 0 0 0
"YHR011W" 368 533 356 428 447 401
"YHR012W" 329 558 360 441 556 448
"YHR012W_intron" 0 0 0 0 0 0
"YHR013C" 1361 1997 1237 1618 1823 1438
"YHR014W" 0 1 5 1 0 2
"YHR015W" 3 11 5 6 8 2
"YHR016C" 1230 1152 1003 1453 1219 1226
"YHR016C_intron" 0 0 0 0 0 0
"YHR017W" 936 754 717 894 957 910
"YHR018C" 13974 18752 11328 18221 17804 13351
"YHR019C" 10452 13227 10559 13683 14753 13273
"YHR020W" 2272 2809 2599 2746 3369 3041
"YHR021C" 5261 5237 800 6520 4492 563
"YHR021C_intron" 0 0 0 0 0 0
"YHR021W-A" 16 14 9 5 1 2
"YHR022C" 2 3 4 4 6 6
"YHR022C-A" 1 0 2 6 4 0
"YHR023W" 959 1167 743 1019 1091 858
"YHR024C" 756 909 741 964 1059 915
"YHR025W" 7497 8586 7305 8872 9860 8947
"YHR026W" 1085 1299 883 1325 1237 1121
"YHR027C" 3195 3997 2720 3858 4161 3292
"YHR028C" 1765 2161 1618 2112 2166 1853
"YHR028W-A" 1 7 4 2 6 3
"YHR029C" 222 185 172 250 277 170
"YHR030C" 1581 2150 1517 1881 2143 1845
"YHR031C" 283 321 313 288 401 404
"YHR032W" 817 1219 958 906 1333 1159
"YHR032W-A" 39 55 37 51 85 55
"YHR032C-A" 1 0 0 2 1 1
"YHR033W" 1720 1433 1194 1945 1557 1618
"YHR034C" 281 327 270 272 298 305
"YHR035W" 67 81 52 93 84 66
"YHR036W" 564 763 551 722 750 654
"YHR037W" 3250 3554 2672 4200 3707 3205
"YHR038W" 13 33 11 20 9 17
"YHR039C" 2278 2493 1519 2887 2414 1698
"YHR039C-A" 1315 1776 1376 1717 2032 1645
"YHR039C-A_intron" 0 0 0 0 0 0
"YHR040W" 80 157 116 145 179 132
"YHR041C" 835 1001 993 1196 1122 1197
"YHR041C_intron" 0 0 0 0 0 0
"YHR042W" 3673 4445 4019 4728 5327 4835
"YHR043C" 695 668 429 834 632 619
"YHR044C" 55 66 54 78 64 57
"YHR045W" 47 98 43 95 68 66
"YHR046C" 74 197 82 96 180 111
"YHR047C" 1251 1536 1209 1715 1688 1509
"YHR048W" 4 12 3 9 11 6
"YHR049W" 1417 1671 1291 1660 1659 1649
"YHR049C-A" 9 15 4 17 14 3
"YHR050W" 1902 1929 1351 2111 2095 1580
"YHR050W-A" 144 95 93 102 86 168
"YHR051W" 235 243 203 297 288 227
"YHR052W" 27 81 37 35 71 57
"YHR052W-A" 0 0 0 0 0 0
"YHR053C" 0 0 0 0 0 0
"YHR054C" 1 3 2 3 5 0
"YHR054W-A" 0 0 0 0 0 0
"YHR055C" 0 0 0 0 0 0
"YHR056C" 919 993 736 1174 1088 1054
"YHR056W-A" 12 14 11 12 12 9
"YHR057C" 533 805 535 728 903 602
"YHR058C" 131 208 173 234 265 218
"YHR059W" 431 492 356 519 493 466
"YHR060W" 373 434 292 425 437 418
"YHR061C" 1256 1246 902 1409 1318 1128
"YHR062C" 222 365 232 247 378 267
"YHR063C" 266 351 185 308 348 145
"YHR063W-A" 0 0 0 1 0 0
"YHR064C" 3163 3867 3156 3609 4316 3960
"YHR065C" 168 299 211 218 301 264
"YHR066W" 169 306 251 278 338 327
"YHR067W" 576 651 380 657 606 431
"YHR068W" 4179 4595 3394 4593 4542 4057
"YHR069C" 176 265 205 213 280 228
"YHR069C-A" 9 14 9 15 13 3
"YHR070W" 1003 1315 1215 1181 1675 1386
"YHR070C-A" 4 7 3 4 2 2
"YHR071W" 288 274 273 318 308 246
"YHR071C-A" 86 115 57 107 100 87
"YHR072W" 1631 2047 1765 2176 2493 2079
"YHR072W-A" 2132 3080 1453 2997 2939 1597
"YHR073W" 1912 1990 1516 2084 2007 1742
"YHR073W-A" 0 0 0 0 0 0
"YHR073C-B" 0 0 0 0 0 0
"YHR074W" 2170 2210 1848 2524 2532 2423
"YHR075C" 232 321 148 316 247 182
"YHR076W" 905 1410 870 1145 1442 926
"YHR076W_intron" 0 0 0 0 0 0
"YHR077C" 266 392 317 379 476 387
"YHR077C_intron" 0 0 0 0 0 0
"YHR078W" 178 179 158 208 228 157
"YHR079C" 547 573 422 561 545 457
"YHR079C-A" 0 2 1 0 0 0
"YHR079C-A_intron" 0 0 0 0 0 0
"YHR080C" 2118 2569 1876 2570 2642 2159
"YHR081W" 66 96 51 91 89 42
"YHR082C" 1858 1827 1456 2083 1952 1761
"YHR083W" 1373 1715 1032 1690 1590 1351
"YHR084W" 2265 2569 1898 2464 2642 2182
"YHR085W" 54 59 69 48 74 55
"YHR086W" 1259 1325 947 1577 1265 1187
"YHR086W-A" 0 0 0 2 0 0
"YHR087W" 472 402 428 522 463 479
"YHR088W" 133 295 126 161 240 226
"YHR089C" 731 1096 928 821 1387 1270
"YHR090C" 133 120 116 156 156 123
"YHR091C" 626 742 436 750 698 485
"YHR092C" 20 26 7 18 12 6
"YHR093W" 4 0 4 0 2 0
"YHR094C" 4 9 15 4 14 3
"YHR095W" 1 0 0 4 1 8
"YHR096C" 132 136 103 116 137 102
"YHR097C" 1680 2081 1468 1841 2129 1638
"YHR097C_intron" 0 0 0 0 0 0
"YHR098C" 3291 3221 2170 3818 3478 2858
"YHR099W" 3979 4374 3554 4469 4967 4405
"YHR100C" 700 819 508 818 863 699
"YHR101C" 73 73 82 97 81 68
"YHR101C_intron" 0 0 0 0 0 0
"YHR102W" 2001 2767 1976 2390 2958 2327
"YHR103W" 1459 1785 1255 1653 1837 1475
"YHR104W" 5777 6444 4226 7897 5349 5753
"YHR105W" 316 383 285 402 401 316
"YHR106W" 287 389 312 473 465 406
"YHR107C" 1261 1519 1224 1438 1643 1497
"YHR108W" 2578 2882 2407 3022 3274 2946
"YHR109W" 242 240 141 295 273 191
"YHR110W" 728 915 631 797 897 887
"YHR111W" 395 466 317 493 508 390
"YHR112C" 1138 1325 1022 1362 1464 1263
"YHR113W" 1388 1379 1162 1739 1644 1520
"YHR114W" 1133 1976 1395 1666 1772 1538
"YHR115C" 2515 2667 2360 2829 3140 2766
"YHR116W" 840 878 702 893 905 874
"YHR117W" 2353 2914 2249 2995 3153 2645
"YHR118C" 237 284 196 266 289 256
"YHR119W" 1315 1522 1010 1393 1535 1162
"YHR120W" 107 214 142 137 200 160
"YHR121W" 65 104 51 86 94 98
"YHR122W" 456 553 513 544 635 563
"YHR123W" 47 65 49 49 68 77
"YHR123W_intron" 0 0 0 0 0 0
"YHR124W" 92 132 83 105 124 99
"YHR125W" 0 0 0 0 0 0
"YHR126C" 1 3 0 0 2 0
"YHR127W" 512 692 426 610 661 563
"YHR128W" 644 794 680 757 989 885
"YHR129C" 119 199 126 118 189 155
"YHR130C" 2 2 0 8 8 8
"YHR131C" 831 881 785 971 1005 824
"YHR131W-A" 0 4 2 4 1 0
"YHR132C" 1379 1713 1275 1707 1870 1616
"YHR132W-A" 2710 2454 1428 3042 2185 1695
"YHR133C" 612 705 592 810 792 741
"YHR134W" 459 767 373 604 705 516
"YHR135C" 4423 4544 3463 4846 4918 3989
"YHR136C" 55 69 40 56 63 44
"YHR137W" 17 9 19 15 20 22
"YHR137C-A" 6 3 2 0 5 1
"YHR138C" 175 188 69 196 145 74
"YHR139C" 57 67 40 66 74 70
"YHR139C-A" 4 8 7 20 4 13
"YHR140W" 176 225 99 263 218 99
"YHR141C" 1789 2838 1915 2611 3117 2680
"YHR141C_intron" 0 0 0 0 0 0
"YHR142W" 180 233 158 221 225 228
"YHR143W" 3266 3330 3091 4271 3889 3899
"YHR143W-A" 8508 11467 7148 10289 10160 8261
"YHR144C" 80 130 79 95 123 108
"YHR145C" 0 0 0 0 0 0
"YHR146W" 1798 2494 1798 2183 2627 2174
"YHR147C" 880 957 613 896 860 697
"YHR148W" 182 321 275 204 373 331
"YHR149C" 827 1176 938 983 1207 975
"YHR150W" 295 362 262 399 419 318
"YHR151C" 272 342 202 352 308 261
"YHR152W" 1052 1278 816 1230 1204 959
"YHR153C" 2 9 3 2 3 6
"YHR154W" 364 603 403 440 492 445
"YHR155W" 759 813 490 776 756 592
"YHR156C" 10 9 7 16 13 1
"YHR157W" 11 3 3 6 7 16
"YHR158C" 1029 1215 1013 1342 1305 1183
"YHR159W" 535 681 412 570 532 530
"YHR160C" 9 5 11 13 9 13
"YHR161C" 2075 2240 1847 2223 2243 1688
"YHR162W" 1690 2244 1791 2266 2195 2142
"YHR163W" 1868 2685 2279 2578 2935 2887
"YHR164C" 656 1027 646 868 918 739
"YHR165C" 2345 2780 2167 2607 2963 2397
"YHR165W-A" 0 0 0 0 0 0
"YHR166C" 154 256 195 187 223 247
"YHR167W" 119 163 132 137 163 138
"YHR168W" 150 241 183 185 267 232
"YHR169W" 464 755 558 536 793 621
"YHR170W" 1624 2765 1932 2073 2789 2283
"YHR171W" 67 69 22 72 49 20
"YHR172W" 206 270 211 229 278 207
"YHR173C" 0 2 0 5 3 6
"YHR174W" 25043 28503 27794 31634 35507 34259
"YHR175W" 1075 1238 1063 1450 1321 1365
"YHR175W-A" 25 17 25 17 14 12
"YHR176W" 524 477 380 639 478 477
"YHR177W" 74 53 44 70 64 41
"YHR178W" 623 782 587 703 795 661
"YHR179W" 3893 3779 2849 4396 4182 4030
"YHR180W" 78 91 77 76 113 116
"YHR180W-A" 0 0 0 0 0 0
"YHR180C-B" 0 0 0 0 0 0
"YHR181W" 248 337 278 354 404 350
"YHR182W" 235 302 267 266 313 236
"YHR182C-A" 1 0 0 6 0 0
"YHR183W" 16781 19546 17717 21062 23441 21861
"YHR184W" 5 48 14 37 30 11
"YHR185C" 2 1 0 5 1 4
"YHR186C" 2167 2436 1513 2518 2332 1774
"YHR187W" 187 300 226 316 335 280
"YHR188C" 2362 2824 2278 3121 3081 2746
"YHR189W" 243 291 282 362 407 330
"YHR190W" 1737 1867 1428 2250 2049 1753
"YHR191C" 320 553 386 579 668 634
"YHR192W" 274 387 334 328 363 297
"YHR193C" 3771 4879 3744 4179 5019 4156
"YHR193C-A" 5 5 2 4 1 5
"YHR194W" 901 859 801 1033 954 981
"YHR195W" 805 1063 727 1024 1107 842
"YHR196W" 131 229 148 195 264 125
"YHR197W" 141 278 161 182 243 200
"YHR198C" 342 346 227 484 350 264
"YHR199C" 1299 1462 1221 1701 1745 1526
"YHR199C-A" 571 557 449 659 629 575
"YHR199C-A_intron" 0 0 0 0 0 0
"YHR200W" 1514 1882 1379 1835 1927 1695
"YHR201C" 242 394 256 286 395 305
"YHR202W" 341 367 298 453 370 307
"YHR203C" 5364 6404 5616 6148 7807 7160
"YHR203C_intron" 0 0 0 0 0 0
"YHR204W" 827 892 766 984 1069 938
"YHR205W" 2786 2991 2491 3120 3364 3025
"YHR206W" 1661 1757 1213 1900 1809 1482
"YHR207C" 344 526 251 449 407 329
"YHR208W" 17548 17723 14051 19539 19095 18494
"YHR209W" 18 7 8 8 14 6
"YHR210C" 98 84 59 100 75 60
"YHR211W" 416 457 421 581 554 529
"YHR212C" 0 0 0 0 0 0
"YHR212W-A" 0 0 0 0 0 0
"YHR213W" 0 0 0 0 0 0
"YHR213W-A" 0 0 0 0 0 0
"YHR213W-B" 0 0 0 0 0 0
"YHR214W" 0 0 0 0 0 0
"YHR214W-A" 1 0 0 0 0 0
"YHR214C-B" 0 0 0 0 0 0
"YHR214C-C" 0 0 0 0 0 0
"YHR214C-D" 0 0 0 0 0 0
"YHR214C-E" 2 3 1 2 4 0
"YHR215W" 1 9 0 5 6 0
"YHR216W" 930 1039 790 1272 1070 1094
"YHR217C" 0 4 1 1 0 1
"YHR218W" 0 0 0 0 0 0
"YHR218W_intron" 0 0 0 0 0 0
"YHR218W-A" 0 0 0 0 0 0
"YHR219W" 0 0 0 0 0 0
"YHR219C-A" 0 0 0 0 0 0
"YJL225C" 0 0 0 0 0 0
"YJL225W-A" 0 0 0 0 0 0
"YJL225C_intron" 0 0 0 0 0 0
"YJL223C" 0 0 0 0 0 0
"YJL222W-B" 0 0 0 0 0 0
"YJL222W-A" 0 0 0 0 0 0
"YJL222W" 0 0 0 0 0 0
"YJL221C" 0 0 0 0 0 0
"YJL220W" 0 0 0 0 0 0
"YJL219W" 0 0 0 2 5 0
"YJL218W" 24 17 19 19 21 24
"YJL217W" 305 367 305 352 381 390
"YJL216C" 39 35 32 35 44 38
"YJL215C" 64 76 50 48 78 56
"YJL214W" 15 15 7 14 8 12
"YJL213W" 56 94 55 56 82 50
"YJL212C" 77 66 57 98 95 118
"YJL211C" 18 31 21 26 32 23
"YJL210W" 1195 1160 1068 1575 1364 1470
"YJL209W" 354 422 358 486 494 435
"YJL208C" 273 344 299 389 443 267
"YJL207C" 712 737 576 796 805 841
"YJL206C" 493 488 398 548 604 503
"YJL205C" 837 1114 740 1164 1167 947
"YJL205C_intron" 0 0 0 0 0 0
"YJL204C" 281 313 208 304 311 251
"YJL203W" 338 369 199 344 329 268
"YJL202C" 0 1 1 4 3 1
"YJL201W" 491 533 431 465 584 538
"YJL200C" 5093 6475 4779 5440 6517 5773
"YJL199C" 86 93 51 65 100 83
"YJL198W" 1644 2082 1643 2017 2226 1988
"YJL197W" 968 1267 845 1168 1200 1012
"YJL197C-A" 0 0 0 0 0 0
"YJL196C" 286 328 352 428 423 421
"YJL195C" 0 0 2 2 2 0
"YJL194W" 746 949 654 935 1009 913
"YJL193W" 145 175 84 184 177 67
"YJL192C" 2404 2841 2141 2772 2984 2617
"YJL191W" 2411 2972 2725 2719 3440 3568
"YJL191W_intron" 0 0 0 0 0 0
"YJL190C" 5335 6252 5795 6178 7741 7898
"YJL189W" 1827 2856 1901 2608 3077 1870
"YJL189W_intron" 0 0 0 0 0 0
"YJL188C" 0 2 0 0 0 0
"YJL187C" 1269 1611 1176 1466 1722 1331
"YJL186W" 2872 3390 2638 3466 3643 3166
"YJL185C" 455 396 250 513 388 303
"YJL184W" 1268 1512 974 1636 1438 1392
"YJL183W" 1772 1995 1477 2094 2242 2111
"YJL182C" 0 0 0 0 0 0
"YJL181W" 378 456 335 399 457 374
"YJL180C" 268 236 209 276 295 246
"YJL179W" 208 371 93 284 267 105
"YJL178C" 1936 2584 1829 2657 2637 2122
"YJL177W" 12412 15445 11859 13534 15975 14499
"YJL177W_intron" 0 0 0 0 0 0
"YJL176C" 1077 1298 1006 1258 1376 1225
"YJL175W" 0 0 0 0 0 0
"YJL174W" 1809 2157 1698 1973 2276 2159
"YJL173C" 304 354 138 376 279 135
"YJL172W" 8712 9587 7903 10230 10700 9980
"YJL171C" 905 1129 724 1274 1261 844
"YJL170C" 188 194 175 206 213 155
"YJL169W" 0 0 0 2 0 3
"YJL168C" 857 960 649 874 1042 792
"YJL167W" 7369 8872 6285 8656 8550 7654
"YJL166W" 2969 3190 2395 4006 3600 3474
"YJL165C" 874 1145 841 1012 1125 907
"YJL164C" 1389 1468 1055 1622 1442 1281
"YJL163C" 417 487 326 552 474 440
"YJL162C" 136 162 87 172 181 157
"YJL161W" 276 204 163 320 208 252
"YJL160C" 75 72 49 105 80 97
"YJL159W" 120880 105729 80695 131072 108079 101779
"YJL158C" 20902 19285 17395 22800 25218 24377
"YJL157C" 1622 1993 1090 1831 1863 1172
"YJL156W-A" 155 92 64 108 99 96
"YJL156C" 350 499 286 461 513 387
"YJL155C" 197 190 133 255 200 142
"YJL154C" 1267 1491 1123 1514 1552 1345
"YJL153C" 4997 3335 2751 5886 3519 3487
"YJL152W" 30 27 25 50 36 48
"YJL151C" 3938 3682 3183 4384 4378 3999
"YJL150W" 0 0 0 0 2 0
"YJL149W" 453 405 317 470 428 407
"YJL148W" 140 225 124 161 207 177
"YJL147C" 39 40 27 40 27 36
"YJL146W" 1612 1777 1291 2087 1704 1648
"YJL145W" 834 1253 914 1012 1190 975
"YJL144W" 178 302 187 254 242 240
"YJL143W" 830 864 781 973 1112 928
"YJL142C" 0 4 1 5 6 4
"YJL141C" 3338 3355 2487 3886 3364 3019
"YJL140W" 1110 1387 989 1569 1406 1271
"YJL139C" 378 514 446 560 539 572
"YJL138C" 1339 1589 1131 1607 1675 1619
"YJL137C" 1121 1198 820 1373 1209 896
"YJL136W-A" 0 0 0 0 1 0
"YJL136C" 11192 13395 10295 12277 13315 13982
"YJL136C_intron" 0 0 0 0 0 0
"YJL135W" 7 0 3 4 4 2
"YJL134W" 255 393 306 360 406 336
"YJL133C-A" 7472 11122 8848 10002 12927 11362
"YJL133W" 974 1086 813 1143 1148 996
"YJL132W" 179 199 152 228 178 162
"YJL131C" 105 195 98 148 139 125
"YJL130C" 15310 19386 14371 17908 20495 16558
"YJL129C" 1065 1443 1010 1339 1469 1275
"YJL128C" 1627 1952 1291 1859 1955 1540
"YJL127W-A" 0 0 3 0 0 1
"YJL127C-B" 182 297 174 294 297 155
"YJL127C" 371 593 453 547 571 505
"YJL126W" 126 154 96 114 131 112
"YJL125C" 336 562 417 472 515 475
"YJL124C" 1612 1979 1299 1823 1863 1530
"YJL123C" 869 1210 857 1196 1243 1118
"YJL122W" 436 815 511 567 685 516
"YJL121C" 8506 9648 7146 10007 9891 9501
"YJL120W" 0 2 2 0 0 1
"YJL119C" 17 33 22 20 28 22
"YJL118W" 427 480 473 541 537 473
"YJL117W" 881 969 857 1026 1097 989
"YJL116C" 40 31 24 45 40 26
"YJL115W" 211 257 200 219 318 271
"YJL114W" 0 0 0 0 0 0
"YJL113W" 0 0 0 0 0 0
"YJL112W" 362 582 384 503 497 461
"YJL111W" 1000 1214 870 1062 1365 1028
"YJL110C" 1791 2136 1572 1908 2316 1843
"YJL109C" 282 354 300 293 453 435
"YJL108C" 17 22 23 15 26 9
"YJL107C" 65 122 97 67 115 79
"YJL106W" 145 140 122 138 144 105
"YJL105W" 32 25 20 13 12 21
"YJL104W" 2023 2777 1276 2530 2330 1393
"YJL103C" 1261 1150 814 1357 1070 1047
"YJL102W" 755 914 649 1052 944 751
"YJL101C" 1249 1270 1085 1403 1602 1452
"YJL100W" 725 944 737 917 985 894
"YJL099W" 421 473 306 497 430 333
"YJL098W" 439 739 456 504 702 614
"YJL097W" 35 28 45 44 46 54
"YJL096W" 100 111 98 133 135 100
"YJL095W" 1313 1686 1250 1638 1702 1574
"YJL094C" 631 706 485 794 723 671
"YJL093C" 538 584 447 665 611 495
"YJL092W" 693 984 682 832 1003 811
"YJL091C" 87 91 76 121 155 97
"YJL090C" 433 387 323 413 446 289
"YJL089W" 115 74 39 103 67 67
"YJL088W" 149 239 167 198 191 201
"YJL087C" 159 280 128 227 268 152
"YJL086C" 0 2 0 0 2 1
"YJL085W" 109 141 109 129 148 119
"YJL084C" 953 941 685 1054 994 847
"YJL083W" 1257 1320 1061 1361 1420 1225
"YJL082W" 2024 2091 1578 2667 2171 1867
"YJL081C" 1011 1333 938 1216 1358 1039
"YJL080C" 4117 4719 3923 4733 4803 4354
"YJL079C" 26646 22547 19419 30803 25396 24181
"YJL078C" 7862 7601 7069 9385 8824 8243
"YJL077W-B" 73 66 70 97 84 50
"YJL077C" 31 34 40 39 35 26
"YJL077W-A" 239 335 297 360 361 373
"YJL076W" 3518 4712 3526 3629 4814 3941
"YJL075C" 0 2 0 0 1 0
"YJL074C" 207 309 214 233 267 245
"YJL073W" 672 804 527 733 702 616
"YJL072C" 133 195 153 189 191 172
"YJL071W" 284 328 197 350 314 202
"YJL070C" 357 356 255 356 377 311
"YJL069C" 198 250 194 231 285 224
"YJL068C" 1529 1565 1312 1980 1674 1678
"YJL067W" 17 12 11 12 11 11
"YJL066C" 1150 1067 840 1374 1124 1030
"YJL065C" 1482 1806 1331 1734 1911 1549
"YJL064W" 3 1 9 2 2 5
"YJL063C" 1649 2533 1761 2158 2523 1999
"YJL062W-A" 4351 4168 3501 4756 4633 4654
"YJL062W" 1463 1764 1392 1842 1942 1796
"YJL061W" 84 72 55 100 63 64
"YJL060W" 1574 2073 1205 1933 2117 1457
"YJL059W" 76 98 77 119 112 90
"YJL058C" 244 188 163 251 227 185
"YJL057C" 365 412 227 383 408 353
"YJL056C" 878 1015 707 1022 1025 945
"YJL055W" 1527 1966 1330 1797 2000 1569
"YJL054W" 746 1143 877 926 1125 881
"YJL053W" 358 325 212 373 307 301
"YJL052C-A" 0 1 1 0 1 0
"YJL052W" 1562 1264 1140 1649 1612 1656
"YJL051W" 787 1167 902 1046 1128 952
"YJL050W" 652 1300 719 740 1176 766
"YJL049W" 34 36 34 31 43 42
"YJL048C" 919 815 615 1065 829 724
"YJL047C-A" 201 259 176 232 265 253
"YJL047C" 353 389 328 378 384 431
"YJL046W" 103 166 65 154 124 70
"YJL045W" 71 114 79 104 104 112
"YJL044C" 300 422 353 473 499 383
"YJL043W" 69 67 55 88 78 49
"YJL042W" 5877 5476 4467 6616 6094 5514
"YJL041W" 2843 3600 2849 3296 3909 3283
"YJL041W_intron" 0 0 0 0 0 0
"YJL039C" 906 980 859 975 1012 976
"YJL038C" 5 3 0 4 4 0
"YJL037W" 49 37 34 42 38 50
"YJL036W" 227 324 199 264 257 236
"YJL035C" 172 255 179 202 246 212
"YJL034W" 3479 4652 3656 4196 5340 3946
"YJL033W" 480 733 538 541 712 559
"YJL032W" 0 6 0 0 0 0
"YJL031C" 30 51 51 69 73 52
"YJL031C_intron" 0 0 0 0 0 0
"YJL030W" 396 566 372 529 551 506
"YJL029C" 654 779 550 774 802 773
"YJL028W" 16 26 12 25 17 21
"YJL027C" 0 1 4 0 0 0
"YJL026W" 7468 7824 6544 9013 8920 8516
"YJL026C-A" 1 0 1 0 1 0
"YJL025W" 485 523 380 492 520 448
"YJL024C" 305 427 282 356 336 363
"YJL024C_intron" 0 0 0 0 0 0
"YJL023C" 8 30 16 20 39 8
"YJL022W" 0 3 0 1 3 2
"YJL020C" 4839 4998 3980 5618 5207 4853
"YJL020W-A" 2 0 0 0 1 2
"YJL019W" 914 1112 882 1040 1161 962
"YJL016W" 196 205 136 234 207 143
"YJL015C" 6 0 0 1 8 2
"YJL014W" 2762 3729 2598 3227 3580 3049
"YJL013C" 167 203 184 262 244 175
"YJL012C" 1293 1277 961 1360 1373 1179
"YJL011C" 59 83 44 70 83 60
"YJL010C" 167 338 200 238 284 210
"YJL009W" 0 2 0 2 0 0
"YJL008C" 1227 1569 1269 1395 1765 1500
"YJL007C" 0 0 0 0 1 0
"YJL006C" 112 124 80 88 113 54
"YJL005W" 2931 3493 2588 3384 3436 2941
"YJL004C" 145 218 171 226 259 257
"YJL003W" 25 30 33 25 36 49
"YJL002C" 634 680 489 775 786 610
"YJL001W" 1333 1378 1044 1539 1559 1477
"YJL001W_intron" 0 0 0 0 0 0
"YJR001W" 1695 2357 1735 2382 2503 2176
"YJR002W" 448 754 431 512 719 548
"YJR003C" 75 114 73 67 97 94
"YJR004C" 301 250 225 342 318 346
"YJR005W" 392 457 344 595 476 402
"YJR005C-A" 5 0 1 0 0 1
"YJR006W" 959 1302 930 1109 1294 982
"YJR007W" 491 412 357 435 468 375
"YJR008W" 867 679 471 1013 671 596
"YJR009C" 10898 9498 7537 11401 10872 10541
"YJR010W" 4882 6004 4561 5277 6109 5656
"YJR010C-A" 15 12 23 31 25 14
"YJR011C" 9 5 17 18 15 15
"YJR012C" 163 208 128 206 217 176
"YJR013W" 334 432 359 453 391 393
"YJR014W" 1836 2415 1693 2270 2367 2162
"YJR015W" 690 749 519 944 839 609
"YJR016C" 18703 22542 18891 23332 25693 24208
"YJR017C" 2593 3187 2657 3152 3668 3185
"YJR018W" 3 8 7 14 23 17
"YJR019C" 3961 3237 2618 4701 3461 3202
"YJR020W" 2 13 5 14 9 15
"YJR021C" 440 524 365 532 500 428
"YJR021C_intron" 0 0 0 0 0 0
"YJR022W" 122 134 118 160 175 134
"YJR023C" 0 0 0 0 0 0
"YJR024C" 1343 1737 1447 1824 1884 1743
"YJR025C" 1277 1377 886 1458 1337 993
"YJR026W" 0 0 0 0 0 0
"YJR027W" 0 0 0 0 0 0
"YJR028W" 0 0 0 0 0 0
"YJR029W" 0 0 0 0 0 0
"YJR030C" 274 415 266 359 385 388
"YJR031C" 339 481 344 437 489 464
"YJR032W" 140 211 175 192 207 230
"YJR033C" 955 825 656 1026 937 737
"YJR034W" 259 301 203 295 306 247
"YJR035W" 291 378 279 357 355 369
"YJR036C" 109 143 112 178 143 121
"YJR037W" 0 0 2 0 0 0
"YJR038C" 8 5 1 10 7 1
"YJR039W" 567 620 434 661 515 510
"YJR040W" 256 379 252 318 377 316
"YJR041C" 156 186 103 127 191 149
"YJR042W" 1619 2242 1492 1904 2305 1965
"YJR043C" 283 507 278 340 321 358
"YJR044C" 701 550 367 710 572 578
"YJR045C" 17889 18820 16450 20871 22846 20575
"YJR046W" 422 592 485 524 557 490
"YJR047C" 15 9 19 12 17 7
"YJR048W" 13381 12754 8734 17016 12300 12255
"YJR049C" 324 475 291 414 426 387
"YJR050W" 480 553 401 513 539 519
"YJR051W" 467 526 377 569 528 470
"YJR052W" 224 359 212 287 359 247
"YJR053W" 78 155 98 115 107 72
"YJR054W" 109 145 61 141 142 58
"YJR055W" 13 18 4 7 15 10
"YJR056C" 408 568 379 461 529 474
"YJR057W" 209 190 136 176 202 217
"YJR058C" 214 351 270 419 383 375
"YJR059W" 3042 3291 2611 3445 3671 2908
"YJR060W" 1521 2100 1458 1981 2124 1726
"YJR061W" 230 254 141 212 201 203
"YJR062C" 246 347 156 407 334 233
"YJR063W" 443 706 383 762 691 421
"YJR064W" 2052 2505 1666 2388 2485 1977
"YJR065C" 5182 5320 4706 6268 6530 5501
"YJR066W" 2571 2816 2197 3155 3196 2570
"YJR067C" 107 154 105 123 148 143
"YJR068W" 734 905 643 807 939 723
"YJR069C" 354 567 292 479 509 383
"YJR070C" 2128 2808 2451 2232 3112 2813
"YJR071W" 0 0 0 1 0 0
"YJR072C" 432 566 471 513 612 563
"YJR073C" 5131 5126 4427 6838 6178 5720
"YJR074W" 825 990 844 1067 1131 1054
"YJR075W" 1482 1854 1365 1732 1929 1780
"YJR076C" 1219 1776 1161 1538 1801 1371
"YJR077C" 18050 18650 16365 22731 21878 20767
"YJR078W" 315 328 263 369 375 305
"YJR079W" 7 8 11 10 8 13
"YJR079W_intron" 0 0 0 0 0 0
"YJR080C" 695 803 566 839 845 736
"YJR082C" 330 469 270 386 380 272
"YJR083C" 294 432 222 339 366 290
"YJR084W" 374 467 407 436 517 416
"YJR085C" 2612 2829 1961 3292 2740 2744
"YJR086W" 28 17 7 18 32 16
"YJR087W" 14 9 3 10 2 14
"YJR088C" 513 753 533 674 728 608
"YJR089W" 183 216 149 229 238 205
"YJR090C" 662 672 527 630 628 639
"YJR091C" 5511 4729 3690 5896 5081 4414
"YJR092W" 1356 1944 1285 1607 1906 1541
"YJR093C" 756 842 625 791 928 777
"YJR094C" 29 20 17 29 20 5
"YJR094W-A" 4590 5215 3546 5193 5212 4457
"YJR094W-A_intron" 0 0 0 0 0 0
"YJR095W" 116 84 84 145 90 88
"YJR096W" 486 473 288 541 470 354
"YJR097W" 8 8 0 2 3 7
"YJR098C" 265 262 180 254 267 199
"YJR099W" 131 136 84 142 130 128
"YJR100C" 142 175 148 202 187 172
"YJR101W" 703 853 679 859 977 918
"YJR102C" 156 212 215 215 189 157
"YJR103W" 2824 3051 2348 3369 3178 2929
"YJR104C" 17968 19694 16714 20391 20907 19535
"YJR105W" 4627 5634 5068 6174 6842 6533
"YJR106W" 412 432 360 566 455 382
"YJR107W" 72 135 62 120 123 83
"YJR108W" 175 158 121 195 221 192
"YJR109C" 3273 4471 3511 3789 4954 4404
"YJR110W" 282 360 278 391 364 361
"YJR111C" 237 323 267 337 307 294
"YJR112W" 296 423 291 379 426 378
"YJR112W-A" 184 322 226 305 284 288
"YJR112W-A_intron" 0 0 0 0 0 0
"YJR113C" 1370 1666 1422 1631 1647 1591
"YJR114W" 9 2 15 4 9 4
"YJR115W" 400 395 282 438 373 383
"YJR116W" 530 475 420 577 577 613
"YJR117W" 1084 1182 888 1171 1224 1142
"YJR118C" 49 51 45 67 65 57
"YJR119C" 349 372 243 425 371 376
"YJR120W" 86 52 42 83 85 67
"YJR121W" 41060 34428 29267 46956 39625 32746
"YJR122W" 745 796 580 959 736 666
"YJR123W" 6329 8103 6046 7890 8962 6888
"YJR124C" 77 85 63 84 102 63
"YJR125C" 1378 1817 1386 1681 1846 1448
"YJR126C" 1863 2114 1591 2001 2025 1763
"YJR127C" 2991 3092 2546 3618 3393 2965
"YJR128W" 56 40 57 77 42 95
"YJR129C" 96 127 99 141 194 114
"YJR130C" 243 385 231 330 370 267
"YJR131W" 727 922 658 1057 963 899
"YJR132W" 427 519 417 579 600 659
"YJR133W" 362 379 343 445 391 363
"YJR134C" 264 294 201 285 286 230
"YJR135C" 91 166 144 155 175 91
"YJR135W-A" 53 60 37 52 48 75
"YJR136C" 184 231 124 216 209 142
"YJR137C" 16373 21595 16825 20444 25142 17419
"YJR138W" 412 579 377 450 607 509
"YJR139C" 667 727 663 707 885 899
"YJR140C" 321 382 232 357 416 261
"YJR140W-A" 9 17 7 23 12 13
"YJR141W" 23 52 52 39 41 54
"YJR142W" 500 849 435 637 756 445
"YJR143C" 2017 2230 1998 2414 2670 2433
"YJR144W" 1251 1876 1288 1671 1848 1565
"YJR145C" 3055 3950 3410 3795 4727 4262
"YJR145C_intron" 0 0 0 0 0 0
"YJR146W" 77 100 97 100 118 150
"YJR147W" 1413 1453 1238 1758 1580 1522
"YJR148W" 884 1079 833 1147 1204 1098
"YJR149W" 490 506 408 616 480 498
"YJR150C" 3 1 2 1 1 3
"YJR151C" 197 167 153 222 171 146
"YJR151W-A" 2 0 0 0 0 0
"YJR152W" 492 444 349 601 430 398
"YJR153W" 3 0 3 0 10 3
"YJR154W" 130 184 145 144 184 163
"YJR155W" 51 77 65 79 76 111
"YJR156C" 9 13 11 10 6 19
"YJR157W" 0 0 0 0 0 0
"YJR158W" 0 0 0 0 0 0
"YJR159W" 0 0 0 0 0 0
"YJR160C" 0 1 0 0 3 0
"YJR161C" 16 10 12 14 13 7
"YJR162C" 0 0 3 0 0 0
"YKL225W" 0 0 0 0 0 0
"YKL224C" 0 1 0 0 0 0
"YKL223W" 0 0 0 0 0 0
"YKL222C" 211 279 192 246 275 182
"YKL221W" 5 10 1 10 2 2
"YKL220C" 48 48 29 69 69 22
"YKL219W" 101 150 68 115 113 125
"YKL218C" 418 412 360 534 490 405
"YKL217W" 2135 1349 1067 2596 1441 1371
"YKL216W" 655 854 585 671 883 885
"YKL215C" 1790 2039 1693 2103 2382 1883
"YKL214C" 324 466 335 430 509 391
"YKL213C" 649 828 679 901 915 779
"YKL212W" 2727 3145 2391 3336 3172 2835
"YKL211C" 1354 1461 1235 1619 1685 1623
"YKL210W" 7534 8247 6440 9077 8951 7881
"YKL209C" 3289 4034 2576 3932 3757 3176
"YKL208W" 148 173 177 205 230 184
"YKL207W" 2965 3797 2481 3768 3802 3623
"YKL206C" 541 630 509 603 716 496
"YKL205W" 348 487 384 442 476 476
"YKL204W" 1611 2032 1420 1934 2028 1431
"YKL203C" 1989 2263 1623 2318 2300 2015
"YKL202W" 147 183 94 155 149 149
"YKL201C" 3151 3924 2958 3760 4201 3514
"YKL198C" 837 1003 866 1110 1130 988
"YKL197C" 589 911 602 910 933 781
"YKL196C" 2111 2367 1685 2336 2323 2195
"YKL195W" 1797 1820 1268 2166 1830 1754
"YKL194C" 427 420 318 474 460 380
"YKL193C" 558 619 431 702 569 494
"YKL192C" 9053 8850 6912 11554 10350 7967
"YKL191W" 1466 1974 1659 1798 2266 2132
"YKL190W" 701 953 706 888 1042 794
"YKL190W_intron" 0 0 0 0 0 0
"YKL189W" 164 179 109 170 180 143
"YKL188C" 146 152 104 227 166 111
"YKL187C" 92 116 76 148 121 114
"YKL186C" 684 1130 760 835 968 806
"YKL185W" 2950 3037 2358 3392 3363 2849
"YKL184W" 478 529 336 664 566 381
"YKL183C-A" 0 0 0 0 1 0
"YKL183W" 605 651 462 565 650 597
"YKL182W" 26264 27655 20859 31443 30288 25300
"YKL181W" 4297 6373 4714 6011 6121 6204
"YKL180W" 34605 43200 28899 45520 47132 39391
"YKL180W_intron" 0 0 0 0 0 0
"YKL179C" 528 659 438 592 589 506
"YKL178C" 6 11 0 3 6 11
"YKL177W" 6 17 4 12 14 1
"YKL176C" 1028 1279 1093 1486 1481 1266
"YKL175W" 1656 1530 1176 1859 1648 1497
"YKL174C" 430 570 384 586 543 469
"YKL173W" 727 1052 704 826 897 794
"YKL172W" 858 1159 813 922 1188 1018
"YKL171W" 1416 1108 909 1585 1330 1207
"YKL170W" 589 747 495 754 733 549
"YKL169C" 0 9 8 1 5 0
"YKL168C" 1541 1758 1153 1646 1697 1421
"YKL167C" 27 43 27 26 41 30
"YKL166C" 233 345 213 258 348 194
"YKL165C-A" 5 6 4 4 4 0
"YKL165C" 320 382 267 404 434 322
"YKL164C" 11971 12410 10901 14419 14623 13795
"YKL163W" 278 263 245 275 255 270
"YKL162C-A" 29 20 33 40 38 44
"YKL162C" 109 93 104 137 96 95
"YKL161C" 57 56 37 66 45 61
"YKL160W" 1980 2477 1921 2458 2643 2141
"YKL159C" 94 138 100 168 158 107
"YKL157W" 3290 3376 2543 3863 3868 3129
"YKL157W_intron" 0 0 0 0 0 0
"YKL156W" 1945 2643 1709 2395 2821 2408
"YKL156W_intron" 0 0 0 0 0 0
"YKL156C-A" 0 0 0 0 0 0
"YKL155C" 363 537 302 422 485 344
"YKL154W" 178 324 203 291 325 259
"YKL153W" 2 3 2 0 4 2
"YKL152C" 52251 57453 50934 64829 67338 65778
"YKL151C" 689 1000 551 852 813 727
"YKL150W" 3501 3835 3081 4496 3904 3590
"YKL149C" 90 121 75 95 100 91
"YKL148C" 15706 12686 11497 19330 15036 14835
"YKL147C" 3 1 2 6 8 2
"YKL146W" 3016 2940 2449 3384 3068 2858
"YKL145W" 5478 7789 4690 7083 7094 4948
"YKL145W-A" 0 0 0 0 0 0
"YKL144C" 147 229 146 173 190 202
"YKL143W" 144 252 195 219 254 242
"YKL142W" 271 386 189 392 296 234
"YKL141W" 7514 7063 5370 10139 7598 7018
"YKL140W" 1246 1285 843 1284 1204 1041
"YKL139W" 252 386 276 320 366 313
"YKL138C-A" 312 417 238 442 402 269
"YKL138C" 1213 1428 934 1337 1357 1121
"YKL137W" 581 630 472 665 656 607
"YKL136W" 1 2 0 0 0 0
"YKL135C" 179 215 151 211 209 153
"YKL134C" 364 547 391 489 544 427
"YKL133C" 36 27 47 41 39 40
"YKL132C" 233 273 220 280 261 254
"YKL131W" 0 0 0 3 0 0
"YKL130C" 158 144 139 149 160 141
"YKL129C" 1989 2581 1886 2358 2476 1977
"YKL128C" 1658 2122 1384 1939 2089 1603
"YKL127W" 1388 1670 1137 1823 1759 1558
"YKL126W" 1244 1327 1057 1550 1479 1321
"YKL125W" 741 1080 659 1038 1002 796
"YKL124W" 485 517 483 647 614 512
"YKL123W" 0 0 0 1 1 9
"YKL122C" 742 1072 433 806 567 359
"YKL121W" 364 391 306 459 462 374
"YKL120W" 441 703 310 590 591 365
"YKL119C" 24 26 21 14 24 23
"YKL118W" 0 2 1 1 1 6
"YKL117W" 1321 2245 1378 1718 2042 1702
"YKL116C" 388 479 330 487 493 426
"YKL115C" 20 7 9 24 16 18
"YKL114C" 379 611 352 463 517 354
"YKL113C" 481 854 498 686 801 592
"YKL112W" 1221 1924 1298 1449 1969 1406
"YKL111C" 0 0 0 0 0 0
"YKL110C" 315 438 274 304 373 247
"YKL109W" 2345 2290 1532 2431 2200 1916
"YKL108W" 314 367 296 332 443 371
"YKL107W" 20 21 21 16 23 14
"YKL106C-A" 44 42 33 52 40 33
"YKL106W" 508 508 402 501 504 427
"YKL105C" 1239 1300 965 1425 1404 1163
"YKL104C" 3916 4441 2813 4753 3947 3371
"YKL103C" 1313 1172 1049 1335 1332 1237
"YKL102C" 4 2 5 12 5 5
"YKL101W" 2087 2814 1884 2272 2856 1983
"YKL100C" 833 762 356 864 697 469
"YKL100W-A" 0 0 0 0 0 0
"YKL099C" 264 387 295 312 423 407
"YKL098W" 338 422 303 395 452 374
"YKL097C" 4 7 5 8 8 6
"YKL096C-B" 0 5 3 5 2 1
"YKL096W-A" 34269 32781 28337 37885 32930 35412
"YKL096W" 3939 4176 3446 4427 4526 4693
"YKL095W" 130 215 139 188 164 157
"YKL094W" 1698 1841 1118 1841 1577 1285
"YKL093W" 811 798 541 985 834 653
"YKL092C" 470 790 517 669 770 631
"YKL091C" 908 921 682 1104 1020 730
"YKL090W" 87 131 90 122 116 120
"YKL089W" 190 275 167 261 321 204
"YKL088W" 274 373 291 339 365 316
"YKL087C" 1096 1107 873 1235 1331 1069
"YKL086W" 157 239 199 171 251 238
"YKL085W" 15045 12837 9794 17136 13119 11119
"YKL084W" 110 146 67 143 127 136
"YKL083W" 2 0 0 0 0 0
"YKL082C" 280 430 273 353 486 359
"YKL081W" 9944 11269 9997 11838 13076 13156
"YKL081W_intron" 0 0 0 0 0 0
"YKL080W" 1368 1379 702 1675 1285 517
"YKL079W" 466 571 359 603 501 362
"YKL078W" 27 49 38 47 68 55
"YKL077W" 348 360 246 381 356 249
"YKL076C" 1 4 4 2 8 5
"YKL075C" 196 266 149 238 291 187
"YKL074C" 240 451 269 297 384 310
"YKL073W" 270 349 181 286 346 274
"YKL072W" 63 99 68 70 115 86
"YKL071W" 0 0 0 0 1 1
"YKL070W" 5 2 2 3 8 3
"YKL069W" 767 948 779 991 954 841
"YKL068W-A" 42 44 27 53 41 34
"YKL068W" 1132 1411 1160 1300 1559 1321
"YKL067W" 1598 1416 1126 1919 1622 1479
"YKL066W" 151 88 80 149 128 112
"YKL065W-A" 0 1 0 3 4 1
"YKL065C" 264 299 133 319 221 115
"YKL064W" 1674 1873 1217 1930 1866 1574
"YKL063C" 331 400 257 362 374 264
"YKL062W" 808 728 628 1028 1006 667
"YKL061W" 136 136 76 117 125 86
"YKL060C" 120103 146081 117847 172077 161215 154589
"YKL059C" 485 566 435 552 603 459
"YKL058W" 478 583 462 721 646 617
"YKL057C" 96 98 74 79 143 108
"YKL056C" 4089 5082 4599 5082 5998 6239
"YKL055C" 301 388 252 361 411 353
"YKL054C" 7075 8043 6069 7792 8707 7243
"YKL053C-A" 413 382 273 465 466 409
"YKL053W" 29 15 21 38 48 32
"YKL052C" 474 654 469 662 717 612
"YKL051W" 821 931 754 907 1065 971
"YKL050C" 167 256 193 251 247 232
"YKL049C" 485 678 426 651 679 522
"YKL048C" 513 662 473 577 683 557
"YKL047W" 90 104 79 84 119 77
"YKL046C" 1130 1531 1080 1596 1669 1396
"YKL045W" 374 685 407 512 604 556
"YKL044W" 125 128 122 138 129 196
"YKL043W" 1729 3769 2907 1921 3741 3330
"YKL042W" 174 297 170 180 247 208
"YKL041W" 20 62 27 42 46 34
"YKL040C" 247 266 158 250 258 279
"YKL039W" 2514 2863 2081 2894 2974 2548
"YKL038W" 2777 2865 2488 3266 3214 2865
"YKL037W" 86 74 56 85 95 51
"YKL036C" 54 57 47 44 69 63
"YKL035W" 5383 5907 4448 6824 6431 5355
"YKL034W" 2057 1816 1112 2311 1862 1501
"YKL033W-A" 1279 1549 1017 1791 1404 1375
"YKL033W" 132 157 120 116 143 167
"YKL032C" 5473 5322 4192 5407 5614 4757
"YKL031W" 27 18 31 33 25 16
"YKL030W" 10 4 3 7 7 10
"YKL029C" 1894 2423 2053 2014 2626 2325
"YKL028W" 540 658 450 665 636 520
"YKL027W" 666 1044 530 763 1013 437
"YKL026C" 2 6 9 8 8 2
"YKL025C" 1854 1691 1194 1703 1579 1473
"YKL024C" 352 384 360 383 411 409
"YKL023C-A" 420 560 156 463 440 129
"YKL023W" 340 388 322 486 411 357
"YKL022C" 583 859 628 781 852 674
"YKL021C" 133 250 165 180 225 196
"YKL020C" 1959 2094 1540 2022 2175 1956
"YKL019W" 1246 1376 1132 1583 1687 1554
"YKL018C-A" 29 55 41 46 83 49
"YKL018W" 723 565 183 737 573 106
"YKL017C" 130 218 133 175 237 151
"YKL016C" 5299 4388 2596 6383 3835 3222
"YKL015W" 377 371 332 449 379 410
"YKL014C" 564 803 657 675 863 730
"YKL013C" 2170 2274 1678 2719 2517 2094
"YKL012W" 943 1237 678 1003 1098 846
"YKL011C" 41 52 44 47 52 60
"YKL010C" 598 778 586 818 906 843
"YKL009W" 85 131 65 70 120 99
"YKL008C" 341 356 241 299 339 389
"YKL007W" 400 417 345 448 472 343
"YKL006C-A" 141 186 103 175 150 104
"YKL006C-A_intron" 0 0 0 0 0 0
"YKL006W" 2909 4113 3153 3769 4448 4144
"YKL006W_intron" 0 0 0 0 0 0
"YKL005C" 592 993 613 744 810 699
"YKL004W" 393 460 252 587 479 216
"YKL003C" 1561 1982 1366 2000 1914 1677
"YKL002W" 319 365 333 398 379 374
"YKL002W_intron" 0 0 0 0 0 0
"YKL001C" 1797 2919 1652 2340 2928 1786
"YKR001C" 2200 2362 1920 2604 2809 2618
"YKR002W" 667 756 496 729 703 594
"YKR003W" 407 393 326 424 394 374
"YKR004C" 129 157 118 148 156 122
"YKR004C_intron" 0 0 0 0 0 0
"YKR005C" 57 89 76 93 84 85
"YKR005C_intron" 0 0 0 0 0 0
"YKR006C" 937 1226 932 1179 1211 1233
"YKR007W" 1228 1477 1034 1614 1640 1468
"YKR008W" 1068 1054 788 1131 1122 859
"YKR009C" 378 245 204 473 250 279
"YKR010C" 197 263 185 262 256 193
"YKR011C" 81 92 86 81 111 95
"YKR012C" 6 10 3 17 14 8
"YKR013W" 9755 11368 8617 11008 11396 10895
"YKR014C" 997 1459 881 1215 1115 1033
"YKR015C" 51 37 32 56 44 36
"YKR016W" 1399 1789 1143 1759 1514 1282
"YKR017C" 313 319 247 396 287 363
"YKR018C" 2632 2625 1961 3010 2700 2545
"YKR019C" 317 497 347 403 482 380
"YKR020W" 394 592 377 464 566 504
"YKR021W" 789 815 604 1019 826 655
"YKR022C" 180 147 131 236 175 153
"YKR023W" 99 144 108 102 169 109
"YKR024C" 259 564 309 419 467 380
"YKR025W" 177 265 216 242 240 249
"YKR026C" 487 547 442 575 580 515
"YKR027W" 267 295 256 369 290 248
"YKR028W" 1198 1691 1136 1483 1567 1242
"YKR029C" 346 484 346 412 482 322
"YKR030W" 639 774 509 742 842 896
"YKR031C" 1448 1705 1242 1740 1802 1474
"YKR032W" 0 1 0 3 1 0
"YKR033C" 19 20 18 18 23 14
"YKR034W" 1089 981 693 1188 1124 878
"YKR035C" 8 6 5 4 10 5
"YKR035W-A" 362 517 358 531 497 465
"YKR036C" 214 422 289 312 349 353
"YKR037C" 461 449 350 552 456 355
"YKR038C" 1215 1672 1250 1465 1867 1586
"YKR039W" 15495 16182 14615 18481 18331 17335
"YKR040C" 5 7 4 11 10 7
"YKR041W" 74 100 79 88 120 99
"YKR042W" 26659 31599 26624 33941 34275 32504
"YKR043C" 1059 1768 1322 1489 1934 1852
"YKR044W" 399 398 348 433 489 366
"YKR045C" 819 954 757 967 1008 944
"YKR046C" 1724 1215 1096 1664 1353 1503
"YKR047W" 18 16 17 16 16 22
"YKR048C" 2118 2813 2241 2740 3158 2828
"YKR049C" 1500 1686 1132 1737 1392 1306
"YKR050W" 623 591 535 765 781 742
"YKR051W" 173 217 143 201 239 185
"YKR052C" 218 349 258 262 309 373
"YKR053C" 94 131 107 141 127 101
"YKR054C" 1330 1618 1103 1489 1760 1352
"YKR055W" 240 269 205 278 250 244
"YKR056W" 352 503 277 394 517 408
"YKR057W" 968 1217 1004 1180 1360 1488
"YKR057W_intron" 0 0 0 0 0 0
"YKR058W" 1029 1077 851 1162 1160 829
"YKR059W" 2941 3680 1758 4263 4048 2148
"YKR060W" 107 164 107 116 137 108
"YKR061W" 154 160 156 206 213 214
"YKR062W" 490 591 382 529 642 490
"YKR063C" 180 280 186 250 272 252
"YKR064W" 298 281 219 312 314 289
"YKR065C" 2077 1759 932 2440 1566 842
"YKR066C" 3958 3881 3243 4576 4181 4136
"YKR067W" 1300 1340 893 1586 1330 1238
"YKR068C" 257 260 259 328 343 304
"YKR069W" 480 930 680 730 879 725
"YKR070W" 698 797 500 835 846 639
"YKR071C" 818 992 788 923 1092 909
"YKR072C" 981 1482 1015 1271 1437 1106
"YKR073C" 16 19 15 18 33 23
"YKR074W" 37 34 25 42 32 31
"YKR075C" 365 426 327 451 435 415
"YKR075W-A" 27 37 14 29 33 23
"YKR076W" 608 677 502 661 713 636
"YKR077W" 704 709 574 908 851 704
"YKR078W" 153 200 164 183 196 152
"YKR079C" 86 194 118 143 207 169
"YKR080W" 339 602 432 454 603 475
"YKR081C" 256 463 248 300 437 348
"YKR082W" 652 953 718 995 1060 844
"YKR083C" 44 60 50 50 63 67
"YKR084C" 850 1069 651 1169 1066 707
"YKR085C" 1641 2161 1498 2043 2054 1677
"YKR086W" 896 1129 673 949 1045 737
"YKR087C" 306 335 219 369 315 280
"YKR088C" 75 69 41 86 98 63
"YKR089C" 2180 2445 1938 2828 2679 2175
"YKR090W" 1056 1390 979 1261 1362 1164
"YKR091W" 798 824 548 933 817 720
"YKR092C" 1300 2292 1843 1417 2491 1977
"YKR093W" 107 111 82 154 118 97
"YKR094C" 2833 3168 2249 3381 3573 2395
"YKR094C_intron" 0 0 0 0 0 0
"YKR095W" 1382 1723 1201 1618 1711 1623
"YKR095W-A" 302 482 350 489 525 357
"YKR095W-A_intron" 0 0 0 0 0 0
"YKR096W" 2032 2159 1486 2227 2078 1607
"YKR097W" 56 45 23 63 23 34
"YKR098C" 293 246 215 329 278 238
"YKR099W" 386 589 412 347 577 436
"YKR100C" 436 560 485 516 673 555
"YKR101W" 98 128 65 107 111 62
"YKR102W" 143 139 142 210 163 176
"YKR103W" 103 79 75 88 107 100
"YKR104W" 13 11 13 20 17 13
"YKR105C" 0 0 0 0 0 0
"YKR106W" 23 19 23 22 11 20
"YLL067C" 0 0 0 0 0 0
"YLL067W-A" 0 0 0 0 0 0
"YLL067C_intron" 0 0 0 0 0 0
"YLL066W-B" 1 0 2 3 2 1
"YLL066C" 0 0 0 0 0 0
"YLL066W-A" 0 0 0 0 0 0
"YLL066C_intron" 0 0 0 0 0 0
"YLL065W" 3 0 0 0 0 0
"YLL064C" 0 0 0 1 1 0
"YLL063C" 250 235 229 256 273 213
"YLL062C" 1222 1597 1070 1572 1543 1500
"YLL061W" 2263 3234 2459 2749 3129 2919
"YLL060C" 58 106 100 106 122 94
"YLL059C" 21 29 14 19 20 24
"YLL058W" 406 486 331 436 493 455
"YLL057C" 97 117 74 104 110 71
"YLL056C" 60 78 51 64 62 53
"YLL055W" 599 971 540 568 898 551
"YLL054C" 452 401 306 453 441 404
"YLL053C" 45 35 35 52 63 64
"YLL052C" 66 50 37 52 82 39
"YLL051C" 727 759 643 762 965 813
"YLL050C" 784 608 306 851 669 315
"YLL050C_intron" 0 0 0 0 0 0
"YLL049W" 489 554 383 572 607 478
"YLL048C" 1569 1903 1438 1802 1969 1841
"YLL047W" 1 1 0 0 1 5
"YLL046C" 2 11 7 15 12 11
"YLL045C" 18653 23124 18374 21481 25406 23987
"YLL044W" 0 2 0 1 2 0
"YLL043W" 1703 2152 1686 2153 2302 1895
"YLL042C" 60 121 57 87 79 95
"YLL041C" 9188 7281 5582 10751 8114 7574
"YLL040C" 2561 3063 2315 2925 3400 2697
"YLL039C" 2427 2346 2011 2846 2540 2390
"YLL038C" 710 1045 782 938 1101 791
"YLL037W" 7 27 17 18 20 21
"YLL036C" 740 1021 724 871 977 732
"YLL035W" 106 124 131 147 138 158
"YLL034C" 283 516 342 331 456 389
"YLL033W" 62 67 14 96 58 31
"YLL032C" 162 190 134 154 199 132
"YLL031C" 2024 2115 1633 2190 2390 1987
"YLL030C" 0 1 0 0 1 0
"YLL029W" 2601 3490 2378 2910 3343 2387
"YLL028W" 1252 1443 1261 1668 1584 1535
"YLL027W" 2562 2827 1909 3040 2683 2378
"YLL026W" 2454 3286 2287 3079 3425 2436
"YLL025W" 70 71 55 100 53 55
"YLL024C" 7361 12293 11375 8949 14861 14870
"YLL023C" 746 700 582 943 927 750
"YLL022C" 419 807 579 525 700 548
"YLL021W" 1406 2160 1537 1870 2099 1831
"YLL020C" 0 2 0 2 0 0
"YLL019C" 5138 5026 3853 5448 5178 4660
"YLL019W-A" 0 0 0 2 0 0
"YLL018C-A" 1733 1826 1362 2063 1918 1568
"YLL018C" 14156 16557 11299 15076 16617 13608
"YLL017W" 17 9 20 19 21 15
"YLL016W" 202 264 149 268 232 208
"YLL015W" 324 374 308 421 447 471
"YLL014W" 41 41 38 50 43 68
"YLL013C" 5802 5504 4474 6683 6003 5477
"YLL012W" 580 682 485 689 788 547
"YLL011W" 260 326 285 301 416 362
"YLL010C" 3015 3039 2208 2863 2927 2652
"YLL009C" 2203 2651 1805 2842 2613 1996
"YLL008W" 367 600 454 498 769 560
"YLL007C" 291 235 211 290 264 256
"YLL006W-A" 0 0 0 0 0 0
"YLL006W" 231 320 204 363 281 238
"YLL005C" 0 3 1 4 0 0
"YLL004W" 99 70 72 110 95 61
"YLL003W" 304 429 185 382 343 202
"YLL002W" 253 350 216 274 312 262
"YLL001W" 1235 1234 806 1513 1212 977
"YLR001C" 593 514 333 654 510 393
"YLR002C" 265 449 285 357 462 327
"YLR003C" 92 153 58 112 165 90
"YLR004C" 23 25 11 30 20 17
"YLR005W" 283 365 301 324 383 372
"YLR006C" 1517 1571 1243 1571 1656 1332
"YLR007W" 292 399 329 382 419 395
"YLR008C" 1213 1416 1062 1306 1335 1321
"YLR009W" 459 920 493 586 833 625
"YLR010C" 7 8 7 11 12 3
"YLR011W" 243 312 240 339 276 281
"YLR012C" 2 0 0 0 0 3
"YLR013W" 0 0 0 0 0 0
"YLR014C" 191 239 129 229 196 162
"YLR015W" 99 171 103 132 152 134
"YLR016C" 170 255 204 246 230 204
"YLR017W" 1593 1906 1391 1691 2229 1981
"YLR018C" 1220 1755 1509 1709 1873 1724
"YLR019W" 2790 2952 2193 2976 3143 2944
"YLR020C" 248 331 274 339 357 377
"YLR021W" 305 389 292 305 409 306
"YLR022C" 39 81 51 58 66 61
"YLR023C" 1847 1823 1325 2131 1880 1433
"YLR024C" 314 360 317 376 407 349
"YLR025W" 574 712 455 783 630 597
"YLR026C" 758 1004 757 890 1142 787
"YLR027C" 15761 14174 12690 18232 16818 16140
"YLR028C" 5387 7071 5214 6773 7536 6406
"YLR029C" 9242 12103 10604 10547 13311 12904
"YLR030W" 44 56 42 42 48 34
"YLR031W" 3 0 1 3 0 0
"YLR032W" 369 720 443 446 671 496
"YLR033W" 128 195 126 136 210 128
"YLR034C" 435 488 306 563 458 296
"YLR035C" 453 540 403 524 578 534
"YLR035C-A" 9 20 5 14 11 18
"YLR036C" 67 105 67 67 77 68
"YLR037C" 86 93 101 143 111 101
"YLR038C" 147 235 100 196 170 174
"YLR039C" 416 484 319 529 534 451
"YLR040C" 182 174 89 277 187 129
"YLR041W" 31 30 27 52 46 47
"YLR042C" 19 29 14 25 34 34
"YLR043C" 269 271 141 334 249 193
"YLR044C" 63029 73668 67050 77668 89354 87107
"YLR045C" 827 1137 802 1085 1052 961
"YLR046C" 80 87 75 98 80 107
"YLR047C" 327 356 291 362 409 422
"YLR048W" 13926 17971 15572 17763 20244 19825
"YLR048W_intron" 0 0 0 0 0 0
"YLR049C" 216 375 293 289 463 393
"YLR050C" 120 122 89 137 133 108
"YLR051C" 91 133 83 107 130 111
"YLR052W" 957 1216 729 983 1148 767
"YLR053C" 23 21 22 12 47 46
"YLR054C" 18 14 14 27 15 8
"YLR054C_intron" 0 0 0 0 0 0
"YLR055C" 466 684 545 657 734 761
"YLR056W" 4301 3960 3327 5219 4701 4503
"YLR057W" 299 481 296 420 416 342
"YLR058C" 11397 13084 11282 14061 15073 12778
"YLR059C" 1915 1934 1635 2206 2109 1999
"YLR060W" 3787 4790 3050 4408 4793 3428
"YLR061W" 7144 9164 7771 7923 10506 10333
"YLR061W_intron" 0 0 0 0 0 0
"YLR062C" 0 0 1 0 2 1
"YLR063W" 149 230 163 146 189 212
"YLR064W" 74 66 36 84 102 89
"YLR065C" 181 277 226 318 357 322
"YLR066W" 269 274 187 265 259 282
"YLR067C" 346 405 277 390 372 280
"YLR068W" 116 148 93 140 135 152
"YLR069C" 2506 2968 1704 2808 2600 2076
"YLR070C" 239 277 194 314 287 199
"YLR071C" 1320 1719 1269 1810 1643 1507
"YLR072W" 420 545 420 487 557 400
"YLR073C" 502 611 621 582 736 729
"YLR074C" 233 467 351 353 536 449
"YLR075W" 13803 18895 14438 17578 20152 18124
"YLR076C" 0 5 1 0 0 1
"YLR077W" 448 904 519 738 807 567
"YLR078C" 245 443 242 318 405 301
"YLR078C_intron" 0 0 0 0 0 0
"YLR079W" 1989 2797 1899 2274 2679 2093
"YLR080W" 48 54 62 55 75 61
"YLR081W" 5 5 7 4 3 9
"YLR082C" 162 134 114 116 163 132
"YLR083C" 2040 2680 1772 2570 2939 2434
"YLR084C" 564 650 517 658 709 591
"YLR085C" 514 567 459 640 591 597
"YLR086W" 512 671 512 615 677 627
"YLR087C" 1109 1173 822 1269 1236 1041
"YLR088W" 1116 1320 1039 1357 1315 1263
"YLR089C" 4657 4502 2826 5711 4426 3061
"YLR090W" 1068 1622 1091 1368 1534 1355
"YLR091W" 501 520 379 505 528 496
"YLR092W" 3500 4104 3195 4057 4458 4009
"YLR093C" 896 995 665 980 938 789
"YLR093C_intron" 0 0 0 0 0 0
"YLR094C" 1033 978 777 1071 1248 1036
"YLR095C" 1557 2000 1359 1762 1915 1634
"YLR096W" 1439 1822 1407 1713 1865 1624
"YLR097C" 155 190 139 203 186 154
"YLR098C" 753 741 532 754 870 634
"YLR099C" 646 753 612 725 791 748
"YLR099W-A" 499 732 530 674 806 752
"YLR100W" 2588 3524 2264 3953 3262 2854
"YLR101C" 0 6 0 2 3 6
"YLR102C" 160 240 170 209 262 185
"YLR103C" 223 367 295 301 432 326
"YLR104W" 186 179 161 233 214 118
"YLR105C" 266 395 265 318 344 327
"YLR106C" 2296 3155 2431 2883 3396 3002
"YLR107W" 236 282 184 261 244 138
"YLR108C" 126 326 205 140 313 291
"YLR109W" 8977 15440 10614 9065 13028 12975
"YLR110C" 88681 106448 104717 117759 136313 132001
"YLR111W" 8 3 8 11 5 14
"YLR112W" 721 1038 885 964 1092 1033
"YLR113W" 2296 2495 2106 2907 2634 2636
"YLR114C" 889 1152 712 1052 1098 826
"YLR115W" 575 768 517 670 697 483
"YLR116W" 1332 1436 1026 1342 1453 1167
"YLR117C" 350 503 313 343 469 425
"YLR118C" 724 729 501 1060 698 678
"YLR119W" 40 83 38 67 69 47
"YLR120C" 2415 2424 1759 2900 2676 2155
"YLR120W-A" 36 40 25 38 57 44
"YLR121C" 995 1104 877 1276 1219 1186
"YLR122C" 52 40 30 36 52 37
"YLR123C" 19 28 23 39 33 24
"YLR124W" 25 15 12 18 12 12
"YLR125W" 60 65 71 82 60 72
"YLR126C" 61 76 70 88 98 103
"YLR127C" 241 238 180 349 292 200
"YLR128W" 305 385 250 394 383 356
"YLR128W_intron" 0 0 0 0 0 0
"YLR129W" 751 1289 916 936 1357 1057
"YLR130C" 853 1032 892 1102 1146 1065
"YLR131C" 1086 1358 997 1124 1289 1174
"YLR132C" 782 864 603 935 824 673
"YLR133W" 2197 2217 1638 2441 2268 2035
"YLR134W" 288 265 219 273 296 261
"YLR135W" 141 181 117 144 206 101
"YLR136C" 142 201 155 157 189 179
"YLR137W" 438 563 436 480 686 546
"YLR138W" 751 851 679 1057 1046 835
"YLR139C" 1549 1430 1135 1660 1524 1243
"YLR140W" 2 0 0 0 1 0
"YLR141W" 392 519 418 511 480 432
"YLR142W" 875 798 677 1064 902 917
"YLR143W" 112 179 123 187 194 145
"YLR144C" 664 661 527 701 842 728
"YLR145W" 95 99 59 90 94 82
"YLR146C" 72 66 83 76 71 95
"YLR146W-A" 171 157 135 166 200 149
"YLR147C" 560 875 489 722 779 623
"YLR148W" 116 167 122 119 154 153
"YLR149C" 511 394 304 633 450 382
"YLR149C-A" 0 0 4 0 0 0
"YLR150W" 16497 22794 17496 17901 24545 19148
"YLR151C" 52 85 60 92 88 47
"YLR152C" 267 276 190 338 297 222
"YLR153C" 2240 2457 2200 2890 2804 2656
"YLR154C" 356 590 444 510 570 536
"YLR154W-A" 0 0 0 0 0 0
"YLR154W-B" 0 0 0 0 0 0
"YLR154W-C" 0 0 0 0 0 0
"YLR154W-E" 0 0 0 0 0 0
"YLR154W-F" 0 0 0 0 0 0
"YLR154C-G" 0 0 0 0 0 0
"YLR154C-H" 0 0 0 0 0 0
"YLR155C" 0 0 0 0 0 0
"YLR156W" 0 0 0 0 0 0
"YLR156C-A" 0 0 0 0 0 0
"YLR157C" 0 0 0 0 0 0
"YLR157W-D" 0 0 0 0 0 0
"YLR157C-B" 0 0 0 0 0 0
"YLR157C-A" 0 0 0 0 0 0
"YLR157W-E" 0 0 0 0 0 0
"YLR157C-C" 0 0 0 0 0 0
"YLR158C" 0 0 0 0 0 0
"YLR159W" 0 0 0 0 0 0
"YLR159C-A" 0 0 0 0 0 0
"YLR160C" 0 0 0 0 0 0
"YLR161W" 0 0 0 0 0 0
"YLR162W" 1 12 6 8 13 7
"YLR162W-A" 0 5 1 6 2 0
"YLR163C" 662 874 625 913 977 629
"YLR163W-A" 0 1 0 0 0 0
"YLR164W" 68 77 68 101 72 72
"YLR165C" 261 439 233 384 446 377
"YLR166C" 57 48 58 79 50 55
"YLR167W" 10145 14904 13639 12799 17091 15715
"YLR168C" 1714 1597 1108 1799 1602 1196
"YLR169W" 3 18 6 13 10 0
"YLR170C" 353 408 274 507 376 377
"YLR171W" 0 5 5 0 0 3
"YLR172C" 1804 2443 1880 2144 2344 2157
"YLR173W" 484 549 464 702 609 551
"YLR174W" 641 397 344 848 439 375
"YLR175W" 1911 2784 1728 2217 2514 1981
"YLR176C" 1369 1389 1035 1416 1422 1328
"YLR177W" 2049 1952 1694 2635 2362 2181
"YLR178C" 1576 1461 1395 1970 1567 1554
"YLR179C" 4059 5218 4060 5165 5501 5171
"YLR180W" 19195 22280 17343 22026 23880 23269
"YLR181C" 625 787 554 755 778 661
"YLR182W" 1023 1357 928 1228 1356 1139
"YLR183C" 622 815 590 713 854 684
"YLR184W" 0 1 0 0 0 0
"YLR185W" 8833 11726 10478 11350 12993 13849
"YLR185W_intron" 0 0 0 0 0 0
"YLR186W" 1007 1300 962 1082 1248 1255
"YLR187W" 1419 1615 1105 1539 1484 1277
"YLR188W" 1313 1619 1200 1520 1684 1488
"YLR189C" 493 820 527 691 907 617
"YLR190W" 1494 1712 1294 1873 1878 1704
"YLR191W" 387 544 418 509 578 470
"YLR192C" 1514 2431 1741 1661 2565 1875
"YLR193C" 316 390 354 488 465 448
"YLR194C" 1566 1729 1379 1796 1878 1697
"YLR195C" 939 1202 855 1083 1135 887
"YLR196W" 405 695 499 511 685 573
"YLR197W" 258 390 293 310 454 379
"YLR198C" 1 5 0 2 3 0
"YLR199C" 234 278 211 311 278 287
"YLR199C_intron" 0 0 0 0 0 0
"YLR200W" 862 1054 693 1029 1046 936
"YLR201C" 78 76 45 87 63 43
"YLR202C" 1 3 4 5 4 3
"YLR202C_intron" 0 0 0 0 0 0
"YLR203C" 4917 4731 3506 6014 5163 4707
"YLR204W" 621 870 702 907 909 782
"YLR205C" 291 399 240 296 382 310
"YLR206W" 4838 5331 3855 5289 5374 4235
"YLR207W" 1562 1879 1442 1889 2018 1685
"YLR208W" 3070 3055 2715 3561 3994 3748
"YLR209C" 622 691 510 637 685 609
"YLR210W" 195 296 169 243 263 181
"YLR211C" 38 41 30 42 39 39
"YLR211C_intron" 0 0 0 0 0 0
"YLR212C" 642 685 638 722 847 743
"YLR213C" 29 30 16 17 29 30
"YLR214W" 86 118 97 73 124 80
"YLR215C" 523 801 530 641 767 670
"YLR216C" 1130 1348 1078 1225 1418 1029
"YLR217W" 0 2 0 0 0 0
"YLR218C" 198 240 168 255 253 248
"YLR219W" 2976 3059 2551 3009 3394 2819
"YLR220W" 543 616 496 752 714 666
"YLR221C" 137 244 123 186 203 218
"YLR222C" 303 376 283 293 407 332
"YLR222C-A" 0 1 1 0 0 1
"YLR223C" 696 1099 734 943 1005 885
"YLR224W" 704 762 484 818 765 663
"YLR225C" 342 465 294 348 476 349
"YLR226W" 266 344 235 319 345 345
"YLR227C" 33 31 20 31 24 19
"YLR227W-A" 0 0 0 0 0 0
"YLR227W-B" 0 0 0 0 0 0
"YLR228C" 1290 1220 1006 1468 1368 1131
"YLR229C" 1612 1724 1187 1994 2075 1252
"YLR230W" 0 0 2 4 0 1
"YLR231C" 494 530 420 621 627 557
"YLR232W" 9 4 0 8 4 3
"YLR233C" 173 202 146 187 229 216
"YLR234W" 389 596 509 546 610 478
"YLR235C" 0 1 1 3 6 0
"YLR236C" 5 0 0 4 3 6
"YLR237W" 230 296 221 263 309 337
"YLR238W" 366 456 304 426 413 315
"YLR239C" 599 710 444 655 667 389
"YLR240W" 357 369 241 476 379 249
"YLR241W" 1721 2218 1330 2622 2138 1506
"YLR242C" 92 130 70 131 123 67
"YLR243W" 203 286 151 238 246 131
"YLR244C" 2058 2477 1944 2251 2683 2317
"YLR245C" 233 271 278 314 331 324
"YLR246W" 501 500 387 495 498 469
"YLR247C" 636 840 532 741 779 613
"YLR248W" 1158 1389 1042 1438 1417 1247
"YLR249W" 23404 28976 24308 27744 33779 30111
"YLR250W" 568 831 497 686 804 685
"YLR251W" 87 81 43 69 66 68
"YLR252W" 6 1 7 9 4 5
"YLR253W" 854 788 624 861 923 774
"YLR254C" 286 292 207 342 261 339
"YLR255C" 28 51 19 22 47 36
"YLR256W" 4678 4511 3877 5203 5202 4522
"YLR256W-A" 0 0 0 0 0 0
"YLR257W" 1795 2347 1615 2343 2131 1728
"YLR258W" 12094 11209 8770 14694 11756 10791
"YLR259C" 8675 10151 7561 10420 11391 10015
"YLR260W" 349 427 370 384 490 402
"YLR261C" 0 0 0 1 0 1
"YLR262C" 55 51 29 53 55 56
"YLR262C-A" 598 825 632 714 885 873
"YLR263W" 143 180 111 179 168 147
"YLR264W" 895 1508 1135 1275 1543 1668
"YLR264C-A" 0 1 0 2 0 0
"YLR265C" 43 76 41 43 73 90
"YLR266C" 279 341 257 393 393 322
"YLR267W" 42 13 12 17 15 17
"YLR268W" 2258 2235 1418 2514 1981 1957
"YLR269C" 1 2 1 1 1 2
"YLR270W" 385 326 268 440 347 265
"YLR271W" 93 139 133 119 119 136
"YLR272C" 300 545 323 446 563 318
"YLR273C" 230 204 192 268 210 184
"YLR274W" 406 497 318 490 494 347
"YLR275W" 37 80 44 41 72 66
"YLR275W_intron" 0 0 0 0 0 0
"YLR276C" 296 461 365 347 523 401
"YLR277C" 279 280 213 219 340 224
"YLR278C" 1793 1751 1397 1948 1998 1686
"YLR279W" 6 12 10 13 8 17
"YLR280C" 0 0 1 2 2 4
"YLR281C" 25 61 46 39 61 69
"YLR282C" 0 0 0 0 0 0
"YLR283W" 168 157 108 203 143 142
"YLR284C" 169 121 78 158 144 103
"YLR285W" 420 639 427 563 636 612
"YLR285C-A" 3 5 3 4 7 12
"YLR286C" 15489 12583 9454 16617 14079 10532
"YLR286W-A" 30 46 24 51 29 48
"YLR287C" 26 30 33 23 42 44
"YLR287C-A" 10015 13983 7953 11279 12840 8301
"YLR287C-A_intron" 0 0 0 0 0 0
"YLR288C" 227 453 256 346 400 310
"YLR289W" 241 374 144 281 264 144
"YLR290C" 436 419 313 445 421 431
"YLR291C" 138 156 123 132 179 135
"YLR292C" 362 550 389 433 572 435
"YLR293C" 3034 3718 2871 3773 3976 3510
"YLR294C" 781 754 422 720 672 534
"YLR295C" 6368 5850 3927 7008 5433 4974
"YLR296W" 22 43 26 41 14 9
"YLR297W" 139 124 107 149 139 134
"YLR298C" 221 229 174 204 186 201
"YLR299W" 1512 1680 1278 1784 1655 1403
"YLR299C-A" 7 20 13 15 15 24
"YLR300W" 4301 5069 4110 5628 5871 5452
"YLR301W" 134 149 137 145 162 176
"YLR302C" 7 2 0 4 2 0
"YLR303W" 15077 17471 15049 19021 21653 19164
"YLR304C" 12156 10719 9083 14522 12126 10804
"YLR305C" 1441 1509 1516 1928 1923 1764
"YLR306W" 61 70 53 76 68 64
"YLR306W_intron" 0 0 0 0 0 0
"YLR307W" 3 7 2 6 1 9
"YLR307C-A" 0 0 2 1 0 4
"YLR308W" 1 3 1 4 1 0
"YLR309C" 287 346 211 321 316 256
"YLR310C" 2239 2534 1588 2472 2402 1723
"YLR311C" 35 20 14 16 18 22
"YLR312C" 220 214 173 246 208 215
"YLR312W-A" 574 790 348 743 676 369
"YLR313C" 100 139 103 121 161 110
"YLR314C" 1150 1536 1163 1456 1559 1455
"YLR315W" 287 305 235 330 332 357
"YLR316C" 39 72 63 72 76 99
"YLR317W" 109 81 101 129 120 112
"YLR316C_intron" 0 0 0 0 0 0
"YLR318W" 120 115 77 100 123 62
"YLR319C" 435 613 411 525 615 478
"YLR320W" 253 347 254 272 317 253
"YLR321C" 913 1498 954 1063 1263 945
"YLR322W" 0 0 1 0 0 0
"YLR323C" 147 261 156 206 272 194
"YLR324W" 533 668 520 756 743 701
"YLR325C" 607 597 541 620 625 759
"YLR326W" 486 710 491 550 640 567
"YLR327C" 18294 17146 11295 25459 17198 14369
"YLR328W" 762 1032 815 923 1105 1090
"YLR329W" 0 3 1 10 3 1
"YLR329W_intron" 0 0 0 0 0 0
"YLR330W" 1326 1685 1225 1631 1668 1512
"YLR331C" 0 1 3 1 3 2
"YLR332W" 753 407 385 838 514 384
"YLR333C" 1730 2377 1838 2107 2797 2619
"YLR334C" 0 1 1 2 3 1
"YLR335W" 1117 1633 1278 1298 1605 1248
"YLR336C" 303 381 218 350 429 280
"YLR337C" 5756 5544 4776 6672 6008 5404
"YLR338W" 7 4 0 0 1 1
"YLR339C" 0 0 1 0 1 0
"YLR340W" 12330 14874 14500 15737 19100 18763
"YLR341W" 11 7 11 25 11 23
"YLR342W" 8597 10107 8431 10469 11632 10646
"YLR342W-A" 32 40 43 36 48 54
"YLR343W" 78 95 78 100 85 98
"YLR344W" 4233 5632 4669 5057 6520 5939
"YLR344W_intron" 0 0 0 0 0 0
"YLR345W" 3459 4029 2523 3840 3726 2792
"YLR346C" 5 6 3 2 3 0
"YLR347C" 3613 4012 3184 4321 4492 4040
"YLR347W-A" 4 0 1 2 4 3
"YLR348C" 965 1302 1071 1216 1350 1277
"YLR349W" 14 19 9 21 16 14
"YLR350W" 1393 1400 1335 1813 1882 1777
"YLR351C" 1237 1609 1303 1568 1688 1477
"YLR352W" 419 515 419 519 513 570
"YLR353W" 934 1366 1074 1158 1299 1282
"YLR354C" 9770 10500 8186 12006 11102 10119
"YLR355C" 48765 50912 44284 54438 58331 55759
"YLR356W" 1841 1898 1465 2274 1993 1785
"YLR357W" 3251 4027 2844 3544 3826 2874
"YLR358C" 2 4 6 4 6 4
"YLR359W" 1903 1988 1375 2257 2001 1517
"YLR360W" 30 79 52 46 64 45
"YLR361C" 199 284 207 281 232 302
"YLR361C-A" 84 88 70 120 116 70
"YLR362W" 291 354 254 313 351 243
"YLR363C" 30 38 15 30 27 17
"YLR363W-A" 30 60 33 44 54 42
"YLR364W" 100 133 58 151 112 83
"YLR365W" 3 2 2 1 2 8
"YLR364C-A" 4 4 5 4 5 2
"YLR366W" 0 0 0 0 0 0
"YLR367W" 243 371 144 245 214 196
"YLR367W_intron" 0 0 0 0 0 0
"YLR368W" 406 408 311 423 468 438
"YLR369W" 221 328 195 271 283 184
"YLR370C" 2845 2589 2162 2964 2970 2747
"YLR371W" 1912 2002 1401 2217 2017 1691
"YLR372W" 1349 1536 1135 1529 1631 1188
"YLR373C" 569 610 539 649 728 768
"YLR374C" 32 33 27 23 23 16
"YLR375W" 1799 2068 1750 2335 2319 2175
"YLR376C" 251 380 217 303 307 249
"YLR377C" 364 162 115 477 87 135
"YLR378C" 8385 8905 8369 10110 10648 10457
"YLR379W" 0 0 0 4 0 0
"YLR380W" 1744 2019 1683 2194 2306 1907
"YLR381W" 122 165 142 181 166 140
"YLR382C" 679 956 695 884 906 761
"YLR383W" 333 449 334 409 485 450
"YLR384C" 1894 2810 2155 2464 2892 2483
"YLR385C" 124 175 146 193 221 118
"YLR386W" 512 724 483 670 755 602
"YLR387C" 1128 1577 1077 1296 1443 1217
"YLR388W" 1091 1556 409 1317 1112 591
"YLR389C" 1591 1570 1148 1736 1617 1345
"YLR390W" 2000 2090 1649 2296 2345 1957
"YLR390W-A" 34467 32584 26220 37834 34993 30095
"YLR392C" 150 199 126 220 172 133
"YLR393W" 393 389 347 387 446 376
"YLR394W" 265 239 216 290 271 238
"YLR395C" 417 378 258 469 397 362
"YLR396C" 156 178 127 160 197 156
"YLR397C" 904 1275 1013 1060 1337 1102
"YLR398C" 875 1294 875 1045 1307 974
"YLR399C" 4651 5771 4220 5596 5696 4815
"YLR399W-A" 0 0 0 0 0 0
"YLR400W" 8 2 1 7 9 7
"YLR401C" 635 1234 766 791 1077 939
"YLR402W" 18 5 16 20 14 11
"YLR403W" 1234 1273 1054 1358 1290 1260
"YLR404W" 148 182 139 216 175 209
"YLR405W" 686 937 716 777 946 821
"YLR406C" 1626 2477 1814 2021 2570 2459
"YLR406C_intron" 0 0 0 0 0 0
"YLR406C-A" 5 3 1 5 1 3
"YLR407W" 362 317 284 331 357 340
"YLR408C" 101 129 43 75 103 74
"YLR409C" 554 848 634 714 870 824
"YLR410W" 1503 1835 1428 1806 1983 1508
"YLR410W-A" 0 0 0 0 0 0
"YLR410W-B" 0 0 0 0 0 0
"YLR411W" 17 7 4 11 26 3
"YLR412W" 54 67 77 62 79 86
"YLR412C-A" 1 2 0 1 1 0
"YLR413W" 821 752 668 899 866 757
"YLR414C" 669 685 514 768 757 631
"YLR415C" 4 9 7 18 12 13
"YLR416C" 59 54 52 66 74 48
"YLR417W" 380 357 261 417 376 324
"YLR418C" 208 242 162 198 205 151
"YLR419W" 722 973 690 837 1071 710
"YLR420W" 1416 1676 812 1498 1411 820
"YLR421C" 627 882 512 801 780 716
"YLR422W" 1106 1126 871 1316 1357 1018
"YLR423C" 14 15 13 9 18 11
"YLR424W" 52 113 51 106 109 47
"YLR425W" 442 496 393 505 561 365
"YLR426W" 711 815 678 894 865 752
"YLR426W_intron" 0 0 0 0 0 0
"YLR427W" 861 1101 741 963 1020 870
"YLR428C" 0 1 0 0 2 0
"YLR429W" 2424 3615 2774 3401 3579 2918
"YLR430W" 1321 1689 1260 1512 1776 1329
"YLR431C" 151 145 104 179 169 133
"YLR432W" 6390 7455 6383 8140 8746 7762
"YLR433C" 631 669 484 731 655 507
"YLR434C" 5 13 9 11 13 9
"YLR435W" 138 239 145 132 167 165
"YLR436C" 4924 4805 3650 5616 5036 4539
"YLR437C" 1322 1529 1162 1569 1671 1461
"YLR437C-A" 13 22 15 10 16 14
"YLR438W" 1045 876 866 1244 1154 1078
"YLR438C-A" 1585 2225 1450 2368 2171 1914
"YLR439W" 3335 3036 2539 3499 3321 3063
"YLR440C" 299 500 318 381 444 365
"YLR441C" 3111 4132 2975 3907 4377 3465
"YLR442C" 213 264 244 246 308 260
"YLR443W" 246 276 217 322 312 290
"YLR444C" 0 2 1 0 2 0
"YLR445W" 1 2 4 2 3 3
"YLR445W_intron" 0 0 0 0 0 0
"YLR446W" 216 263 135 249 305 178
"YLR447C" 647 735 322 814 668 370
"YLR448W" 3773 4908 4155 4584 6105 5500
"YLR448W_intron" 0 0 0 0 0 0
"YLR449W" 714 1142 821 924 1293 1054
"YLR450W" 1316 1209 1039 1543 1437 1305
"YLR451W" 405 592 407 512 646 469
"YLR452C" 352 348 269 380 437 310
"YLR453C" 53 51 39 71 52 52
"YLR454W" 832 894 626 940 962 771
"YLR455W" 182 191 129 143 191 191
"YLR456W" 14 16 3 6 22 10
"YLR457C" 138 218 138 182 190 159
"YLR458W" 0 0 2 2 1 0
"YLR459W" 613 644 278 709 770 236
"YLR460C" 86 88 55 90 85 97
"YLR461W" 3 1 5 1 2 1
"YLR462W" 0 0 0 0 0 0
"YLR463C" 0 4 4 10 4 4
"YLR464W" 0 0 0 0 0 0
"YLR465C" 1 3 3 1 0 4
"YLR464W_intron" 0 0 0 0 0 0
"YLR466W" 0 0 0 0 0 0
"YLR466C-A" 0 0 0 0 0 0
"YLR466C-B" 21 27 16 40 28 16
"YLR467W" 0 0 0 0 0 0
"YLR467C-A" 0 0 0 0 0 0
"YML133C" 0 0 0 0 0 0
"YML133W-B" 0 0 0 0 0 0
"YML133W-A" 0 0 0 0 0 0
"YML133C_intron" 0 0 0 0 0 0
"YML132W" 0 2 0 0 0 0
"YML131W" 1018 1061 899 1207 1097 1171
"YML130C" 115 154 101 117 154 121
"YML129C" 3034 2740 1908 3303 2708 2505
"YML128C" 1493 1487 1138 1765 1583 1213
"YML127W" 1045 1271 874 1306 1284 1158
"YML126C" 1143 1358 1139 1266 1353 1503
"YML125C" 523 664 519 614 717 538
"YML124C" 2782 3399 2745 3368 3687 3442
"YML124C_intron" 0 0 0 0 0 0
"YML123C" 13 7 6 13 12 19
"YML122C" 13 11 8 14 10 9
"YML121W" 312 408 324 393 458 395
"YML120C" 12773 9677 8645 15161 11740 10733
"YML119W" 707 958 673 849 955 782
"YML118W" 205 266 186 272 264 201
"YML117W" 2147 2704 1948 2505 2836 2243
"YML116W-A" 65 74 57 83 62 65
"YML116W" 159 180 144 150 206 202
"YML115C" 1537 1793 1165 1600 1650 1473
"YML114C" 827 1141 824 965 1176 913
"YML113W" 799 1377 973 919 1358 997
"YML112W" 626 723 483 654 672 663
"YML111W" 683 734 607 771 890 674
"YML110C" 2067 2317 1604 2710 2472 2025
"YML109W" 604 858 508 745 823 646
"YML108W" 92 142 75 89 104 87
"YML107C" 118 154 139 147 227 155
"YML106W" 1362 1558 1272 1556 1663 1616
"YML105C" 474 706 456 530 710 554
"YML104C" 114 114 112 88 145 118
"YML103C" 440 524 305 570 534 371
"YML102W" 413 564 422 509 631 526
"YML101C-A" 25 12 21 12 20 13
"YML101C" 1781 1910 1328 1999 1806 1721
"YML100W-A" 36 33 38 41 43 56
"YML100W" 22026 17693 14711 24184 19565 18176
"YML099W-A" 0 0 1 2 0 0
"YML099C" 691 861 702 793 896 796
"YML098W" 210 321 237 263 346 332
"YML097C" 213 308 158 209 247 194
"YML096W" 58 70 65 67 99 77
"YML095C" 223 258 197 278 246 217
"YML094C-A" 0 2 1 0 1 0
"YML094W" 609 751 465 802 698 552
"YML094W_intron" 0 0 0 0 0 0
"YML093W" 377 610 433 526 694 540
"YML092C" 1764 1710 1375 2120 1998 1731
"YML091C" 3273 3062 1783 3666 2692 1906
"YML090W" 0 0 0 0 1 0
"YML089C" 570 389 316 616 440 412
"YML088W" 652 887 641 742 962 689
"YML087C" 464 423 315 661 496 428
"YML086C" 1688 2234 1638 2152 2379 2297
"YML085C" 4688 5156 4606 5833 5678 5628
"YML085C_intron" 0 0 0 0 0 0
"YML084W" 11 4 2 9 5 1
"YML083C" 8 13 4 11 11 6
"YML082W" 611 932 617 684 984 858
"YML081C-A" 202 147 141 226 218 186
"YML081W" 2902 2984 2447 3595 3337 2875
"YML080W" 172 281 198 256 321 231
"YML079W" 685 799 604 828 863 731
"YML078W" 1245 1613 1259 1794 1898 1831
"YML077W" 28 18 32 22 16 25
"YML076C" 1219 1370 841 1329 1310 1153
"YML075C" 814 836 743 1041 977 971
"YML074C" 1991 2267 1926 2416 2417 2300
"YML073C" 5741 8512 6213 7191 8546 8244
"YML073C_intron" 0 0 0 0 0 0
"YML072C" 8948 10194 8388 10079 11532 9854
"YML071C" 210 322 214 282 370 293
"YML070W" 1944 2047 1484 2068 2160 1731
"YML069W" 458 894 563 766 811 682
"YML068W" 72 62 42 64 57 62
"YML067C" 254 243 177 258 272 225
"YML067C_intron" 0 0 0 0 0 0
"YML066C" 0 2 0 2 1 1
"YML065W" 257 458 267 351 427 328
"YML064C" 459 697 508 622 698 526
"YML063W" 4639 6652 4875 6026 7128 6261
"YML062C" 90 126 95 95 151 124
"YML061C" 221 351 221 357 419 239
"YML060W" 133 267 204 154 275 207
"YML059C" 1880 1975 1441 2009 2151 1696
"YML058W-A" 217 187 121 184 232 154
"YML058W" 13487 16239 13268 15479 18006 16661
"YML057C-A" 5 1 2 3 10 5
"YML057W" 2235 2197 1683 2598 2351 2049
"YML056C" 332 587 461 475 627 596
"YML056C_intron" 0 0 0 0 0 0
"YML055W" 115 163 148 141 155 185
"YML054C" 1211 824 675 1494 893 812
"YML054C-A" 18 24 6 24 21 19
"YML053C" 451 499 282 502 394 258
"YML052W" 8320 9944 6281 9672 9756 7434
"YML051W" 2246 2361 2003 2652 2769 2523
"YML050W" 50 46 29 69 48 57
"YML049C" 1632 1700 1407 1806 1819 1600
"YML048W" 6110 6809 5242 8038 7381 6923
"YML047W-A" 1 3 0 1 0 0
"YML047C" 10 3 5 2 5 6
"YML046W" 222 232 191 258 258 276
"YML045W-A" 0 0 0 0 0 0
"YML045W" 0 0 0 0 0 0
"YML043C" 138 266 141 187 201 212
"YML042W" 131 109 69 121 103 76
"YML041C" 283 395 234 330 400 303
"YML040W" 0 0 0 0 0 0
"YML039W" 0 0 0 0 0 0
"YML038C" 642 922 526 775 902 626
"YML037C" 253 325 239 269 290 197
"YML036W" 5 7 10 5 8 15
"YML036W_intron" 0 0 0 0 0 0
"YML035C" 1574 1772 1356 1943 1709 1557
"YML034C-A" 1 0 2 0 1 0
"YML034W" 845 1278 970 997 1318 994
"YML034W_intron" 0 0 0 0 0 0
"YML032C" 1761 2370 1524 2101 2249 1774
"YML031C-A" 0 0 2 0 0 1
"YML031W" 1860 2192 1818 1937 2333 2291
"YML030W" 1019 1166 695 1140 1117 1014
"YML029W" 681 709 588 845 823 654
"YML028W" 20801 22345 18432 25205 25413 25247
"YML027W" 1922 2262 1707 2386 2374 2109
"YML026C" 2893 3773 2913 3491 3866 3644
"YML026C_intron" 0 0 0 0 0 0
"YML025C" 2347 2396 1747 2505 2421 2148
"YML025C_intron" 0 0 0 0 0 0
"YML024W" 1737 2015 1259 1810 2254 1706
"YML024W_intron" 0 0 0 0 0 0
"YML023C" 60 62 54 52 86 73
"YML022W" 939 1132 932 1403 1176 1240
"YML021C" 858 1433 839 1027 1340 932
"YML020W" 415 553 331 472 508 420
"YML019W" 3252 3142 2033 3098 3029 2650
"YML018C" 351 478 373 439 469 427
"YML017W" 1455 2248 1740 1964 2357 1676
"YML017W_intron" 0 0 0 0 0 0
"YML016C" 729 701 434 853 688 462
"YML015C" 537 748 534 650 717 689
"YML014W" 314 469 344 445 497 399
"YML013W" 1694 1729 1429 1967 1922 1757
"YML012C-A" 20 26 43 36 44 42
"YML012W" 2775 3469 2495 3328 3540 3477
"YML011C" 52 53 55 67 64 62
"YML010W" 1142 1529 1121 1559 1725 1448
"YML009W-B" 7 4 3 0 8 11
"YML009C-A" 0 0 2 1 0 1
"YML009C" 1120 1198 960 1477 1356 1241
"YML008C" 4947 6111 4363 5694 5900 4762
"YML007C-A" 12 19 7 15 26 26
"YML007W" 925 1212 910 1155 1215 1127
"YML006C" 301 435 262 377 384 293
"YML005W" 51 59 33 50 51 40
"YML004C" 1684 1787 1472 2359 1924 1772
"YML003W" 7 13 9 5 15 12
"YML002W" 57 62 44 64 45 51
"YML001W" 478 621 463 601 603 576
"YMR001C" 779 857 598 764 910 665
"YMR001C-A" 20 15 16 13 18 23
"YMR002W" 7224 7441 5820 8432 7864 6835
"YMR003W" 281 314 251 337 349 302
"YMR004W" 452 614 418 565 623 458
"YMR005W" 501 767 556 660 829 725
"YMR006C" 2166 2196 1903 2487 2610 2477
"YMR007W" 6 9 8 15 5 7
"YMR008C" 808 752 709 1048 982 1028
"YMR009W" 299 369 269 314 364 382
"YMR010W" 159 214 140 227 230 165
"YMR011W" 34 25 19 31 30 11
"YMR012W" 5342 5246 3713 5653 5450 4213
"YMR013C" 55 99 33 71 55 23
"YMR013C-A" 0 0 0 0 0 0
"YMR013W-A" 0 0 0 0 0 0
"YMR014W" 203 315 209 251 312 286
"YMR015C" 266 219 126 324 275 190
"YMR016C" 1228 2230 1819 1301 2350 1803
"YMR017W" 7 12 5 16 10 6
"YMR018W" 22 19 13 12 18 23
"YMR019W" 703 864 540 802 808 558
"YMR020W" 259 242 180 256 259 240
"YMR021C" 404 404 347 444 496 400
"YMR022W" 1201 1238 808 1383 1362 904
"YMR023C" 77 93 43 91 89 45
"YMR024W" 686 795 561 871 768 590
"YMR025W" 39 16 23 36 26 24
"YMR026C" 382 464 343 420 446 439
"YMR027W" 1588 1991 1262 1860 1746 1500
"YMR028W" 140 188 133 150 181 124
"YMR029C" 1596 2466 1374 1902 1992 1654
"YMR030W" 147 196 135 167 186 136
"YMR031C" 3043 3455 2389 3600 3422 2932
"YMR031W-A" 0 0 1 3 0 0
"YMR032W" 536 750 612 657 780 676
"YMR030W-A" 1 0 0 1 1 0
"YMR033W" 85 125 97 114 107 145
"YMR033W_intron" 0 0 0 0 0 0
"YMR034C" 37 32 34 70 41 47
"YMR035W" 328 324 238 378 371 432
"YMR036C" 882 1005 744 1010 1053 907
"YMR037C" 654 786 512 747 818 663
"YMR038C" 890 1441 1049 1118 1411 1072
"YMR039C" 416 541 374 541 569 559
"YMR040W" 15 9 8 9 6 5
"YMR041C" 336 365 299 404 389 319
"YMR042W" 749 942 678 934 1026 932
"YMR043W" 2364 3103 2069 2512 2836 2271
"YMR044W" 466 595 361 612 602 538
"YMR045C" 0 0 0 0 0 0
"YMR046C" 0 0 0 0 0 0
"YMR046W-A" 0 0 0 0 0 0
"YMR047C" 2293 2863 2326 2684 3228 2647
"YMR048W" 322 442 211 356 446 290
"YMR049C" 646 1081 621 736 1070 702
"YMR050C" 0 0 0 0 0 0
"YMR051C" 0 0 0 0 0 0
"YMR052W" 51 40 20 50 48 29
"YMR052C-A" 2 0 0 0 1 0
"YMR053C" 245 291 174 287 277 205
"YMR054W" 1557 1669 1484 2013 2073 1764
"YMR055C" 781 760 543 911 828 765
"YMR056C" 943 887 690 1060 1007 929
"YMR057C" 26 18 23 26 14 13
"YMR058W" 9120 13734 11536 11119 15701 14769
"YMR059W" 298 364 209 291 315 247
"YMR060C" 117 124 70 144 119 56
"YMR061W" 257 348 204 259 325 214
"YMR062C" 1277 1291 1086 1633 1456 1426
"YMR063W" 322 379 261 303 369 328
"YMR064W" 238 287 145 315 282 182
"YMR065W" 37 44 22 71 48 25
"YMR066W" 65 47 32 52 71 50
"YMR067C" 636 714 575 722 736 521
"YMR068W" 127 194 111 163 196 111
"YMR069W" 71 118 102 90 125 93
"YMR070W" 1991 2636 2011 2073 2757 2053
"YMR071C" 63 80 34 57 74 58
"YMR072W" 373 279 173 333 224 323
"YMR073C" 430 376 325 413 475 450
"YMR074C" 592 840 646 751 832 859
"YMR075W" 248 337 152 255 320 159
"YMR075C-A" 0 0 2 0 0 1
"YMR076C" 514 843 536 649 811 716
"YMR077C" 69 132 85 130 127 90
"YMR078C" 523 949 477 638 887 693
"YMR079W" 4924 4690 3232 5676 4678 4147
"YMR079W_intron" 0 0 0 0 0 0
"YMR080C" 1694 1831 1507 2036 2050 1771
"YMR081C" 2092 1836 1347 2552 1831 1696
"YMR082C" 3 5 4 5 8 4
"YMR083W" 1895 2218 1596 2400 2350 2109
"YMR084W" 74 115 41 91 85 45
"YMR085W" 111 135 82 102 91 95
"YMR086W" 2638 3185 2139 3254 3049 2688
"YMR086C-A" 8 11 10 11 5 14
"YMR087W" 370 424 324 451 433 322
"YMR088C" 386 527 382 596 550 508
"YMR089C" 2395 3725 2183 2813 3296 2135
"YMR090W" 81 92 75 97 102 78
"YMR091C" 770 1377 685 1068 1153 967
"YMR092C" 862 966 886 1030 1077 953
"YMR093W" 510 677 528 600 763 674
"YMR094W" 50 54 46 45 60 93
"YMR095C" 15 7 5 6 5 5
"YMR096W" 178 201 188 220 237 212
"YMR097C" 58 91 48 64 52 74
"YMR098C" 160 277 137 208 226 175
"YMR099C" 1032 1121 676 1226 977 619
"YMR100W" 267 289 203 321 319 236
"YMR101C" 0 1 2 1 2 5
"YMR102C" 712 879 616 776 854 729
"YMR103C" 201 191 168 241 237 239
"YMR104C" 1244 1285 973 1631 1388 1427
"YMR105C" 6074 4526 3609 7279 4616 4384
"YMR105W-A" 0 0 0 0 0 0
"YMR106C" 276 415 314 335 405 319
"YMR107W" 40 34 26 38 32 39
"YMR108W" 9785 10650 8678 11347 11606 10484
"YMR109W" 4003 4301 3485 4405 4727 4013
"YMR110C" 1125 962 471 1200 703 359
"YMR111C" 206 263 226 252 292 232
"YMR112C" 295 415 254 351 431 324
"YMR113W" 283 375 260 363 338 244
"YMR114C" 412 539 351 543 511 441
"YMR115W" 299 430 245 456 464 378
"YMR116C" 12104 14334 13514 15059 17381 16497
"YMR116C_intron" 0 0 0 0 0 0
"YMR117C" 147 240 149 190 174 150
"YMR118C" 0 7 1 7 5 5
"YMR119W" 335 318 156 380 279 152
"YMR119W-A" 6 5 4 5 9 1
"YMR120C" 10383 10510 8233 12813 11292 10832
"YMR121C" 864 1141 905 1033 1164 1054
"YMR122C" 22 30 19 29 30 23
"YMR122W-A" 8558 8881 6140 9922 9137 9267
"YMR123W" 1236 1916 1458 1683 2015 1787
"YMR124W" 1556 1881 1206 1529 1747 1293
"YMR125W" 224 190 188 211 277 215
"YMR125W_intron" 0 0 0 0 0 0
"YMR126C" 42 65 32 63 72 63
"YMR127C" 90 109 77 106 103 97
"YMR128W" 317 430 288 358 390 377
"YMR129W" 1669 1829 1459 1882 2048 2018
"YMR130W" 585 736 434 745 701 647
"YMR131C" 1273 2191 1719 1580 2294 1909
"YMR132C" 18 17 10 10 5 13
"YMR133W" 4 2 2 0 3 1
"YMR133W_intron" 0 0 0 0 0 0
"YMR134W" 48 46 26 69 64 65
"YMR135C" 372 691 488 616 704 610
"YMR135W-A" 0 0 3 1 0 5
"YMR136W" 2296 1933 1546 2658 2224 2113
"YMR137C" 70 142 63 101 145 104
"YMR138W" 80 132 89 115 107 119
"YMR139W" 479 383 404 548 418 391
"YMR140W" 735 782 480 804 754 615
"YMR141C" 0 0 1 0 0 0
"YMR142C" 14429 19965 13756 17162 19633 15893
"YMR142C_intron" 0 0 0 0 0 0
"YMR141W-A" 0 0 2 0 0 0
"YMR143W" 656 817 349 757 544 514
"YMR143W_intron" 0 0 0 0 0 0
"YMR144W" 34 57 71 73 43 64
"YMR145C" 11740 11229 9356 15057 12677 12045
"YMR146C" 8389 9619 7258 9564 9721 8540
"YMR147W" 255 281 198 349 340 236
"YMR148W" 1687 1396 1087 2083 1384 1454
"YMR149W" 3983 4446 3123 4930 4834 4000
"YMR150C" 241 279 245 345 320 313
"YMR151W" 6 7 2 4 7 7
"YMR152W" 909 1139 776 1233 1023 943
"YMR153W" 282 402 300 330 475 327
"YMR153C-A" 9 4 0 7 4 5
"YMR154C" 138 178 86 131 156 158
"YMR155W" 148 170 83 196 182 91
"YMR156C" 36 33 18 26 33 24
"YMR157C" 332 360 305 450 390 332
"YMR158W" 245 347 53 300 191 73
"YMR158C-A" 0 0 0 0 0 0
"YMR158W-B" 1 0 0 0 0 2
"YMR159C" 32 55 12 38 48 31
"YMR160W" 826 830 600 756 806 630
"YMR161W" 475 689 459 604 692 635
"YMR162C" 1689 1871 1344 1826 1923 1571
"YMR163C" 335 428 199 414 396 231
"YMR164C" 794 810 641 774 784 771
"YMR165C" 842 1127 769 1008 1098 809
"YMR166C" 901 966 751 1098 894 875
"YMR167W" 181 216 196 217 253 161
"YMR168C" 327 374 319 485 476 433
"YMR169C" 204 255 236 263 266 267
"YMR170C" 373 416 332 434 416 433
"YMR171C" 1318 1296 953 1527 1326 1173
"YMR172W" 784 897 603 940 948 760
"YMR172C-A" 0 3 0 0 0 0
"YMR173W" 304 337 146 316 344 305
"YMR173W-A" 115 166 53 129 134 62
"YMR174C" 210 244 151 308 258 231
"YMR175W" 87 150 114 151 144 132
"YMR175W-A" 0 2 0 3 1 1
"YMR176W" 439 574 348 535 556 408
"YMR177W" 171 193 130 163 157 138
"YMR178W" 235 232 210 370 299 287
"YMR179W" 193 356 214 235 318 204
"YMR180C" 135 133 80 161 155 136
"YMR181C" 1517 1325 620 1772 1153 684
"YMR182C" 445 462 443 574 525 547
"YMR182W-A" 51 54 43 68 92 61
"YMR183C" 3079 4067 2855 3459 3793 3137
"YMR184W" 483 480 344 467 444 467
"YMR185W" 34 79 57 50 71 73
"YMR186W" 8711 11606 7713 9288 11887 8653
"YMR187C" 14 18 9 15 15 16
"YMR188C" 214 225 85 282 183 106
"YMR189W" 3770 4700 3929 4460 5253 4913
"YMR190C" 1155 1528 983 1370 1503 1181
"YMR191W" 1271 1237 1038 1620 1371 1281
"YMR192W" 504 684 435 588 657 518
"YMR193W" 73 59 40 66 61 68
"YMR193C-A" 0 0 0 2 0 0
"YMR194W" 615 997 761 773 1033 801
"YMR194W_intron" 0 0 0 0 0 0
"YMR194C-B" 232 241 191 214 230 192
"YMR194C-B_intron" 0 0 0 0 0 0
"YMR194C-A" 30 38 30 42 39 26
"YMR195W" 1235 1258 930 1229 1255 1123
"YMR196W" 3405 3205 2508 3902 3295 2747
"YMR197C" 621 1015 647 880 979 722
"YMR198W" 189 273 160 307 268 187
"YMR199W" 1064 1180 853 1187 1154 1032
"YMR200W" 1774 2126 1468 2128 2039 1815
"YMR201C" 223 267 193 284 286 308
"YMR201C_intron" 0 0 0 0 0 0
"YMR202W" 2411 2673 2186 2947 3128 3036
"YMR203W" 2753 3267 3145 3824 3929 3641
"YMR204C" 88 74 61 92 94 84
"YMR205C" 6505 6951 6357 8256 8435 7561
"YMR206W" 2565 2143 1699 3106 2384 2167
"YMR207C" 472 727 512 632 745 578
"YMR208W" 698 780 705 885 876 823
"YMR209C" 537 658 528 689 769 496
"YMR210W" 296 418 298 457 373 368
"YMR211W" 50 51 50 61 71 40
"YMR212C" 200 193 135 242 187 184
"YMR213W" 426 493 387 574 543 451
"YMR214W" 338 490 343 445 518 479
"YMR215W" 1630 1694 1173 1720 1675 1372
"YMR216C" 4096 4692 3444 4857 4913 4166
"YMR217W" 3787 5276 4138 4683 6354 5108
"YMR218C" 536 743 349 617 569 453
"YMR219W" 1152 1247 858 1352 1366 1232
"YMR220W" 721 1041 741 999 1136 980
"YMR221C" 970 959 722 1089 1018 860
"YMR222C" 1044 1151 996 1267 1283 1037
"YMR223W" 109 137 123 177 143 139
"YMR224C" 166 218 117 186 242 150
"YMR225C" 790 860 440 892 884 531
"YMR225C_intron" 0 0 0 0 0 0
"YMR226C" 7143 8797 6778 8269 8988 8044
"YMR227C" 182 239 149 304 279 208
"YMR228W" 369 390 269 413 362 306
"YMR229C" 2357 3811 2811 2764 4134 3367
"YMR230W" 302 352 340 318 313 428
"YMR230W_intron" 0 0 0 0 0 0
"YMR230W-A" 0 0 0 0 0 0
"YMR231W" 415 512 295 491 422 357
"YMR232W" 13 2 6 9 6 15
"YMR233W" 126 163 72 150 180 122
"YMR234W" 171 297 172 220 280 174
"YMR235C" 427 659 481 622 798 569
"YMR236W" 623 849 686 743 906 698
"YMR237W" 1736 2073 1517 2257 2286 1856
"YMR238W" 933 1297 1010 1452 1583 1440
"YMR239C" 80 194 86 114 165 156
"YMR240C" 258 387 251 358 366 278
"YMR241W" 1141 1461 1242 1395 1715 1655
"YMR242C" 14270 16909 13304 17281 16737 16961
"YMR242C_intron" 0 0 0 0 0 0
"YMR242W-A" 0 0 1 0 4 0
"YMR243C" 985 1092 838 1064 1158 1175
"YMR244W" 10 13 7 16 16 19
"YMR244C-A" 1385 1635 935 1626 1485 1376
"YMR245W" 34 21 11 18 9 12
"YMR246W" 2383 2812 2343 2925 3244 2750
"YMR247C" 152 141 97 135 148 92
"YMR247W-A" 0 0 0 0 0 0
"YMR250W" 963 803 736 1138 1029 921
"YMR251W" 132 200 188 194 201 226
"YMR251W-A" 10647 10309 8341 12014 10095 10407
"YMR252C" 277 278 232 361 290 278
"YMR253C" 233 285 263 335 344 305
"YMR254C" 2 0 3 5 0 6
"YMR255W" 1004 1461 797 1279 1324 868
"YMR256C" 297 215 197 239 283 255
"YMR257C" 73 67 41 90 87 83
"YMR258C" 137 104 52 131 101 85
"YMR259C" 150 188 164 202 222 178
"YMR260C" 2988 4429 2939 3650 4517 3464
"YMR261C" 2142 2196 1699 2622 2280 2236
"YMR262W" 536 564 509 610 703 639
"YMR263W" 721 922 675 932 887 808
"YMR264W" 715 709 574 717 757 682
"YMR265C" 556 571 516 605 643 574
"YMR266W" 1359 1318 1093 1475 1460 1293
"YMR267W" 238 222 150 271 220 214
"YMR268C" 126 177 111 129 156 139
"YMR269W" 5 20 4 12 17 23
"YMR270C" 280 502 218 315 364 222
"YMR271C" 92 49 35 122 49 42
"YMR272C" 2276 2618 2030 2913 2951 2332
"YMR272W-A" 0 0 0 0 0 0
"YMR272W-B" 0 3 1 4 0 1
"YMR273C" 1353 1463 1297 1544 1560 1359
"YMR274C" 37 35 9 38 31 42
"YMR275C" 1058 1213 957 1369 1260 1141
"YMR276W" 5668 6311 5065 6956 6905 6211
"YMR277W" 1019 1665 1195 1151 1695 1233
"YMR278W" 241 308 212 264 318 212
"YMR279C" 5 29 7 11 8 11
"YMR280C" 1963 1629 1251 2253 1734 1517
"YMR281W" 352 264 176 357 270 261
"YMR282C" 374 562 305 539 434 279
"YMR283C" 65 102 72 82 78 70
"YMR284W" 72 78 68 73 87 53
"YMR285C" 156 304 171 195 241 193
"YMR286W" 435 560 379 576 564 536
"YMR287C" 380 390 270 417 452 260
"YMR288W" 380 401 307 404 428 333
"YMR289W" 506 714 488 664 680 556
"YMR290C" 1071 1773 1218 1368 1705 1582
"YMR290W-A" 2 1 2 0 3 2
"YMR291W" 4690 4694 3425 5614 4949 4308
"YMR292W" 17 6 4 9 13 19
"YMR292W_intron" 0 0 0 0 0 0
"YMR293C" 81 77 56 98 92 78
"YMR294W" 158 213 180 217 242 193
"YMR294W-A" 3 1 0 4 1 1
"YMR295C" 1984 2249 1948 2396 2492 2317
"YMR296C" 4105 4715 4021 4728 5347 4913
"YMR297W" 8617 8962 8275 11191 10725 10054
"YMR298W" 1675 1900 1463 2155 1937 1854
"YMR299C" 134 133 109 129 160 97
"YMR300C" 1315 1666 1324 1644 1718 1567
"YMR301C" 778 1035 755 828 1084 847
"YMR302C" 1579 1904 1338 1662 2042 1465
"YMR303C" 232 181 156 199 164 175
"YMR304W" 1193 1325 852 1464 1415 1173
"YMR304C-A" 13 17 7 4 7 7
"YMR305C" 9151 8729 7722 11089 10262 9913
"YMR306W" 98 132 94 97 131 90
"YMR306C-A" 58 61 39 51 47 49
"YMR307W" 11542 9419 7969 13002 10852 8819
"YMR307C-A" 0 0 0 0 0 0
"YMR308C" 2854 3511 2471 3449 3636 2990
"YMR309C" 386 486 319 428 509 381
"YMR310C" 1113 1347 1027 1212 1496 1330
"YMR311C" 3518 3639 2345 4224 3552 3112
"YMR312W" 240 189 95 293 159 135
"YMR313C" 880 1019 685 1121 921 792
"YMR314W" 1459 2135 1688 2092 2241 1883
"YMR315W" 2682 2577 1826 3418 2712 2344
"YMR315W-A" 14 22 17 20 11 23
"YMR316W" 106 214 146 161 205 162
"YMR316C-A" 2 3 0 9 12 5
"YMR316C-B" 6 18 14 10 13 14
"YMR317W" 27 21 20 42 37 21
"YMR318C" 7054 7186 5501 8429 7216 6895
"YMR319C" 61 71 44 61 42 87
"YMR320W" 4 8 5 9 9 5
"YMR321C" 1 1 1 2 6 3
"YMR322C" 4 2 1 1 2 2
"YMR323W" 5 3 2 6 6 6
"YMR324C" 0 0 0 0 0 0
"YMR325W" 0 2 4 3 6 2
"YMR326C" 2 0 0 0 0 0
"YNL339C" 0 0 0 0 0 0
"YNL339W-B" 0 0 0 0 0 0
"YNL339W-A" 0 0 0 0 0 0
"YNL339C_intron" 0 0 0 0 0 0
"YNL338W" 0 0 0 0 0 0
"YNL337W" 0 0 0 0 0 0
"YNL336W" 9 10 9 13 15 16
"YNL335W" 0 0 0 0 0 0
"YNL334C" 27 59 32 39 59 38
"YNL333W" 100 157 104 114 141 125
"YNL332W" 2 3 4 6 4 0
"YNL331C" 109 69 53 73 73 72
"YNL330C" 2786 3223 2163 3156 2910 2775
"YNL329C" 704 748 550 868 857 577
"YNL328C" 353 428 292 421 421 458
"YNL327W" 9853 9258 7166 10617 9713 9337
"YNL326C" 45 61 40 48 61 64
"YNL325C" 175 159 101 189 176 101
"YNL324W" 3 2 0 0 0 0
"YNL323W" 640 678 626 671 812 773
"YNL322C" 7514 8569 7286 8767 9148 8684
"YNL321W" 5686 5555 4641 6321 6077 5481
"YNL320W" 95 97 89 104 88 144
"YNL319W" 0 0 1 0 1 1
"YNL318C" 0 0 5 5 0 0
"YNL317W" 562 800 514 752 705 611
"YNL316C" 643 815 440 728 728 498
"YNL315C" 349 396 264 353 304 298
"YNL314W" 554 677 467 674 724 641
"YNL313C" 648 934 602 787 938 810
"YNL312W" 882 1185 898 1144 1253 1184
"YNL312W_intron" 0 0 0 0 0 0
"YNL311C" 311 295 222 299 334 304
"YNL310C" 1001 1291 933 1164 1397 1089
"YNL309W" 1485 1635 1276 1322 1724 1511
"YNL308C" 588 956 638 776 998 784
"YNL307C" 3899 3864 2894 4759 4143 4101
"YNL306W" 1723 2497 1681 2125 2619 2074
"YNL305C" 1066 1062 973 1315 1243 1122
"YNL304W" 267 411 347 350 422 321
"YNL303W" 0 0 0 0 0 0
"YNL302C" 3328 4568 3903 3795 4728 4717
"YNL302C_intron" 0 0 0 0 0 0
"YNL301C" 2257 2892 2278 2378 2926 3052
"YNL301C_intron" 0 0 0 0 0 0
"YNL300W" 14004 16092 11689 15807 17026 15572
"YNL299W" 220 405 248 244 306 299
"YNL298W" 1307 1415 1159 1476 1477 1171
"YNL297C" 727 994 736 906 988 916
"YNL296W" 0 0 2 0 2 0
"YNL295W" 96 203 139 172 267 185
"YNL294C" 1099 1413 923 1408 1253 1029
"YNL293W" 167 277 192 214 335 205
"YNL292W" 436 923 524 623 786 706
"YNL291C" 480 588 490 597 589 473
"YNL290W" 578 805 650 760 947 771
"YNL289W" 2338 3787 2737 2770 3764 3110
"YNL288W" 2663 3011 1739 3324 2697 2024
"YNL287W" 1472 1584 937 1810 1650 1336
"YNL286W" 231 376 265 378 383 331
"YNL285W" 0 0 0 2 0 1
"YNL284C-B" 0 0 0 0 0 0
"YNL284C-A" 0 0 0 0 0 0
"YNL284C" 735 885 713 848 988 903
"YNL283C" 1950 1886 1826 2125 2234 2069
"YNL282W" 147 247 176 183 247 228
"YNL281W" 716 1295 1023 950 1272 1183
"YNL280C" 452 284 204 607 371 152
"YNL279W" 174 193 155 197 173 156
"YNL278W" 2050 2232 1924 2219 2355 2322
"YNL277W-A" 15 8 9 21 11 25
"YNL277W" 3712 4337 3848 4277 4791 4160
"YNL276C" 8 12 6 13 10 5
"YNL275W" 197 228 176 217 241 236
"YNL274C" 2699 3596 2559 3785 3876 3173
"YNL273W" 150 281 189 218 307 211
"YNL272C" 390 577 327 462 514 357
"YNL271C" 3106 3831 2828 3759 3942 3266
"YNL270C" 45 72 38 79 68 84
"YNL269W" 40 33 23 40 28 38
"YNL268W" 1172 1429 1060 1375 1588 1331
"YNL267W" 686 825 610 792 847 597
"YNL266W" 2 1 5 0 0 5
"YNL265C" 204 270 163 250 213 168
"YNL265C_intron" 0 0 0 0 0 0
"YNL264C" 573 574 413 658 574 470
"YNL263C" 2137 2330 1719 2461 2428 2331
"YNL262W" 1138 1581 1143 1447 1705 1351
"YNL261W" 63 53 75 55 65 59
"YNL260C" 141 247 87 182 141 80
"YNL259C" 39 55 57 75 68 76
"YNL258C" 146 197 90 146 150 85
"YNL257C" 622 673 506 753 776 666
"YNL256W" 329 426 306 328 506 378
"YNL255C" 6734 8843 5693 8111 8380 6772
"YNL254C" 345 433 309 406 433 384
"YNL253W" 32 38 30 36 43 36
"YNL252C" 363 572 273 436 623 300
"YNL251C" 3926 4446 3665 4986 4993 4411
"YNL250W" 72 131 78 138 128 92
"YNL249C" 28 36 27 37 35 26
"YNL248C" 437 628 235 446 566 256
"YNL247W" 2600 3714 2859 3079 3841 2935
"YNL246W" 370 501 340 447 480 416
"YNL246W_intron" 0 0 0 0 0 0
"YNL245C" 293 310 292 299 340 303
"YNL244C" 296 498 404 456 507 444
"YNL243W" 4073 5140 3937 5058 5291 4595
"YNL242W" 832 791 541 946 818 656
"YNL241C" 14518 15628 12860 18048 17183 15939
"YNL240C" 627 849 695 922 908 835
"YNL239W" 1135 1171 932 1430 1252 1257
"YNL238W" 1074 1252 959 1389 1423 1211
"YNL237W" 295 312 195 373 435 344
"YNL236W" 1671 1769 1201 1976 1803 1682
"YNL235C" 0 1 0 0 0 0
"YNL234W" 140 214 154 215 194 189
"YNL233W" 509 652 438 538 589 539
"YNL232W" 651 987 641 802 932 847
"YNL231C" 2194 3116 2069 2640 2536 2231
"YNL230C" 375 334 318 415 372 375
"YNL229C" 246 451 290 397 452 380
"YNL228W" 14 7 6 15 21 7
"YNL227C" 230 315 204 280 322 279
"YNL226W" 0 3 0 0 0 0
"YNL225C" 45 88 45 39 70 58
"YNL224C" 317 345 270 323 397 294
"YNL223W" 175 232 139 262 245 153
"YNL222W" 32 46 27 52 51 38
"YNL221C" 1109 1892 1348 1370 1762 1362
"YNL220W" 1096 1268 967 1522 1443 1314
"YNL219C" 445 409 385 501 392 393
"YNL218W" 305 463 294 360 474 358
"YNL217W" 915 1304 863 1072 1143 892
"YNL216W" 2267 2611 1986 2478 2610 2329
"YNL215W" 146 220 128 231 248 186
"YNL214W" 219 274 164 240 276 170
"YNL213C" 194 319 241 312 320 310
"YNL212W" 264 371 234 332 398 302
"YNL211C" 8 8 8 5 11 6
"YNL210W" 0 0 0 1 1 1
"YNL209W" 63904 68464 51034 73236 73693 69498
"YNL208W" 2344 3435 2857 3196 3693 3110
"YNL207W" 1033 1627 1046 1254 1399 1252
"YNL206C" 174 286 233 202 314 224
"YNL205C" 0 0 3 0 1 0
"YNL204C" 43 58 35 58 49 54
"YNL203C" 101 106 77 110 126 116
"YNL202W" 105 108 88 170 89 97
"YNL201C" 486 822 565 704 810 629
"YNL200C" 2182 1826 1563 2483 1926 1938
"YNL199C" 609 747 544 685 827 696
"YNL198C" 5 4 1 2 5 2
"YNL197C" 4462 4157 3171 4595 4222 4118
"YNL196C" 1 4 6 7 4 3
"YNL195C" 43 59 39 48 61 56
"YNL194C" 152 100 81 156 124 127
"YNL193W" 378 473 407 467 481 453
"YNL192W" 1195 1398 994 1298 1495 1134
"YNL191W" 337 454 318 401 450 415
"YNL190W" 6992 7466 6533 8208 8539 8110
"YNL189W" 1697 1858 1101 2105 1691 1222
"YNL188W" 63 64 43 75 90 84
"YNL187W" 322 374 276 300 370 292
"YNL186W" 632 1001 642 842 887 662
"YNL185C" 1901 1990 1418 2267 2041 2043
"YNL184C" 10 7 10 3 7 5
"YNL183C" 1400 1337 940 1698 1464 1327
"YNL182C" 233 349 165 274 346 210
"YNL181W" 434 592 375 442 567 536
"YNL180C" 1135 3311 1902 1291 2818 2289
"YNL179C" 82 234 72 98 154 125
"YNL178W" 4841 6362 5323 5862 6771 6483
"YNL177C" 756 1031 740 934 1061 816
"YNL176C" 1003 962 796 1262 1298 995
"YNL175C" 340 499 358 418 600 530
"YNL174W" 0 0 0 0 1 4
"YNL173C" 2018 2174 1566 2219 2082 1942
"YNL172W" 690 850 587 823 842 721
"YNL171C" 0 0 1 0 0 6
"YNL170W" 11 3 2 5 13 3
"YNL169C" 2734 3127 2262 3579 3085 2916
"YNL168C" 4041 4295 3101 5066 4215 3997
"YNL167C" 833 978 732 1007 1028 832
"YNL166C" 255 383 263 363 387 363
"YNL165W" 364 387 297 363 413 361
"YNL164C" 121 221 93 149 204 149
"YNL163C" 511 806 699 619 949 733
"YNL162W-A" 0 1 1 2 1 10
"YNL162W" 1016 1663 1355 1324 1793 1657
"YNL162W_intron" 0 0 0 0 0 0
"YNL161W" 1564 2217 1396 1724 1892 1390
"YNL160W" 1920 1705 1498 2133 2023 1803
"YNL159C" 1166 1114 807 1353 1121 1073
"YNL158W" 163 210 155 240 180 160
"YNL157W" 247 341 211 315 347 292
"YNL156C" 488 453 354 583 551 550
"YNL155W" 768 1102 655 967 866 824
"YNL154C" 3551 4227 3204 3914 4318 3584
"YNL153C" 520 841 474 591 762 643
"YNL152W" 438 464 380 452 468 508
"YNL151C" 250 430 303 335 371 344
"YNL150W" 0 0 0 1 0 0
"YNL149C" 1135 1562 1077 1316 1768 1421
"YNL148C" 101 165 107 156 139 121
"YNL147W" 135 131 98 115 129 164
"YNL147W_intron" 0 0 0 0 0 0
"YNL146C-A" 17 18 3 15 13 8
"YNL146W" 8 4 14 4 5 6
"YNL145W" 9066 10057 3749 10974 8890 3726
"YNL144C" 2318 2240 1609 2803 2274 1968
"YNL144W-A" 0 0 0 0 0 0
"YNL143C" 80 83 74 91 118 99
"YNL142W" 20077 21336 16944 25248 23761 19930
"YNL141W" 292 500 326 398 654 480
"YNL140C" 6 5 0 2 5 0
"YNL139C" 647 810 551 819 838 742
"YNL138W-A" 102 87 59 107 81 96
"YNL138W-A_intron" 0 0 0 0 0 0
"YNL138W" 2510 2908 2160 3036 2877 2496
"YNL137C" 842 936 647 1049 943 688
"YNL136W" 172 192 127 237 205 216
"YNL135C" 12309 12388 10473 14599 13801 14194
"YNL134C" 9752 10137 7854 10939 10465 9294
"YNL133C" 439 577 355 513 482 500
"YNL132W" 677 983 785 848 1106 960
"YNL131W" 564 506 411 559 555 581
"YNL130C" 1472 1527 1310 1649 1720 1862
"YNL130C_intron" 0 0 0 0 0 0
"YNL130C-A" 0 0 0 0 2 0
"YNL129W" 34 43 29 52 47 44
"YNL128W" 23 25 26 30 29 37
"YNL127W" 480 539 390 506 545 364
"YNL126W" 69 96 68 100 99 92
"YNL125C" 1679 1513 1219 1867 1836 1720
"YNL124W" 680 902 677 761 957 840
"YNL123W" 802 916 611 841 895 784
"YNL122C" 178 200 151 237 196 209
"YNL121C" 3386 3909 1527 3744 3387 1283
"YNL120C" 0 0 0 3 0 0
"YNL119W" 168 204 123 185 181 108
"YNL118C" 1474 1905 1330 1646 1847 1619
"YNL117W" 129 111 81 164 127 119
"YNL116W" 1042 1075 865 1083 1182 1101
"YNL115C" 1699 1885 1314 1845 1915 1608
"YNL114C" 0 0 4 2 0 2
"YNL113W" 850 1733 1160 1094 1656 1226
"YNL112W" 915 1664 1336 1267 1994 1707
"YNL112W_intron" 0 0 0 0 0 0
"YNL111C" 225 212 170 250 279 211
"YNL110C" 265 420 255 355 388 364
"YNL109W" 5 7 6 5 3 6
"YNL108C" 640 852 673 746 892 761
"YNL107W" 221 387 234 298 417 331
"YNL106C" 1553 1569 1121 1571 1545 1064
"YNL105W" 0 0 0 1 0 0
"YNL104C" 9986 11037 9521 12724 12952 11773
"YNL103W-A" 0 0 0 8 1 0
"YNL103W" 2229 2966 1868 2667 2833 2159
"YNL102W" 1165 1933 1296 1349 1760 1333
"YNL101W" 990 1112 868 1325 1227 1105
"YNL100W" 799 849 651 876 849 720
"YNL099C" 970 1350 976 1116 1446 1144
"YNL098C" 3171 3948 3085 4258 3797 3594
"YNL097C-B" 5 15 16 13 14 19
"YNL097C" 423 511 431 594 604 517
"YNL097W-A" 52 47 46 65 77 59
"YNL096C" 6687 8721 5810 7014 9194 6360
"YNL096C_intron" 0 0 0 0 0 0
"YNL095C" 109 142 117 141 132 138
"YNL094W" 921 896 787 977 1051 1046
"YNL093W" 27 27 28 42 40 18
"YNL092W" 164 142 147 198 169 181
"YNL091W" 2251 2644 1866 2534 2688 2267
"YNL090W" 1352 1819 1439 1804 1847 1752
"YNL089C" 0 0 0 1 0 3
"YNL088W" 749 1070 762 937 1224 949
"YNL087W" 1326 1807 1313 1779 1841 1534
"YNL086W" 135 116 150 99 136 142
"YNL085W" 996 933 877 1066 1082 1062
"YNL084C" 402 575 451 529 613 522
"YNL083W" 185 238 126 265 229 180
"YNL082W" 74 103 58 73 88 54
"YNL081C" 2309 2684 1614 2542 2283 1967
"YNL080C" 1617 1549 1278 1810 1861 1615
"YNL079C" 3887 4717 3532 4912 5131 4757
"YNL078W" 1516 1885 1456 1803 2074 1790
"YNL077W" 289 397 286 348 411 391
"YNL076W" 1080 1579 1031 1263 1446 1065
"YNL075W" 158 281 168 215 240 254
"YNL074C" 2403 2310 1817 2558 2549 2344
"YNL073W" 1109 1288 876 1254 1379 1169
"YNL072W" 1403 1948 1427 1627 1933 1594
"YNL071W" 5956 6487 5630 7141 7627 6973
"YNL070W" 67 54 60 75 65 80
"YNL069C" 7946 9838 7736 10452 10347 9815
"YNL069C_intron" 0 0 0 0 0 0
"YNL068C" 1225 1687 1245 1306 1796 1192
"YNL067W-A" 0 2 0 1 0 0
"YNL067W-B" 6 1 2 1 1 0
"YNL067W" 1991 2518 2137 2592 2931 2836
"YNL066W" 9625 9693 7510 11624 10477 9088
"YNL065W" 46 29 23 67 34 37
"YNL064C" 707 1325 988 831 1502 1025
"YNL063W" 313 432 293 432 340 342
"YNL062C" 133 227 159 157 193 152
"YNL061W" 924 1478 935 1103 1404 1209
"YNL059C" 958 1005 698 1089 1117 994
"YNL058C" 616 920 618 822 854 848
"YNL057W" 14 24 21 22 25 18
"YNL056W" 289 468 318 380 372 367
"YNL055C" 139459 109595 90397 143597 117443 116538
"YNL054W-B" 0 0 0 0 0 0
"YNL054W-A" 0 0 0 0 0 0
"YNL054W" 1493 1707 1102 1557 1719 1339
"YNL053W" 642 623 495 682 679 624
"YNL052W" 22997 21566 17335 27780 23435 24002
"YNL051W" 127 101 75 102 108 85
"YNL050C" 248 343 170 287 289 246
"YNL050C_intron" 0 0 0 0 0 0
"YNL049C" 917 1047 704 1107 1129 965
"YNL048W" 260 305 178 284 316 279
"YNL047C" 1603 1569 1196 1658 1620 1522
"YNL046W" 420 503 419 526 553 499
"YNL045W" 984 1060 815 1247 978 1043
"YNL044W" 378 345 207 467 363 163
"YNL044W_intron" 0 0 0 0 0 0
"YNL043C" 13 27 15 4 18 9
"YNL042W-B" 9 9 3 11 26 11
"YNL042W" 458 604 435 549 577 501
"YNL041C" 664 798 554 687 724 604
"YNL040W" 375 469 356 375 492 490
"YNL039W" 570 684 515 731 704 663
"YNL038W" 65 46 29 32 56 50
"YNL038W_intron" 0 0 0 0 0 0
"YNL037C" 8225 6448 5501 10230 7643 7004
"YNL036W" 1039 6413 5050 1763 7064 6400
"YNL035C" 610 840 531 779 829 658
"YNL034W" 21 37 18 27 44 32
"YNL033W" 2 3 0 5 3 8
"YNL032W" 273 410 255 410 406 337
"YNL031C" 19038 23347 16820 24272 23191 24027
"YNL030W" 7759 10677 7667 9528 11969 9997
"YNL029C" 385 646 397 470 572 526
"YNL028W" 2 2 0 1 0 0
"YNL027W" 726 961 589 816 891 742
"YNL026W" 856 908 566 1016 928 776
"YNL025C" 288 223 194 284 257 244
"YNL024C-A" 263 330 287 348 349 368
"YNL024C" 27 28 21 34 37 23
"YNL023C" 492 570 480 498 594 557
"YNL022C" 262 324 286 260 402 305
"YNL021W" 440 609 432 594 653 569
"YNL020C" 275 306 257 325 318 266
"YNL019C" 0 0 0 0 0 1
"YNL018C" 9 1 15 8 3 11
"YNL017C" 3 4 4 1 2 4
"YNL016W" 10734 10953 8499 11265 11731 10228
"YNL015W" 12487 12042 7246 14182 10417 7902
"YNL014W" 128 172 96 130 188 128
"YNL013C" 2 3 3 0 0 0
"YNL012W" 0 1 3 10 1 6
"YNL012W_intron" 0 0 0 0 0 0
"YNL011C" 98 79 41 114 63 43
"YNL010W" 55 107 88 84 154 166
"YNL009W" 68 77 24 84 58 39
"YNL008C" 21 33 43 39 58 45
"YNL007C" 2840 3890 2323 3138 3638 2542
"YNL006W" 613 872 673 848 865 841
"YNL005C" 509 713 495 617 691 579
"YNL004W" 712 852 575 807 886 729
"YNL004W_intron" 0 0 0 0 0 0
"YNL003C" 408 516 411 605 558 613
"YNL002C" 185 332 201 205 326 274
"YNL001W" 105 89 85 71 95 110
"YNR001C" 7884 7527 5408 9800 7795 7174
"YNR001W-A" 11 4 4 8 7 1
"YNR002C" 1334 1096 871 1761 1203 1083
"YNR003C" 105 215 134 171 215 129
"YNR003W-A" 4 0 2 2 1 7
"YNR004W" 11 6 5 6 17 17
"YNR005C" 0 1 0 0 0 0
"YNR006W" 669 901 652 815 877 698
"YNR007C" 125 185 158 158 158 131
"YNR008W" 996 1504 1167 1223 1523 1228
"YNR009W" 854 1080 875 995 1164 1012
"YNR010W" 394 488 221 430 452 265
"YNR011C" 301 501 357 375 540 452
"YNR012W" 173 285 156 281 225 236
"YNR013C" 1818 2092 1865 2330 2524 2159
"YNR014W" 1202 1184 954 1399 1347 1266
"YNR015W" 595 862 756 735 953 832
"YNR016C" 21543 24368 19008 25142 26436 22958
"YNR017W" 8470 8651 6687 9265 8692 7880
"YNR018W" 1227 1195 1047 1426 1330 1271
"YNR019W" 1605 1984 1335 1807 1910 1496
"YNR020C" 303 466 298 424 502 389
"YNR021W" 352 357 182 379 340 204
"YNR022C" 609 862 637 819 825 690
"YNR023W" 385 577 262 454 493 254
"YNR024W" 115 89 84 103 120 111
"YNR025C" 4 4 11 3 5 9
"YNR026C" 225 387 189 278 310 151
"YNR027W" 207 278 233 239 327 267
"YNR028W" 578 674 447 776 696 483
"YNR029C" 244 356 220 316 330 220
"YNR030W" 387 460 415 489 504 560
"YNR031C" 1239 1551 1144 1551 1449 1352
"YNR032W" 647 754 567 833 666 700
"YNR032C-A" 20 29 9 19 19 15
"YNR033W" 1279 1644 1283 1683 1780 1546
"YNR034W" 449 375 329 525 418 419
"YNR034W-A" 197 136 125 230 182 163
"YNR035C" 1495 1656 1181 1978 1800 1353
"YNR036C" 1177 1385 1246 1598 1705 1529
"YNR037C" 1362 1709 1172 1487 1754 1447
"YNR038W" 458 569 472 474 608 562
"YNR039C" 566 756 613 770 826 714
"YNR040W" 583 675 412 624 665 559
"YNR041C" 1173 1514 1117 1483 1566 1461
"YNR042W" 9 8 11 18 18 9
"YNR043W" 2502 2661 2266 2725 3034 3285
"YNR044W" 886 702 621 865 810 767
"YNR045W" 728 860 608 1019 895 735
"YNR046W" 2058 2714 2014 2459 2886 2509
"YNR047W" 2873 2820 2476 3164 3420 2795
"YNR048W" 526 556 549 608 595 577
"YNR049C" 249 323 258 340 332 255
"YNR050C" 14260 12806 9823 15140 14794 13580
"YNR051C" 1352 1568 1037 1442 1448 1312
"YNR052C" 3820 3559 2566 4134 3767 3418
"YNR053C" 738 1439 981 989 1265 1093
"YNR053C_intron" 0 0 0 0 0 0
"YNR054C" 241 328 276 270 368 304
"YNR055C" 520 621 523 710 662 638
"YNR056C" 6 9 6 16 25 9
"YNR057C" 137 267 161 203 263 229
"YNR058W" 164 188 141 159 236 157
"YNR059W" 141 201 113 171 177 138
"YNR060W" 17 8 8 14 7 6
"YNR061C" 170 179 207 191 211 242
"YNR062C" 12 12 5 10 6 15
"YNR063W" 59 83 87 116 90 118
"YNR064C" 21 45 33 42 44 42
"YNR065C" 285 326 202 328 305 233
"YNR066C" 65 50 25 70 70 26
"YNR067C" 4256 4276 2967 4710 4323 3306
"YNR068C" 10 2 14 3 19 7
"YNR069C" 198 212 156 182 201 224
"YNR070W" 38 42 31 53 37 24
"YNR071C" 35 35 29 68 43 30
"YNR072W" 2 7 2 12 2 0
"YNR073C" 58 29 34 87 50 48
"YNR074C" 261 323 237 308 346 308
"YNR075W" 93 76 38 64 61 68
"YNR075C-A" 0 0 0 0 0 0
"YNR076W" 1 9 6 10 9 4
"YNR077C" 0 0 0 0 0 0
"YOL166W-A" 0 0 0 0 0 0
"YOL166C" 0 0 0 0 0 0
"YOL165C" 0 1 1 0 0 0
"YOL164W-A" 0 0 0 0 0 0
"YOL164W" 516 515 469 571 638 618
"YOL163W" 9 7 6 10 14 11
"YOL162W" 0 4 0 0 4 1
"YOL161C" 1 2 1 1 1 1
"YOL160W" 0 0 0 0 0 2
"YOL159C-A" 40 29 18 32 40 31
"YOL159C" 33 20 19 28 41 36
"YOL158C" 262 411 315 375 417 356
"YOL157C" 27 14 10 18 10 9
"YOL156W" 0 0 2 3 0 2
"YOL155W-A" 0 0 0 0 0 0
"YOL155C" 32505 33997 30160 37861 39440 36097
"YOL154W" 17 20 21 19 32 32
"YOL153C" 211 199 127 207 213 182
"YOL152W" 93 124 77 114 106 74
"YOL151W" 952 1204 972 1190 1327 1358
"YOL150C" 24 48 45 50 47 54
"YOL149W" 203 220 120 262 220 119
"YOL148C" 976 1348 875 1038 1201 1074
"YOL147C" 583 462 408 622 580 558
"YOL146W" 193 226 175 295 241 281
"YOL145C" 933 1291 696 1189 1174 858
"YOL144W" 122 250 174 200 284 231
"YOL143C" 3364 4260 2896 4242 3932 3562
"YOL142W" 487 549 303 513 527 310
"YOL141W" 93 81 67 76 124 86
"YOL140W" 967 1063 933 1067 1276 940
"YOL139C" 2850 3292 1535 2926 3176 1546
"YOL138C" 814 1062 719 933 1112 890
"YOL137W" 232 259 163 249 276 195
"YOL136C" 315 384 300 336 422 399
"YOL135C" 671 999 639 849 934 754
"YOL134C" 1 0 0 6 1 2
"YOL133W" 376 578 444 432 520 463
"YOL132W" 34 28 24 31 35 44
"YOL131W" 4 0 3 7 1 0
"YOL130W" 806 1101 782 1063 1206 1028
"YOL129W" 308 405 356 451 458 496
"YOL128C" 25 59 27 45 35 52
"YOL127W" 7496 9554 7718 9305 10535 9464
"YOL127W_intron" 0 0 0 0 0 0
"YOL126C" 2071 1956 1752 2491 2283 2202
"YOL125W" 265 460 270 339 422 339
"YOL124C" 125 230 146 159 200 132
"YOL123W" 2044 2747 1925 2153 2564 2157
"YOL122C" 299 352 304 405 439 261
"YOL121C" 1907 2728 2235 2113 2894 2840
"YOL121C_intron" 0 0 0 0 0 0
"YOL120C" 6841 9112 7804 8601 10520 10082
"YOL120C_intron" 0 0 0 0 0 0
"YOL119C" 742 1088 732 1077 1278 1128
"YOL118C" 5 2 5 8 13 8
"YOL117W" 269 352 173 361 310 203
"YOL116W" 352 446 376 475 475 425
"YOL115W" 383 640 276 435 457 266
"YOL114C" 234 348 212 318 265 233
"YOL113W" 306 400 227 367 365 300
"YOL112W" 642 793 477 797 766 703
"YOL111C" 1977 2391 1639 2223 2257 2105
"YOL110W" 276 257 195 283 262 242
"YOL109W" 4448 7271 5972 5430 7917 6739
"YOL108C" 243 330 198 385 356 261
"YOL107W" 84 94 74 76 82 107
"YOL106W" 12 5 2 3 5 0
"YOL105C" 211 285 205 291 293 259
"YOL104C" 36 42 50 53 57 56
"YOL103W-A" 0 0 0 0 0 0
"YOL103W-B" 0 0 0 0 0 0
"YOL103W" 1482 2094 1262 1700 1835 1540
"YOL102C" 171 258 190 277 258 228
"YOL101C" 139 143 129 192 206 138
"YOL100W" 442 542 385 473 547 442
"YOL099C" 0 0 2 0 3 0
"YOL098C" 1607 1885 1325 2216 1988 1678
"YOL097W-A" 10 11 23 28 16 14
"YOL097C" 1489 2026 1570 1822 2279 2128
"YOL096C" 167 247 163 234 229 211
"YOL095C" 145 202 139 179 212 173
"YOL094C" 187 187 167 206 193 174
"YOL093W" 462 642 446 549 597 540
"YOL092W" 2141 2444 1905 2720 2822 2335
"YOL091W" 12 27 9 19 22 12
"YOL090W" 159 303 168 220 257 180
"YOL089C" 224 246 205 251 273 225
"YOL088C" 404 515 268 481 410 307
"YOL087C" 1171 1385 970 1493 1396 1083
"YOL086W-A" 602 872 601 807 799 810
"YOL086C" 40877 40463 36255 51257 46378 46672
"YOL085W-A" 83 131 76 118 127 127
"YOL085C" 26 28 29 30 31 16
"YOL084W" 258 325 275 245 348 383
"YOL083W" 239 272 200 271 270 199
"YOL083C-A" 0 2 4 3 0 0
"YOL082W" 641 612 544 672 656 707
"YOL081W" 3266 3260 2406 3767 3494 3209
"YOL080C" 72 121 69 94 106 72
"YOL079W" 0 0 0 2 0 0
"YOL078W" 425 602 500 534 604 487
"YOL077W-A" 11090 14423 3582 13622 11115 3134
"YOL077C" 825 1037 673 830 1112 554
"YOL076W" 654 835 598 711 803 734
"YOL075C" 323 328 211 387 370 266
"YOL073C" 846 831 738 944 1031 964
"YOL072W" 729 814 586 835 719 644
"YOL071W" 1599 1820 1270 1719 1713 1488
"YOL070C" 777 1132 795 894 1141 932
"YOL069W" 429 495 389 500 614 415
"YOL068C" 539 744 429 628 670 461
"YOL067C" 716 881 643 858 888 744
"YOL066C" 332 530 395 408 513 445
"YOL065C" 103 160 109 137 159 98
"YOL064C" 1155 1261 1080 1227 1523 1425
"YOL063C" 543 591 450 577 628 624
"YOL062C" 853 999 650 1088 1058 909
"YOL061W" 1394 1752 1668 1737 2054 1778
"YOL060C" 2474 2662 2180 2794 2937 2599
"YOL059W" 3739 4722 3685 4427 4978 4531
"YOL058W" 5146 5868 4984 6250 6429 5916
"YOL057W" 1764 2061 1445 2245 2152 1926
"YOL056W" 251 281 198 290 257 227
"YOL055C" 124 127 89 160 162 129
"YOL054W" 129 151 97 161 179 157
"YOL053W" 712 1126 630 941 963 888
"YOL052C-A" 7762 7919 7429 10161 10077 9726
"YOL052C" 1307 1620 1272 1446 1879 1636
"YOL051W" 3044 3515 2710 3453 3655 2657
"YOL050C" 1 0 0 0 2 0
"YOL049W" 1245 1880 1046 1544 1647 1124
"YOL048C" 352 320 219 449 363 397
"YOL048C_intron" 0 0 0 0 0 0
"YOL047C" 61 50 37 51 54 45
"YOL047C_intron" 0 0 0 0 0 0
"YOL046C" 0 0 0 2 0 0
"YOL045W" 297 337 209 307 370 268
"YOL044W" 124 125 84 115 135 105
"YOL043C" 57 148 71 117 114 77
"YOL042W" 270 243 155 320 261 232
"YOL041C" 308 424 323 357 459 368
"YOL040C" 21941 26585 21583 26553 28908 25864
"YOL039W" 14892 19063 14489 19069 19689 19081
"YOL038C-A" 27 24 23 31 40 20
"YOL038W" 2568 3621 2502 3701 3558 3125
"YOL037C" 0 1 0 0 1 1
"YOL036W" 1981 2353 1912 2463 2554 2220
"YOL035C" 0 0 0 0 0 0
"YOL034W" 220 309 170 312 289 144
"YOL033W" 152 182 119 184 165 113
"YOL032W" 341 506 322 476 460 425
"YOL031C" 353 434 205 396 403 254
"YOL030W" 8280 8038 6673 9854 8867 8178
"YOL029C" 99 187 78 106 137 99
"YOL028C" 413 513 338 431 519 454
"YOL027C" 2667 3652 2505 2840 3560 2706
"YOL026C" 1269 1285 984 1431 1325 1203
"YOL025W" 399 449 315 423 397 304
"YOL024W" 10 4 4 6 6 2
"YOL023W" 134 216 147 175 206 183
"YOL022C" 362 436 283 431 455 370
"YOL021C" 1473 1732 1216 1601 1919 1487
"YOL020W" 27 70 46 47 57 74
"YOL019W-A" 4 0 0 1 1 3
"YOL019W" 2372 2291 1894 2597 2574 2447
"YOL018C" 148 280 127 276 249 233
"YOL017W" 127 221 181 173 228 179
"YOL016C" 407 514 322 426 549 386
"YOL015W" 26 27 13 24 25 29
"YOL014W" 23 20 26 14 27 37
"YOL013W-B" 0 0 0 1 0 0
"YOL013W-A" 1 0 1 0 1 4
"YOL013C" 285 326 270 379 381 368
"YOL012C" 1886 1921 1588 2388 1964 1982
"YOL011W" 849 944 700 1087 1032 816
"YOL010W" 461 711 538 474 752 548
"YOL009C" 578 557 458 719 683 579
"YOL008W" 117 175 148 165 168 158
"YOL007C" 863 974 631 930 1001 768
"YOL006C" 671 893 651 829 999 892
"YOL005C" 3283 3667 2989 3719 4377 3593
"YOL004W" 6644 7590 5997 7586 8055 7122
"YOL003C" 336 243 193 372 357 336
"YOL002C" 361 374 282 409 437 445
"YOL001W" 53 57 15 68 60 32
"YOR001W" 590 672 451 587 740 598
"YOR002W" 501 404 381 524 491 585
"YOR003W" 132 121 86 146 157 139
"YOR004W" 325 534 328 355 425 327
"YOR005C" 314 344 190 326 273 187
"YOR006C" 141 190 131 221 310 189
"YOR007C" 1836 3228 2108 2574 3137 2298
"YOR008C" 2305 2673 2213 2765 2965 2353
"YOR008C-A" 1 2 0 0 0 0
"YOR008W-B" 53 48 35 51 55 46
"YOR009W" 73 92 51 94 97 91
"YOR010C" 75 71 53 70 77 49
"YOR011W" 254 250 176 250 264 242
"YOR011W-A" 0 0 0 0 3 0
"YOR012W" 3 2 6 8 8 10
"YOR013W" 47 60 65 60 57 59
"YOR014W" 2449 2172 2061 2630 2549 2342
"YOR015W" 140 179 140 166 172 167
"YOR016C" 248 298 89 311 264 117
"YOR017W" 505 694 462 620 745 592
"YOR018W" 751 849 585 904 888 755
"YOR019W" 74 114 47 58 95 74
"YOR020C" 4829 5799 4292 6231 5653 5881
"YOR020W-A" 231 231 185 375 303 172
"YOR021C" 302 458 311 372 442 390
"YOR022C" 178 288 157 225 225 198
"YOR023C" 2174 2114 1644 2344 2217 1912
"YOR024W" 1 0 0 4 3 0
"YOR025W" 2178 3034 2132 2665 3209 2699
"YOR026W" 399 568 393 504 511 433
"YOR027W" 1954 3190 2324 2310 3130 2500
"YOR028C" 174 365 238 186 362 268
"YOR029W" 0 2 2 1 2 0
"YOR030W" 652 697 445 700 652 555
"YOR031W" 70 83 59 80 82 79
"YOR032C" 138 172 119 148 142 106
"YOR032W-A" 8 7 16 13 11 2
"YOR033C" 305 417 249 295 337 320
"YOR034C" 269 357 306 413 408 428
"YOR034C-A" 1 3 4 4 3 7
"YOR035C" 764 607 514 785 789 615
"YOR036W" 691 745 465 829 664 536
"YOR037W" 377 431 326 419 412 395
"YOR038C" 536 685 526 662 720 654
"YOR039W" 253 274 226 287 296 356
"YOR040W" 358 343 281 369 372 280
"YOR041C" 10 15 14 6 13 8
"YOR042W" 2163 2397 1793 2763 2424 2109
"YOR043W" 978 1121 1000 1081 1303 1006
"YOR044W" 30 16 6 31 18 22
"YOR045W" 572 663 575 749 893 741
"YOR046C" 1352 1754 1326 1629 1677 1571
"YOR047C" 164 222 197 189 257 191
"YOR048C" 1525 2562 1633 1882 2360 1735
"YOR049C" 21 30 11 23 26 5
"YOR050C" 2 4 7 2 1 2
"YOR051C" 264 477 372 368 435 383
"YOR052C" 1186 1169 926 1339 1291 1192
"YOR053W" 9 3 7 3 6 4
"YOR054C" 635 886 634 734 911 732
"YOR055W" 0 0 0 0 0 0
"YOR056C" 214 505 338 295 430 398
"YOR057W" 659 930 732 864 1011 806
"YOR058C" 1011 1312 852 1103 1286 1060
"YOR059C" 188 243 189 263 255 187
"YOR060C" 341 433 243 376 406 305
"YOR061W" 813 1189 817 1015 1250 999
"YOR062C" 96 96 88 118 114 78
"YOR063W" 15248 20481 16888 19828 22733 20229
"YOR064C" 649 851 535 760 832 706
"YOR065W" 6465 5639 5181 7157 6247 6005
"YOR066W" 2227 2474 1932 2337 2472 2201
"YOR067C" 870 973 574 983 890 652
"YOR069W" 416 567 440 552 647 518
"YOR068C" 1 2 0 2 2 0
"YOR070C" 765 727 525 884 819 651
"YOR071C" 658 671 524 672 756 658
"YOR072W" 39 32 35 18 43 28
"YOR072W-A" 14 30 18 17 8 25
"YOR072W-B" 0 0 0 3 0 0
"YOR073W" 777 959 683 798 914 782
"YOR074C" 401 685 470 463 712 617
"YOR073W-A" 0 0 0 0 0 0
"YOR075W" 19 41 15 20 24 15
"YOR076C" 100 152 78 114 93 85
"YOR077W" 374 483 255 485 467 452
"YOR078W" 224 348 234 263 300 322
"YOR079C" 3 8 18 15 9 6
"YOR080W" 93 129 62 75 111 108
"YOR081C" 2047 2032 1653 2328 2241 1894
"YOR082C" 8 5 8 13 10 18
"YOR083W" 293 387 304 349 421 313
"YOR084W" 946 918 876 1171 1021 1029
"YOR085W" 2987 3008 2535 3395 3657 3156
"YOR086C" 2087 2701 1867 2750 2684 2319
"YOR087W" 934 1043 768 1215 1084 1061
"YOR089C" 953 1592 966 1241 1369 1194
"YOR090C" 892 1175 943 1069 1271 944
"YOR091W" 1107 1544 1217 1253 1651 1465
"YOR092W" 842 892 816 989 1030 1009
"YOR093C" 367 464 306 432 485 399
"YOR094W" 46 106 46 104 117 77
"YOR095C" 304 389 263 372 480 377
"YOR096W" 1295 1593 1330 1655 1751 1741
"YOR096W_intron" 0 0 0 0 0 0
"YOR097C" 269 383 257 366 379 346
"YOR098C" 3218 3780 2753 3513 3986 3339
"YOR099W" 1124 1258 1100 1423 1392 1388
"YOR100C" 43 30 32 57 63 43
"YOR101W" 456 534 405 574 659 502
"YOR102W" 4 0 1 4 2 9
"YOR103C" 70 103 75 98 80 117
"YOR104W" 240 279 189 263 318 247
"YOR105W" 0 0 0 0 0 0
"YOR106W" 174 272 178 267 244 192
"YOR107W" 346 345 244 391 344 274
"YOR108W" 1785 2711 2249 2399 3093 2716
"YOR108C-A" 13 1 5 5 3 0
"YOR109W" 1518 1775 1395 1884 1970 1652
"YOR110W" 565 789 496 616 756 599
"YOR111W" 51 56 29 49 55 35
"YOR112W" 492 632 475 523 610 498
"YOR113W" 2493 2636 2021 2700 2686 2379
"YOR114W" 205 344 190 255 231 193
"YOR115C" 125 198 100 130 134 136
"YOR116C" 984 1402 1099 1253 1418 1377
"YOR117W" 1488 1635 1344 1951 1780 1609
"YOR118W" 86 138 97 130 128 105
"YOR119C" 406 492 368 431 531 419
"YOR120W" 410 427 339 511 428 339
"YOR121C" 11 9 9 24 12 11
"YOR122C" 3681 3732 3127 4514 4273 3931
"YOR122C_intron" 0 0 0 0 0 0
"YOR123C" 545 674 526 747 758 732
"YOR124C" 641 752 571 778 788 672
"YOR125C" 722 819 571 799 759 677
"YOR126C" 768 1056 678 1167 1014 946
"YOR127W" 973 1195 684 1077 1094 608
"YOR128C" 964 1178 847 1163 1273 1158
"YOR129C" 224 308 176 263 271 225
"YOR130C" 134 184 143 165 217 182
"YOR131C" 890 1154 767 1035 1129 933
"YOR132W" 515 743 573 677 689 636
"YOR133W" 7080 6846 5913 8228 7251 7916
"YOR134W" 10 13 4 13 9 13
"YOR135C" 0 0 0 0 1 0
"YOR136W" 17891 12378 8498 19191 12655 8242
"YOR137C" 129 129 87 131 144 124
"YOR138C" 1532 1803 1386 1844 1885 1610
"YOR139C" 1 2 5 2 5 5
"YOR140W" 2119 2119 1622 2236 2285 1884
"YOR141C" 638 957 535 761 1015 605
"YOR142W" 4125 4157 3493 5420 4907 4649
"YOR142W-A" 0 0 0 0 0 0
"YOR142W-B" 0 0 0 0 0 0
"YOR143C" 44 55 51 47 54 64
"YOR144C" 74 166 60 116 144 68
"YOR145C" 1585 3251 1936 1960 2938 2422
"YOR146W" 0 2 1 0 0 0
"YOR147W" 129 120 89 112 141 126
"YOR148C" 152 212 155 175 219 189
"YOR149C" 147 225 112 238 170 101
"YOR150W" 1056 1171 882 1327 1284 1272
"YOR151C" 1461 1795 1495 1796 1972 1681
"YOR152C" 17 26 17 23 25 13
"YOR153W" 2897 3843 3253 3621 4450 3900
"YOR154W" 226 293 249 282 344 273
"YOR155C" 731 707 591 770 784 678
"YOR156C" 901 1006 768 1050 1062 913
"YOR157C" 5009 6135 3901 5254 5903 4432
"YOR158W" 655 1040 563 844 834 715
"YOR159C" 528 778 560 796 909 670
"YOR160W" 165 310 214 241 298 288
"YOR161C" 811 1048 806 962 1045 1029
"YOR161W-A" 1 7 1 4 0 4
"YOR161W-B" 1 0 11 0 2 1
"YOR161C-C" 12 11 18 22 18 6
"YOR162C" 315 345 264 401 343 282
"YOR163W" 499 632 479 614 698 562
"YOR164C" 108 111 73 139 137 79
"YOR165W" 613 722 471 781 686 577
"YOR166C" 170 275 168 189 247 230
"YOR167C" 99294 112740 83683 107048 120994 109992
"YOR168W" 626 811 702 801 882 737
"YOR169C" 0 0 2 0 0 0
"YOR170W" 0 0 0 0 0 0
"YOR171C" 274 386 226 290 313 297
"YOR172W" 418 433 358 507 617 435
"YOR173W" 1925 1651 1077 2062 1707 1343
"YOR174W" 174 327 219 261 271 204
"YOR175C" 1016 1112 695 1207 1075 690
"YOR176W" 2614 2557 2121 3032 2721 2720
"YOR177C" 15 14 14 15 19 19
"YOR178C" 1147 817 696 1366 1007 881
"YOR179C" 144 215 139 246 268 199
"YOR180C" 227 265 176 318 249 214
"YOR181W" 1361 1551 1224 1725 1582 1618
"YOR182C" 136 142 108 151 156 199
"YOR182C_intron" 0 0 0 0 0 0
"YOR183W" 5 1 7 4 2 8
"YOR184W" 1194 1611 1263 1533 1745 1646
"YOR185C" 323 350 251 387 341 299
"YOR186W" 5 18 4 12 6 9
"YOR186C-A" 101 104 92 137 103 79
"YOR187W" 6663 6238 5368 7523 6880 7016
"YOR188W" 1570 2044 1528 1615 1950 1682
"YOR189W" 507 581 348 547 531 555
"YOR190W" 21 17 10 16 22 4
"YOR191W" 1270 1737 1170 1674 1743 1363
"YOR192C" 43 25 26 42 39 38
"YOR192C-C" 0 0 1 0 0 0
"YOR192C-B" 0 0 0 0 0 0
"YOR192C-A" 0 0 0 0 0 0
"YOR193W" 13 22 10 26 26 31
"YOR194C" 366 469 297 469 515 473
"YOR195W" 278 371 220 405 348 294
"YOR196C" 880 1464 920 1109 1496 1095
"YOR197W" 15150 16805 10655 15464 15477 13610
"YOR198C" 3447 4349 2562 3657 4310 3469
"YOR199W" 2 9 2 0 0 0
"YOR200W" 13 11 6 10 17 12
"YOR201C" 1206 1636 1240 1525 1937 1403
"YOR202W" 4987 5948 4389 5459 5988 5281
"YOR203W" 8 8 6 7 10 12
"YOR204W" 4848 6089 5519 6212 7234 6898
"YOR205C" 322 465 298 354 420 280
"YOR206W" 432 714 479 500 689 578
"YOR207C" 528 860 673 761 871 930
"YOR208W" 585 578 448 697 669 579
"YOR209C" 447 558 452 548 588 569
"YOR210W" 53 51 46 33 63 60
"YOR211C" 507 671 503 682 687 521
"YOR212W" 1595 1889 1186 1615 1791 1410
"YOR213C" 259 245 253 325 343 299
"YOR214C" 4 0 0 2 2 0
"YOR215C" 840 837 640 1011 874 740
"YOR216C" 661 790 514 690 795 715
"YOR217W" 1037 1539 1054 1232 1477 1145
"YOR218C" 0 2 0 2 1 3
"YOR219C" 686 713 492 756 703 569
"YOR220W" 670 628 315 649 503 315
"YOR221C" 785 865 628 1016 845 766
"YOR222W" 1551 2055 1567 1981 2309 1741
"YOR223W" 540 599 390 583 636 475
"YOR224C" 1396 1507 1069 1661 1697 1365
"YOR225W" 1 18 6 13 14 2
"YOR226C" 1455 2853 2096 1867 2901 2645
"YOR227W" 2836 2633 1959 3328 2979 2490
"YOR228C" 288 297 187 382 331 290
"YOR229W" 691 802 693 869 956 846
"YOR230W" 10414 9895 8638 11691 11101 10845
"YOR231W" 1068 1197 953 1204 1228 1216
"YOR231C-A" 0 0 0 0 0 0
"YOR232W" 1241 1502 961 1324 1422 900
"YOR233W" 1058 1361 1082 1238 1398 1283
"YOR234C" 1340 1569 1357 1398 1836 1855
"YOR234C_intron" 0 0 0 0 0 0
"YOR235W" 0 0 0 0 0 0
"YOR236W" 363 626 433 504 590 497
"YOR237W" 12 16 12 9 8 18
"YOR238W" 125 187 103 132 169 102
"YOR239W" 1561 1933 1404 1911 2036 1523
"YOR241W" 176 255 175 259 259 261
"YOR242C" 9 14 13 10 11 11
"YOR243C" 662 1050 730 767 988 804
"YOR244W" 176 214 114 174 187 119
"YOR245C" 219 283 190 300 252 236
"YOR246C" 1095 1428 1225 1413 1577 1476
"YOR247W" 6315 6862 5837 8129 8139 7519
"YOR248W" 37 19 14 22 31 24
"YOR249C" 20 55 43 36 35 37
"YOR250C" 383 424 412 460 504 546
"YOR251C" 386 589 456 603 574 511
"YOR252W" 134 286 166 176 278 197
"YOR253W" 41 73 54 56 99 80
"YOR254C" 1047 1499 897 1180 1378 1094
"YOR255W" 0 1 0 0 1 0
"YOR256C" 283 416 224 398 384 297
"YOR257W" 702 1215 611 1022 1122 921
"YOR258W" 6 5 0 15 5 2
"YOR259C" 1852 2157 1436 2261 2306 1792
"YOR260W" 2029 2298 1768 1990 2312 2157
"YOR261C" 259 359 245 356 366 299
"YOR262W" 326 385 334 418 368 432
"YOR263C" 0 0 1 0 0 0
"YOR264W" 488 662 470 588 640 526
"YOR265W" 980 1380 887 1114 1317 1174
"YOR266W" 82 93 91 153 132 94
"YOR267C" 1526 1373 1073 1318 1386 1148
"YOR268C" 2 0 1 2 1 9
"YOR269W" 426 428 338 544 432 356
"YOR270C" 1534 1764 1335 1866 2015 1580
"YOR271C" 1002 1337 1063 1130 1434 1371
"YOR272W" 516 849 596 623 863 764
"YOR273C" 2741 2576 2091 3243 2722 2577
"YOR274W" 358 582 281 431 446 383
"YOR275C" 317 331 264 351 347 298
"YOR276W" 3138 3143 3002 3315 3859 4089
"YOR277C" 4 0 0 1 1 2
"YOR278W" 297 266 230 262 292 324
"YOR279C" 68 122 76 109 116 99
"YOR280C" 272 374 278 374 364 305
"YOR281C" 603 899 560 789 877 718
"YOR282W" 1 0 0 0 0 0
"YOR283W" 117 126 79 95 124 81
"YOR284W" 143 244 142 199 225 211
"YOR285W" 1069 1067 1006 1454 1372 1313
"YOR286W" 1351 1509 1297 1578 1759 1701
"YOR287C" 63 101 55 87 97 64
"YOR288C" 268 429 321 422 410 403
"YOR289W" 1434 1668 1035 1677 1412 1238
"YOR290C" 2582 3137 2301 3177 3243 2621
"YOR291W" 928 1171 970 1269 1453 1223
"YOR292C" 342 299 219 394 363 339
"YOR293W" 3605 4536 2240 3967 4255 2443
"YOR293W_intron" 0 0 0 0 0 0
"YOR293C-A" 0 0 0 1 0 0
"YOR294W" 379 672 584 503 639 628
"YOR295W" 124 152 114 168 162 127
"YOR296W" 329 341 268 347 372 347
"YOR297C" 14 14 10 16 29 24
"YOR298W" 1 16 7 5 6 7
"YOR298C-A" 11135 13965 10072 12696 13672 12506
"YOR299W" 664 899 682 858 963 669
"YOR300W" 5 2 0 1 0 2
"YOR301W" 1715 1733 1422 1874 1982 1875
"YOR302W" 48 100 50 30 107 106
"YOR303W" 2945 5580 4885 3616 6257 5842
"YOR304W" 748 965 689 858 948 812
"YOR304C-A" 267 507 213 359 398 282
"YOR305W" 298 391 333 433 381 344
"YOR306C" 77 108 75 113 114 113
"YOR307C" 133 124 147 129 140 150
"YOR308C" 474 623 361 569 589 383
"YOR309C" 103 153 144 101 139 128
"YOR310C" 594 1000 638 676 942 863
"YOR311C" 665 792 621 832 871 882
"YOR312C" 5978 7792 7023 7511 9192 9065
"YOR312C_intron" 0 0 0 0 0 0
"YOR313C" 150 174 109 156 112 153
"YOR314W" 0 0 3 12 0 0
"YOR314W-A" 1 0 0 1 1 1
"YOR315W" 2888 2787 2230 3317 2781 2615
"YOR316C" 1267 1412 1122 1649 1655 1457
"YOR316C-A" 57 33 35 26 52 37
"YOR317W" 4492 5049 4045 4973 5560 4597
"YOR318C" 59 78 49 96 72 54
"YOR318C_intron" 0 0 0 0 0 0
"YOR319W" 34 15 35 48 25 32
"YOR320C" 243 403 270 336 362 296
"YOR321W" 467 512 426 537 606 396
"YOR322C" 1174 1296 1071 1305 1436 1216
"YOR323C" 1179 1752 1213 1537 1764 1490
"YOR324C" 1374 1458 1044 1543 1489 1261
"YOR325W" 1 0 2 4 2 1
"YOR326W" 1707 2403 1602 2100 2353 1840
"YOR327C" 1247 1955 1310 1657 2065 1503
"YOR328W" 214 227 180 292 225 217
"YOR329C" 2103 1977 1291 2192 1840 1632
"YOR329W-A" 4 0 0 0 1 0
"YOR330C" 841 1125 787 1093 1169 858
"YOR331C" 1 0 1 1 2 0
"YOR332W" 3478 5789 4150 4591 5790 4810
"YOR333C" 0 0 0 0 0 0
"YOR334W" 68 96 50 66 93 57
"YOR335C" 5238 6032 4739 6106 6484 5445
"YOR335W-A" 1 0 0 0 0 0
"YOR336W" 305 373 234 424 378 304
"YOR337W" 514 674 525 539 680 501
"YOR338W" 20 12 14 19 26 29
"YOR339C" 12 9 3 7 9 6
"YOR340C" 297 743 333 398 565 391
"YOR341W" 1781 2431 1625 2056 2607 1987
"YOR342C" 910 1022 860 931 1230 932
"YOR343C" 232 178 138 298 255 158
"YOR343W-A" 0 0 0 0 0 0
"YOR343W-B" 0 0 0 0 0 0
"YOR344C" 281 273 212 319 301 221
"YOR345C" 0 0 0 0 0 0
"YOR346W" 370 451 297 336 472 346
"YOR347C" 1251 1343 1113 1458 1468 1273
"YOR348C" 4450 4671 4037 6167 5426 4944
"YOR349W" 196 186 216 270 229 233
"YOR350C" 74 83 64 81 105 72
"YOR351C" 7 0 4 7 0 0
"YOR352W" 84 87 71 117 123 96
"YOR353C" 621 832 388 815 721 421
"YOR354C" 55 69 63 76 89 97
"YOR355W" 1148 1351 924 1335 1309 1129
"YOR356W" 1974 2798 1948 2464 2953 2307
"YOR357C" 760 981 547 945 908 562
"YOR358W" 287 446 260 416 481 387
"YOR359W" 1059 1157 807 1124 1313 984
"YOR360C" 48 39 28 36 52 49
"YOR361C" 1133 1708 929 1365 1443 1153
"YOR362C" 4747 5195 3602 4813 4938 4248
"YOR363C" 891 745 481 884 711 589
"YOR364W" 7 8 1 6 8 2
"YOR365C" 16 12 8 15 11 9
"YOR366W" 4 2 0 1 4 3
"YOR367W" 160 205 198 215 205 248
"YOR368W" 78 108 51 91 99 86
"YOR369C" 33095 42291 40485 41746 51529 50020
"YOR370C" 1717 2005 1649 2008 2263 1969
"YOR371C" 805 970 607 925 1088 767
"YOR372C" 2148 2220 1296 2435 2067 1407
"YOR373W" 1178 1295 1021 1255 1311 1272
"YOR374W" 14884 14884 12529 18375 16902 15641
"YOR375C" 22965 24989 22182 27531 29324 27300
"YOR376W" 15 5 4 10 14 7
"YOR376W-A" 143 138 103 221 183 181
"YOR377W" 220 237 188 285 234 285
"YOR378W" 37 38 31 27 30 28
"YOR379C" 189 229 164 245 270 246
"YOR380W" 422 428 316 562 504 408
"YOR381W" 191 156 120 192 178 131
"YOR381W-A" 18 32 7 9 29 13
"YOR382W" 2262 2920 2348 2729 3295 2926
"YOR383C" 6447 7427 6585 7356 9094 8111
"YOR384W" 139 213 165 167 236 191
"YOR385W" 49 60 29 60 44 63
"YOR386W" 278 284 181 245 229 194
"YOR387C" 0 0 0 0 2 0
"YOR388C" 0 0 0 0 2 0
"YOR389W" 291 440 315 391 451 396
"YOR390W" 12 9 5 7 10 12
"YOR391C" 2 0 3 2 1 3
"YOR392W" 0 0 0 0 1 0
"YOR393W" 0 0 0 0 0 0
"YOR394W" 0 0 0 0 0 0
"YOR394C-A" 1 0 0 0 0 0
"YOR396W" 0 0 0 0 0 0
"YOR396C-A" 0 0 0 0 0 0
"YPL283C" 0 0 0 0 0 0
"YPL283W-B" 0 0 0 0 0 0
"YPL283W-A" 0 0 0 0 0 0
"YPL283C_intron" 0 0 0 0 0 0
"YPL282C" 0 0 0 0 0 0
"YPL281C" 0 1 0 0 0 0
"YPL280W" 4 2 2 0 0 4
"YPL279C" 8 7 14 18 12 31
"YPL278C" 16 25 16 27 27 19
"YPL277C" 185 196 141 201 206 208
"YPL276W" 0 0 0 2 0 8
"YPL275W" 0 0 0 0 0 0
"YPL274W" 225 368 310 391 400 447
"YPL273W" 244 247 189 272 285 196
"YPL272C" 66 50 59 93 60 78
"YPL271W" 1652 1570 1242 2110 1848 2044
"YPL270W" 2773 3152 2300 2995 3251 2673
"YPL269W" 787 991 698 952 1024 812
"YPL268W" 464 756 430 575 704 604
"YPL267W" 293 397 230 347 370 237
"YPL266W" 224 359 205 238 392 366
"YPL265W" 16 10 17 7 9 22
"YPL264C" 143 147 106 198 218 112
"YPL263C" 536 1001 600 698 1020 758
"YPL262W" 10054 8830 7729 11770 9895 9582
"YPL261C" 0 0 0 1 1 0
"YPL260W" 1391 1567 1088 1574 1661 1252
"YPL259C" 844 829 622 862 807 616
"YPL258C" 300 347 318 380 348 288
"YPL257W-A" 0 0 0 0 0 0
"YPL257W-B" 0 0 0 0 0 0
"YPL257W" 43 55 10 64 39 22
"YPL256C" 1593 1729 1261 1848 1889 1571
"YPL255W" 291 467 314 400 497 416
"YPL254W" 474 496 381 617 500 363
"YPL253C" 56 79 50 68 76 58
"YPL252C" 2310 2499 1905 2471 2712 2336
"YPL251W" 1 0 0 0 2 1
"YPL250C" 790 905 558 931 971 807
"YPL249C-A" 18597 29393 21999 22727 30163 25654
"YPL250W-A" 13 27 6 15 13 15
"YPL249C-A_intron" 0 0 0 0 0 0
"YPL249C" 579 856 613 841 884 657
"YPL248C" 841 773 710 989 867 929
"YPL247C" 2886 2670 1931 3035 2677 2199
"YPL246C" 2807 3143 2282 3543 3465 3253
"YPL245W" 167 256 232 229 311 232
"YPL244C" 524 810 460 779 750 617
"YPL243W" 192 226 174 218 253 156
"YPL242C" 372 463 264 427 481 323
"YPL241C" 84 87 25 78 59 15
"YPL241C_intron" 0 0 0 0 0 0
"YPL240C" 1366 3282 2066 1674 2982 2261
"YPL239W" 706 1259 753 901 1095 866
"YPL238C" 6 5 5 8 5 1
"YPL237W" 2840 4053 2811 3241 3893 3283
"YPL236C" 214 248 175 236 237 216
"YPL235W" 791 1230 963 1049 1230 1030
"YPL234C" 1898 2109 1777 2334 2623 2420
"YPL233W" 181 280 220 272 287 275
"YPL232W" 1042 1357 1134 1287 1476 1291
"YPL231W" 25418 27058 23439 30533 30572 28314
"YPL230W" 2156 1984 1534 2425 2056 1787
"YPL229W" 1250 954 690 1323 1070 1072
"YPL228W" 352 556 372 433 515 353
"YPL227C" 245 348 198 250 302 189
"YPL226W" 1877 2551 2020 2445 2955 2725
"YPL225W" 145 237 193 178 208 229
"YPL224C" 452 452 409 590 531 506
"YPL223C" 180 234 208 200 216 222
"YPL222W" 762 919 691 897 935 765
"YPL222C-A" 55 88 60 89 148 120
"YPL221W" 2651 2854 2404 2987 3102 2908
"YPL220W" 528 589 470 730 709 748
"YPL219W" 521 371 322 505 514 409
"YPL218W" 55 50 38 49 54 47
"YPL218W_intron" 0 0 0 0 0 0
"YPL217C" 630 1101 849 851 1050 936
"YPL216W" 50 48 32 36 50 34
"YPL215W" 606 654 402 736 546 502
"YPL214C" 310 365 347 405 380 398
"YPL213W" 89 108 85 119 133 105
"YPL212C" 693 1428 940 936 1330 985
"YPL211W" 157 181 170 158 191 189
"YPL210C" 511 707 418 456 569 454
"YPL209C" 50 81 48 62 62 57
"YPL208W" 51 115 95 86 98 107
"YPL207W" 1227 1718 1067 1495 1710 1234
"YPL206C" 189 245 200 295 354 383
"YPL205C" 0 0 2 0 1 0
"YPL204W" 1875 2798 1998 2385 2799 2143
"YPL203W" 1899 2131 1569 2419 2135 1970
"YPL202C" 170 220 174 210 267 133
"YPL201C" 95 43 26 72 29 25
"YPL200W" 2 5 5 4 0 1
"YPL199C" 468 758 535 680 803 664
"YPL198W" 889 1149 700 835 998 774
"YPL198W_intron" 0 0 0 0 0 0
"YPL197C" 10 3 0 7 4 4
"YPL196W" 357 456 309 454 387 354
"YPL195W" 613 1029 712 853 975 852
"YPL194W" 227 371 204 275 303 228
"YPL193W" 69 118 107 95 139 108
"YPL192C" 1 6 3 2 0 1
"YPL191C" 52 26 17 43 43 18
"YPL190C" 3005 3139 2226 3411 3127 2955
"YPL189C-A" 483 537 440 614 611 592
"YPL189W" 12 26 15 24 37 32
"YPL188W" 296 389 294 350 391 326
"YPL187W" 52 18 35 46 41 33
"YPL186C" 1038 1026 720 1402 967 830
"YPL185W" 12 15 4 12 10 5
"YPL184C" 661 702 714 771 757 797
"YPL183W-A" 453 471 379 522 455 506
"YPL183C" 323 499 336 402 448 414
"YPL182C" 0 0 0 0 1 0
"YPL181W" 1060 1353 907 1363 1390 1131
"YPL180W" 479 699 497 599 658 497
"YPL179W" 2913 3056 1808 3328 2737 2112
"YPL178W" 918 994 838 1019 1275 1174
"YPL177C" 1514 1533 1172 1769 1490 1285
"YPL176C" 1303 1734 1296 1593 1727 1456
"YPL175W" 232 228 198 257 226 224
"YPL175W_intron" 0 0 0 0 0 0
"YPL174C" 689 1008 554 794 877 798
"YPL173W" 294 405 290 347 408 337
"YPL172C" 706 660 506 757 644 633
"YPL171C" 151 128 80 149 127 111
"YPL170W" 806 1124 710 1104 1094 970
"YPL169C" 1103 1369 1110 1292 1391 1201
"YPL168W" 116 148 108 142 138 101
"YPL167C" 307 391 287 367 390 309
"YPL166W" 224 174 110 252 211 167
"YPL165C" 0 0 0 0 4 0
"YPL164C" 147 152 142 182 169 158
"YPL163C" 3391 3255 2410 3555 3141 3270
"YPL162C" 110 138 86 143 126 114
"YPL161C" 265 269 148 278 257 187
"YPL160W" 4652 6295 4654 5580 6527 5300
"YPL159C" 446 409 334 537 495 424
"YPL158C" 555 747 478 681 695 588
"YPL157W" 228 371 265 276 340 350
"YPL156C" 298 276 153 307 242 119
"YPL155C" 716 847 648 816 907 668
"YPL154C" 13792 13899 9840 17382 14228 10990
"YPL153C" 281 525 330 494 497 294
"YPL152W-A" 0 0 0 6 1 2
"YPL152W" 147 208 195 207 229 174
"YPL151C" 218 338 250 254 349 314
"YPL150W" 346 491 346 448 506 397
"YPL149W" 35 48 22 71 59 20
"YPL148C" 75 72 27 84 83 29
"YPL147W" 27 36 32 31 46 36
"YPL146C" 101 99 76 109 106 106
"YPL145C" 1126 1257 1114 1357 1370 1453
"YPL144W" 177 177 129 187 182 138
"YPL143W" 11448 13547 12281 13260 15722 16556
"YPL143W_intron" 0 0 0 0 0 0
"YPL142C" 0 0 0 0 0 0
"YPL141C" 2295 2566 1976 2495 2650 2196
"YPL140C" 518 658 521 623 709 529
"YPL139C" 170 229 139 202 256 160
"YPL138C" 399 559 347 493 489 435
"YPL137C" 2718 2477 2041 3084 2913 2608
"YPL136W" 4 2 1 4 2 14
"YPL135W" 5481 7070 4726 6928 6794 6470
"YPL135C-A" 0 0 0 0 0 1
"YPL134C" 3203 2449 2194 4105 2835 2851
"YPL133C" 625 756 590 788 800 651
"YPL132W" 352 327 224 426 402 230
"YPL131W" 38010 47827 27332 46355 47123 31945
"YPL130W" 0 0 0 0 0 0
"YPL129W" 439 683 422 590 684 556
"YPL129W_intron" 0 0 0 0 0 0
"YPL128C" 3390 3828 2798 4039 3835 3600
"YPL127C" 3442 4617 3202 3899 4399 3847
"YPL126W" 836 1072 579 914 1064 705
"YPL125W" 110 174 110 164 143 112
"YPL124W" 129 200 137 153 159 146
"YPL123C" 155 139 104 213 129 103
"YPL122C" 258 354 268 291 359 327
"YPL121C" 0 0 0 3 2 0
"YPL120W" 101 206 149 163 212 150
"YPL119C-A" 39 24 11 33 21 22
"YPL119C" 553 637 483 622 682 602
"YPL118W" 441 661 413 635 523 425
"YPL117C" 385 607 333 511 561 437
"YPL116W" 578 742 581 711 822 639
"YPL115C" 1273 1352 1046 1305 1455 1256
"YPL114W" 254 281 204 242 285 264
"YPL113C" 48 52 47 55 56 63
"YPL112C" 989 1089 837 941 1059 1099
"YPL111W" 458 372 314 480 407 397
"YPL110C" 395 532 331 492 502 435
"YPL109C" 274 312 258 379 372 245
"YPL109C_intron" 0 0 0 0 0 0
"YPL108W" 85 173 71 120 118 85
"YPL107W" 308 411 277 440 489 354
"YPL106C" 7547 8960 6954 8374 9940 8215
"YPL105C" 1655 2168 1528 1893 2103 1769
"YPL104W" 653 825 617 756 913 708
"YPL103C" 198 214 155 260 223 196
"YPL102C" 3 10 0 4 7 1
"YPL101W" 982 1244 970 1155 1222 1142
"YPL100W" 178 259 179 214 249 177
"YPL099C" 409 528 337 597 453 412
"YPL098C" 1379 1578 1340 1774 1822 1829
"YPL097W" 202 271 238 308 256 300
"YPL096C-A" 283 311 225 325 284 300
"YPL096W" 239 374 181 302 281 274
"YPL095C" 1875 1058 853 1972 1217 1182
"YPL094C" 6032 6361 4356 5931 6262 6006
"YPL093W" 858 1247 885 972 1251 963
"YPL092W" 85 86 51 89 91 61
"YPL091W" 1025 1251 942 1269 1437 1133
"YPL090C" 542 841 630 637 839 748
"YPL090C_intron" 0 0 0 0 0 0
"YPL089C" 2616 2678 2011 2806 2650 2025
"YPL088W" 376 450 313 421 407 399
"YPL087W" 840 836 618 1009 888 816
"YPL086C" 151 247 164 180 225 244
"YPL085W" 5510 7085 5577 6334 7748 5929
"YPL084W" 1751 1920 1303 1930 1791 1605
"YPL083C" 485 623 448 633 708 579
"YPL082C" 1734 2352 1787 2280 2484 2242
"YPL081W" 1209 1607 1162 1388 1620 1317
"YPL081W_intron" 0 0 0 0 0 0
"YPL080C" 1 2 3 0 0 0
"YPL079W" 6009 7450 5878 6969 7929 7503
"YPL079W_intron" 0 0 0 0 0 0
"YPL078C" 6991 8770 5630 8570 9103 7594
"YPL077C" 399 559 368 582 497 375
"YPL076W" 99 114 88 134 109 111
"YPL075W" 791 906 810 916 979 812
"YPL075W_intron" 0 0 0 0 0 0
"YPL074W" 605 673 509 767 682 565
"YPL073C" 0 0 0 0 0 6
"YPL072W" 176 205 135 177 203 181
"YPL071C" 46 45 26 52 47 32
"YPL070W" 189 236 127 201 160 160
"YPL069C" 121 102 80 135 147 72
"YPL068C" 576 602 397 519 558 530
"YPL067C" 528 620 460 600 664 650
"YPL066W" 1156 1379 867 1483 1324 1149
"YPL065W" 130 143 127 160 167 150
"YPL064C" 570 744 454 686 679 598
"YPL063W" 3755 4817 3361 4283 4580 3633
"YPL062W" 1 4 4 6 7 5
"YPL061W" 11835 11835 9982 13016 13827 13121
"YPL060W" 94 134 107 140 148 89
"YPL060C-A" 0 0 0 0 0 0
"YPL059W" 552 597 384 751 600 411
"YPL058C" 327 406 327 454 460 376
"YPL057C" 1108 1006 900 1216 1105 1118
"YPL056C" 424 494 367 502 569 509
"YPL055C" 1279 1844 1194 1536 1780 1368
"YPL054W" 845 604 180 880 441 276
"YPL053C" 970 1277 521 1158 1058 661
"YPL052W" 41 29 24 51 27 22
"YPL051W" 171 195 138 215 174 150
"YPL050C" 1021 1253 1004 1028 1372 1214
"YPL049C" 2765 4006 2690 2899 3578 2747
"YPL048W" 14613 17197 12848 18627 18089 17241
"YPL047W" 606 635 458 683 624 636
"YPL046C" 364 457 268 442 402 321
"YPL045W" 108 134 84 109 124 81
"YPL044C" 0 0 0 0 0 1
"YPL043W" 679 1014 767 898 1140 1007
"YPL042C" 761 773 604 751 832 749
"YPL041C" 111 111 122 148 138 149
"YPL040C" 754 938 510 850 829 576
"YPL039W" 217 322 234 295 310 279
"YPL038W-A" 0 2 0 0 1 1
"YPL038W" 119 217 128 130 160 172
"YPL037C" 5816 6868 5267 6270 7460 7114
"YPL036W" 150 159 142 189 243 228
"YPL035C" 3 0 0 0 0 0
"YPL034W" 39 47 35 37 42 59
"YPL033C" 0 0 0 3 0 0
"YPL032C" 3905 3821 3068 3910 3782 3523
"YPL031C" 2523 2747 2110 2897 3117 2816
"YPL031C_intron" 0 0 0 0 0 0
"YPL030W" 71 87 74 126 110 88
"YPL029W" 337 438 324 435 471 300
"YPL028W" 3315 3649 2991 3984 3866 3810
"YPL027W" 8 9 8 10 6 2
"YPL026C" 493 880 708 759 1068 917
"YPL025C" 42 61 49 32 67 77
"YPL024W" 569 1181 788 652 1036 966
"YPL023C" 1504 2014 1537 2000 2036 1844
"YPL022W" 798 1037 799 973 1035 887
"YPL021W" 0 0 0 0 0 0
"YPL020C" 78 117 84 104 136 141
"YPL019C" 176 200 123 139 172 145
"YPL018W" 179 266 203 224 288 231
"YPL017C" 330 335 259 326 416 368
"YPL016W" 876 920 753 985 1045 813
"YPL015C" 1841 1971 1586 2346 2252 1991
"YPL014W" 1546 1205 975 1375 1294 1140
"YPL013C" 1058 1261 912 1447 1296 1148
"YPL012W" 581 1023 591 724 884 581
"YPL011C" 753 835 588 776 814 683
"YPL010W" 1114 1350 1025 1549 1237 1204
"YPL009C" 1075 1365 944 1329 1325 1126
"YPL008W" 260 271 180 242 285 196
"YPL007C" 86 131 103 100 156 128
"YPL006W" 720 732 666 869 887 880
"YPL005W" 211 255 182 274 249 268
"YPL004C" 9137 8701 7325 11069 9559 9402
"YPL003W" 267 344 256 399 370 358
"YPL002C" 376 385 166 433 375 190
"YPL001W" 21 14 12 28 32 32
"YPR001W" 112 75 80 103 72 91
"YPR002W" 397 458 391 405 556 340
"YPR002C-A" 0 0 1 0 0 2
"YPR003C" 816 935 542 1038 882 610
"YPR004C" 993 845 640 1397 806 775
"YPR005C" 413 530 348 595 483 390
"YPR006C" 205 225 151 284 268 221
"YPR007C" 15 8 11 23 19 8
"YPR008W" 1719 2065 1270 2062 1824 1458
"YPR009W" 238 239 179 246 263 236
"YPR010C" 2062 3266 2389 2703 3564 2943
"YPR010C-A" 1016 1183 751 1197 1204 1137
"YPR010C-A_intron" 0 0 0 0 0 0
"YPR011C" 560 581 475 582 643 620
"YPR012W" 3 9 6 16 6 5
"YPR013C" 331 400 263 439 343 364
"YPR014C" 5 0 0 1 1 1
"YPR015C" 167 114 94 144 105 93
"YPR016C" 678 840 784 829 1059 1024
"YPR016W-A" 0 0 0 0 0 0
"YPR017C" 189 269 188 215 281 302
"YPR018W" 271 373 231 272 363 339
"YPR019W" 1331 1575 1188 1543 1646 1336
"YPR020W" 99 60 26 79 56 81
"YPR021C" 921 939 734 1073 949 867
"YPR022C" 1607 1576 1094 1784 1770 1449
"YPR023C" 1264 1456 1143 1600 1578 1248
"YPR024W" 2278 2564 1949 2795 2846 2425
"YPR025C" 234 374 224 283 364 197
"YPR026W" 1225 1181 940 1454 1296 1071
"YPR027C" 3 4 0 2 2 0
"YPR028W" 535 593 503 618 563 632
"YPR028W_intron" 0 0 0 0 0 0
"YPR029C" 971 1246 485 1165 1071 405
"YPR030W" 4493 2839 2365 5448 3231 2801
"YPR031W" 355 637 418 484 590 481
"YPR032W" 1032 1208 774 1104 1169 919
"YPR033C" 3484 4184 2918 4174 4382 3877
"YPR034W" 963 1342 1116 1232 1423 1214
"YPR035W" 15302 18328 14720 17084 19316 16464
"YPR036W" 2865 3495 2997 3072 3977 3459
"YPR036W-A" 20320 28779 19852 21970 27313 25469
"YPR037C" 693 934 679 788 920 855
"YPR038W" 5 6 5 0 2 6
"YPR039W" 2 1 0 2 0 2
"YPR040W" 1304 1548 1182 1351 1554 1362
"YPR041W" 6136 9010 6148 7556 8400 7567
"YPR042C" 1612 1402 1160 1770 1611 1349
"YPR043W" 41468 51522 35711 44605 48885 46246
"YPR043W_intron" 0 0 0 0 0 0
"YPR044C" 0 0 0 0 0 0
"YPR045C" 401 710 539 663 799 603
"YPR046W" 98 130 68 119 130 89
"YPR047W" 126 168 120 143 150 176
"YPR048W" 193 227 195 242 239 172
"YPR049C" 107 165 81 139 131 81
"YPR050C" 7 1 3 3 17 4
"YPR051W" 703 826 553 844 850 781
"YPR052C" 2575 2909 2917 3259 3489 3252
"YPR053C" 74 80 78 84 91 74
"YPR054W" 17 23 24 22 25 28
"YPR055W" 411 475 343 392 510 434
"YPR056W" 125 144 91 129 155 84
"YPR057W" 211 271 150 271 290 185
"YPR058W" 724 792 672 915 943 860
"YPR059C" 3 10 4 6 13 4
"YPR060C" 80 89 75 83 115 117
"YPR061C" 108 88 43 128 97 47
"YPR062W" 1151 1597 1112 1446 1618 1286
"YPR063C" 3266 3214 2623 3591 3475 3159
"YPR063C_intron" 0 0 0 0 0 0
"YPR064W" 10 8 5 2 4 3
"YPR065W" 2570 3870 2863 2786 3903 3384
"YPR066W" 290 319 242 350 322 318
"YPR067W" 242 265 146 267 250 194
"YPR068C" 44 69 20 54 60 27
"YPR069C" 1128 1396 1011 1419 1561 1548
"YPR070W" 145 139 120 120 148 121
"YPR071W" 193 271 149 279 261 253
"YPR072W" 434 651 495 562 679 503
"YPR073C" 59 74 80 85 100 117
"YPR074C" 14162 16588 14470 17003 18644 17349
"YPR074W-A" 0 7 4 1 3 0
"YPR075C" 3880 5558 3733 4401 5057 4149
"YPR076W" 6 12 7 12 13 7
"YPR077C" 0 0 0 0 1 0
"YPR078C" 0 1 2 5 2 0
"YPR079W" 407 504 447 402 513 432
"YPR080W" 5113 6433 4677 7036 7276 6949
"YPR081C" 205 299 179 247 288 173
"YPR082C" 50 71 56 67 61 64
"YPR083W" 296 334 182 399 292 183
"YPR084W" 625 691 526 704 728 700
"YPR085C" 282 452 284 347 426 337
"YPR086W" 797 1226 660 1037 1150 803
"YPR087W" 1 0 2 0 1 0
"YPR088C" 911 1182 1001 1243 1244 1153
"YPR089W" 726 874 626 784 896 728
"YPR091C" 1038 1157 845 1159 1094 993
"YPR092W" 3 3 0 2 1 1
"YPR093C" 440 563 412 548 573 537
"YPR094W" 18 17 13 18 9 19
"YPR095C" 819 921 747 968 1109 892
"YPR096C" 21 11 11 14 8 26
"YPR097W" 198 283 185 272 301 225
"YPR098C" 306 280 225 387 320 382
"YPR098C_intron" 0 0 0 0 0 0
"YPR099C" 15 3 0 2 3 2
"YPR100W" 428 662 453 660 706 673
"YPR101W" 93 108 64 97 105 120
"YPR102C" 2718 3586 2773 3344 3730 3537
"YPR103W" 2315 2682 1958 2645 2753 2224
"YPR104C" 885 1142 880 942 1176 987
"YPR105C" 403 549 364 591 590 452
"YPR106W" 450 477 350 636 529 383
"YPR107C" 45 59 24 34 31 17
"YPR108W" 894 1210 752 1106 1207 736
"YPR108W-A" 0 0 0 0 1 0
"YPR109W" 114 106 128 171 149 137
"YPR110C" 430 546 432 506 606 463
"YPR111W" 514 659 376 609 620 457
"YPR112C" 439 647 536 630 776 590
"YPR113W" 1450 1483 1274 1891 1608 1777
"YPR114W" 1370 1597 1021 1701 1658 1235
"YPR115W" 2513 3220 2312 3049 2957 2487
"YPR116W" 70 85 36 79 84 30
"YPR117W" 618 702 551 825 744 742
"YPR118W" 267 442 278 357 419 347
"YPR119W" 508 511 408 637 591 489
"YPR120C" 183 390 258 267 354 267
"YPR121W" 166 176 142 124 154 138
"YPR122W" 894 926 696 1038 994 827
"YPR123C" 25 29 26 43 40 20
"YPR124W" 788 1040 801 799 1219 1039
"YPR125W" 842 1080 814 986 1022 913
"YPR126C" 0 0 0 0 1 1
"YPR127W" 1035 1090 807 1134 1134 1026
"YPR128C" 382 471 320 537 477 508
"YPR129W" 2083 2970 2198 2453 2869 2324
"YPR130C" 0 0 3 0 2 4
"YPR131C" 729 909 752 851 869 744
"YPR132W" 4495 7120 5647 5882 8086 6983
"YPR132W_intron" 0 0 0 0 0 0
"YPR133C" 1054 1293 899 1324 1289 1147
"YPR133W-A" 11977 12184 9046 14086 13777 10904
"YPR134W" 152 237 171 192 167 202
"YPR135W" 807 993 680 905 921 814
"YPR136C" 0 0 0 0 0 0
"YPR137W" 627 950 669 779 990 689
"YPR137C-B" 0 0 0 0 0 0
"YPR137C-A" 0 0 0 0 0 0
"YPR138C" 803 850 654 965 1022 912
"YPR139C" 543 769 482 617 706 551
"YPR140W" 309 343 278 359 381 335
"YPR141C" 189 268 136 219 236 161
"YPR142C" 0 0 0 0 0 0
"YPR143W" 390 497 326 398 488 385
"YPR144C" 238 367 240 315 331 284
"YPR145W" 6075 5611 4348 6758 6074 5165
"YPR145C-A" 12 32 16 23 19 33
"YPR146C" 34 21 18 23 23 22
"YPR147C" 1615 1834 1082 2194 1852 1457
"YPR148C" 549 583 459 679 646 449
"YPR149W" 4277 4862 4289 4971 5151 4819
"YPR150W" 18 28 17 12 27 28
"YPR151C" 102 143 101 132 130 124
"YPR152C" 204 301 200 273 291 246
"YPR153W" 54 39 26 38 24 42
"YPR153W_intron" 0 0 0 0 0 0
"YPR154W" 5275 4502 3672 5957 4436 4841
"YPR155C" 417 378 301 472 467 362
"YPR156C" 301 350 262 359 407 320
"YPR157W" 66 63 76 91 112 117
"YPR158W" 252 371 250 253 406 307
"YPR158W-A" 0 0 0 0 0 0
"YPR158W-B" 0 0 0 0 0 0
"YPR158C-D" 0 0 0 0 0 0
"YPR158C-C" 0 0 0 0 0 0
"YPR159W" 3286 3983 3223 4081 4432 4034
"YPR159C-A" 6 2 5 11 5 3
"YPR160W" 11401 8124 6770 13374 8588 7895
"YPR160W-A" 0 0 0 0 0 0
"YPR160C-A" 0 2 1 3 1 2
"YPR161C" 1233 1439 981 1199 1400 1123
"YPR162C" 715 857 579 767 795 763
"YPR163C" 1241 2022 1500 1520 2038 1711
"YPR164W" 722 843 601 773 961 758
"YPR165W" 3085 3354 2804 3676 3587 3640
"YPR166C" 41 35 40 55 51 57
"YPR167C" 1055 1511 1166 1182 1540 1252
"YPR168W" 47 97 73 67 107 100
"YPR169W" 524 826 618 665 919 709
"YPR170C" 5 23 7 8 8 7
"YPR169W-A" 0 0 0 0 0 0
"YPR170W-B" 164 199 75 166 167 95
"YPR170W-A" 0 0 0 0 0 0
"YPR170W-B_intron" 0 0 0 0 0 0
"YPR171W" 584 908 765 810 968 761
"YPR172W" 678 569 477 692 653 578
"YPR173C" 832 1043 794 1155 1025 984
"YPR174C" 251 281 245 281 293 245
"YPR175W" 255 366 312 303 387 328
"YPR176C" 146 175 180 224 223 206
"YPR177C" 0 0 2 0 0 0
"YPR178W" 349 468 402 537 469 430
"YPR179C" 112 127 68 128 98 94
"YPR180W" 132 151 116 193 162 141
"YPR181C" 12815 13408 10544 14941 15140 12337
"YPR182W" 1123 1218 1139 1316 1459 1362
"YPR183W" 5070 5294 4481 6067 5873 5876
"YPR184W" 8977 7264 5850 11267 7943 7508
"YPR185W" 475 657 497 535 777 518
"YPR186C" 132 230 141 197 229 219
"YPR187W" 1420 1950 1435 1649 2025 1880
"YPR187W_intron" 0 0 0 0 0 0
"YPR188C" 225 418 221 351 409 276
"YPR189W" 395 441 365 469 553 439
"YPR190C" 803 1050 733 850 995 872
"YPR191W" 10868 11656 9522 13188 13382 11601
"YPR192W" 80 66 60 79 77 48
"YPR193C" 44 66 47 58 62 27
"YPR194C" 3 4 2 16 10 8
"YPR195C" 13 23 10 22 19 17
"YPR196W" 127 146 138 171 174 160
"YPR197C" 2 3 1 0 0 5
"YPR198W" 157 184 119 200 186 151
"YPR199C" 720 810 470 831 766 596
"YPR200C" 7 10 14 3 11 14
"YPR201W" 2 3 2 11 0 2
"YPR202W" 0 0 0 0 0 0
"YPR202W_intron" 0 0 0 0 0 0
"YPR203W" 0 0 0 0 0 0
"YPR204W" 0 0 0 0 0 0
"YPR204C-A" 0 0 0 0 0 0
