# Supplementary material for: A complete statistical model for calibration of RNA-seq counts using external spike-ins and maximum likelihood theory
Source: PLoS Comput Biol. 2019 Mar 11;15(3):e1006794. doi: 10.1371/journal.pcbi.1006794 (PMC6428340; doi:10.1371/journal.pcbi.1006794)
Supplement: S1 Code and Data — The YmatRNAyeast.txt, YmatRNAciona.txt, and YmatRNAdilution.txt files are data frames for native RNA count data (genes-by-replicates) for the yeast growth rate study, Ciona embryonic differentiation study, and yeast dilution study, respectively. The corresponding count data for spike-in molecules are named similarly, but with SI instead of RNA. Data files ERCCyeast.txt and ERCCciona.txt are data frames for detected ERCC spike-in molecules in the yeast growth rate study and Ciona study, giving attomoles of each molecule added to native RNA, length (nt), GC content, and folding energy (Kcal mol-1). The ERCCdilutionNmatAttomoles.txt file is a data frame for the yeast dilution study that gives attomoles of detected spike-in molecules for the high-volume (H) and low-volume (L) spike-in aliquot conditions. (ZIP) [file pcbi.1006794.s014.zip › S1CodeandData/YmatSIyeast.txt]

"C12a" "C12b" "C12c" "C20a" "C20b" "C20c" "C30a" "C30b" "C30c"
"ERCC-00002" 63723 63358 62415 39362 29345 35323 25532 19181 23692
"ERCC-00003" 1385 1188 1539 469 250 498 404 233 265
"ERCC-00004" 10802 7376 8702 4334 1638 3511 2751 2215 1098
"ERCC-00009" 2657 2757 2535 1391 1001 1028 663 485 944
"ERCC-00012" 1 0 1 0 0 1 0 0 0
"ERCC-00013" 11 9 13 3 3 2 2 0 2
"ERCC-00014" 82 76 107 45 38 44 31 12 16
"ERCC-00016" 4 0 4 2 1 1 0 0 0
"ERCC-00017" 2 1 1 4 1 2 0 0 0
"ERCC-00019" 369 407 383 193 113 161 108 60 97
"ERCC-00022" 1706 1804 1766 840 512 819 546 418 435
"ERCC-00024" 4 2 4 0 0 2 1 3 1
"ERCC-00025" 1204 1109 1247 733 491 475 323 195 280
"ERCC-00028" 42 42 40 21 9 18 16 8 11
"ERCC-00031" 45 42 54 16 13 20 9 9 11
"ERCC-00033" 23 25 22 9 9 11 7 3 1
"ERCC-00034" 310 278 295 182 111 121 87 52 55
"ERCC-00035" 1531 1534 1551 828 533 628 415 264 351
"ERCC-00039" 43 38 40 12 10 19 16 16 14
"ERCC-00040" 11 14 15 6 2 6 3 6 5
"ERCC-00041" 3 2 3 0 1 0 1 0 1
"ERCC-00042" 4249 3239 3690 1804 802 1406 1013 604 359
"ERCC-00043" 613 482 672 304 140 237 173 93 142
"ERCC-00044" 1606 1784 1745 986 777 809 517 368 566
"ERCC-00046" 857 671 1039 352 181 301 220 81 163
"ERCC-00051" 12 22 25 3 3 4 4 2 7
"ERCC-00053" 51 26 51 23 16 22 15 6 16
"ERCC-00054" 21 23 40 20 5 13 8 4 7
"ERCC-00057" 0 0 1 0 0 0 0 0 0
"ERCC-00058" 29 29 36 9 9 11 9 5 8
"ERCC-00059" 146 137 142 69 29 45 39 16 24
"ERCC-00060" 845 552 738 275 172 272 255 100 183
"ERCC-00061" 1 0 2 0 0 0 0 1 1
"ERCC-00062" 211 156 287 105 60 92 81 38 35
"ERCC-00067" 20 14 23 8 2 9 8 4 4
"ERCC-00069" 38 42 33 25 9 15 13 3 15
"ERCC-00071" 1065 1079 1040 555 449 531 390 314 406
"ERCC-00073" 2 1 6 2 0 0 3 0 0
"ERCC-00074" 15811 17014 17188 6720 4240 8836 4151 3475 4576
"ERCC-00075" 0 0 0 0 0 0 1 0 0
"ERCC-00076" 889 866 817 463 345 412 221 226 245
"ERCC-00077" 77 78 69 28 15 32 20 15 5
"ERCC-00078" 454 411 505 275 153 195 132 82 101
"ERCC-00079" 795 719 782 466 303 379 290 224 335
"ERCC-00081" 2 1 5 1 2 0 1 0 0
"ERCC-00084" 183 179 214 123 55 101 58 43 64
"ERCC-00085" 90 105 103 51 27 48 22 21 17
"ERCC-00086" 1 1 1 1 0 0 0 0 0
"ERCC-00092" 3645 3527 3852 2215 1439 2047 1460 1127 1176
"ERCC-00095" 536 483 496 220 106 170 106 70 55
"ERCC-00096" 84950 84586 84808 56870 46679 54097 39359 30911 42253
"ERCC-00097" 14 7 9 4 0 3 2 0 1
"ERCC-00098" 1 1 0 0 0 0 1 0 0
"ERCC-00099" 136 113 157 70 42 48 40 26 21
"ERCC-00104" 2 0 2 0 0 0 0 0 0
"ERCC-00108" 6933 6909 6907 3939 2748 3241 2301 1796 2148
"ERCC-00109" 3 0 2 5 2 2 3 0 1
"ERCC-00111" 11728 11632 12927 7403 4559 6398 4619 3261 2573
"ERCC-00112" 1792 1805 1801 907 563 758 516 359 495
"ERCC-00113" 32261 32620 32206 20190 15848 18864 14555 11813 14954
"ERCC-00116" 7391 7374 6938 4129 2936 3490 2322 1589 2394
"ERCC-00117" 1 1 2 0 0 1 1 0 0
"ERCC-00120" 4 4 14 2 1 0 3 2 2
"ERCC-00123" 3 2 4 1 0 1 1 1 0
"ERCC-00126" 110 106 128 49 39 53 36 28 35
"ERCC-00130" 104445 103010 108239 72174 57331 65567 50634 39541 51195
"ERCC-00131" 1813 1761 1937 1029 508 810 621 351 285
"ERCC-00134" 1 0 0 0 2 0 0 0 0
"ERCC-00136" 11070 10896 12505 7589 5057 5953 4993 3721 4194
"ERCC-00137" 1 2 4 3 1 0 1 0 0
"ERCC-00138" 0 0 1 1 0 1 0 0 0
"ERCC-00142" 2 4 1 0 0 1 0 0 0
"ERCC-00143" 13 14 17 6 4 7 2 3 1
"ERCC-00144" 226 236 254 139 76 98 68 56 75
"ERCC-00145" 7957 7706 8683 5288 3372 4164 3197 2233 2762
"ERCC-00147" 6 4 13 2 3 2 1 2 0
"ERCC-00148" 139 131 149 69 32 49 37 32 42
"ERCC-00150" 32 32 35 12 7 11 3 6 5
"ERCC-00154" 43 48 59 31 19 25 9 14 15
"ERCC-00156" 1 2 0 0 0 0 0 0 2
"ERCC-00157" 261 267 291 149 73 101 83 60 53
"ERCC-00158" 6 2 5 4 1 5 1 0 0
"ERCC-00160" 167 148 164 75 45 66 48 22 47
"ERCC-00162" 38 40 49 16 10 17 11 7 8
"ERCC-00163" 76 84 73 53 30 41 36 25 33
"ERCC-00165" 499 549 523 242 159 197 125 74 123
"ERCC-00168" 2 0 0 0 0 0 1 0 1
"ERCC-00170" 102 61 142 86 40 46 31 5 15
"ERCC-00171" 23055 23007 23987 15068 10538 14260 10638 7583 8979
